# Supplementary material for: A Draft De Novo Genome Assembly for the Northern Bobwhite (Colinus virginianus) Reveals Evidence for a Rapid Decline in Effective Population Size Beginning in the Late Pleistocene
Source: PLoS One. 2014 Mar 12;9(3):e90240. doi: 10.1371/journal.pone.0090240 (PMC3951200; doi:10.1371/journal.pone.0090240)
Supplement: Table S4 — Summary of all Repeat Masker Analyses. (ZIP) [file pone.0090240.s004.zip]

Archive with 3 entries (2 files):
- Table S4/
- Table S4/Table S4-A_NB1.1_RM_Step1_GallusRepeatLibrary.out
- Table S4/Table S4-B_NB1.1_RM_Step2_TguttataRepeatLibrary.out
