# Supplementary material for: A Draft De Novo Genome Assembly for the Northern Bobwhite (Colinus virginianus) Reveals Evidence for a Rapid Decline in Effective Population Size Beginning in the Late Pleistocene
Source: PLoS One. 2014 Mar 12;9(3):e90240. doi: 10.1371/journal.pone.0090240 (PMC3951200; doi:10.1371/journal.pone.0090240)
Supplement: Table S4 — Summary of all Repeat Masker Analyses. (ZIP) [file pone.0090240.s004.zip › Table S4/Table S4-A_NB1.1_RM_Step1_GallusRepeatLibrary.out]

   SW   perc perc perc  query          position in query        matching        repeat              position in repeat
score   div. del. ins.  sequence       begin  end      (left)   repeat          class/family      begin  end    (left)     ID

  186   13.3  0.0  0.0  contig_1            1     30  (10036) + (T)n            Simple_repeat          1     30    (0)      1  
  207   10.0  0.0  0.0  contig_1         2817   2846   (7220) + (TTTC)n         Simple_repeat          3     32    (0)      2  
 1180   11.2  0.0  0.6  contig_1         3326   3486   (6580) + CR1-D2          LINE/CR1            4510   4669   (10)      3  
   26    3.0  0.0  0.0  contig_1         9091   9123    (943) + AT_rich         Low_complexity         1     33    (0)      4  
  241   16.6  0.0  0.0  contig_10        2436   2483  (35905) + CR1-E           LINE/CR1            4480   4564    (3)      5  
  264   27.0  0.0  0.0  contig_10        2815   2877  (35511) + A-rich          Low_complexity         3     65    (0)      6  
  748   19.6  7.9  2.6  contig_10        7098   7286  (31102) + CR1-F2          LINE/CR1            4000   4198   (55)      7  
  560    9.1  0.9  0.0  contig_10       17445  17526  (20862) + CR1-Y2          LINE/CR1            3866   3952  (572)      8  
  443    8.9 17.7  0.0  contig_10       18093  18171  (20217) + CR1-Y2          LINE/CR1            4415   4507    (7)      8  
  455   35.6  0.0  0.0  contig_10       18949  19038  (19350) C CR1-Y4          LINE/CR1             (8)   4507   4418      9  
  543   10.4  1.1  1.1  contig_10       21827  21920  (16468) C CR1-C3          LINE/CR1            (11)   4556   4460     10  
 1531   13.6  3.3  0.3  contig_10       22804  23100  (15288) C CR1-H           LINE/CR1            (14)   4798   4432     11  
  444   15.2  2.5  0.0  contig_10       23288  23366  (15022) C CR1-Y1_Aves     LINE/CR1            (11)   3328   3248     12  
   28    2.9  0.0  0.0  contig_10       24854  24888  (13500) + AT_rich         Low_complexity         1     35    (0)     13  
  422   16.9  0.6  0.2  contig_10       36733  36810   (1578) + CR1-Y2          LINE/CR1            4443   4532    (7)     14  
  502    8.4  1.4  0.0  contig_100          1     71  (57607) + CR1-Y2          LINE/CR1            4433   4504   (10)     15  
  307    8.7  0.0  2.1  contig_100         73    119  (57559) + CR1-C4          LINE/CR1            4459   4504    (7)     16  
  201    9.4  0.0  0.0  contig_100        790    821  (56857) + (CAAAA)n        Simple_repeat          2     33    (0)     17  
  265   12.7  5.4  1.8  contig_100       4670   4725  (52953) C MIR_Aves2       SINE/MIR             (6)    249    192     18  
  603   24.4  3.4  5.1  contig_100       6090   6266  (51412) C CR1-Y1_Aves     LINE/CR1             (9)   3330   3157     19  
  330   10.6  0.0  0.0  contig_100       6889   6935  (50743) + CR1-F2          LINE/CR1            3557   3603  (910)     20  
 1753   19.1  2.1  3.3  contig_100       7737   8071  (49607) + CR1-F2          LINE/CR1            3900   4230   (23)     20  
  354    8.2  0.0  0.0  contig_100      14385  14433  (43245) C CR1-Y4          LINE/CR1             (5)   4510   4462     21  
   27    0.0  0.0  0.0  contig_100      19217  19243  (38435) + AT_rich         Low_complexity         1     27    (0)     22  
   28    0.0  0.0  0.0  contig_100      21596  21623  (36055) + AT_rich         Low_complexity         1     28    (0)     23  
  180    0.0  0.0  0.0  contig_100      22509  22528  (35150) + (TCCCC)n        Simple_repeat          4     23    (0)     24  
  198    0.0  0.0  0.0  contig_100      23195  23216  (34462) + (GGA)n          Simple_repeat          2     23    (0)     25  
  189   10.7  0.0  0.0  contig_100      24238  24265  (33413) + (CATCC)n        Simple_repeat          4     31    (0)     26  
  209   16.1  0.0  0.0  contig_100      37210  37240  (20438) + polypyrimidine  Low_complexity         2     32    (0)     27  
  202   15.8  2.6  0.0  contig_100      44220  44257  (13421) + (TAA)n          Simple_repeat          2     40    (0)     28  
  200   21.3  3.2  3.2  contig_100      47823  47885   (9793) + (CCCCG)n        Simple_repeat          1     63    (0)     29  
   31    0.0  0.0  0.0  contig_100      48953  48983   (8695) + GC_rich         Low_complexity         1     31    (0)     30  
  276   24.2  0.0  0.0  contig_100      49364  49425   (8253) + (CGTG)n         Simple_repeat          4     65    (0)     31  
  239   16.7  3.7  3.7  contig_100      52667  52747   (4931) + (TCCA)n         Simple_repeat          3     83    (0)     32  
   23    3.3  0.0  0.0  contig_100      57404  57433    (245) + GC_rich         Low_complexity         1     30    (0)     33  
  211   29.3  0.0  4.2  contig_100      57545  57640     (38) + C-rich          Low_complexity         4     95    (0)     34  
   26    0.0  0.0  0.0  contig_1000      9127   9152 (142898) + AT_rich         Low_complexity         1     26    (0)     35  
 1656   16.8 10.0  0.0  contig_1000      9241   9549 (142501) C CR1-Y1_Aves     LINE/CR1             (0)   3339   3000     36  
   25    7.5  0.0  0.0  contig_1000      9833   9885 (142165) + AT_rich         Low_complexity         1     53    (0)     37  
   27    0.0  0.0  0.0  contig_1000     12335  12361 (139689) + AT_rich         Low_complexity         1     27    (0)     38  
  350   10.2  0.0  0.0  contig_1000     27197  27245 (124805) + CR1-Y3          LINE/CR1            4468   4516    (1)     39  
 1057    8.6  0.2  0.7  contig_1000     32365  32518 (119532) C CR1-Y2          LINE/CR1           (372)   4141   3986     40  
 1160   18.0  1.0  0.0  contig_1000     54838  55043  (97007) C CR1-C4          LINE/CR1             (7)   4504   4297     41  
  714   11.1  0.0  0.0  contig_1000     61631  61738  (90312) C CR1-F           LINE/CR1          (1565)   2948   2841     42  
   23    5.4  0.0  0.0  contig_1000     67978  68014  (84036) + AT_rich         Low_complexity         1     37    (0)     43  
   23    5.4  0.0  0.0  contig_1000     80707  80743  (71307) + AT_rich         Low_complexity         1     37    (0)     44  
  194   11.6  2.3  0.0  contig_1000     81591  81633  (70417) + (TTTTTG)n       Simple_repeat          3     46    (0)     45  
  879   23.6  0.0  1.1  contig_1000     82090  82269  (69781) + A-rich          Low_complexity         2    179    (0)     46  
  405   21.2  0.0  0.0  contig_1000     85118  85202  (66848) C Eulor9C         DNA                 (24)    246    162     47  
  302   27.1  4.6  1.8  contig_1000     91346  91454  (60596) + UCON14          DNA?                 205    316   (31)     48  
  195    4.2  0.0  0.0  contig_1000     94856  94879  (57171) + (TTTTG)n        Simple_repeat          2     25    (0)     49  
   25    0.0  0.0  0.0  contig_1000    102559 102583  (49467) + AT_rich         Low_complexity         1     25    (0)     50  
  558   26.4  0.0  6.5  contig_1000    106679 106832  (45218) C CR1-Y2_Aves     LINE/CR1            (13)   3326   3183     51  
  416   28.5  5.0  4.4  contig_1000    106850 107032  (45018) C CR1-B2          LINE/CR1           (418)   2921   2767     52  
  801   29.6 13.1  1.6  contig_1000    107054 107446  (44604) C CR1-Y2_Aves     LINE/CR1          (1072)   2267   1993     53  
  189    0.0  0.0  0.0  contig_1000    112999 113019  (39031) + (TTTTG)n        Simple_repeat          3     23    (0)     54  
  231    3.6  0.0  0.0  contig_1000    118226 118253  (33797) + (CA)n           Simple_repeat          1     28    (0)     55  
  445   23.4  1.1  0.0  contig_1000    122981 123074  (28976) + CR1-Y2_Aves     LINE/CR1            2480   2574  (765)     56 *
 1030   20.8  1.4  2.3  contig_1000    123072 123288  (28762) + CR1-Y2_Aves     LINE/CR1            2924   3138  (201)     56  
  183   15.6  0.0  0.0  contig_1000    123289 123320  (28730) + T-rich          Low_complexity         1     32    (0)     57  
  294   13.6  0.0  0.0  contig_1000    123771 123814  (28236) + CR1-Y1_Aves     LINE/CR1            3281   3324   (15)     58  
   22    5.6  0.0  0.0  contig_1000    127632 127667  (24383) + AT_rich         Low_complexity         1     36    (0)     59  
  180    0.0  0.0  0.0  contig_1000    136502 136521  (15529) + (TAAAA)n        Simple_repeat          1     20    (0)     60  
  560   18.5  0.0  8.5  contig_1000    137883 138012  (14038) + CR1-D2          LINE/CR1            4415   4533  (146)     61  
  400   10.0  1.7  0.0  contig_1000    138338 138397  (13653) + CR1-D2          LINE/CR1            4618   4678    (1)     61  
  859   26.1  5.7  2.5  contig_1000    140974 141256  (10794) + GGLTR9          LTR/ERVL               6    297   (61)     62  
 1908   15.1  0.0  0.0  contig_1000    145241 145519   (6531) C CR1-C2          LINE/CR1           (363)   4180   3902     63  
 1102   21.9  3.1  0.9  contig_1000    146663 146888   (5162) C Mariner1_GG     DNA/TcMar-Mariner    (5)   1325   1095     64  
 1257   15.5  0.5  1.0  contig_1000    146897 147105   (4945) C Mariner1b_GG    DNA/TcMar-Mariner  (357)    209      2     65  
  555   13.3  0.0  1.2  contig_1000    147917 148000   (4050) + CR1-Y3          LINE/CR1            4429   4511    (6)     66  
   21    0.0  0.0  0.0  contig_1000    148591 148611   (3439) + AT_rich         Low_complexity         1     21    (0)     67  
   23    5.4  0.0  0.0  contig_1000    151507 151543    (507) + GC_rich         Low_complexity         1     37    (0)     68  
 1321    8.2  2.7  0.5  contig_10000        4    188   (2075) + CR1-D           LINE/CR1            4480   4668   (10)     69  
  282    9.5  0.0  0.0  contig_100002       1     42   (6604) + (CTG)n          Simple_repeat          3     44    (0)     70  
  259   23.9  0.0  1.5  contig_100002     185    252   (6394) + (CTG)n          Simple_repeat          2     68    (0)     71  
  353   25.0  0.0  0.0  contig_100002     443    498   (6148) + polypurine      Low_complexity         3     58    (0)     72  
  304   15.8  1.3  1.3  contig_100002     537    613   (6033) + (CAG)n          Simple_repeat          3     79    (0)     73  
  561   19.2  2.3  0.6  contig_100002     684    856   (5790) + (CAG)n          Simple_repeat          3    178    (0)     74  
  334   18.1  5.9  1.8  contig_100002    1143   1311   (5335) + (CTG)n          Simple_repeat          3    178    (0)     75  
  213    3.9  0.0  0.0  contig_100002    1418   1443   (5203) + (CTG)n          Simple_repeat          3     28    (0)     76  
  239   27.6  0.0  0.0  contig_100002    2493   2568   (4078) + (CAG)n          Simple_repeat          3     78    (0)     77  
  436   16.8  0.5  9.6  contig_100002    2626   2823   (3823) + (CTG)n          Simple_repeat          1    180    (0)     78  
  449   18.8  0.9  8.9  contig_100002    2909   3238   (3408) + (CTG)n          Simple_repeat          1    303    (0)     79  
  453   16.7  0.7 13.8  contig_100002    3275   3534   (3112) + (CAG)n          Simple_repeat          1    225    (0)     80  
  589   18.1  0.5 14.3  contig_100002    3703   4235   (2411) + (CTG)n          Simple_repeat          1    459    (0)     81  
  454   14.2  1.0 14.2  contig_100002    4279   4483   (2163) + (CTG)n          Simple_repeat          2    179    (0)     81  
  522   22.9  0.0  1.6  contig_100002    4567   4748   (1898) + (CTG)n          Simple_repeat          1    179    (0)     82  
  279   26.2  2.7  2.7  contig_100002    4842   4990   (1656) + (CTG)n          Simple_repeat          3    151    (0)     83  
  189    0.0  0.0  0.0  contig_100002    5009   5029   (1617) + (CTG)n          Simple_repeat          2     22    (0)     83  
  430   14.9  2.6  7.9  contig_100002    5088   5276   (1370) + (CTG)n          Simple_repeat          2    180    (0)     83  
  481   19.4  1.2  0.6  contig_100002    5310   5470   (1176) + (CTG)n          Simple_repeat          2    163    (0)     83  
  674   18.5  0.5  4.3  contig_100002    5587   5772    (874) + (CTG)n          Simple_repeat          1    179    (0)     84  
  502   17.8  4.7  3.2  contig_100002    5824   6171    (475) + (CAG)n          Simple_repeat          1    353    (0)     85  
  218   10.5  0.0  2.6  contig_100002    6192   6230    (416) + (CAG)n          Simple_repeat          1     38    (0)     85  
  408   17.3  2.0 11.7  contig_100002    6451   6646      (0) + (CTG)n          Simple_repeat          3    179    (0)     86  
  465   23.4  0.0  0.7  contig_100005    1130   1271   (2644) + (TA)n           Simple_repeat          2    142    (0)     87  
  183   17.6  0.0  5.0  contig_100005    1291   1350   (2565) + GA-rich         Low_complexity         1     57    (0)     88  
  246   22.5  0.0  3.7  contig_100005    1384   1517   (2398) + GA-rich         Low_complexity         1    129    (0)     88  
  300   22.6  2.1 10.4  contig_100005    1530   1722   (2193) + (CATATA)n       Simple_repeat          2    178    (0)     89  
  187   18.5  3.2  2.1  contig_100005    1932   2025   (1890) + GA-rich         Low_complexity         2     96    (0)     90  
  384   10.4  0.0  0.0  contig_100005    2116   2182   (1733) + (CAG)n          Simple_repeat          1     67    (0)     91  
  492   21.5  2.3  1.6  contig_100005    2218   2532   (1383) + (CAG)n          Simple_repeat          1    317    (0)     91  
  319   28.9  1.7  0.9  contig_100005    2699   2813   (1102) + GA-rich         Low_complexity         3    118    (0)     92  
  775   14.3  0.0  1.1  contig_100005    2873   3152    (763) + (CTG)n          Simple_repeat          1    276    (0)     93  
  242   15.2  4.8  4.8  contig_100005    3316   3398    (517) + (CTG)n          Simple_repeat          2     84    (0)     94  
  871   19.0  0.0  3.2  contig_100005    3410   3594    (321) + (CTG)n          Simple_repeat          1    179    (0)     94  
  842   19.7  0.0  7.9  contig_100005    3620   3915      (0) + (CTG)n          Simple_repeat          1    272    (0)     94  
 1407   19.9 11.3  1.1  contig_10001        7    290  (19954) C GGLTR3D         LTR/ERVL            (95)    545    233     95  
 2298   18.5  8.4  0.0  contig_10001     4478   4893  (15351) C CR1-C3          LINE/CR1             (0)   4539   4089     96  
  183    4.2  0.0  0.0  contig_10001     4995   5018  (15226) + (TTTG)n         Simple_repeat          2     25    (0)     97  
   21    0.0  0.0  0.0  contig_10001     5965   5985  (14259) + AT_rich         Low_complexity         1     21    (0)     98  
  255    3.1  0.0  0.0  contig_10001    10807  10838   (9406) + (TA)n           Simple_repeat          1     32    (0)     99  
  512   16.5  9.1  0.3  contig_10001    14303  14405   (5839) + CR1-Y4          LINE/CR1            4414   4508    (7)    100  
  453    8.5  2.2  0.2  contig_10001    16523  16586   (3658) C CR1-Y3          LINE/CR1             (6)   4537   4449    101  
  289   13.5  0.7  1.3  contig_10001    17249  17313   (2931) C Char12Mar1_GG   DNA/hAT-Charlie     (44)   1415   1352    102 *
  544   20.6  2.2  4.4  contig_10001    17313  17449   (2795) C Char12Mar1_GG   DNA/hAT-Charlie    (317)   1142   1012    102 *
 1099   19.0  3.4  1.7  contig_10001    17412  17646   (2598) + CR1-G           LINE/CR1            3810   4048  (199)    103  
  416   19.8  1.2  0.0  contig_100013     282    367      (0) C CR1-D2          LINE/CR1             (8)   4671   4585    104  
  385   23.3  1.6  6.5  contig_100015       1    184    (968) + (CTG)n          Simple_repeat          1    175    (0)    105  
  498   11.9  0.0  0.0  contig_100015     338    421    (731) + (CTG)n          Simple_repeat          2     85    (0)    106  
  220   12.2  2.4  0.0  contig_100015     523    563    (589) + (CTG)n          Simple_repeat          3     44    (0)    107  
  336    9.4  0.0  0.0  contig_100015     646    698    (454) + (CTG)n          Simple_repeat          3     55    (0)    108  
  300   23.4  1.8  1.8  contig_100015     813    925    (227) + (CTG)n          Simple_repeat          3    115    (0)    109  
  297   13.5  0.0  0.0  contig_100015     967   1018    (134) + (GAA)n          Simple_repeat          2     53    (0)    110  
  354    7.4  0.0  0.0  contig_100015    1099   1152      (0) + (CTG)n          Simple_repeat          3     56    (0)    111  
 1329   19.9  5.5  5.5  contig_100016      16    323    (606) C Char12Mar1_GG   DNA/hAT-Charlie     (64)   1395   1088    112  
 2917   23.6  1.3  0.5  contig_100016     333    929      (0) + Mariner1_GG     DNA/TcMar-Mariner    372    973  (357)    113  
 4185   22.7  1.4  0.5  contig_100017       1    840    (332) C Mariner1_GG     DNA/TcMar-Mariner  (111)   1219    372    114  
 1381   18.9  5.5  5.5  contig_100017     850   1157     (15) + Char12Mar1_GG   DNA/hAT-Charlie     1088   1395   (64)    115  
  533   19.4  0.0  1.0  contig_100019     209    312      (0) + GGLTR5B         LTR/ERVL               1    103  (440)    116  
   24    0.0  0.0  0.0  contig_10002     5691   5714  (27446) + AT_rich         Low_complexity         1     24    (0)    117  
   24    0.0  0.0  0.0  contig_10002    21375  21398  (11762) + AT_rich         Low_complexity         1     24    (0)    118  
 2318   20.0  1.3  3.3  contig_10002    23995  24449   (8711) + CR1-C4          LINE/CR1            3187   3632  (879)    119  
  366   18.6 20.6  0.0  contig_10002    24448  24544   (8616) + CR1-C4          LINE/CR1            3753   3869  (642)    119 *
 3049   18.7  4.4  1.3  contig_10002    24540  25135   (8025) + CR1-C3          LINE/CR1            3925   4538    (1)    120  
  409   11.7  0.0  0.0  contig_10002    27614  27673   (5487) C CR1-C4          LINE/CR1            (10)   4501   4442    121  
 1123   18.2  5.6  0.9  contig_10002    32495  32710    (450) C CR1-Y2          LINE/CR1             (9)   4505   4280    122  
  557   19.3  0.0  7.1  contig_100021     790    973   (2955) + (CAG)n          Simple_repeat          2    172    (0)    123  
  311   21.0  3.6  4.8  contig_100021    1011   1175   (2753) + (CAG)n          Simple_repeat          3    165    (0)    123  
  659   17.8  3.4  0.6  contig_100021    1202   1376   (2552) + (CAG)n          Simple_repeat          1    180    (0)    123  
  414   18.0  2.2  5.2  contig_100021    1392   1526   (2402) + (CAG)n          Simple_repeat          2    132    (0)    123  
  261   25.3  7.2  0.0  contig_100021    2022   2104   (1824) + (TATG)n         Simple_repeat          4     92    (0)    124  
  189   22.6  0.0  0.0  contig_100021    2279   2331   (1597) + (TATATG)n       Simple_repeat          2     54    (0)    125  
  310   20.2  1.3  0.0  contig_100021    2425   2503   (1425) + (TA)n           Simple_repeat          1     80    (0)    126  
  271    0.0  5.1  0.0  contig_100021    2838   2876   (1052) + (TTC)n          Simple_repeat          3     43    (0)    127  
  245   27.8  2.0  2.0  contig_100021    2968   3066    (862) + CT-rich         Low_complexity         1     99    (0)    128  
  398   13.8  0.0  0.0  contig_100022    1058   1122      (0) C CR1-G           LINE/CR1             (0)   4247   4183    129  
  194   14.8  0.0  1.8  contig_100024     130    184    (315) + T-rich          Low_complexity         2     55    (0)    130  
  452   27.7 10.0  7.4  contig_100024     270    499      (0) + CR1-Y2_Aves     LINE/CR1            3068   3303   (36)    131  
  260   20.0  0.0  0.0  contig_100025     124    183    (305) + T-rich          Low_complexity         2     61    (0)    132  
  350   26.0  3.0  9.6  contig_100025     266    431     (57) + CR1-Y2_Aves     LINE/CR1            3075   3229  (110)    133  
   24    0.0  0.0  0.0  contig_100026     223    246   (1009) + AT_rich         Low_complexity         1     24    (0)    134  
  435   17.9  2.6  0.0  contig_100026     379    456    (799) C CR1-C2          LINE/CR1             (1)   4542   4463    135 *
 2222   19.8  4.0  3.4  contig_100026     453    958    (297) C GGLTR3C2        LTR/ERVL            (52)    510      2    136  
  217   73.7  0.0  0.0  contig_100027     291    423    (365) + A-rich          Low_complexity         1    133    (0)    137  
   22    0.0  0.0  0.0  contig_10003      591    612  (17379) + AT_rich         Low_complexity         1     22    (0)    138  
   23    3.3  0.0  0.0  contig_10003      739    768  (17223) + AT_rich         Low_complexity         1     30    (0)    139  
  363   12.8  0.0  0.0  contig_10003     3214   3260  (14731) + (TG)n           Simple_repeat          2     48    (0)    140  
  189    0.0  0.0  0.0  contig_10003     9201   9221   (8770) + (TAAA)n         Simple_repeat          4     24    (0)    141  
  231    3.6  0.0  0.0  contig_10003    12450  12477   (5514) + (TTTG)n         Simple_repeat          2     29    (0)    142  
   24    3.2  0.0  0.0  contig_10003    15458  15488   (2503) + AT_rich         Low_complexity         1     31    (0)    143  
 1795   24.1  1.1  0.0  contig_100031     143    503     (24) + CR1-G           LINE/CR1            1364   1728 (2519)    144  
 2382   17.1  0.0  0.0  contig_100035       1    362      (0) + CR1-Y2          LINE/CR1            3865   4226  (288)    145  
  313   21.2  0.0  0.0  contig_100038       9    181    (119) C (CTCTATGGGG)    Satellite            (5)    173      1    146  
 1814   19.6  6.0  0.5  contig_100039       1    370    (351) C CR1-G           LINE/CR1           (303)   3944   3555    147  
  863   24.6 17.5  0.0  contig_100039     361    588    (133) C CR1-G           LINE/CR1          (1173)   3340   3073    147 *
  370    8.3  0.0  0.0  contig_10004        1     48  (30347) + CR1-D           LINE/CR1            4629   4676    (2)    148  
   25    3.1  0.0  0.0  contig_10004      867    898  (29497) + AT_rich         Low_complexity         1     32    (0)    149  
 5526   18.0  6.8  0.7  contig_10004     1170   2176  (28219) + CR1-C4          LINE/CR1            3157   4225  (286)    150  
   22    0.0  0.0  0.0  contig_10004     5044   5065  (25330) + AT_rich         Low_complexity         1     22    (0)    151  
  285   12.8  0.0  0.0  contig_10004     7273   7319  (23076) + (TCTA)n         Simple_repeat          4     50    (0)    152  
  239   10.3  0.0  0.0  contig_10004     8226   8264  (22131) C Z-REP           Satellite/macro   (5879)   4472   4434    153  
 1218   21.7  0.9  0.0  contig_10004    12309  12538  (17857) C CR1-F0          LINE/CR1           (222)   4031   3800    154  
 1097   15.4  2.1  1.1  contig_10004    12705  12894  (17501) + CR1-Y4          LINE/CR1            3374   3565  (950)    155 *
 1174   16.7  0.8  8.3  contig_10004    12880  13121  (17274) + CR1-Y4          LINE/CR1            3837   4060  (455)    155  
   24    0.0  0.0  0.0  contig_10004    13444  13467  (16928) + AT_rich         Low_complexity         1     24    (0)    156  
  234   20.6  5.5  0.0  contig_10004    15203  15275  (15120) + Eulor9A         DNA                  213    289   (12)    157  
   23    3.3  0.0  0.0  contig_10004    21830  21859   (8536) + AT_rich         Low_complexity         1     30    (0)    158  
  651   11.7  5.8  0.1  contig_10004    21955  22067   (8328) + CR1-Y2          LINE/CR1            4386   4513    (1)    159  
  186   14.3  0.0  0.0  contig_10004    25316  25350   (5045) + (A)n            Simple_repeat          1     35    (0)    160  
   22    3.5  0.0  0.0  contig_10004    25934  25962   (4433) + AT_rich         Low_complexity         1     29    (0)    161  
  200    8.6  0.0  2.8  contig_10004    27552  27587   (2808) + (TATATG)n       Simple_repeat          5     39    (0)    162  
 3049   17.8  2.5  0.6  contig_10004    27589  28137   (2258) + Char12Mar1_GG   DNA/hAT-Charlie      834   1393   (66)    163  
  222   19.1  0.0  0.0  contig_100041     539    580     (32) + C-rich          Low_complexity         1     42    (0)    164  
 1789   17.8  0.3  3.3  contig_100042       1    302     (68) + GGERVL-B-int    LTR/ERVL            5056   5348   (57)    165  
  488   10.3  0.0  0.0  contig_100042     303    370      (0) + CR1-Y2          LINE/CR1            4125   4192  (322)    166  
  255   14.0  0.0  0.0  contig_100047       3     52   (1071) + (CTG)n          Simple_repeat          2     51    (0)    167  
  324    0.0  0.0  0.0  contig_100047      92    127    (996) + (GGA)n          Simple_repeat          1     36    (0)    168  
  210   22.2  0.0  0.0  contig_100047     281    334    (789) + (TA)n           Simple_repeat          1     54    (0)    169  
  274   29.7  0.8  2.3  contig_100047     704    834    (289) + (TATATG)n       Simple_repeat          4    132    (0)    170  
  422   14.4  0.0  7.8  contig_100048      22    182    (169) C (CCCCATTGGG)    Satellite            (0)    148      1    171  
  271   19.5  0.0  7.8  contig_100048     209    336     (15) + (CCCCATTGGG)    Satellite              1    118    (2)    172  
  556   18.3  2.3  0.0  contig_10005       98    278   (2784) + (ACCCATAGGG)    Satellite              1    185   (49)    173  
  279   21.4  4.3  3.3  contig_10005      325    416   (2646) C (CTCTATGGGG)    Satellite           (26)     94      2    174 *
  385   11.4  2.8  2.8  contig_10005      336    407   (2655) + (ACCCATAGAG)    Satellite              7     78   (42)    175  
 4106   15.8  2.8  0.5  contig_10005     2140   2879    (183) C CR1-B           LINE/CR1          (2402)   2165   1409    176  
  369   16.6  8.0 17.1  contig_10005     2888   3062      (0) C CR1-H           LINE/CR1          (4557)    255     97    177  
  219   25.9  0.0  0.0  contig_100052     451    508    (587) + A-rich          Low_complexity         1     58    (0)    178  
 1119   17.1 11.1  2.8  contig_100052     844   1095      (0) C CR1-C4          LINE/CR1             (0)   4511   4239    179  
  242    2.9  2.9  0.0  contig_100055    1156   1190   (3012) + (TTA)n          Simple_repeat          2     37    (0)    180  
   41    6.6  0.0  0.0  contig_100056     353    428    (330) + AT_rich         Low_complexity         1     76    (0)    181  
   24    3.2  0.0  0.0  contig_100056     609    639    (119) + AT_rich         Low_complexity         1     31    (0)    182  
  339    7.8  0.0  0.0  contig_100059     148    198   (1297) + (TC)n           Simple_repeat          2     52    (0)    183  
  195    4.2  0.0  0.0  contig_100059     345    368   (1127) + (TA)n           Simple_repeat          2     25    (0)    184  
  194    0.0  3.9  0.0  contig_100059     369    393   (1102) + (TC)n           Simple_repeat          2     28    (0)    185  
  317    7.6  2.9  2.9  contig_100059     523    590    (905) + (TC)n           Simple_repeat          2     69    (0)    186  
  195   10.0  0.0  0.0  contig_100059     597    626    (869) + (TA)n           Simple_repeat          2     31    (0)    187  
  204    4.0  0.0  0.0  contig_100059     630    654    (841) + (TC)n           Simple_repeat          2     26    (0)    188  
  213    9.4  0.0  0.0  contig_100059     661    692    (803) + (TA)n           Simple_repeat          2     33    (0)    189  
  216   18.4  0.0  0.0  contig_100059     719    756    (739) + (CATATA)n       Simple_repeat          4     41    (0)    190  
  233   16.7  0.0  4.0  contig_100059     962   1011    (484) + GA-rich         Low_complexity         1     48    (0)    191  
  784   14.9  1.5  3.6  contig_100059    1146   1483     (12) + GA-rich         Low_complexity         1    330    (0)    192  
  522   30.2  0.7  0.7  contig_10006     4781   4930  (26792) + CR1-C4          LINE/CR1            4360   4509    (2)    193  
  354   10.4  0.0  0.0  contig_10006     5038   5085  (26637) C CR1-Y3          LINE/CR1            (13)   4504   4457    194  
  907   23.4  4.7  0.8  contig_10006    11617  11873  (19849) + CR1-C2          LINE/CR1            4219   4531   (12)    195  
 1776   17.9  0.0  2.6  contig_10006    11960  12263  (19459) + Char12Mar1_GG   DNA/hAT-Charlie      834   1129  (330)    196  
  779   16.9  6.3  0.0  contig_10006    12282  12423  (19299) + Char12Mar1_GG   DNA/hAT-Charlie     1241   1391   (68)    197  
   22    0.0  0.0  0.0  contig_10006    14420  14441  (17281) + AT_rich         Low_complexity         1     22    (0)    198  
  221   18.4  0.0  2.0  contig_10006    27573  27622   (4100) + (AATAG)n        Simple_repeat          1     49    (0)    199  
 1095   11.9  0.0  1.2  contig_10006    28001  28161   (3561) C CR1-E           LINE/CR1            (16)   4508   4350    200  
  560    9.2  1.3  0.0  contig_10006    29209  29284   (2438) + CR1-Y2          LINE/CR1            4432   4508    (6)    201  
  440   18.3  0.0  2.1  contig_100063    1859   1953   (2449) + (TATATG)n       Simple_repeat          2     94    (0)    202  
  206   24.4  0.0  0.0  contig_100064     549    589      (5) + (TATG)n         Simple_repeat          3     43    (0)    203  
  243   21.1  0.0  0.0  contig_100065      11     67    (905) + (CATA)n         Simple_repeat          2     58    (0)    204  
 1499   15.4  3.9  0.4  contig_100065     350    603    (369) + CR1-C4          LINE/CR1            4242   4504    (7)    205  
  186    4.3  0.0  0.0  contig_100069     969    991      (0) + (TAAA)n         Simple_repeat          2     24    (0)    206  
 9042   19.8  3.7  1.1  contig_10007        1   1782   (8411) C CR1-Y           LINE/CR1          (1302)   3211   1431    207  
  900   27.4  0.2  0.8  contig_10007     3631   3862   (6331) C CR1-Y4          LINE/CR1            (30)   4485   4266    208  
 9975   14.8  1.2  0.7  contig_10007     4887   6407   (3786) + GGERVL-A-int    LTR/ERVL            3034   4563 (1352)    209  
 2093    8.4  0.4  0.0  contig_10007     6434   6706   (3487) C CR1-H           LINE/CR1           (674)   4138   3865    210  
  450   16.3  0.0  4.4  contig_10007     7206   7295   (2898) + GGERVL-A-int    LTR/ERVL            5051   5136    (0)    209  
  194   10.8  0.0  5.1  contig_10007     9189   9227    (966) + A-rich          Low_complexity        59     95    (0)    211  
  240    8.6  0.0  0.0  contig_100071     210    244    (103) + (T)n            Simple_repeat          1     35    (0)    212  
  186   14.3  0.0  0.0  contig_100072     210    244    (243) + (T)n            Simple_repeat          1     35    (0)    213  
   21    7.1  0.0  0.0  contig_100074     298    339    (129) + AT_rich         Low_complexity         1     42    (0)    214  
  216    0.0  0.0  0.0  contig_100075      13     36   (1619) + (TAA)n          Simple_repeat          2     25    (0)    215  
  198   16.0  0.0  0.0  contig_100075     580    629   (1026) + A-rich          Low_complexity         1     50    (0)    216  
  451   10.2  0.0  0.0  contig_100075    1594   1652      (3) C CR1-Y4          LINE/CR1            (13)   4502   4444    217  
   23    0.0  0.0  0.0  contig_100076     976    998   (1481) + AT_rich         Low_complexity         1     23    (0)    218  
  906   25.7  0.0  0.0  contig_100078       3    344      (3) + (CACTC)n        Simple_repeat          1    342    (0)    219  
  461   27.5 11.4  0.0  contig_10008     1172   1338  (50065) + CR1-H           LINE/CR1            4604   4789   (23)    220  
 2278   19.8  7.5  0.1  contig_10008     5641   6127  (45276) + CR1-C4          LINE/CR1            1808   2347 (2220)    221  
  639   19.1  1.7  0.0  contig_10008     6131   6245  (45158) + CR1-C4          LINE/CR1            3680   3796  (715)    221 *
 1600   22.5  2.3  0.0  contig_10008     6235   6536  (44867) + CR1-C4          LINE/CR1            4184   4492   (19)    221  
  308   34.5  0.0  3.4  contig_10008     8117   8293  (43110) + C-rich          Low_complexity         6    176    (0)    222  
 4612   14.2  5.7  0.3  contig_10008    23478  24221  (27182) C CR1-F           LINE/CR1             (8)   4505   3722    223  
   27    0.0  0.0  0.0  contig_10008    32361  32387  (19016) + AT_rich         Low_complexity         1     27    (0)    224  
  767   21.5  7.9  2.3  contig_10008    34232  34445  (16958) + CR1-X2          LINE/CR1            3907   4132    (6)    225  
  288   19.1  1.6  1.6  contig_10008    36391  36454  (14949) C CR1-F2          LINE/CR1             (7)   4246   4183    226  
  911   30.5  4.7  3.4  contig_10008    39100  39494  (11909) + CR1-Y2_Aves     LINE/CR1            1875   2246 (1093)    227  
  483   23.5  7.1  0.5  contig_10008    39576  39749  (11654) + CR1-Y2_Aves     LINE/CR1            3159   3323   (16)    228  
   28    7.9  0.0  0.0  contig_10008    41408  41470   (9933) + GC_rich         Low_complexity         1     63    (0)    229  
  731   22.4  3.5  0.0  contig_10008    47081  47254   (4149) + CR1-Y4          LINE/CR1            4326   4505   (10)    230  
 1469   21.9  0.8  0.0  contig_10008    49658  49903   (1500) + CR1-C4          LINE/CR1            4257   4504    (7)    231  
  817   20.5 15.3  0.0  contig_10008    50945  51134    (269) C GGLTR8B         LTR/ERVL             (0)   1071    853    232  
 1646   14.9  2.6  0.0  contig_10008    51135  51403      (0) C CR1-Y4          LINE/CR1           (605)   3910   3635    233  
   23    0.0  0.0  0.0  contig_100081     778    800    (554) + AT_rich         Low_complexity         1     23    (0)    234  
  816   12.7  0.0  0.0  contig_100082      85    202    (151) + CR1-D           LINE/CR1            4263   4380  (298)    235  
 1058   11.9  0.7  0.0  contig_100082     203    353      (0) + CR1-D           LINE/CR1            3966   4117  (561)    236  
 1042   25.0  4.0  0.4  contig_100086     138    414      (1) + Char12Mar1_GG   DNA/hAT-Charlie      787   1073  (386)    237  
   26    3.0  0.0  0.0  contig_100087    3314   3346      (0) + AT_rich         Low_complexity         1     33    (0)    238  
   24    0.0  0.0  0.0  contig_100088       7     30    (525) + AT_rich         Low_complexity         1     24    (0)    239  
  285   32.9  0.6  3.7  contig_100090       1    164   (2704) + (TATATG)n       Simple_repeat          3    161    (0)    240  
  238   34.3  1.1  3.9  contig_100090     138    207   (2661) + (TATG)n         Simple_repeat          3     71    (0)    241 *
  315   12.2  0.0  0.0  contig_100090     208    256   (2612) + (TA)n           Simple_repeat          2     50    (0)    242  
  238   34.3  1.1  3.9  contig_100090     257    367   (2501) + (TATG)n         Simple_repeat          3    110    (0)    243  
  242    9.1  4.5  0.0  contig_100090     504    547   (2321) + (CATATA)n       Simple_repeat          2     47    (0)    244  
  189    0.0  0.0  0.0  contig_100090    1101   1121   (1747) + (CTG)n          Simple_repeat          3     23    (0)    245  
  336    8.3  0.0  0.0  contig_100090    2387   2434    (434) + (TA)n           Simple_repeat          1     48    (0)    246  
  195   25.3  0.0  0.0  contig_100090    2563   2641    (227) + GA-rich         Low_complexity         1     79    (0)    247  
  206   21.7  1.4  0.0  contig_100090    2710   2778     (90) + GA-rich         Low_complexity         1     70    (0)    248  
  242   22.2  1.9  0.0  contig_100090    2813   2866      (2) + GA-rich         Low_complexity         2     56    (0)    248  
  882   15.5  6.9  0.6  contig_100091     160    334      (0) C GGLTR3C2        LTR/ERVL             (0)    562    377    249  
  842   17.1  7.0  0.6  contig_100092     159    329      (2) C GGLTR3C2        LTR/ERVL             (0)    562    381    250  
 1315   15.4  1.9  0.9  contig_100099       4    219    (286) C GGERV22_LTR     LTR/ERVL           (121)    222      5    251  
  844   14.2  2.6  3.9  contig_100099     251    404    (101) C CR1-H           LINE/CR1             (3)   4809   4658    252  
  502   14.5  0.0  1.3  contig_1001       849    925  (30658) + CR1-D2          LINE/CR1            4602   4677    (2)    253  
  392   24.5  9.8  0.0  contig_1001      1783   1884  (29699) C CR1-F2          LINE/CR1            (32)   4221   4110    254  
   21    0.0  0.0  0.0  contig_1001      3258   3278  (28305) + AT_rich         Low_complexity         1     21    (0)    255  
   23    0.0  0.0  0.0  contig_1001      5756   5778  (25805) + AT_rich         Low_complexity         1     23    (0)    256  
  661   19.2 14.8  0.4  contig_1001     13309  13549  (18034) + CR1-D2          LINE/CR1            4223   4671    (8)    257  
   22    0.0  0.0  0.0  contig_1001     14786  14807  (16776) + AT_rich         Low_complexity         1     22    (0)    258  
  697   16.4  6.3  1.4  contig_1001     15816  15957  (15626) C CR1-D2          LINE/CR1            (65)   4614   4466    259  
 1434   25.4  4.5  9.8  contig_1001     18701  19323  (12260) C GGLTR5A         LTR/ERVL             (0)    595      6    260  
  435    7.7 15.0  0.2  contig_1001     27774  27850   (3733) C CR1-Y4          LINE/CR1             (7)   4508   4434    261  
   26    0.0  0.0  0.0  contig_1001     27891  27916   (3667) + AT_rich         Low_complexity         1     26    (0)    262  
 1616   25.4 13.9  2.1  contig_10010       83    809  (20177) C CR1-Y1_Aves     LINE/CR1            (15)   3324   2512    263  
   23    0.0  0.0  0.0  contig_10010     1179   1201  (19785) + AT_rich         Low_complexity         1     23    (0)    264  
  417   12.3  0.0  0.0  contig_10010     1661   1717  (19269) C CR1-Y2          LINE/CR1            (13)   4501   4445    265  
  655   21.3  3.8  1.3  contig_10010     7068   7224  (13762) C GGLTR5B         LTR/ERVL             (0)    543    383    266  
  236   27.9  0.0  0.0  contig_10010    11276  11336   (9650) + (CATATA)n       Simple_repeat          4     64    (0)    267  
  490   23.2  1.3  5.3  contig_10010    13695  13844   (7142) C CR1-X2          LINE/CR1           (156)   3982   3839    268  
  251   10.7 25.0  0.0  contig_10010    15052  15107   (5879) C CR1-E           LINE/CR1            (11)   4513   4444    269  
  292    8.2  0.0  6.5  contig_10010    15237  15298   (5688) C CR1-Y4          LINE/CR1             (0)   4517   4463    270  
 3111   17.1  4.0  1.4  contig_10010    15304  15860   (5126) + CR1-C4          LINE/CR1            3248   3818  (693)    271  
  533    9.6  0.0  0.0  contig_10010    17814  17886   (3100) C CR1-G           LINE/CR1             (0)   4247   4175    272  
  269   23.5  0.0  3.6  contig_10010    18181  18264   (2722) C CR1-F0          LINE/CR1             (4)   4249   4163    273  
 1166   20.9  2.0  0.8  contig_100100       1    251     (62) + CR1-G           LINE/CR1            3786   4039  (208)    274  
  610   20.2  7.8  0.0  contig_100105       1    129    (236) + CR1-D2          LINE/CR1            3961   4099  (579)    275  
 1287   14.1  5.7  0.9  contig_100105     137    365      (0) + CR1-D2          LINE/CR1            4282   4521  (158)    275  
   23    5.4  0.0  0.0  contig_100106     402    438    (529) + AT_rich         Low_complexity         1     37    (0)    276  
  839   21.7  2.3  2.1  contig_10011        2    193   (2146) C CR1-C4          LINE/CR1            (97)   4414   4231    277  
  343   18.2  0.0  0.0  contig_100111       1     77   (5049) + (TA)n           Simple_repeat          1     77    (0)    278  
  192    4.0  0.0  0.0  contig_100111    5102   5126      (0) + (CCCA)n         Simple_repeat          3     27    (0)    279  
  382   13.8  3.8  0.0  contig_100116     487    566     (11) + C-rich          Low_complexity         3     85    (0)    280  
   21    3.6  0.0  0.0  contig_100117     423    450    (105) + AT_rich         Low_complexity         1     28    (0)    281  
  407    7.9  3.2  0.0  contig_100117     482    544     (11) + (TCTCCC)n       Simple_repeat          3     67    (0)    282  
 5593   12.6  1.3  0.0  contig_10012        1    783  (64910) C CR1-B           LINE/CR1           (764)   3803   3011    283  
  183   18.4  0.0  0.0  contig_10012     1480   1517  (64176) + T-rich          Low_complexity         1     38    (0)    284  
  233   29.1  3.3  4.4  contig_10012     1922   2011  (63682) + LFSINE_Vert     SINE                 123    211  (248)    285  
 1916   14.1 12.3  1.3  contig_10012     2258   2558  (63135) + CR1-E           LINE/CR1            4189   4522    (2)    286  
  598    9.0  4.5  0.0  contig_10012     5983   6071  (59622) C CR1-Y2          LINE/CR1             (4)   4510   4418    287  
  328    9.1  0.0  0.0  contig_10012     6786   6829  (58864) C CR1-Y2          LINE/CR1           (578)   3936   3893    287  
   25    0.0  0.0  0.0  contig_10012    13247  13271  (52422) + AT_rich         Low_complexity         1     25    (0)    288  
  212   10.0  0.0  2.4  contig_10012    29461  29501  (36192) + (GGA)n          Simple_repeat          3     42    (0)    289  
   21    0.0  0.0  0.0  contig_10012    30090  30110  (35583) + GC_rich         Low_complexity         1     21    (0)    290  
   21    3.6  0.0  0.0  contig_10012    36131  36158  (29535) + AT_rich         Low_complexity         1     28    (0)    291  
   23    0.0  0.0  0.0  contig_10012    37789  37811  (27882) + AT_rich         Low_complexity         1     23    (0)    292  
   22    0.0  0.0  0.0  contig_10012    38039  38060  (27633) + AT_rich         Low_complexity         1     22    (0)    293  
  180   15.2  0.0  0.0  contig_10012    39527  39559  (26134) + A-rich          Low_complexity         1     33    (0)    294  
   31    6.8  0.0  0.0  contig_10012    40885  40943  (24750) + AT_rich         Low_complexity         1     59    (0)    295  
  210   12.8  0.0  0.0  contig_10012    44539  44577  (21116) + (T)n            Simple_repeat          1     39    (0)    296  
  443   24.4  7.3  0.8  contig_10012    45084  45207  (20486) C MIR_Aves2       SINE/MIR             (5)    250    119    297  
  671   21.5  4.4  0.0  contig_10012    46367  46501  (19192) + CR1-Y1_Aves     LINE/CR1            3116   3256   (83)    298  
 1393   19.4  4.4  0.1  contig_10012    56680  56966   (8727) C CR1-D2          LINE/CR1            (13)   4666   4230    299  
  264    3.0  0.0  0.0  contig_10012    61948  61980   (3713) + (TTTG)n         Simple_repeat          2     34    (0)    300  
 1672   19.3  3.2  2.6  contig_100120       2    346      (0) C Char12Mar1_GG   DNA/hAT-Charlie    (120)   1339    993    301  
 1660   19.9  3.2  2.6  contig_100121       2    346      (0) C Char12Mar1_GG   DNA/hAT-Charlie    (120)   1339    993    302  
  219   11.4  0.0  0.0  contig_100122       1     35    (518) + (TAG)n          Simple_repeat          2     36    (0)    303  
  257   26.5  1.2 10.1  contig_100122      50    217    (336) + (CTG)n          Simple_repeat          3    155    (0)    304  
  198   14.3  0.0  0.0  contig_100122     428    462     (91) + (CTG)n          Simple_repeat          1     35    (0)    305  
   24    0.0  0.0  0.0  contig_100123     327    350     (14) + AT_rich         Low_complexity         1     24    (0)    306  
   29    2.8  0.0  0.0  contig_100124     345    380    (131) + AT_rich         Low_complexity         1     36    (0)    307  
  461   14.7  0.0 13.2  contig_100127       1    204  (14766) + (CAG)n          Simple_repeat          2    178    (0)    308  
  183    8.0  0.0  0.0  contig_100127     601    625  (14345) + (TC)n           Simple_repeat          2     26    (0)    309  
  236   18.9  9.8  0.0  contig_100127     672    814  (14156) + (CAGAGA)n       Simple_repeat          5    161    (0)    310  
  733    9.3  5.0  0.0  contig_100127     995   1134  (13836) + (TAGA)n         Simple_repeat          4    150    (0)    311  
  411   13.7  4.6  0.0  contig_100127    1738   1868  (13102) + (TAGA)n         Simple_repeat          1    136    (0)    312  
  234    0.0  0.0  0.0  contig_100127    2006   2031  (12939) + (CA)n           Simple_repeat          1     26    (0)    313  
  207   18.6  0.0  0.0  contig_100127    2284   2326  (12644) + CT-rich         Low_complexity         5     47    (0)    314  
  246    6.2  0.0  0.0  contig_100127    2330   2361  (12609) + (CTG)n          Simple_repeat          2     33    (0)    315  
  249    9.3  5.6  0.0  contig_100127    2453   2506  (12464) + (CTG)n          Simple_repeat          1     57    (0)    316  
  228   14.3  0.0  0.0  contig_100127    2768   2809  (12161) + (GAA)n          Simple_repeat          2     43    (0)    317  
  335   29.4  1.9  1.2  contig_100127    3009   3170  (11800) + (CTG)n          Simple_repeat          3    165    (0)    318  
  277   27.4  2.4  0.6  contig_100127    3555   3723  (11247) + (CTG)n          Simple_repeat          2    173    (0)    319  
  295   23.0  1.3  8.0  contig_100127    3804   3954  (11016) + (CAG)n          Simple_repeat          2    142    (0)    320  
  324   29.9  0.6  2.5  contig_100127    4293   4450  (10520) + GA-rich         Low_complexity         3    157    (0)    321  
  204   25.5  0.0  0.0  contig_100127    5061   5107   (9863) + (TA)n           Simple_repeat          1     47    (0)    322  
  209    3.3  3.3  0.0  contig_100127    7104   7133   (7837) + (TA)n           Simple_repeat          2     32    (0)    323  
  288   25.0  0.0  0.0  contig_100127   14328  14427    (543) + (CA)n           Simple_repeat          1    100    (0)    324  
  854   27.7  2.5  1.3  contig_100127   14576  14813    (157) + CR1-F2          LINE/CR1            4000   4240   (13)    325  
  235   24.5  0.0  1.9  contig_100129       5     58   (6278) + GGLTR3B1        LTR/ERVL             455    507    (0)    326  
 1312   18.9  2.6  3.7  contig_100129    2197   2401   (3935) + CR1-C3          LINE/CR1            4044   4247  (292)    327  
  198    0.0  0.0  0.0  contig_100129    2402   2423   (3913) + (TG)n           Simple_repeat          2     23    (0)    328  
 1312   18.9  2.6  3.7  contig_100129    2424   2487   (3849) + CR1-C3          LINE/CR1            4248   4310  (229)    327  
  363   16.9  4.6  0.0  contig_10013     6169   6233  (74245) C CR1-X2          LINE/CR1             (3)   4135   4068    329  
  230    6.2  0.0  0.0  contig_10013     6835   6866  (73612) C CR1-F2          LINE/CR1            (11)   4242   4211    330  
  240   16.3  0.0  0.0  contig_10013     8930   8972  (71506) + G-rich          Low_complexity         2     44    (0)    331  
 1477   13.3 11.2  0.0  contig_10013     9973  10257  (70221) C CR1-D2          LINE/CR1            (11)   4668   4352    332  
  248   23.4  1.6  0.0  contig_10013    12815  12878  (67600) C CR1-F2          LINE/CR1            (10)   4243   4179    333  
 2054   19.3  6.1  0.0  contig_10013    21406  21830  (58648) C CR1-C4          LINE/CR1           (223)   4288   3838    334  
  373   17.9  0.0  0.0  contig_10013    21834  21900  (58578) C CR1-C4          LINE/CR1          (2033)   2478   2412    334  
  202   15.4  0.0  2.5  contig_10013    21913  21952  (58526) + T-rich          Low_complexity         2     40    (0)    335  
 4055   12.1  0.7  1.3  contig_10013    32253  32871  (47607) + CR1-Y           LINE/CR1            3236   3850  (663)    336  
  274   27.0  1.4  0.0  contig_10013    37312  37385  (43093) + A-rich          Low_complexity         2     76    (0)    337  
  497   18.7  1.5  0.6  contig_10013    43014  43137  (37341) + CR1-D2          LINE/CR1            4544   4671    (8)    338  
  182   15.0  2.5  0.0  contig_10013    51635  51674  (28804) + (TA)n           Simple_repeat          1     41    (0)    339  
  254    8.7  0.0  2.1  contig_10013    58466  58512  (21966) + (CAAA)n         Simple_repeat          2     47    (0)    340  
 1217   12.2  0.5  4.3  contig_10013    64514  64701  (15777) C CR1-D2          LINE/CR1             (7)   4672   4492    341  
 1361   24.4  2.2  0.0  contig_10013    69754  70077  (10401) C CR1-F2          LINE/CR1             (6)   4247   3917    342  
  243    8.8  0.0  0.0  contig_10013    71852  71885   (8593) + (A)n            Simple_repeat          1     34    (0)    343  
 2213   20.0  1.6  2.3  contig_10013    73452  73887   (6591) + CR1-C4          LINE/CR1            4079   4511    (0)    344  
  305   11.0  4.0  1.4  contig_10013    78276  78349   (2129) + (TTATA)n        Simple_repeat          4     79    (0)    345  
 1176   15.6  0.0  0.0  contig_10013    78950  79129   (1349) C CR1-E           LINE/CR1            (11)   4513   4334    346  
  337   31.6  5.1  1.2  contig_100134     201    359    (266) + CR1-Y2          LINE/CR1             380    520  (201)    347  
  231   19.5  0.0  0.0  contig_100134     363    403    (222) + CR1-E           LINE/CR1            4156   4196  (328)    348  
  425   24.7  0.0  0.0  contig_100134     536    624      (1) C Mariner1_GG     DNA/TcMar-Mariner    (1)   1329   1241    349  
   24    3.2  0.0  0.0  contig_100136     139    169   (1116) + AT_rich         Low_complexity         1     31    (0)    350  
   22    0.0  0.0  0.0  contig_100136     325    346    (939) + AT_rich         Low_complexity         1     22    (0)    351  
 3375   11.0  4.4  0.0  contig_100137       1    499      (1) C CR1-H           LINE/CR1           (343)   4469   3949    352  
  219    3.6  0.0  0.0  contig_100139     305    332    (310) + (CAAA)n         Simple_repeat          1     28    (0)    353  
  435   25.2  0.7  3.0  contig_10014     4903   5037  (40463) + MER125          DNA                   11    142   (34)    354  
   26    0.0  0.0  0.0  contig_10014    10969  10994  (34506) + AT_rich         Low_complexity         1     26    (0)    355  
   21    7.1  0.0  0.0  contig_10014    12686  12727  (32773) + AT_rich         Low_complexity         1     42    (0)    356  
   27    0.0  0.0  0.0  contig_10014    17563  17589  (27911) + AT_rich         Low_complexity         1     27    (0)    357  
   22    3.5  0.0  0.0  contig_10014    18054  18082  (27418) + AT_rich         Low_complexity         1     29    (0)    358  
   24    3.2  0.0  0.0  contig_10014    18821  18851  (26649) + AT_rich         Low_complexity         1     31    (0)    359  
  248   52.2  0.0  0.0  contig_10014    21810  21878  (23622) + CR1-Y2          LINE/CR1            4432   4500   (14)    360  
  241   24.6  0.0  0.0  contig_10014    24081  24137  (21363) + CR1-H2          LINE/CR1            4737   4793   (19)    361  
  219    8.8  0.0  0.0  contig_10014    33216  33249  (12251) + (CAA)n          Simple_repeat          2     35    (0)    362  
 3158   18.0  4.4  0.8  contig_10014    34843  35430  (10070) C Char12Mar1_GG   DNA/hAT-Charlie    (745)    714    106    363  
  192   15.2  0.0  0.0  contig_10014    36458  36490   (9010) + (TA)n           Simple_repeat          1     33    (0)    364  
  414   19.5  0.3  1.4  contig_10014    37252  37341   (8159) C CR1-Y4          LINE/CR1             (7)   4560   4433    365  
  651   14.3  0.9  0.9  contig_10014    39830  39935   (5565) C CR1-D           LINE/CR1          (2073)   2605   2500    366  
  520   19.2  6.1  0.0  contig_10014    45402  45500      (0) + CR1-Y2          LINE/CR1            4142   4246  (268)    367  
  558   27.7  0.0  0.0  contig_100142     169    316   (7886) + CR1-F2          LINE/CR1            3813   3960  (293)    368  
  331   29.9  6.6  6.6  contig_100142     324    534   (7668) + CR1-C4          LINE/CR1            4269   4479   (32)    369  
  204    4.0  0.0  0.0  contig_100142    2700   2724   (5478) + (CAGCG)n        Simple_repeat          3     27    (0)    370  
  204    4.0  0.0  0.0  contig_100142    8178   8202      (0) + (CAGCG)n        Simple_repeat          3     27    (0)    371  
 1419   14.3  0.5  0.0  contig_100144       1    216    (180) C CR1-Y3          LINE/CR1           (179)   4338   4122    372  
   26    3.0  0.0  0.0  contig_100146     197    229   (1155) + AT_rich         Low_complexity         1     33    (0)    373  
  317   15.7  0.0  0.0  contig_100146    1330   1380      (4) + CR1-E           LINE/CR1            4386   4436   (88)    374  
  296   22.6  0.0  0.0  contig_10015     4187   4248   (7190) + CR1-H           LINE/CR1            4525   4586  (226)    375  
 1100   27.2 14.0  0.0  contig_10015     9237   9600   (1838) C CR1-C           LINE/CR1           (325)   4218   3804    376  
  288   18.1  9.3  2.8  contig_100150       1    108    (511) + (ACCCCATAGGG)   Satellite              4    118   (14)    377  
  701    7.3  6.1  6.1  contig_100151       1    131   (2915) + (ACCCCATAGGG)   Satellite              1    131    (1)    378  
  559    8.3  7.0  6.2  contig_100151     151    279   (2767) + (ACCCCATAGGG)   Satellite              1    130    (2)    378  
  288   15.7 10.6  2.4  contig_100151    2962   3046      (0) C (ACCCCATAGGG)   Satellite           (36)     96      5    379  
   23    0.0  0.0  0.0  contig_100153     136    158   (3924) + GC_rich         Low_complexity         1     23    (0)    380  
  569   18.7  0.9  0.0  contig_100155       1    107    (595) + CR1-H           LINE/CR1            4690   4797   (15)    381  
  545   24.7  7.5  1.2  contig_100156     501    660   (8762) C CR1-Y1_Aves     LINE/CR1           (321)   3018   2849    382  
  321   22.8  0.0  6.6  contig_100156    6539   6599   (2823) + GGLTR3B4        LTR/ERVL               1     57  (452)    383  
  350   17.5  0.0  0.0  contig_100158     127    183    (794) C CR1-Y1_Aves     LINE/CR1             (7)   3332   3276    384  
   32    4.3  0.0  0.0  contig_100158     247    292    (685) + AT_rich         Low_complexity         1     46    (0)    385  
   22    0.0  0.0  0.0  contig_10016      484    505  (20611) + AT_rich         Low_complexity         1     22    (0)    386  
  791   25.2  0.5  0.9  contig_10016     2598   2809  (18307) + CR1-F2          LINE/CR1            3975   4185   (68)    387  
  851   18.1  3.5  7.1  contig_10016     2860   3085  (18031) C GGERVL18-LTR    LTR/ERVL            (48)    293     76    388  
  388   28.4  0.0  0.0  contig_10016     5630   5717  (15399) C CR1-B2          LINE/CR1             (3)   4569   4482    389  
 2943   11.4  0.0  0.7  contig_10016     6666   7090  (14026) C CR1-E           LINE/CR1            (65)   4459   4038    390  
 1138   21.8  2.7  0.4  contig_10016     7478   7739  (13377) + CR1-F2          LINE/CR1            3977   4244    (9)    391  
  234   32.2  1.1  1.1  contig_10016    13980  14067   (7049) + AmnSINE2        SINE/Deu              53    140  (218)    392  
  189    7.4  0.0  0.0  contig_10016    15099  15125   (5991) + (TC)n           Simple_repeat          2     28    (0)    393  
  583   12.0  0.9  1.4  contig_10016    16289  16382   (4734) C CR1-Y2          LINE/CR1             (7)   4560   4428    394  
  231   15.2  0.0  0.0  contig_100160      51     96   (4229) + (TA)n           Simple_repeat          1     46    (0)    395  
  690   13.0  0.0  0.0  contig_100160    1234   1364   (2961) + (CTG)n          Simple_repeat          2    132    (0)    396  
  255   10.3  0.0  0.0  contig_100160    1567   1605   (2720) + (CTG)n          Simple_repeat          2     40    (0)    397  
  276   13.7  0.0  0.0  contig_100160    1851   1901   (2424) + (CTG)n          Simple_repeat          2     52    (0)    398  
  188    8.6  2.9  0.0  contig_100160    1964   1998   (2327) + (CAG)n          Simple_repeat          1     36    (0)    399  
  435   19.8  2.2  9.8  contig_100160    2076   2543   (1782) + (CTG)n          Simple_repeat          1    432    (0)    400  
  656   15.8  0.5  6.3  contig_100160    2578   2766   (1559) + (CAG)n          Simple_repeat          3    180    (0)    401  
  383   11.2  0.5 19.5  contig_100160    2818   3038   (1287) + (CAG)n          Simple_repeat          1    179    (0)    401  
  224   31.9  2.5  0.0  contig_100160    3085   3203   (1122) + (CTG)n          Simple_repeat          1    122    (0)    402  
  239   28.3  2.0  1.0  contig_100160    3414   3513    (812) + (CTG)n          Simple_repeat          2    102    (0)    403  
  458   17.9  0.0 10.5  contig_100160    3529   3728    (597) + (CTG)n          Simple_repeat          1    179    (0)    403  
  406   23.5  0.5  6.8  contig_100160    3971   4162    (163) + (CAG)n          Simple_repeat          1    180    (0)    404  
 1073   24.2  2.1  0.5  contig_100163       1    191    (240) + CR1-Y           LINE/CR1            4320   4513    (0)    405  
  836   27.5  0.9  0.0  contig_100163     207    424      (7) C CR1-F2          LINE/CR1            (12)   4241   4022    406  
   25    0.0  0.0  0.0  contig_100165       1     25    (333) + GC_rich         Low_complexity         1     25    (0)    407  
  185    9.4  0.0  3.0  contig_100165     256    288     (70) + (CCCCCT)n       Simple_repeat          4     35    (0)    408  
  814    9.4  5.3  0.0  contig_100168      10    179   (1770) + (TCTA)n         Simple_repeat          2    180    (0)    409  
  331   39.5  0.0  5.8  contig_100168     217    404   (1545) + (TG)n           Simple_repeat          2    178    (0)    410 *
  359   25.2  0.0  0.9  contig_100168     274    381   (1568) + (TA)n           Simple_repeat          1    107    (0)    411  
  207   17.9  0.0  0.0  contig_100168     527    565   (1384) + CT-rich         Low_complexity         1     39    (0)    412  
  231   34.5  0.0  2.6  contig_100168     800    915   (1034) + (TATATG)n       Simple_repeat          4    116    (0)    413  
 1000   14.4  1.6  8.3  contig_100168     966   1353    (596) + (TATG)n         Simple_repeat          1    361    (0)    414  
  466   22.2  0.0  9.3  contig_100168    1354   1488    (461) + (TA)n           Simple_repeat          2    124    (0)    415  
  267   30.1  1.2  0.0  contig_100168    1530   1612    (337) + (TATG)n         Simple_repeat          3     86    (0)    416  
  266   22.7  1.5  1.5  contig_100168    1763   1896     (53) + (TA)n           Simple_repeat          2    135    (0)    417  
  210   16.7  0.0  0.0  contig_100168    1914   1949      (0) + (TA)n           Simple_repeat          2     37    (0)    417  
  205   21.6  0.9  5.6  contig_100169     369    476     (79) + (CTG)n          Simple_repeat          3    105    (0)    418  
 1280   22.0  2.2  0.4  contig_10017     1067   1344  (16816) C CR1-Y1_Aves     LINE/CR1             (1)   3338   3056    419  
  928   15.8  0.1  0.8  contig_10017     3294   3460  (14700) + CR1-B2          LINE/CR1            4412   4560   (12)    420  
   22    0.0  0.0  0.0  contig_10017     3601   3622  (14538) + AT_rich         Low_complexity         1     22    (0)    421  
  213   21.9  0.0  0.0  contig_10017     8897   8937   (9223) + (TATATG)n       Simple_repeat          4     44    (0)    422  
  556   25.0 12.8  1.5  contig_10017    10465  10667   (7493) + CR1-F2          LINE/CR1            4022   4247    (6)    423  
 2500   13.6  1.2  1.0  contig_10017    11438  11838   (6322) + CR1-E           LINE/CR1            4123   4524    (0)    424  
  537   19.7 18.2  0.7  contig_10017    11899  12046   (6114) C GGLTR5A         LTR/ERVL           (285)    310    137    425  
  234   11.8  0.0  0.0  contig_10017    17432  17465    (695) + CR1-Y3          LINE/CR1            4483   4516    (1)    426  
   25    0.0  0.0  0.0  contig_10017    17849  17873    (287) + AT_rich         Low_complexity         1     25    (0)    427  
  202   11.8  2.9  0.0  contig_100171     371    404      (0) + (TTTG)n         Simple_repeat          2     36    (0)    428  
  436   20.7  4.7  1.2  contig_100173       1    171   (2475) + (TCTA)n         Simple_repeat          4    180    (0)    429  
  237   19.6  0.0  0.0  contig_100173     310    365   (2281) + CT-rich         Low_complexity         1     56    (0)    430  
  188    8.6  0.0  2.8  contig_100173     862    897   (1749) + (CTG)n          Simple_repeat          2     36    (0)    431  
  659   18.2  0.6  4.2  contig_100173     903   1390   (1256) + (CAG)n          Simple_repeat          1    470    (0)    432  
  716   15.4  0.6  7.4  contig_100173    1585   2313    (333) + (CAG)n          Simple_repeat          1    678    (0)    433  
  505   12.9  2.6 13.8  contig_100173    2329   2646      (0) + (CAG)n          Simple_repeat          1    282    (0)    433  
  860   15.4  0.7  0.0  contig_100175       1    143    (332) C CR1-C4          LINE/CR1           (233)   4278   4135    434  
  234    8.7 13.0  0.0  contig_100177     275    320      (0) C CR1-D2          LINE/CR1           (119)   4560   4509    435  
 1575   13.8 10.0  0.0  contig_100179       2    270     (46) C CR1-Y3          LINE/CR1           (352)   4165   3870    436  
  355    8.3  0.0  0.0  contig_100179     269    316      (0) C CR1-Y           LINE/CR1             (6)   4507   4460    437 *
 1761   21.7  0.6  2.3  contig_10018        3    351  (16137) + CR1-C4          LINE/CR1            4164   4506    (5)    438  
 1543   18.9  2.5  0.0  contig_10018     1648   1965  (14523) C GGLTR8A         LTR/ERVL           (521)    543    218    439  
  198    0.0  0.0  0.0  contig_10018    12164  12185   (4303) + (TGAA)n         Simple_repeat          1     22    (0)    440  
 1720   16.3  0.3  1.4  contig_100180      62    354     (39) C CR1-E           LINE/CR1           (179)   4345   4056    441  
  205    5.1  2.5  2.5  contig_100185       6     45    (807) + (CTG)n          Simple_repeat          2     41    (0)    442  
  181    0.0  3.3  3.3  contig_100185     412    441    (411) + (TTC)n          Simple_repeat          1     30    (0)    443  
  721   14.9  4.2  0.0  contig_100185     685    852      (0) + (CAG)n          Simple_repeat          3    177    (0)    444  
  249   20.4  2.0  0.0  contig_100188       1     49    (917) + C-rich          Low_complexity         3     52    (0)    445  
  302   10.0  0.0  0.0  contig_100189    1495   1534      (0) C CR1-Y4          LINE/CR1            (14)   4501   4462    446  
  319    6.3  0.0 13.2  contig_100191       1     91    (217) + (TTAGGG)n       Simple_repeat          1     79    (0)    447  
 2322   17.2  5.8  0.2  contig_100193     201    614      (0) C CR1-D2          LINE/CR1             (3)   4676   4240    448  
  180    7.7  0.0  0.0  contig_1002        16     41   (2547) + (GAA)n          Simple_repeat          1     26    (0)    449  
  608   19.1  0.0  9.2  contig_1002       208    502   (2086) + (TA)n           Simple_repeat          1    267    (0)    450  
  226   24.5  0.0  0.0  contig_1002       575    623   (1965) + A-rich          Low_complexity         1     49    (0)    451  
  761   16.4  1.2  4.0  contig_1002       765   1090   (1498) + (CAG)n          Simple_repeat          1    316    (0)    452  
  888   18.4  0.6  2.0  contig_1002      1104   1765    (823) + (CAG)n          Simple_repeat          1    652    (0)    452  
  767   21.4  0.6  3.4  contig_1002      1799   2155    (433) + (CAG)n          Simple_repeat          1    347    (0)    452  
  259   33.0  1.0  0.0  contig_1002      2163   2262    (326) + (TATATG)n       Simple_repeat          6    106    (0)    453  
  629   24.1  2.3  0.6  contig_1002      2280   2454    (134) + (CATATA)n       Simple_repeat          1    178    (0)    454  
  237   10.8  0.0  0.0  contig_1002      2552   2588      (0) + (TA)n           Simple_repeat          2     38    (0)    455  
   25    3.1  0.0  0.0  contig_100201     161    192    (125) + AT_rich         Low_complexity         1     32    (0)    456  
  219   10.3  0.0  0.0  contig_100202    1581   1619    (349) + (A)n            Simple_repeat          1     39    (0)    457  
  584   15.4  8.5  0.8  contig_100203      51    168   (5382) C CR1-C4          LINE/CR1            (11)   4500   4374    458  
   28    4.8  0.0  0.0  contig_100205     529    570      (0) + AT_rich         Low_complexity         1     42    (0)    459  
  234    9.4  0.0  0.0  contig_100207     849    880      (1) C CR1-E           LINE/CR1            (22)   4502   4471    460  
 1736   20.8  1.3  0.0  contig_100208     701    998     (27) + CR1-X           LINE/CR1              13    314 (3822)    461  
 2500   13.2  0.2  1.5  contig_100209       8    406      (0) C GGERVL-C-int    LTR/ERVL          (3183)   1953   1560    462  
   26    0.0  0.0  0.0  contig_10021     2146   2171   (4142) + AT_rich         Low_complexity         1     26    (0)    463  
  370   34.6  0.0  0.0  contig_10021     3270   3376   (2937) C CR1-F2          LINE/CR1             (1)   4252   4146    464  
  585    9.0  1.3  0.0  contig_10021     4776   4853   (1460) C CR1-Y2          LINE/CR1             (0)   4514   4436    465  
  522    6.3  0.0  0.0  contig_10021     6251   6313      (0) + GGERVL-C-int    LTR/ERVL            2440   2502 (2634)    466  
  226    3.9  0.0  0.0  contig_100212     685    710      (5) + CR1-X2          LINE/CR1            3301   3326  (812)    467  
  295   10.9  7.7  0.0  contig_100213     654    742      (0) + CR1-Y4          LINE/CR1            4361   4459   (58)    468  
 1260   13.1  3.5  0.0  contig_100214       1    198    (975) C CR1-X2          LINE/CR1            (30)   4108   3904    469  
 1084   12.9  8.8  0.0  contig_100214    1004   1173      (0) + GGERV22_LTR     LTR/ERVL               5    189  (154)    470  
  293    5.4  0.0  0.0  contig_100216    1365   1401    (196) + CR1-D           LINE/CR1            4639   4675    (3)    471  
  710   16.5  1.5  0.0  contig_100219     362    494      (0) C Char12Mar1_GG   DNA/hAT-Charlie     (72)   1387   1253    472  
   23    0.0  0.0  0.0  contig_10022     7114   7136   (6344) + AT_rich         Low_complexity         1     23    (0)    473  
  769   22.6  4.5  0.0  contig_10022     7661   7815   (5665) + UCON13          LINE?/Penelope?      290    451   (62)    474  
  622   21.8 11.3  0.0  contig_100220       8    149    (381) + GGLTR3C2        LTR/ERVL              21    178  (384)    475  
  339   30.7  8.4  1.3  contig_100220     338    492     (38) C CR1-F           LINE/CR1          (2309)   2204   2039    476  
  180    0.0  0.0  0.0  contig_100223     392    411      (0) + (CAAAA)n        Simple_repeat          2     21    (0)    477  
 2359   15.1  0.0  0.0  contig_100224       1    350      (0) C CR1-F2          LINE/CR1           (485)   3768   3419    478  
   32    4.3  0.0  0.0  contig_100225     385    430   (1020) + GC_rich         Low_complexity         1     46    (0)    479  
  397   10.9  0.0  1.8  contig_100225     990   1045    (405) C CR1-Y3          LINE/CR1            (15)   4502   4448    480  
   24    3.2  0.0  0.0  contig_10023     1274   1304    (491) + AT_rich         Low_complexity         1     31    (0)    481  
  615   21.3  0.8  3.1  contig_100231     221    352    (101) C CR1-C4          LINE/CR1             (6)   4505   4391    482  
  237   15.8  0.0  0.0  contig_100232     106    162    (226) + (TA)n           Simple_repeat          2     58    (0)    483  
   21    0.0  0.0  0.0  contig_100232     363    383      (5) + AT_rich         Low_complexity         1     21    (0)    484  
 1818   15.4  6.5  1.1  contig_100233     359    712      (3) + CR1-C4          LINE/CR1            3825   4197  (314)    485  
  195    4.2  0.0  0.0  contig_100234       1     24   (1506) + (GA)n           Simple_repeat          1     24    (0)    486  
  219    8.8  0.0  0.0  contig_100234      26     59   (1471) + (TA)n           Simple_repeat          2     35    (0)    487  
  404   15.6  0.5  9.1  contig_100234    1328   1524      (6) + (CTG)n          Simple_repeat          1    180    (0)    488  
 1393   19.1  1.3  6.2  contig_100235     308    614      (1) C Mariner1_GG     DNA/TcMar-Mariner    (1)   1329   1038    489  
  222    3.7  0.0  0.0  contig_100236       3     29    (981) + (CTG)n          Simple_repeat          2     28    (0)    490  
  238   17.6  1.4  2.9  contig_100236     282    351    (659) + (CTG)n          Simple_repeat          3     71    (0)    491  
  204    4.0  0.0  0.0  contig_100236     371    395    (615) + (CTG)n          Simple_repeat          2     26    (0)    491  
  192    4.0  0.0  0.0  contig_100236     397    421    (589) + (TCC)n          Simple_repeat          1     25    (0)    492  
  215   14.6  1.8  0.0  contig_100236     441    495    (515) + (CTG)n          Simple_repeat          3     58    (0)    493  
  396    5.5  0.0  0.0  contig_100236     668    722    (288) + (CAG)n          Simple_repeat          1     55    (0)    494  
  344   19.2  2.3  0.0  contig_100236     767    896    (114) + (CAG)n          Simple_repeat          3    135    (0)    494  
  345    4.7  0.0  0.0  contig_10024     5179   5221  (55436) + (GA)n           Simple_repeat          2     44    (0)    495  
  296   23.8 14.7  0.0  contig_10024    16615  16715  (43942) C CR1-C3          LINE/CR1            (96)   4471   4372    496  
  342   34.7  4.0  4.8  contig_10024    16866  17116  (43541) + CR1-Y4          LINE/CR1            3716   3964  (551)    497  
  230   10.2  3.9  3.9  contig_10024    17716  17766  (42891) + T-rich          Low_complexity         3     53    (0)    498  
   22    0.0  0.0  0.0  contig_10024    18985  19006  (41651) + AT_rich         Low_complexity         1     22    (0)    499  
   25    0.0  0.0  0.0  contig_10024    20208  20232  (40425) + AT_rich         Low_complexity         1     25    (0)    500  
   35    0.0  0.0  0.0  contig_10024    21817  21851  (38806) + AT_rich         Low_complexity         1     35    (0)    501  
  589   23.8  4.8  0.6  contig_10024    26180  26344  (34313) C CR1-F2          LINE/CR1             (9)   4244   4073    502  
  243   14.6  0.0  0.0  contig_10024    26997  27037  (33620) + (T)n            Simple_repeat          1     41    (0)    503  
  386   31.4  0.0  0.8  contig_10024    28606  28724  (31933) C CR1-E           LINE/CR1            (15)   4509   4392    504  
   29    2.8  0.0  0.0  contig_10024    30644  30679  (29978) + AT_rich         Low_complexity         1     36    (0)    505  
  232   24.1  0.0  1.8  contig_10024    30853  30907  (29750) + CT-rich         Low_complexity         4     57    (0)    506  
   21    3.6  0.0  0.0  contig_10024    34223  34250  (26407) + AT_rich         Low_complexity         1     28    (0)    507  
   29    0.0  0.0  0.0  contig_10024    36763  36791  (23866) + AT_rich         Low_complexity         1     29    (0)    508  
  210    3.7  0.0  0.0  contig_10024    42087  42113  (18544) + (TAAA)n         Simple_repeat          2     28    (0)    509  
  991   19.4  0.0  0.0  contig_10024    42513  42672  (17985) C CR1-C4          LINE/CR1            (11)   4500   4341    510  
   22    5.6  0.0  0.0  contig_10024    43347  43382  (17275) + AT_rich         Low_complexity         1     36    (0)    511  
  656   24.6  0.7  1.4  contig_10024    43633  43780  (16877) + CR1-Y1_Aves     LINE/CR1            3170   3316   (23)    512  
  210    3.7  0.0  0.0  contig_10024    44839  44865  (15792) + (CAAAAA)n       Simple_repeat          4     30    (0)    513  
 2249   15.3 14.7  7.9  contig_10024    47717  48327  (12330) + CR1-D2          LINE/CR1            3383   4034  (645)    514  
   22    0.0  0.0  0.0  contig_10024    56120  56141   (4516) + GC_rich         Low_complexity         1     22    (0)    515  
  194   10.8  0.0  5.1  contig_10024    56253  56291   (4366) + CT-rich         Low_complexity         1     37    (0)    516  
  245   25.0  0.0  0.0  contig_10024    57729  57792   (2865) + (TATATG)n       Simple_repeat          1     64    (0)    517  
  766    6.7  0.0  2.4  contig_100240       9    150    (296) + (CTCTATGGGG)    Satellite              1    138    (0)    518  
  621   13.1  2.5  1.2  contig_100240     142    338    (108) + (ACCCCATAGGG)   Satellite              1    132    (0)    519 *
  732    6.1  0.0  2.5  contig_100240     329    446      (0) C (CTCTATGGGG)    Satellite            (0)    120      6    520  
  281   14.3  0.0  0.0  contig_100241     154    195    (378) C CR1-C3          LINE/CR1             (5)   4534   4493    521  
  911   15.8  3.9  1.1  contig_100241     394    572      (1) C CR1-C3          LINE/CR1           (139)   4400   4217    521  
   22    0.0  0.0  0.0  contig_100245     548    569   (1556) + AT_rich         Low_complexity         1     22    (0)    522  
  304   26.7  3.3  2.2  contig_100245    2034   2125      (0) + CR1-F0          LINE/CR1            4137   4229   (24)    523  
  726   23.2  4.6  0.6  contig_100246       1    173   (8028) + CR1-F0          LINE/CR1            3863   4042  (211)    524  
 4359   21.1  1.8  1.4  contig_100246     199   1047   (7154) + CR1-C4          LINE/CR1            3655   4506    (5)    525  
  242   17.9  5.2  3.5  contig_100246    1670   1727   (6474) + CR1-F0          LINE/CR1            4146   4204   (49)    524 *
  393   23.2  1.2  0.0  contig_100246    1725   1806   (6395) C CR1-F2          LINE/CR1             (6)   4247   4165    526  
  421   18.2  0.0  0.0  contig_100246    1990   2055   (6146) + CR1-X1          LINE/CR1            4067   4132    (4)    527  
   24    0.0  0.0  0.0  contig_100246    3000   3023   (5178) + AT_rich         Low_complexity         1     24    (0)    528  
  248    7.7  2.6  0.0  contig_100246    3497   3535   (4666) + (GAAAA)n        Simple_repeat          1     40    (0)    529  
   21    0.0  0.0  0.0  contig_100246    6128   6148   (2053) + AT_rich         Low_complexity         1     21    (0)    530  
  328   19.3  0.0  0.0  contig_100246    7339   7395    (806) + CR1-X2          LINE/CR1            4070   4126   (12)    531  
   28    0.0  0.0  0.0  contig_100246    7612   7639    (562) + AT_rich         Low_complexity         1     28    (0)    532  
  180    0.0  0.0  0.0  contig_100246    8182   8201      (0) + (A)n            Simple_repeat          1     20    (0)    533  
  205   34.3  0.0  0.0  contig_100248       1     67   (2299) + (CATATA)n       Simple_repeat          2     68    (0)    534  
  338   23.4  5.8  2.3  contig_100248     143    313   (2053) + (CAG)n          Simple_repeat          3    179    (0)    535  
  357   22.6  1.1  5.3  contig_100248     468    654   (1712) + (CAG)n          Simple_repeat          1    179    (0)    536  
  318   15.2  3.3  1.3  contig_100248     687    844   (1522) + (CAG)n          Simple_repeat          1    161    (0)    536  
  509   10.7  1.0 13.6  contig_100248     859    924   (1442) + (CAG)n          Simple_repeat          1     58    (0)    536  
  180    0.0  0.0  0.0  contig_100248     925    944   (1422) + (GGA)n          Simple_repeat          3     22    (0)    537  
  509   14.0  0.8 10.3  contig_100248     945   1239   (1127) + (CAG)n          Simple_repeat          1    267    (0)    538  
  221   10.9  0.0  2.1  contig_100248    1255   1301   (1065) + (CAG)n          Simple_repeat          1     46    (0)    538  
  246   19.5  1.6  9.8  contig_100248    1423   1615    (751) + (CAG)n          Simple_repeat          2    178    (0)    539  
  192    7.7  0.0  0.0  contig_100248    1730   1755    (611) + (CAG)n          Simple_repeat          2     27    (0)    540  
   23    0.0  0.0  0.0  contig_100248    2344   2366      (0) + AT_rich         Low_complexity         1     23    (0)    541  
 2648   18.6  3.8  2.4  contig_100249       3    508     (92) + Mariner1_GG     DNA/TcMar-Mariner    567   1079  (251)    542  
  457   24.8  1.9  0.0  contig_100249     495    599      (1) + Char12Mar1_GG   DNA/hAT-Charlie     1173   1279  (180)    543 *
   23    0.0  0.0  0.0  contig_10025    13328  13350  (56733) + AT_rich         Low_complexity         1     23    (0)    544  
   23    0.0  0.0  0.0  contig_10025    16129  16151  (53932) + AT_rich         Low_complexity         1     23    (0)    545  
  207    0.0  0.0  0.0  contig_10025    16463  16485  (53598) + (GA)n           Simple_repeat          2     24    (0)    546  
  228    6.7  0.0  0.0  contig_10025    16831  16860  (53223) + (A)n            Simple_repeat          1     30    (0)    547  
  608   26.7  0.0  3.3  contig_10025    20194  20344  (49739) + MER131          SINE?                 11    156   (18)    548  
   21    0.0  0.0  0.0  contig_10025    24417  24437  (45646) + AT_rich         Low_complexity         1     21    (0)    549  
   30    0.0  0.0  0.0  contig_10025    41922  41951  (28132) + AT_rich         Low_complexity         1     30    (0)    550  
  186   13.3  0.0  0.0  contig_10025    42438  42467  (27616) + (GAA)n          Simple_repeat          1     30    (0)    551  
   23    3.3  0.0  0.0  contig_10025    46407  46436  (23647) + AT_rich         Low_complexity         1     30    (0)    552  
  225    9.4  0.0  0.0  contig_10025    46548  46579  (23504) + (T)n            Simple_repeat          1     32    (0)    553  
 1157   17.1  0.0  0.6  contig_10025    55374  55555  (14528) C CR1-E           LINE/CR1            (10)   4514   4334    554  
   31    2.6  0.0  0.0  contig_10025    56579  56616  (13467) + AT_rich         Low_complexity         1     38    (0)    555  
  722   20.3 18.2  0.0  contig_10025    66149  66340   (3743) + CR1-X2          LINE/CR1            3904   4130    (8)    556  
   38    0.0  0.0  0.0  contig_10025    67734  67771   (2312) + AT_rich         Low_complexity         1     38    (0)    557  
  180    0.0  0.0  0.0  contig_10025    68643  68662   (1421) + (TTTA)n         Simple_repeat          1     20    (0)    558  
  316   27.3  0.0  7.8  contig_100250     358    548   (1577) + (CTG)n          Simple_repeat          3    178    (0)    559  
  477   18.0  4.6  0.7  contig_100250     674    824   (1301) + (CAG)n          Simple_repeat          3    159    (0)    560  
  225    0.0  0.0  0.0  contig_100250     841    865   (1260) + (CAG)n          Simple_repeat          2     26    (0)    560  
  342   20.4  0.0  0.0  contig_100250    1035   1122   (1003) + (TA)n           Simple_repeat          1     88    (0)    561  
  240   29.8  1.2  0.0  contig_100250    1232   1315    (810) + (TA)n           Simple_repeat          1     85    (0)    562  
  377   31.9  0.0  0.0  contig_100250    1905   2039     (86) + GA-rich         Low_complexity         1    135    (0)    563  
   33    0.0  0.0  0.0  contig_100251     838    870    (302) + AT_rich         Low_complexity         1     33    (0)    564  
 1775   13.5  0.8  0.0  contig_100252     225    491      (0) + CR1-C3          LINE/CR1            4040   4308  (231)    565  
  657   22.1  2.7  0.7  contig_100254       3    152    (403) C GGERV22_LTR     LTR/ERVL           (186)    157      5    566  
  180    0.0  0.0  0.0  contig_100258     342    361    (166) + (TAA)n          Simple_repeat          2     21    (0)    567  
  183   15.6  0.0  0.0  contig_100258     412    443     (84) + CT-rich         Low_complexity         2     33    (0)    568  
  204   12.5  0.0  0.0  contig_10026     2560   2591  (90679) + (TTC)n          Simple_repeat          2     33    (0)    569  
  779   14.7  0.0  0.0  contig_10026     5345   5473  (87797) C CR1-X1          LINE/CR1            (13)   4123   3995    570  
   22    0.0  0.0  0.0  contig_10026     5683   5704  (87566) + AT_rich         Low_complexity         1     22    (0)    571  
  191   18.8  2.1  0.0  contig_10026     5806   5853  (87417) + T-rich          Low_complexity         4     52    (0)    572  
   21    3.6  0.0  0.0  contig_10026    11297  11324  (81946) + GC_rich         Low_complexity         1     28    (0)    573  
  180    0.0  0.0  0.0  contig_10026    21274  21293  (71977) + (CAA)n          Simple_repeat          2     21    (0)    574  
  207    8.8  0.0  0.0  contig_10026    29201  29234  (64036) + (CAAAA)n        Simple_repeat          2     35    (0)    575  
  216    0.0  0.0  0.0  contig_10026    29808  29831  (63439) + (TTTA)n         Simple_repeat          2     25    (0)    576  
  239    5.4  0.0  2.6  contig_10026    31056  31093  (62177) + (CAAA)n         Simple_repeat          3     39    (0)    577  
  625   26.1  7.6  0.5  contig_10026    33433  33617  (59653) C CR1-F2          LINE/CR1            (91)   4162   3965    578  
   26    0.0  0.0  0.0  contig_10026    37115  37140  (56130) + AT_rich         Low_complexity         1     26    (0)    579  
   21    0.0  0.0  0.0  contig_10026    39176  39196  (54074) + AT_rich         Low_complexity         1     21    (0)    580  
  274   32.0  3.8  3.8  contig_10026    43609  43845  (49425) C UCON8           Unknown             (40)    341    105    581  
   21    0.0  0.0  0.0  contig_10026    47210  47230  (46040) + AT_rich         Low_complexity         1     21    (0)    582  
 2457   14.2  1.3  0.5  contig_10026    47561  47948  (45322) + GGLTR5B         LTR/ERVL               1    391  (152)    583  
  284   33.1  6.0  3.0  contig_10026    48356  48523  (44747) C CR1-E           LINE/CR1            (11)   4513   4341    584  
   22    0.0  0.0  0.0  contig_10026    52257  52278  (40992) + AT_rich         Low_complexity         1     22    (0)    585  
   27    0.0  0.0  0.0  contig_10026    53570  53596  (39674) + AT_rich         Low_complexity         1     27    (0)    586  
  264   16.7  1.8  2.0  contig_10026    60525  60586  (32684) + CR1-C4          LINE/CR1            4450   4565    (2)    587  
   33    0.0  0.0  0.0  contig_10026    64689  64721  (28549) + AT_rich         Low_complexity         1     33    (0)    588  
  199   13.3  2.2  2.2  contig_10026    65878  65923  (27347) + T-rich          Low_complexity         5     50    (0)    589  
  459   20.2 11.0  2.2  contig_10026    68094  68275  (24995) C X6B_LINE        LINE/CR1            (23)    267     70    590  
  195    4.2  0.0  0.0  contig_10026    71178  71201  (22069) + (CAAA)n         Simple_repeat          2     25    (0)    591  
   21    0.0  0.0  0.0  contig_10026    71632  71652  (21618) + AT_rich         Low_complexity         1     21    (0)    592  
  194    8.1  2.7  0.0  contig_10026    73210  73246  (20024) + (CAAAAA)n       Simple_repeat          5     42    (0)    593  
   28    0.0  0.0  0.0  contig_10026    73339  73366  (19904) + AT_rich         Low_complexity         1     28    (0)    594  
  197    9.3  0.0  6.5  contig_10026    74622  74667  (18603) + T-rich          Low_complexity         1     43    (0)    595  
  207    6.9  0.0  0.0  contig_10026    76021  76049  (17221) + (TAAAAA)n       Simple_repeat          4     32    (0)    596  
   27    0.0  0.0  0.0  contig_10026    83404  83430   (9840) + AT_rich         Low_complexity         1     27    (0)    597  
   23    0.0  0.0  0.0  contig_10026    83667  83689   (9581) + AT_rich         Low_complexity         1     23    (0)    598  
  318    9.8  0.0  0.0  contig_10026    85121  85161   (8109) C CR1-Y4          LINE/CR1             (6)   4509   4469    599  
  217   22.0  0.0  4.8  contig_10026    86265  86326   (6944) + GA-rich         Low_complexity         2     60    (0)    600  
  464   16.5  0.0  0.0  contig_10026    88748  88826   (4444) + CR1-G           LINE/CR1            4167   4245    (2)    601  
  221   24.2  0.0  0.0  contig_100266     275    336    (560) + (CTG)n          Simple_repeat          3     64    (0)    602  
  206   19.5  0.0  1.3  contig_100266     391    468    (428) + (CTG)n          Simple_repeat          1     77    (0)    602  
  478   14.8  3.9  7.1  contig_100266     564    745    (151) + (CTG)n          Simple_repeat          3    178    (0)    603  
  433   10.5  1.1  1.1  contig_100266     799    885     (11) + (CTG)n          Simple_repeat          1     87    (0)    603  
  256   23.6  0.0  7.7  contig_10027      756    833  (39338) + GGLTR11-int     LTR/ERV1            5779   5850  (631)    604  
  736   31.5  0.9  0.0  contig_10027     1037   1249  (38922) + GGLTR11-int     LTR/ERV1            6014   6228  (253)    604  
  415   26.8  7.9  7.0  contig_10027     1126   1354  (38817) + GGLTR12B        LTR/ERVL             567    797    (0)    605 *
   22    0.0  0.0  0.0  contig_10027     9313   9334  (30837) + AT_rich         Low_complexity         1     22    (0)    606  
   24    7.7  0.0  0.0  contig_10027    12858  12909  (27262) + AT_rich         Low_complexity         1     52    (0)    607  
  509   23.0  6.7  0.0  contig_10027    14551  14685  (25486) + CR1-F2          LINE/CR1            4110   4253    (0)    608  
  663   24.2  8.5  0.5  contig_10027    22077  22275  (17896) + CR1-F2          LINE/CR1            4029   4243   (10)    609  
   27    0.0  0.0  0.0  contig_10027    22726  22752  (17419) + AT_rich         Low_complexity         1     27    (0)    610  
  419   25.3  3.1 11.0  contig_10027    25790  25980  (14191) C CR1-Y2_Aves     LINE/CR1             (7)   3332   3157    611  
   21    0.0  0.0  0.0  contig_10027    28611  28631  (11540) + AT_rich         Low_complexity         1     21    (0)    612  
  207   17.3  0.0  3.7  contig_10027    30843  30896   (9275) + T-rich          Low_complexity         2     53    (0)    613  
   21    3.6  0.0  0.0  contig_10027    32667  32694   (7477) + AT_rich         Low_complexity         1     28    (0)    614  
  213    3.9  0.0  0.0  contig_10027    33385  33410   (6761) + (TAAA)n         Simple_repeat          2     27    (0)    615  
  189    0.0  0.0  0.0  contig_10027    33724  33744   (6427) + (TAAA)n         Simple_repeat          4     24    (0)    616  
  231   11.4  0.0  0.0  contig_10027    36062  36096   (4075) + (T)n            Simple_repeat          1     35    (0)    617  
  280   12.5  4.2  0.0  contig_10027    37669  37716   (2455) + ENS1-LTR        LTR/ERVL               1     50  (863)    618  
  186    4.3  0.0  0.0  contig_100270       1     23    (394) + (CAG)n          Simple_repeat          3     25    (0)    619  
  247   16.7  1.5  1.5  contig_100270      66    132    (285) + CT-rich         Low_complexity         1     67    (0)    620  
  362   14.1  2.8  0.0  contig_100270     185    255    (162) + T-rich          Low_complexity         4     76    (0)    621  
  191   19.2  3.9  0.0  contig_100270     366    417      (0) + (CATATA)n       Simple_repeat          1     54    (0)    622  
  227   26.1  2.9  0.0  contig_100271     260    328      (1) + (TATG)n         Simple_repeat          2     72    (0)    623  
  424   14.3  0.0  0.0  contig_100272       1     63    (472) C CR1-G           LINE/CR1            (65)   4182   4120    624  
  437   16.0  5.3  0.0  contig_100272     386    460     (75) + CR1-D2          LINE/CR1            4592   4670    (9)    625  
  292    9.8  0.0  0.0  contig_100272     495    535      (0) C CR1-Y4          LINE/CR1            (13)   4502   4462    626  
  317   13.1  1.6  0.0  contig_100275     142    202   (2805) + (TA)n           Simple_repeat          1     62    (0)    627  
  437   26.8  2.3  1.7  contig_100275     276    450   (2557) + (TATATG)n       Simple_repeat          5    180    (0)    628  
  349   29.7  2.9  0.0  contig_100275     498    672   (2335) + (TCTA)n         Simple_repeat          1    180    (0)    629  
  316   30.3  1.1  3.8  contig_100275     633    817   (2190) + (TCTG)n         Simple_repeat          1    180    (0)    630 *
  287   32.6  0.4  1.4  contig_100275     818   1096   (1911) + (CATA)n         Simple_repeat          1    276    (0)    631  
  922    8.1  0.0  4.4  contig_100275    1113   1292   (1715) + (TATG)n         Simple_repeat          3    174    (0)    632  
  231   20.0  2.6  1.3  contig_100275    2259   2334    (673) + (TA)n           Simple_repeat          1     77    (0)    633  
  231   11.4  0.0  0.0  contig_100275    2382   2416    (591) + (TA)n           Simple_repeat          2     36    (0)    633  
  222    3.7  0.0  0.0  contig_100275    2501   2527    (480) + (TA)n           Simple_repeat          2     28    (0)    634  
  211   21.6  0.0  0.0  contig_100275    2591   2627    (380) + T-rich          Low_complexity         4     40    (0)    635  
  264   17.5  0.0  0.0  contig_100275    2739   2801    (206) + (TA)n           Simple_repeat          1     63    (0)    636  
  447   14.5  0.0  0.0  contig_100275    2854   2936     (71) + (TA)n           Simple_repeat          1     83    (0)    636  
  230   29.3  1.2  6.2  contig_100276       1     80    (435) + CR1-Y2          LINE/CR1            3946   4021  (493)    637  
  269   33.1  2.4  0.0  contig_100276     134    260    (255) + CR1-B2          LINE/CR1            4091   4220  (352)    638  
  338   26.0  3.1  3.4  contig_100276     321    462     (53) + CR1-E           LINE/CR1            4299   4398  (126)    639  
  217   26.9  0.0  0.0  contig_100279       1     76    (232) + (TA)n           Simple_repeat          1     76    (0)    640  
  200    2.9  8.3  2.8  contig_100282      99    134    (444) + (AATAG)n        Simple_repeat          2     39    (0)    641  
  280   26.5  5.0  1.7  contig_100283      25    143    (246) C X8_LINE         LINE/CR1            (72)    224    102    642  
 1078   16.9  0.6  0.6  contig_100285       1    179    (620) C GGERV22_LTR     LTR/ERVL           (152)    191     13    643  
  341   23.4  7.9  2.6  contig_100285     211    324    (475) + CR1-F2          LINE/CR1            4121   4240   (13)    644  
  231   11.4  0.0  0.0  contig_100285     404    438    (361) + (CA)n           Simple_repeat          1     35    (0)    645  
 1401   23.1  6.5  0.0  contig_100287       6    313      (0) + CR1-Y1_Aves     LINE/CR1            2686   3013  (326)    646  
  198    0.0  0.0  0.0  contig_100289     318    339      (0) + (CACCG)n        Simple_repeat          3     24    (0)    647  
   21    0.0  0.0  0.0  contig_10029      970    990  (31771) + AT_rich         Low_complexity         1     21    (0)    648  
  606   17.4  1.0  0.0  contig_10029     1782   1879  (30882) + CR1-C4          LINE/CR1            4354   4452   (59)    649  
  186    4.3  0.0  0.0  contig_10029     2746   2768  (29993) + (TTTG)n         Simple_repeat          2     24    (0)    650  
  180    0.0  0.0  0.0  contig_10029     3145   3164  (29597) + (TTTTA)n        Simple_repeat          2     21    (0)    651  
   21    3.6  0.0  0.0  contig_10029     3362   3389  (29372) + AT_rich         Low_complexity         1     28    (0)    652  
 2112   18.3  6.9  3.7  contig_10029     6389   6920  (25841) + GGLTR3C2        LTR/ERVL               1    549    (0)    653  
   30    0.0  0.0  0.0  contig_10029     8635   8664  (24097) + AT_rich         Low_complexity         1     30    (0)    654  
  273   10.9  0.0  0.0  contig_10029    12006  12051  (20710) + (A)n            Simple_repeat          1     46    (0)    655  
   25    5.1  0.0  0.0  contig_10029    12737  12775  (19986) + AT_rich         Low_complexity         1     39    (0)    656  
   23    6.8  0.0  0.0  contig_10029    14171  14214  (18547) + AT_rich         Low_complexity         1     44    (0)    657  
  894   20.4  5.6  0.5  contig_10029    14435  14631  (18130) C Char12Mar1_GG   DNA/hAT-Charlie     (65)   1394   1188    658  
  243   18.8  0.0  0.0  contig_10029    15408  15455  (17306) + A-rich          Low_complexity         1     48    (0)    659  
  486   16.3  4.7  0.0  contig_10029    15919  16004  (16757) + Char12Mar1_GG   DNA/hAT-Charlie      832    921  (538)    660 *
  776   11.2  3.4  1.7  contig_10029    15987  16104  (16657) + Char12Mar1_GG   DNA/hAT-Charlie      961   1080  (379)    661 *
  953   19.0  6.4  3.5  contig_10029    16049  16250  (16511) + CR1-Y2          LINE/CR1            4294   4501   (13)    662 *
 1666   19.0  2.2  0.6  contig_10029    16248  16559  (16202) + Char12Mar1_GG   DNA/hAT-Charlie     1078   1394   (65)    663  
  406   38.2  0.0  1.5  contig_10029    19743  19875  (12886) C CR1-G           LINE/CR1             (9)   4238   4108    664  
  349   15.7  0.0  0.0  contig_10029    20248  20298  (12463) C CR1-F0          LINE/CR1           (244)   4009   3959    665  
  501   23.1  0.0  0.9  contig_10029    21029  21133  (11628) + CT-rich         Low_complexity         1    104    (0)    666  
  214   19.3  0.0  5.0  contig_10029    22406  22465  (10296) + (CATATA)n       Simple_repeat          2     58    (0)    667  
   25    3.1  0.0  0.0  contig_10029    27311  27342   (5419) + AT_rich         Low_complexity         1     32    (0)    668  
  201    7.4  0.0  0.0  contig_10029    27654  27680   (5081) + (GAAAA)n        Simple_repeat          4     30    (0)    669  
  227   18.0  0.0  0.0  contig_100290       1     50    (250) + (TCTA)n         Simple_repeat          4     53    (0)    670  
  215   20.9  0.0  0.0  contig_100290     257    299      (1) + (CTG)n          Simple_repeat          3     45    (0)    671  
  213   19.0  5.2  0.0  contig_100293       1     58    (322) + GA-rich         Low_complexity         4     64    (0)    672  
  208   27.7  3.1  2.1  contig_100293     200    295     (85) + (CAGAGA)n       Simple_repeat          6    102    (0)    673  
  234    0.0  0.0  0.0  contig_100293     355    380      (0) + (TA)n           Simple_repeat          1     26    (0)    674  
  468   14.5  0.0  0.0  contig_100294       1     69    (520) + CR1-F2          LINE/CR1            4172   4240   (13)    675  
  444   26.1  0.5  5.9  contig_100295       1    187    (855) + (TATATG)n       Simple_repeat          2    178    (0)    676  
  272   19.4  0.0  0.0  contig_100295     216    318    (724) + CT-rich         Low_complexity         2    104    (0)    677  
  447   18.6  0.0  0.0  contig_100295     432    533    (509) + CT-rich         Low_complexity         1    102    (0)    678  
  219    6.9  0.0  0.0  contig_100295     807    835    (207) + (GAA)n          Simple_repeat          2     30    (0)    679  
  243   27.3  0.0  0.0  contig_100295     858    923    (119) + (TA)n           Simple_repeat          1     66    (0)    680  
  229   29.8  0.6  1.1  contig_100296       3    182   (1021) + (TA)n           Simple_repeat          2    180    (0)    681  
  230   16.4  1.8  0.0  contig_100296     187    241    (962) + (TAGA)n         Simple_repeat          3     58    (0)    682  
  266   19.4  1.5  0.0  contig_100296     355    421    (782) + T-rich          Low_complexity         3     70    (0)    683  
  422   24.6  0.8  0.0  contig_100296     490    619    (584) + CT-rich         Low_complexity         2    132    (0)    684  
  360   22.6  2.4  0.0  contig_100296     682    805    (398) + CT-rich         Low_complexity         2    128    (0)    684  
  532   14.0  0.6  5.5  contig_100296     887   1068    (135) + CT-rich         Low_complexity         3    175    (0)    685  
  189   14.7  0.0  0.0  contig_100296    1170   1203      (0) + (TA)n           Simple_repeat          2     35    (0)    686  
  210   11.8  0.0  0.0  contig_100297       1     34    (963) + (TA)n           Simple_repeat          1     34    (0)    687  
  297    0.0  0.0  0.0  contig_100297     130    162    (835) + (TA)n           Simple_repeat          1     33    (0)    688  
  298   19.1  2.9  0.0  contig_100297     230    297    (700) + (CATATA)n       Simple_repeat          6     75    (0)    689  
  296    8.3  2.1  0.0  contig_100297     362    409    (588) + (TA)n           Simple_repeat          1     49    (0)    690  
  252   10.0  0.0  0.0  contig_100297     495    534    (463) + (TA)n           Simple_repeat          2     41    (0)    691  
  586   20.8  0.5  6.3  contig_100297     808    997      (0) + (CATATA)n       Simple_repeat          2    180    (0)    692  
  251    7.3  0.0  4.7  contig_1003         8     50  (16322) + (CATATA)n       Simple_repeat          6     46    (0)    693  
  297   11.8  0.0  0.0  contig_1003       120    170  (16202) + (TA)n           Simple_repeat          2     52    (0)    694  
  287   13.6  1.7  0.0  contig_1003       244    302  (16070) + (TA)n           Simple_repeat          1     60    (0)    695  
  401   25.4  1.0  8.3  contig_1003       362    554  (15818) + (TATATG)n       Simple_repeat          1    179    (0)    696  
  227   28.1  0.0  0.0  contig_1003       628    684  (15688) + (TATATG)n       Simple_repeat          6     62    (0)    697  
  265   29.6  0.0  2.2  contig_1003      1748   1837  (14535) + (CATA)n         Simple_repeat          3     90    (0)    698  
  207    0.0  0.0  0.0  contig_1003      5896   5918  (10454) + (TG)n           Simple_repeat          1     23    (0)    699  
  248   32.6  0.0  2.2  contig_1003      6669   6759   (9613) + (CATATA)n       Simple_repeat          6     94    (0)    700  
  230   27.1  0.0  1.7  contig_1003      7642   7701   (8671) + Z-REP           Satellite/macro     4438   4496 (5855)    701  
  250   33.3  5.1  4.3  contig_1003      7789   7926   (8446) + (CATG)n         Simple_repeat          4    142    (0)    702  
  245   25.0  0.0  0.0  contig_1003      8675   8722   (7650) + (TATATG)n       Simple_repeat          1     48    (0)    703  
  255    3.1  0.0  0.0  contig_1003     10126  10157   (6215) + (CTG)n          Simple_repeat          3     34    (0)    704  
  460   15.1  0.0 15.6  contig_1003     10378  10589   (5783) + (CTG)n          Simple_repeat          1    179    (0)    705  
  726   15.6  0.0 10.5  contig_1003     10640  10839   (5533) + (CTG)n          Simple_repeat          1    179    (0)    705  
  189    7.4  0.0  0.0  contig_1003     10916  10942   (5430) + (CAG)n          Simple_repeat          2     28    (0)    706  
  240    8.6  0.0  0.0  contig_1003     11480  11514   (4858) + (CTG)n          Simple_repeat          2     36    (0)    707  
  226   19.6  5.4  3.4  contig_1003     11529  11676   (4696) + (CTG)n          Simple_repeat          3    153    (0)    707  
  404   19.8  1.0 10.2  contig_1003     11695  11891   (4481) + (CTG)n          Simple_repeat          1    179    (0)    707  
  232   11.9  0.0  3.3  contig_1003     12006  12066   (4306) + (CTG)n          Simple_repeat          2     60    (0)    708  
  201   12.1  0.0  0.0  contig_1003     13000  13032   (3340) + (TA)n           Simple_repeat          1     33    (0)    709  
  274   27.9  0.6  9.6  contig_1003     13154  13331   (3041) + (TA)n           Simple_repeat          2    163    (0)    710  
  192    4.0  0.0  0.0  contig_1003     13401  13425   (2947) + (TA)n           Simple_repeat          2     26    (0)    711  
  331   31.2  0.7  2.1  contig_1003     13542  13733   (2639) + (TATATG)n       Simple_repeat          1    189    (0)    712  
  203   21.7  0.0  1.6  contig_1003     14513  14573   (1799) + (TA)n           Simple_repeat          1     60    (0)    713  
  195   12.9  0.0  0.0  contig_1003     14652  14682   (1690) + (TA)n           Simple_repeat          2     32    (0)    714  
  233   25.4  1.0 10.2  contig_1003     14695  14891   (1481) + (TATATG)n       Simple_repeat          2    180    (0)    715  
  213    9.4  0.0  0.0  contig_1003     14944  14975   (1397) + (TA)n           Simple_repeat          1     32    (0)    716  
  282   19.8  0.5 16.9  contig_1003     15011  15217   (1155) + (TATATG)n       Simple_repeat          4    176    (0)    717 *
  307   22.9  0.0  7.8  contig_1003     15048  15213   (1159) + (TA)n           Simple_repeat          2    154    (0)    718  
  438   17.3  0.5 13.1  contig_1003     15370  15575    (797) + (TA)n           Simple_repeat          1    180    (0)    719  
  340   31.2  1.7  1.1  contig_1003     15603  15780    (592) + (TA)n           Simple_repeat          2    180    (0)    719  
  260   22.2  1.4  0.0  contig_1003     15820  15891    (481) + (TA)n           Simple_repeat          1     73    (0)    719  
  675   10.1  1.0 10.6  contig_1003     16007  16205    (167) + (CAG)n          Simple_repeat          1    180    (0)    720  
  267   14.0  0.0  0.0  contig_1003     16323  16372      (0) + (CAG)n          Simple_repeat          2     51    (0)    721  
   25    3.1  0.0  0.0  contig_10030     4055   4086  (29388) + AT_rich         Low_complexity         1     32    (0)    722  
   24    0.0  0.0  0.0  contig_10030     4427   4450  (29024) + AT_rich         Low_complexity         1     24    (0)    723  
   22    0.0  0.0  0.0  contig_10030    11321  11342  (22132) + AT_rich         Low_complexity         1     22    (0)    724  
  417    8.9  1.8  0.0  contig_10030    19972  20027  (13447) C CR1-Y2          LINE/CR1            (12)   4502   4446    725  
 2662   18.8  6.6  0.8  contig_10030    20196  20710  (12764) C Char12Mar1_GG   DNA/hAT-Charlie     (65)   1394    850    726  
  256   14.1  4.7  0.0  contig_10030    28793  28856   (4618) + A-rich          Low_complexity         6     72    (0)    727  
  573   28.8 11.6  0.0  contig_10030    30328  30525   (2949) + GGLTR5A         LTR/ERVL               6    226  (369)    728  
  309    8.9  0.0  0.0  contig_100300       1     45    (256) + (TTCCC)n        Simple_repeat          3     47    (0)    729  
  395   30.2  2.1  2.1  contig_100300      50    191    (110) + CR1-Y2_Aves     LINE/CR1             115    256 (3083)    730  
  212   21.9  0.0  1.2  contig_100301      13     95    (935) + (CTG)n          Simple_repeat          3     84    (0)    731  
  231   10.3  0.0  0.0  contig_100301     161    199    (831) + (CTG)n          Simple_repeat          1     39    (0)    732  
  198   14.3  0.0  0.0  contig_100301     232    266    (764) + (CTG)n          Simple_repeat          2     36    (0)    732  
  213    3.9  0.0  0.0  contig_100301     288    313    (717) + (CTG)n          Simple_repeat          1     26    (0)    732  
  180   12.5  0.0  0.0  contig_100301     676    707    (323) + (TC)n           Simple_repeat          2     33    (0)    733  
  216    6.7  0.0  0.0  contig_100301     824    853    (177) + (TC)n           Simple_repeat          2     31    (0)    734  
  183   15.6  0.0  0.0  contig_100301     982   1013     (17) + (CATATA)n       Simple_repeat          5     36    (0)    735  
  255   12.5  0.0  0.0  contig_100302     118    157   (4493) + (TA)n           Simple_repeat          1     40    (0)    736  
  348   11.1  0.0  0.0  contig_100302     258    311   (4339) + (TATG)n         Simple_repeat          3     56    (0)    737  
  291   11.4  0.0  0.0  contig_100302     421    464   (4186) + (TA)n           Simple_repeat          1     44    (0)    738  
  187    7.9  5.3  0.0  contig_100302    1134   1171   (3479) + (TC)n           Simple_repeat          1     40    (0)    739  
  585   20.3  0.7  6.6  contig_100302    1252   1533   (3117) + (CTG)n          Simple_repeat          1    265    (0)    740  
  733   22.9  0.0  3.2  contig_100302    1546   1730   (2920) + (CTG)n          Simple_repeat          2    180    (0)    740  
  617   21.1  1.6  5.4  contig_100302    1796   1980   (2670) + (CTG)n          Simple_repeat          1    178    (0)    741  
  444   12.3  0.0  0.0  contig_100302    2140   2212   (2438) + (TC)n           Simple_repeat          1     73    (0)    742  
  279   16.1  0.0  0.0  contig_100302    2329   2384   (2266) + CT-rich         Low_complexity         1     56    (0)    743  
  223   17.7  3.2  0.0  contig_100302    2442   2503   (2147) + CT-rich         Low_complexity         1     64    (0)    743  
  463   24.4  2.8  0.4  contig_100302    2883   3134   (1516) + CT-rich         Low_complexity         1    258    (0)    744  
  250   27.7  0.0  1.2  contig_100302    3204   3305   (1345) + CT-rich         Low_complexity         1    100    (0)    745  
  328   23.3  2.2  1.1  contig_100302    3352   3442   (1208) + CT-rich         Low_complexity         2     93    (0)    745  
  239   30.9  1.2  0.0  contig_100302    3479   3562   (1088) + CT-rich         Low_complexity         2     86    (0)    745  
  216   20.0  0.0  0.0  contig_100302    3607   3661    (989) + CT-rich         Low_complexity         2     56    (0)    745  
  335   21.4  2.1  5.3  contig_100302    3671   3764    (886) + (TATATG)n       Simple_repeat          6     96    (0)    746  
  238   18.2  0.0  2.2  contig_100302    3766   3810    (840) + CT-rich         Low_complexity         1     44    (0)    747  
  593   18.3  3.0  1.0  contig_100302    3888   4188    (462) + CT-rich         Low_complexity         1    307    (0)    748  
  629   15.9  1.3  2.5  contig_100302    4281   4520    (130) + CT-rich         Low_complexity         1    237    (0)    749  
  273    9.8  0.0  0.0  contig_100302    4610   4650      (0) + (TC)n           Simple_repeat          2     42    (0)    750  
  292   63.0  0.0  0.0  contig_100303     257    364    (240) + T-rich          Low_complexity         1    108    (0)    751  
  481   19.9  0.0  0.0  contig_100304     173    308   (1726) + (TA)n           Simple_repeat          1    136    (0)    752  
  183    8.0  0.0  0.0  contig_100304     453    477   (1557) + (TA)n           Simple_repeat          1     25    (0)    753  
  240   23.5  0.0  0.0  contig_100304     727    794   (1240) + (TATATG)n       Simple_repeat          4     71    (0)    754  
  260   20.0  1.5  0.0  contig_100304     815    879   (1155) + CT-rich         Low_complexity         3     68    (0)    755  
  229   27.1  0.0  0.0  contig_100304     978   1025   (1009) + polypyrimidine  Low_complexity         1     48    (0)    756  
  892   18.3  0.0  0.0  contig_100304    1080   1248    (786) + (TATG)n         Simple_repeat          2    170    (0)    757  
  210   26.8  3.7  0.0  contig_100304    1438   1519    (515) + (CTG)n          Simple_repeat          3     87    (0)    758  
  346   24.8  2.4  0.8  contig_100304    1548   1673    (361) + (CTG)n          Simple_repeat          2    129    (0)    758  
  351   27.9  1.5  1.5  contig_100305       3    133   (6811) + (CTG)n          Simple_repeat          1    131    (0)    759  
  240   28.4  0.0  0.0  contig_100305     272    374   (6570) + (TA)n           Simple_repeat          1    103    (0)    760  
  189    7.4  0.0  0.0  contig_100305     492    518   (6426) + (GA)n           Simple_repeat          2     28    (0)    761  
  282   11.5  2.9  7.7  contig_100305     671    774   (6170) + (TAGA)n         Simple_repeat          4    102    (0)    762  
  258    8.1  0.0  0.0  contig_100305     897    933   (6011) + (TA)n           Simple_repeat          2     38    (0)    763  
  186    4.3  0.0  0.0  contig_100305    1208   1230   (5714) + (TA)n           Simple_repeat          1     23    (0)    764  
  255    6.1  0.0  0.0  contig_100305    1345   1377   (5567) + (TA)n           Simple_repeat          1     33    (0)    765  
  183   10.0  0.0  0.0  contig_100305    2649   2678   (4266) + (GA)n           Simple_repeat          2     31    (0)    766  
  234   26.9  2.4  4.8  contig_100305    2720   2908   (4036) + (CAGAGA)n       Simple_repeat          1    184    (0)    767  
  293   31.4  0.0  1.7  contig_100305    2926   3103   (3841) + GA-rich         Low_complexity         2    176    (0)    768  
  216   23.6  5.7  5.7  contig_100305    3051   3207   (3737) + (CAGAGA)n       Simple_repeat          4    160    (0)    769 *
  210    3.7  0.0  0.0  contig_100305    3219   3245   (3699) + (GA)n           Simple_repeat          2     28    (0)    770  
  256   28.3  0.0  0.0  contig_100305    3268   3359   (3585) + GA-rich         Low_complexity         2     93    (0)    771  
  423   22.0  1.6  4.8  contig_100305    3436   3681   (3263) + (TAGA)n         Simple_repeat          1    238    (0)    772  
  304   21.8  0.9  4.3  contig_100305    3696   3874   (3070) + (TAGA)n         Simple_repeat          1    172    (0)    772  
  189    0.0  0.0  0.0  contig_100305    4391   4411   (2533) + (TA)n           Simple_repeat          1     21    (0)    773  
  266   30.4  2.9  2.3  contig_100305    4423   4597   (2347) + (CAGA)n         Simple_repeat          4    179    (0)    774  
  203   23.8  1.5  1.5  contig_100305    4945   5076   (1868) + GA-rich         Low_complexity         2    133    (0)    775  
  185   18.0  2.0  0.0  contig_100305    5155   5204   (1740) + GA-rich         Low_complexity         2     52    (0)    776  
  474   32.2  0.6  1.1  contig_100305    5298   5473   (1471) + GA-rich         Low_complexity         1    175    (0)    777  
  269   25.6  1.3  0.0  contig_100305    5526   5603   (1341) + GA-rich         Low_complexity         2     80    (0)    777  
  234   17.3  0.0  7.2  contig_100305    5764   5956    (988) + GA-rich         Low_complexity         2    180    (0)    778  
  492   19.6  0.0  3.8  contig_100305    5970   6155    (789) + GA-rich         Low_complexity         2    180    (0)    778  
  284   24.2  2.0  2.0  contig_100305    6170   6270    (674) + GA-rich         Low_complexity         1    101    (0)    778  
  225   17.7  0.0  4.6  contig_100305    6269   6333    (611) + (CAG)n          Simple_repeat          2     63    (0)    779 *
  201   32.6  1.0  1.0  contig_100305    6332   6430    (514) + GA-rich         Low_complexity         2    100    (0)    780 *
  328   27.2  1.0  1.0  contig_100305    6531   6634    (310) + GA-rich         Low_complexity         1    104    (0)    781  
  757   18.2  0.0  4.3  contig_100305    6761   6944      (0) + (CAG)n          Simple_repeat          3    178    (0)    782  
 1177   12.5  0.2  0.0  contig_100306    1404   1584      (0) + CR1-B2          LINE/CR1            4245   4439  (133)    783  
   22    0.0  0.0  0.0  contig_100307     265    286     (75) + AT_rich         Low_complexity         1     22    (0)    784  
  213   17.8  0.0  0.0  contig_100309       1     45   (1254) + (TA)n           Simple_repeat          1     45    (0)    785  
  263   19.7  0.0  7.0  contig_100309     100    170   (1129) + (CATATA)n       Simple_repeat          6     71    (0)    786  
  763   13.1  3.4  4.3  contig_100309     515   1050    (249) + (CAG)n          Simple_repeat          1    531    (0)    787  
  261   30.8  0.9  1.8  contig_100309    1191   1299      (0) + (CATATA)n       Simple_repeat          3    110    (0)    788  
  379   21.8  0.0  0.0  contig_10031     2144   2198  (13437) C CR1-Y2          LINE/CR1             (7)   4507   4453    789  
  957   21.2  4.0  0.5  contig_100316       1    199   (1329) C CR1-F0          LINE/CR1           (177)   4076   3871    790  
  364   26.8  1.2  0.0  contig_100316     444    525   (1003) + CR1-Y1_Aves     LINE/CR1            3247   3329   (10)    791  
  328   50.9  1.8  0.0  contig_100318     380    491    (745) + C-rich          Low_complexity         3    116    (0)    792  
   42    0.0  0.0  0.0  contig_100318     539    580    (656) + AT_rich         Low_complexity         1     42    (0)    793  
   24    0.0  0.0  0.0  contig_100318    1213   1236      (0) + AT_rich         Low_complexity         1     24    (0)    794  
 2671   13.5  4.2  0.2  contig_100319       9    416      (2) C CR1-Y2          LINE/CR1           (193)   4321   3898    795  
 1139   15.3  1.1  0.0  contig_100323       1    189    (860) C CR1-C4          LINE/CR1            (61)   4450   4260    796  
 1365   13.0  2.8  5.5  contig_100326     568    820      (1) + CR1-D2          LINE/CR1            4233   4478  (201)    797  
  579   18.5  3.3  2.5  contig_100327     249    370      (0) C GGERVL18-LTR    LTR/ERVL           (145)    196     74    798  
  379   21.1  5.1  7.2  contig_100328     188    325    (263) C CR1-F2          LINE/CR1            (15)   4238   4104    799  
  399   20.3  5.1  7.2  contig_100329     188    325    (263) C CR1-F2          LINE/CR1            (15)   4238   4104    800  
  756   17.6 10.5  0.0  contig_10033     4558   4710  (40465) + Mariner1_GG     DNA/TcMar-Mariner   1161   1329    (1)    801  
   24    0.0  0.0  0.0  contig_10033     6375   6398  (38777) + AT_rich         Low_complexity         1     24    (0)    802  
  214   25.5  0.0  0.0  contig_10033     6721   6767  (38408) + GA-rich         Low_complexity         2     48    (0)    803  
  951   26.9  7.2  2.4  contig_10033    10815  11149  (34026) + CR1-Y2_Aves     LINE/CR1            2895   3245   (94)    804  
  216   25.0  1.4  1.4  contig_10033    16885  16953  (28222) + (TA)n           Simple_repeat          1     69    (0)    805  
  992   16.9 11.8  0.0  contig_10033    26346  26540  (18635) C CR1-C4          LINE/CR1           (344)   4167   3950    806  
   21    0.0  0.0  0.0  contig_10033    28111  28131  (17044) + AT_rich         Low_complexity         1     21    (0)    807  
 2597   18.2  8.1  2.6  contig_10033    28756  29262  (15913) C CR1-C4          LINE/CR1             (3)   4508   3974    808  
  313   23.4  0.0  0.0  contig_10033    29257  29320  (15855) C CR1-C4          LINE/CR1           (961)   3550   3487    808 *
  798   16.5  0.0  0.0  contig_10033    29548  29680  (15495) + Char12Mar1_GG   DNA/hAT-Charlie     1066   1198  (261)    809  
  680   10.6 19.5  0.0  contig_10033    29659  29781  (15394) + Char12Mar1_GG   DNA/hAT-Charlie     1220   1366   (93)    810 *
  215   24.0  2.0  0.0  contig_10033    30372  30421  (14754) + A-rich          Low_complexity         3     53    (0)    811  
   26    3.0  0.0  0.0  contig_10033    33647  33679  (11496) + AT_rich         Low_complexity         1     33    (0)    812  
  194    0.0  3.9  0.0  contig_10033    37195  37220   (7955) + (CAAA)n         Simple_repeat          2     28    (0)    813  
 1909   15.7  5.2  0.0  contig_10033    42106  42449   (2726) C CR1-Y4          LINE/CR1           (302)   4213   3852    814  
  933   20.7  6.7  0.0  contig_100330       6    184   (1142) C Char12Mar1_GG   DNA/hAT-Charlie    (190)   1269   1079    815  
  262   17.5  2.5  0.0  contig_100332       1     80    (233) + (TAGA)n         Simple_repeat          1     82    (0)    816  
  430   17.6  5.6  5.6  contig_100335      52    231   (2499) + (TCTA)n         Simple_repeat          1    180    (0)    817  
  323   21.3  0.0 19.1  contig_100335     241    460   (2270) + (TA)n           Simple_repeat          2    179    (0)    818  
  357   16.2  0.0  0.0  contig_100335     476    543   (2187) + CT-rich         Low_complexity         3     70    (0)    819  
  276   16.1  0.0  0.0  contig_100335     865    926   (1804) + (CAG)n          Simple_repeat          3     64    (0)    820  
  708   11.7  0.0 11.3  contig_100335     949   1151   (1579) + (CAG)n          Simple_repeat          1    180    (0)    820  
  591   20.6  0.0  4.3  contig_100335    1196   1383   (1347) + (CAG)n          Simple_repeat          1    180    (0)    820  
  259   24.1  0.0  0.0  contig_100335    1404   1461   (1269) + (CAG)n          Simple_repeat          3     60    (0)    820  
  452   16.2  0.1 12.5  contig_100335    1550   2121    (609) + (CAG)n          Simple_repeat          1    501    (0)    821  
  194    0.0  0.0  3.7  contig_100335    2122   2148    (582) + (GAA)n          Simple_repeat          3     28    (0)    822  
  252   29.1  0.8  2.5  contig_100335    2149   2197    (533) + (CAG)n          Simple_repeat          3     50    (0)    823  
  219    8.8  0.0  0.0  contig_100335    2332   2365    (365) + (CAG)n          Simple_repeat          3     36    (0)    824  
  207    0.0  0.0  0.0  contig_100335    2403   2425    (305) + (CAG)n          Simple_repeat          2     24    (0)    824  
  242   28.7  1.1  5.1  contig_100335    2460   2635     (95) + (CAG)n          Simple_repeat          2    170    (0)    824  
 1466   20.7  7.8  0.3  contig_100336     115    448      (0) C CR1-C4          LINE/CR1             (1)   4510   4152    825  
 1528   19.3  7.8  0.3  contig_100337       1    333    (114) + CR1-C4          LINE/CR1            4153   4510    (1)    826  
  234   29.5  2.9  0.6  contig_100338     660    833    (246) + (CTG)n          Simple_repeat          3    180    (0)    827  
  601   13.1  0.5 13.7  contig_100338     876   1079      (0) + (CTG)n          Simple_repeat          3    179    (0)    827  
 1127   19.2  2.1  0.0  contig_100339     132    324      (3) C CR1-D2          LINE/CR1            (13)   4666   4470    828  
  444   21.3  1.1  0.0  contig_10034        1     94  (60379) + CR1-C4          LINE/CR1            4417   4511    (0)    829  
  207    0.0  0.0  0.0  contig_10034     1144   1166  (59307) + (TAAA)n         Simple_repeat          2     24    (0)    830  
  776   26.8  0.9  1.3  contig_10034     3407   3637  (56836) + CR1-F2          LINE/CR1            4023   4252    (1)    831  
 1485   28.1  7.0  1.0  contig_10034     5966   6379  (54094) + GGERVL-B-int    LTR/ERVL            4295   4733  (672)    832  
  731   14.0  3.5  0.0  contig_10034     6540   6653  (53820) C CR1-D2          LINE/CR1             (1)   4678   4561    833  
  219   18.6  0.0  0.0  contig_10034     8433   8475  (51998) + (CATATA)n       Simple_repeat          2     44    (0)    834  
  532    6.0  0.0  4.6  contig_10034    13751  13837  (46636) + (TAAAA)n        Simple_repeat          3     85    (0)    835  
  414   16.5  0.0  1.4  contig_10034    13893  13971  (46502) C CR1-C4          LINE/CR1             (1)   4523   4442    836  
   22    0.0  0.0  0.0  contig_10034    16890  16911  (43562) + AT_rich         Low_complexity         1     22    (0)    837  
  225    0.0  0.0  0.0  contig_10034    21677  21701  (38772) + (GGGAA)n        Simple_repeat          1     25    (0)    838  
  455   22.8  0.0  0.0  contig_10034    21799  21899  (38574) + (TAGA)n         Simple_repeat          1    101    (0)    839  
   40    7.9  0.0  0.0  contig_10034    21927  22015  (38458) + AT_rich         Low_complexity         1     89    (0)    840  
  180    0.0  0.0  0.0  contig_10034    22016  22035  (38438) + (TTAA)n         Simple_repeat          3     22    (0)    841  
   25    0.0  0.0  0.0  contig_10034    24492  24516  (35957) + AT_rich         Low_complexity         1     25    (0)    842  
  809   25.1  4.6  3.2  contig_10034    25286  25503  (34970) + CR1-F2          LINE/CR1            4023   4243   (10)    843  
  203   18.4  0.0  0.0  contig_10034    25913  25950  (34523) + T-rich          Low_complexity         1     38    (0)    844  
 1666   21.4 13.3  0.3  contig_10034    30602  30985  (29488) C CR1-F2          LINE/CR1            (25)   4228   3795    845  
  527   27.2  0.7  0.0  contig_10034    36179  36314  (24159) C CR1-H           LINE/CR1           (117)   4695   4559    846  
   32    0.0  0.0  0.0  contig_10034    37283  37314  (23159) + AT_rich         Low_complexity         1     32    (0)    847  
  571   11.8  7.5  0.0  contig_10034    38043  38135  (22338) C CR1-Y2          LINE/CR1             (8)   4506   4407    848  
 1418   19.5  0.8  0.0  contig_10034    40064  40320  (20153) + CR1-X2          LINE/CR1            3580   3838  (300)    849  
  563    7.1  0.0  0.0  contig_10034    40324  40393  (20080) C CR1-C4          LINE/CR1             (0)   4511   4442    850  
   22    3.5  0.0  0.0  contig_10034    40423  40451  (20022) + AT_rich         Low_complexity         1     29    (0)    851  
  972   15.4  1.2  0.0  contig_10034    41016  41184  (19289) C CR1-C4          LINE/CR1             (5)   4506   4336    852  
  430   12.9  0.0  0.0  contig_10034    42088  42149  (18324) + CR1-C4          LINE/CR1            4450   4511    (0)    853  
  458   28.7  3.0  0.6  contig_10034    43253  43420  (17053) + CR1-F2          LINE/CR1            4068   4239   (14)    854  
  237   16.3  0.0  0.0  contig_10034    50204  50252  (10221) + (CAAGG)n        Simple_repeat          2     50    (0)    855  
 2325   18.9  0.0  0.0  contig_10034    50786  51172   (9301) C CR1-F2          LINE/CR1             (7)   4246   3860    856  
  228   27.3  0.0  0.0  contig_10034    54040  54094   (6379) C CR1-H2          LINE/CR1            (12)   4800   4746    857  
   30    0.0  0.0  0.0  contig_100340     631    660    (171) + AT_rich         Low_complexity         1     30    (0)    858  
 1977   15.9  0.0  0.0  contig_100342       1    301      (0) + Char12Mar1_GG   DNA/hAT-Charlie     1022   1322  (137)    859  
 1212   12.6 15.2  3.0  contig_100344       1    263    (304) C CR1-F2          LINE/CR1           (390)   3863   3569    860  
  759   12.8  2.4  0.8  contig_100345     246    371    (343) + CR1-H           LINE/CR1            4683   4810    (2)    861  
  242   67.6  0.0  0.0  contig_100346     492    599    (544) + T-rich          Low_complexity         1    108    (0)    862  
  209   28.7  4.8  1.9  contig_100347       4    106    (390) + SUBTEL_sa       Satellite             18    123   (51)    863  
  603   13.1  0.0  0.0  contig_10035     3014   3097 (105408) C CR1-D2          LINE/CR1            (33)   4646   4563    864  
  223   19.7  3.9  1.3  contig_10035     5700   5776 (102729) + T-rich          Low_complexity         3     81    (0)    865  
  482   24.2  5.9  2.6  contig_10035     6813   6965 (101540) C MER127          DNA/TcMar-Tigger   (151)    213     56    866  
  263   26.6  0.0  2.5  contig_10035     9682   9762  (98743) + CR1-D2          LINE/CR1            4117   4195  (484)    867  
   28    2.9  0.0  0.0  contig_10035    23670  23704  (84801) + AT_rich         Low_complexity         1     35    (0)    868  
   23    5.4  0.0  0.0  contig_10035    24719  24755  (83750) + AT_rich         Low_complexity         1     37    (0)    869  
  180   12.5  0.0  0.0  contig_10035    41050  41081  (67424) + (A)n            Simple_repeat          1     32    (0)    870  
  386   15.1  0.0  0.0  contig_10035    56060  56112  (52393) + T-rich          Low_complexity         2     54    (0)    871  
 1035   12.2  1.3  0.0  contig_10035    61197  61352  (47153) + CR1-C3          LINE/CR1            4366   4523   (16)    872  
  197   74.0  0.0  0.0  contig_10035    66499  66621  (41884) + A-rich          Low_complexity         1    123    (0)    873  
  275    6.5  2.2  0.0  contig_10035    78406  78451  (30054) + (TTTG)n         Simple_repeat          2     48    (0)    874  
  347   21.8  7.5  0.2  contig_10035    88308  88450  (20055) C CR1-F2          LINE/CR1             (9)   4244   4146    875  
  209   20.0  2.2  0.0  contig_10035    90733  90777  (17728) + CT-rich         Low_complexity         1     46    (0)    876  
  180   11.1  0.0  0.0  contig_10035    93026  93052  (15453) + (TCTG)n         Simple_repeat          2     28    (0)    877  
  228   23.4  0.0  2.1  contig_10035    93582  93629  (14876) + C-rich          Low_complexity         5     51    (0)    878  
  205   13.8  0.0  0.0  contig_10035    94089  94117  (14388) + (GGGAA)n        Simple_repeat          2     30    (0)    879  
  189    0.0  0.0  0.0  contig_10035    99117  99137   (9368) + (TTG)n          Simple_repeat          2     22    (0)    880  
   24    0.0  0.0  0.0  contig_10035   101210 101233   (7272) + AT_rich         Low_complexity         1     24    (0)    881  
  197    6.5  3.2  0.0  contig_10035   105888 105918   (2587) + (TTA)n          Simple_repeat          2     33    (0)    882  
  252    0.0  0.0  0.0  contig_100350    2267   2294   (2312) + (TG)n           Simple_repeat          2     29    (0)    883  
 1634   15.3  5.8  0.4  contig_100350    4310   4585     (21) + CR1-C4          LINE/CR1            3925   4215  (296)    884  
  198   10.3  0.0  0.0  contig_100351      87    115    (542) + (TTA)n          Simple_repeat          3     31    (0)    885  
  858   15.4  7.5  2.7  contig_100351     231    417    (240) + CR1-F2          LINE/CR1            3495   3690  (563)    886  
   25    0.0  0.0  0.0  contig_100351     517    541    (116) + AT_rich         Low_complexity         1     25    (0)    887  
  377    9.8  0.0  0.0  contig_100352       1     51    (703) C CR1-Y3          LINE/CR1           (141)   4376   4326    888  
 1219    8.9  2.4  0.0  contig_100357     121    288     (20) C CR1-G           LINE/CR1             (6)   4241   4070    889  
   30    4.5  0.0  0.0  contig_100358     239    282    (543) + AT_rich         Low_complexity         1     44    (0)    890  
  339   28.7  2.9  2.9  contig_100359     391    494   (1200) + CR1-Y2_Aves     LINE/CR1            3197   3300   (39)    891  
  394   31.5  0.0  0.0  contig_100360     397    523   (2695) + (TG)n           Simple_repeat          2    128    (0)    892  
 1370   16.1  0.0  0.0  contig_100361       1    217    (107) C CR1-Y           LINE/CR1          (2651)   1862   1646    893  
  258   27.0  0.9  0.9  contig_100361     213    324      (0) C CR1-B           LINE/CR1          (2951)   1616   1505    894 *
 2404   10.7  0.0  1.2  contig_100362       1    331    (108) + CR1-G           LINE/CR1            3914   4240    (7)    895  
  261    8.3  0.0  0.0  contig_100364      39     74   (5211) + (TA)n           Simple_repeat          1     36    (0)    896  
  208   23.2  2.2  3.4  contig_100364     185    273   (5012) + (CTG)n          Simple_repeat          2     89    (0)    897  
  183   11.4  0.0  0.0  contig_100364     360    394   (4891) + (CTG)n          Simple_repeat          2     36    (0)    898  
  242   15.2  0.0  1.7  contig_100364     463    522   (4763) + (CTG)n          Simple_repeat          3     61    (0)    899  
  409   21.8  0.5 11.7  contig_100364     729   1098   (4187) + (CAG)n          Simple_repeat          1    328    (0)    900  
  410   18.6  1.6  5.8  contig_100364    1113   1300   (3985) + (CAG)n          Simple_repeat          1    180    (0)    900  
  185   12.2  0.0  4.7  contig_100364    1498   1540   (3745) + (CAG)n          Simple_repeat          2     42    (0)    901  
  366   17.6  0.5  9.3  contig_100364    1587   1780   (3505) + (CAG)n          Simple_repeat          3    179    (0)    901  
  269   16.4  1.4  0.0  contig_100364    1888   1960   (3325) + CT-rich         Low_complexity         1     74    (0)    902  
  482   10.6  5.8  2.9  contig_100364    2080   2326   (2959) + (CAG)n          Simple_repeat          1    254    (0)    903  
  260   23.2  1.0  2.1  contig_100364    2385   2481   (2804) + (CTG)n          Simple_repeat          3     98    (0)    904  
  225    0.0  0.0  0.0  contig_100364    2532   2556   (2729) + (CAG)n          Simple_repeat          2     26    (0)    905  
  183    4.2  0.0  0.0  contig_100364    2756   2779   (2506) + (CTG)n          Simple_repeat          1     24    (0)    906  
  240   16.4  0.4 24.7  contig_100364    2815   3049   (2236) + (CTG)n          Simple_repeat          2    179    (0)    906  
  203   25.6  2.3  2.3  contig_100364    3111   3198   (2087) + (CTG)n          Simple_repeat          3     90    (0)    906  
  205   26.8  1.4  4.0  contig_100364    3304   3451   (1834) + (CTG)n          Simple_repeat          1    144    (0)    907  
  190   10.8  2.9  4.4  contig_100364    3497   3564   (1721) + (CTG)n          Simple_repeat          2     68    (0)    907  
  339    7.9  0.4 27.6  contig_100364    3838   4083   (1202) + (CTG)n          Simple_repeat          1    179    (0)    908  
  223   10.4  2.0  2.0  contig_100364    4119   4167   (1118) + (CTG)n          Simple_repeat          3     51    (0)    908  
  411   26.4  0.6  1.1  contig_100364    4327   4506    (779) + (CTG)n          Simple_repeat          1    179    (0)    909  
  192    7.7  0.0  0.0  contig_100364    4539   4564    (721) + (CTG)n          Simple_repeat          2     27    (0)    909  
  374   19.8  0.0 11.9  contig_100364    4595   4795    (490) + (CTG)n          Simple_repeat          1    177    (0)    909  
  180    0.0  0.0  0.0  contig_100364    4887   4906    (379) + (CTG)n          Simple_repeat          1     20    (0)    910  
  320   13.5  6.3  6.9  contig_100364    5127   5285      (0) + (CTG)n          Simple_repeat          2    159    (0)    911  
  213    3.9  0.0  0.0  contig_100365       9     34   (2987) + (TA)n           Simple_repeat          2     27    (0)    912  
  406   29.9  1.4  1.4  contig_100365      61    206   (2815) + (CATATA)n       Simple_repeat          3    148    (0)    913  
  218    3.2  3.2  0.0  contig_100365     371    401   (2620) + (TA)n           Simple_repeat          1     32    (0)    914  
  198   19.4  0.0  0.0  contig_100365     477    538   (2483) + (CAGAGA)n       Simple_repeat          2     63    (0)    915  
  236   30.7  0.9  1.7  contig_100365     539    654   (2367) + (TATATG)n       Simple_repeat          1    115    (0)    916  
  235   23.6  2.2  1.1  contig_100365     876    965   (2056) + (CTG)n          Simple_repeat          2     92    (0)    917  
  323   15.4  3.1  0.0  contig_100365    1201   1265   (1756) + (CATATA)n       Simple_repeat          5     71    (0)    918  
  307   10.1  0.8 24.9  contig_100365    1533   1769   (1252) + (CTG)n          Simple_repeat          1    180    (0)    919  
  246    9.5  0.0  0.0  contig_100365    1872   1913   (1108) + (CTG)n          Simple_repeat          1     42    (0)    920  
  180    0.0  0.0  0.0  contig_100365    2016   2035    (986) + (CTG)n          Simple_repeat          2     21    (0)    921  
  183    8.0  0.0  0.0  contig_100365    2099   2123    (898) + (CTG)n          Simple_repeat          2     26    (0)    921  
  225   18.4  3.0  3.0  contig_100365    2296   2396    (625) + (CAG)n          Simple_repeat          3    103    (0)    922  
  294   26.7  0.0  7.7  contig_100365    2414   2608    (413) + (CAG)n          Simple_repeat          1    180    (0)    922  
  361   21.4  0.0  0.0  contig_100365    2664   2841    (180) + (CAG)n          Simple_repeat          2    179    (0)    922  
  523   19.3 10.3  0.5  contig_100367       3    154   (3412) C GGLTR5A         LTR/ERVL           (404)    191     27    923  
  261   10.6  4.3  0.0  contig_100367     239    285   (3281) C GGLTR5A         LTR/ERVL           (546)     49      1    923  
  267   11.9  0.0  0.0  contig_100367    2269   2310   (1256) C CR1-F2          LINE/CR1            (84)   4169   4128    924  
  528   11.8  0.0  0.0  contig_100369     179    254     (72) + CR1-G           LINE/CR1            4172   4247    (0)    925  
  192   12.5  0.0  0.0  contig_10037     2910   2941  (91252) + (GAAA)n         Simple_repeat          3     34    (0)    926  
  773   14.2  0.0  0.0  contig_10037     8705   8824  (85369) + Char12Mar1_GG   DNA/hAT-Charlie      840    959  (500)    927  
  180   11.1  0.0  0.0  contig_10037    10662  10688  (83505) + (T)n            Simple_repeat          1     27    (0)    928  
  336   14.3  5.4  0.0  contig_10037    18307  18362  (75831) C CR1-Y           LINE/CR1            (11)   4502   4444    929  
  199   14.3  3.1  1.6  contig_10037    28559  28622  (65571) + T-rich          Low_complexity         2     66    (0)    930  
  241   20.3  1.7  0.0  contig_10037    31541  31599  (62594) + A-rich          Low_complexity         1     60    (0)    931  
 2792    9.8  2.6  3.5  contig_10037    35798  36260  (57933) C CR1-H           LINE/CR1            (18)   4794   4336    932  
  211   25.9  1.7  0.0  contig_10037    42681  42738  (51455) + (TA)n           Simple_repeat          1     59    (0)    933  
   27    0.0  0.0  0.0  contig_10037    44034  44060  (50133) + AT_rich         Low_complexity         1     27    (0)    934  
  200   24.7  1.1  2.3  contig_10037    47214  47300  (46893) + T-rich          Low_complexity         1     86    (0)    935  
  216   31.7  0.0  0.0  contig_10037    53219  53278  (40915) + GA-rich         Low_complexity         2     61    (0)    936  
   22    0.0  0.0  0.0  contig_10037    61474  61495  (32698) + GC_rich         Low_complexity         1     22    (0)    937  
  241   23.9  1.5  1.5  contig_10037    71334  71401  (22792) C UCON28a         Unknown            (488)    319    252    938  
  249    3.3  0.0  0.0  contig_10037    73068  73097  (21096) + (CA)n           Simple_repeat          2     31    (0)    939  
 3076   18.1  4.2  1.6  contig_10037    77055  77599  (16594) C Char12Mar1_GG   DNA/hAT-Charlie     (68)   1391    833    940  
  231    3.6  0.0  0.0  contig_10037    78121  78148  (16045) + (TG)n           Simple_repeat          1     28    (0)    941  
  189   17.1  0.0  0.0  contig_10037    78313  78347  (15846) + A-rich          Low_complexity         1     35    (0)    942  
  848   12.3  0.0  0.0  contig_10037    79509  79622  (14571) C CR1-H           LINE/CR1          (1102)   3710   3597    943  
  675   17.1  0.0  0.0  contig_10037    80035  80139  (14054) C CR1-H           LINE/CR1          (1307)   3505   3401    943  
 2178   21.4  3.3  0.7  contig_10037    88161  88617   (5576) + CR1-F2          LINE/CR1            3738   4206   (47)    944  
  323   27.4  5.2  5.2  contig_10037    88978  89112   (5081) + CR1-Y1_Aves     LINE/CR1            3008   3142  (197)    945 *
 5735   14.9  3.2  0.0  contig_10037    89107  89987   (4206) C CR1-H           LINE/CR1            (15)   4797   3889    946  
  426   31.7 10.5  0.6  contig_10037    91540  91720   (2473) C CR1-Y2_Aves     LINE/CR1           (756)   2583   2385    947  
  255    7.9  0.0  0.0  contig_100373       1     38   (1662) + (CAG)n          Simple_repeat          2     39    (0)    948  
  473   19.1  0.0 10.6  contig_100373     215    413   (1287) + (CAG)n          Simple_repeat          1    178    (0)    949  
  189   21.0  0.0  0.0  contig_100373     563    624   (1076) + (CAG)n          Simple_repeat          1     62    (0)    950  
  278   27.2  2.4  0.6  contig_100373     736    905    (795) + (CAG)n          Simple_repeat          3    175    (0)    951  
  360   29.1  0.0  1.4  contig_100373     939   1153    (547) + (CAG)n          Simple_repeat          1    212    (0)    951  
 1230   11.2  0.3  0.3  contig_100373    1403   1696      (4) + (TTC)n          Simple_repeat          1    294    (0)    952  
  330   15.6  0.0  0.0  contig_100375       1     64   (9454) + (TA)n           Simple_repeat          2     65    (0)    953  
  223   20.4  0.0  2.0  contig_100375     105    154   (9364) + GA-rich         Low_complexity         1     49    (0)    954  
  275    3.8  3.6  3.6  contig_100375     266    320   (9198) + (GAA)n          Simple_repeat          2     56    (0)    955  
  317   20.9  3.1  1.9  contig_100375     403    563   (8955) + (CTG)n          Simple_repeat          1    163    (0)    956  
  525   15.1  0.0  1.6  contig_100375     629    749   (8769) + (CAG)n          Simple_repeat          3    121    (0)    957  
  198    7.1  0.0  0.0  contig_100375     800    827   (8691) + (CAG)n          Simple_repeat          3     30    (0)    957  
  285    5.1  0.0  0.0  contig_100375     859    897   (8621) + (CAG)n          Simple_repeat          2     40    (0)    957  
  362   22.4  2.9  0.0  contig_100375    1046   1219   (8299) + (CTG)n          Simple_repeat          2    180    (0)    958  
  279   32.7  0.0  2.5  contig_100375    1256   1412   (8106) + CT-rich         Low_complexity         3    155    (0)    959  
  288   11.1  0.0  0.0  contig_100375    4622   4666   (4852) + (CAG)n          Simple_repeat          3     47    (0)    960  
  629   12.9  1.0 10.6  contig_100375    4856   5054   (4464) + (CTG)n          Simple_repeat          1    180    (0)    961  
  421   17.3  1.8  9.6  contig_100375    5089   5254   (4264) + (CTG)n          Simple_repeat          1    153    (0)    961  
 1127   18.0  1.1  1.4  contig_100375    5277   5628   (3890) + (CTG)n          Simple_repeat          1    350    (0)    961  
  951   20.0  0.0  0.0  contig_100375    5554   5733   (3785) + (CTA)n          Simple_repeat          1    180    (0)    962 *
 1090   21.9  0.2  1.4  contig_100375    5677   6108   (3410) + (CTG)n          Simple_repeat          1    426    (0)    963  
  195    4.2  0.0  0.0  contig_100375    6120   6143   (3375) + (CTG)n          Simple_repeat          3     26    (0)    963  
  221    8.3  0.0  2.7  contig_100375    6223   6259   (3259) + (CTG)n          Simple_repeat          3     38    (0)    964  
  497   19.2  1.2  3.0  contig_100375    6290   6455   (3063) + (CTG)n          Simple_repeat          3    165    (0)    964  
  424   14.8  2.5  2.5  contig_100375    6818   6935   (2583) + (CTG)n          Simple_repeat          2    119    (0)    965  
  235   28.4  1.3  1.3  contig_100375    7001   7075   (2443) + CT-rich         Low_complexity         2     76    (0)    966  
  212   28.8  1.5  0.0  contig_100375    7210   7275   (2243) + CT-rich         Low_complexity         2     68    (0)    967  
  210   23.5  1.9  1.9  contig_100375    7576   7627   (1891) + C-rich          Low_complexity         1     52    (0)    968  
  484   25.1  1.1  1.1  contig_100375    8115   8291   (1227) + (TAGA)n         Simple_repeat          2    178    (0)    969  
  183   20.4  0.0  0.0  contig_100375    8458   8501   (1017) + GA-rich         Low_complexity         1     44    (0)    970  
  229   18.6  0.0  0.0  contig_100375    8550   8592    (926) + GA-rich         Low_complexity         1     43    (0)    970  
  224   23.3  0.0  1.6  contig_100375    8612   8672    (846) + (TATATG)n       Simple_repeat          3     62    (0)    971  
  258   17.6  0.0  0.0  contig_100375    9003   9053    (465) + (CAG)n          Simple_repeat          2     52    (0)    972  
  251   23.6  1.4  1.4  contig_100375    9419   9491     (27) + (TATATG)n       Simple_repeat          2     74    (0)    973  
   21    3.6  0.0  0.0  contig_100382    1096   1123    (368) + AT_rich         Low_complexity         1     28    (0)    974  
  315   27.0  0.0  9.6  contig_100383      58    254    (590) + (CTG)n          Simple_repeat          2    179    (0)    975  
  371   33.5  0.0  0.6  contig_100383     296    472    (372) + (CTG)n          Simple_repeat          3    178    (0)    975  
  312   21.0  1.0  8.8  contig_100385      88    280   (1376) + (CAG)n          Simple_repeat          3    180    (0)    976  
  262   22.7  1.4  4.1  contig_100385     382    528   (1128) + (CAG)n          Simple_repeat          3    145    (0)    977  
  252   20.6  1.6  4.4  contig_100385     592    774    (882) + (CAG)n          Simple_repeat          3    180    (0)    977  
  200   16.7  2.1  0.0  contig_100385    1231   1278    (378) + (TA)n           Simple_repeat          1     49    (0)    978  
  296   28.4  0.0  0.0  contig_100385    1283   1356    (300) + CT-rich         Low_complexity         1     74    (0)    979  
  442   24.6  0.0  3.2  contig_100385    1411   1595     (61) + (TATATG)n       Simple_repeat          2    180    (0)    980  
  207   26.7  0.0  0.0  contig_100385    1612   1656      (0) + CT-rich         Low_complexity         1     45    (0)    981  
 2281    9.9  4.4  0.0  contig_100386     199    541    (741) C CR1-E           LINE/CR1            (10)   4514   4157    982  
 1582   23.5  0.7  0.3  contig_100386     873   1175    (107) + CR1-F2          LINE/CR1            3948   4251    (2)    983  
  486   18.3  0.0  0.0  contig_100388     449    530      (0) C CR1-Y3          LINE/CR1            (14)   4503   4422    984  
  248    2.8  0.0  5.3  contig_100391       1     38   (2092) + (TCTA)n         Simple_repeat          4     39    (0)    985  
  210   12.8  3.9  7.8  contig_100391     476    526   (1604) + (CAGAGA)n       Simple_repeat          2     50    (0)    986  
  434   17.8  0.0  0.8  contig_100391     529    658   (1472) + GA-rich         Low_complexity         1    129    (0)    987  
  504   16.5  1.8  1.8  contig_100391     659    997   (1133) + (CAGAGA)n       Simple_repeat          1    339    (0)    988  
  252   20.0  2.8  3.9  contig_100391    1160   1341    (789) + (CAGAGA)n       Simple_repeat          1    180    (0)    989  
  195   10.0  0.0  0.0  contig_100391    1387   1416    (714) + (TC)n           Simple_repeat          1     30    (0)    990  
  251   10.4  2.1  0.0  contig_100391    1859   1906    (224) + (CTG)n          Simple_repeat          3     51    (0)    991  
  214   17.1  0.0  0.0  contig_100391    1943   1977    (153) + CT-rich         Low_complexity         1     35    (0)    992  
  213    9.4  0.0  0.0  contig_100391    1986   2017    (113) + (CTG)n          Simple_repeat          3     34    (0)    993  
  281   23.5  0.6  0.0  contig_100392     290    362     (61) + CR1-Y2          LINE/CR1            4436   4511    (3)    994  
  279   16.1  0.0  0.0  contig_100393     206    261   (1042) + (TA)n           Simple_repeat          2     57    (0)    995  
  300   22.1  0.0  0.0  contig_100393     370    446    (857) + (TA)n           Simple_repeat          2     78    (0)    996  
  258   25.9  0.0  0.0  contig_100393     536    593    (710) + CT-rich         Low_complexity         2     59    (0)    997  
  621   14.8  0.0 11.6  contig_100393     880   1289     (14) + (CTG)n          Simple_repeat          1    362    (0)    998  
  527   18.1 12.0  0.0  contig_100397     351    483      (2) C CR1-Y1_Aves     LINE/CR1           (673)   2666   2518    999  
  180    0.0  0.0  0.0  contig_1004      2885   2904  (42406) + (TTTTG)n        Simple_repeat          3     22    (0)   1000  
  278   19.3  0.0  1.7  contig_1004     10816  10873  (34437) + MIR_Aves1       SINE/MIR              91    147  (117)   1001  
   22    5.6  0.0  0.0  contig_1004     18459  18494  (26816) + AT_rich         Low_complexity         1     36    (0)   1002  
  275   19.4  0.0  0.0  contig_1004     19358  19450  (25860) + (TA)n           Simple_repeat          2     94    (0)   1003  
  242   29.8  0.0  0.0  contig_1004     19461  19517  (25793) + T-rich          Low_complexity         2     58    (0)   1004  
  222   21.8  0.0  0.0  contig_1004     24625  24679  (20631) + A-rich          Low_complexity         1     55    (0)   1005  
  192    4.0  0.0  0.0  contig_1004     31486  31510  (13800) + (T)n            Simple_repeat          1     25    (0)   1006  
  278   19.4 16.4  0.0  contig_1004     32187  32253  (13057) + MIR_Aves2       SINE/MIR             100    177   (78)   1007  
   22    0.0  0.0  0.0  contig_1004     38337  38358   (6952) + AT_rich         Low_complexity         1     22    (0)   1008  
   26    3.0  0.0  0.0  contig_1004     44896  44928    (382) + GC_rich         Low_complexity         1     33    (0)   1009  
  213   17.5  0.0  0.0  contig_1004     45261  45300     (10) + T-rich          Low_complexity         1     40    (0)   1010  
   26    0.0  0.0  0.0  contig_10040       74     99    (853) + GC_rich         Low_complexity         1     26    (0)   1011  
  528   28.5  0.0  2.7  contig_100400      17    164    (256) + TguLTR5e        LTR/ERVL             162    305  (293)   1012  
  362   28.4 10.2  2.2  contig_100400     279    415      (5) + TguLTR5e        LTR/ERVL             450    597    (1)   1012  
  283   25.7  1.4  0.0  contig_100403     249    318    (733) C CR1-D           LINE/CR1           (152)   4526   4456   1013  
  451   37.8  0.6  0.7  contig_100403     351    602    (449) C CR1-B2          LINE/CR1           (357)   4215   3716   1014  
 1657   14.7  8.8  2.7  contig_100404     327    663      (0) C CR1-Y4          LINE/CR1             (3)   4512   4154   1015  
  195   12.9  0.0  0.0  contig_100408     112    142   (5313) + (CTG)n          Simple_repeat          2     32    (0)   1016  
  442   17.9  4.3  1.2  contig_100408     254    417   (5038) + (CTG)n          Simple_repeat          2    170    (0)   1017  
  691   20.9  1.3  6.7  contig_100408     548    910   (4545) + (CTG)n          Simple_repeat          1    343    (0)   1018  
  239   15.9  3.5  4.7  contig_100408    1048   1133   (4322) + (CTG)n          Simple_repeat          1     85    (0)   1019  
  535   18.7  3.0  6.1  contig_100408    1146   1517   (3938) + (CTG)n          Simple_repeat          1    360    (0)   1019  
  565   16.9  0.0 13.2  contig_100408    1605   1809   (3646) + (CAG)n          Simple_repeat          2    179    (0)   1020  
  183   11.4  0.0  0.0  contig_100408    1879   1913   (3542) + (CTG)n          Simple_repeat          3     37    (0)   1021  
  453   21.6  0.6  2.3  contig_100408    1950   2120   (3335) + (CAG)n          Simple_repeat          2    169    (0)   1022  
  207    8.8  0.0  0.0  contig_100408    2879   2912   (2543) + (CAG)n          Simple_repeat          2     35    (0)   1023  
  270   24.9  3.1  1.2  contig_100408    3197   3359   (2096) + (CAG)n          Simple_repeat          2    167    (0)   1024  
  180   13.5  0.0  0.0  contig_100408    3406   3442   (2013) + (CAG)n          Simple_repeat          1     37    (0)   1024  
  272   26.6  1.7  4.4  contig_100408    3625   3683   (1772) + (CTG)n          Simple_repeat          1     58    (0)   1025  
  195   11.4  0.0  0.0  contig_100408    3684   3718   (1737) + (CAG)n          Simple_repeat          3     37    (0)   1026  
  272   26.6  1.7  4.4  contig_100408    3719   3839   (1616) + (CTG)n          Simple_repeat          3    120    (0)   1027  
  218    5.7  0.0  5.4  contig_100408    3925   3961   (1494) + (CTG)n          Simple_repeat          3     37    (0)   1028  
  413   12.0  2.5  8.0  contig_100408    4115   4277   (1178) + (CTG)n          Simple_repeat          3    156    (0)   1029  
  255   23.3  1.1  1.1  contig_100408    4315   4401   (1054) + (CTG)n          Simple_repeat          2     88    (0)   1029  
  222   12.8  0.0  0.0  contig_100408    4670   4708    (747) + (CTG)n          Simple_repeat          3     41    (0)   1030  
  233   25.5  1.9  1.9  contig_100408    4986   5089    (366) + (CAG)n          Simple_repeat          3    106    (0)   1031  
  237    6.5  0.0  0.0  contig_100408    5321   5351    (104) + (CTG)n          Simple_repeat          1     31    (0)   1032  
  240   16.3  0.0  0.0  contig_100409    5072   5114    (784) + (TA)n           Simple_repeat          2     44    (0)   1033  
  412   27.8  1.7  0.0  contig_10041      195    309  (52445) C CR1-F2          LINE/CR1             (0)   4253   4137   1034  
 3708   16.2  1.2  0.0  contig_10041     1217   1819  (50935) + CR1-C4          LINE/CR1            3902   4511    (0)   1035  
  643    9.3  1.2  0.0  contig_10041     9164   9249  (43505) + CR1-Y2          LINE/CR1            4423   4509    (5)   1036  
  997   15.1 10.1  0.0  contig_10041    14331  14489  (38265) + Char12Mar1_GG   DNA/hAT-Charlie      829   1003  (456)   1037  
  205    8.6  2.9  0.0  contig_10041    28890  28924  (23830) + (TTTTG)n        Simple_repeat          2     37    (0)   1038  
 1206   21.5  5.0  5.9  contig_10041    29195  29573  (23181) C GGLTR5A         LTR/ERVL           (181)    362      1   1039  
  244   21.4  1.8  0.0  contig_10041    33398  33453  (19301) C CR1-C3          LINE/CR1             (7)   4532   4476   1040  
   23    0.0  0.0  0.0  contig_10041    34281  34303  (18451) + GC_rich         Low_complexity         1     23    (0)   1041  
  791   16.4  9.6  0.0  contig_10041    34635  34811  (17943) + CR1-C4          LINE/CR1            4311   4504    (7)   1042  
 3847   18.5  7.0  0.1  contig_10041    34970  35712  (17042) + CR1-C4          LINE/CR1            3711   4504    (7)   1043  
 1233   21.5  1.4  4.7  contig_10041    39756  40033  (12721) + CR1-Y1_Aves     LINE/CR1            2312   2580  (759)   1044 *
 2474   23.6  3.6  1.6  contig_10041    40026  40606  (12148) + CR1-Y1_Aves     LINE/CR1            2716   3308   (31)   1044  
  198    7.1  0.0  0.0  contig_10041    42889  42916   (9838) + (TTTG)n         Simple_repeat          2     29    (0)   1045  
  936   27.3  1.9  0.8  contig_10041    46815  47076   (5678) C CR1-F2          LINE/CR1             (4)   4249   3985   1046  
 2105   22.2  0.7  0.2  contig_10041    47543  47952   (4802) C CR1-F2          LINE/CR1           (511)   3742   3331   1046  
  317    2.4  2.4  0.0  contig_10041    48850  48891   (3863) + (CAAA)n         Simple_repeat          2     44    (0)   1047  
   21    0.0  0.0  0.0  contig_10041    51994  52014    (740) + AT_rich         Low_complexity         1     21    (0)   1048  
  652    7.8  0.0 10.1  contig_100410       1    233   (2482) + (TCTA)n         Simple_repeat          1    209    (0)   1049  
  340   28.4  0.0  0.0  contig_100410     259    367   (2348) + (CAG)n          Simple_repeat          3    111    (0)   1050  
  506   16.2  2.1  1.4  contig_100410     529    672   (2043) + (CAG)n          Simple_repeat          2    146    (0)   1051  
  228    6.7  0.0  0.0  contig_100410     789    818   (1897) + (CTG)n          Simple_repeat          1     30    (0)   1052  
  226   23.1  2.2  2.2  contig_100410    1038   1174   (1541) + (CTG)n          Simple_repeat          2    138    (0)   1053  
  404   32.6  0.0  1.1  contig_100410    1282   1461   (1254) + (CAG)n          Simple_repeat          3    180    (0)   1054  
  325   26.0  0.5  4.8  contig_100410    1500   1685   (1030) + (CAG)n          Simple_repeat          1    178    (0)   1054  
  415   15.6  2.6  8.9  contig_100410    1812   2001    (714) + (CAG)n          Simple_repeat          1    178    (0)   1055  
  260   17.6  2.9  1.4  contig_100410    2054   2122    (593) + (CAG)n          Simple_repeat          3     72    (0)   1055  
  453   22.1  0.0  0.0  contig_100410    2459   2589    (126) + (CTG)n          Simple_repeat          3    133    (0)   1056  
  218   12.5  5.0  0.0  contig_100410    2676   2715      (0) + (CTG)n          Simple_repeat          1     42    (0)   1057  
 2909   16.5  1.7  0.6  contig_100411       2    477      (2) + Char12Mar1_GG   DNA/hAT-Charlie      764   1244  (215)   1058  
  703   14.8  3.7  0.0  contig_100414      13    120   (1104) C GGLTR5B         LTR/ERVL           (186)    357    246   1059  
  275   29.7  0.9  0.9  contig_100415       7    118   (1172) + (TA)n           Simple_repeat          2    113    (0)   1060  
  319   27.4  0.8  1.6  contig_100415     213    338    (952) + (TA)n           Simple_repeat          1    125    (0)   1061  
  296   25.8  0.0  3.0  contig_100415     405    504    (786) + (TA)n           Simple_repeat          1     97    (0)   1062  
  287   25.0  1.6  5.7  contig_100415     926   1048    (242) + (CA)n           Simple_repeat          1    118    (0)   1063  
   22    0.0  0.0  0.0  contig_100416    2998   3019   (2698) + AT_rich         Low_complexity         1     22    (0)   1064  
  804   19.7 15.3  0.0  contig_100416    5532   5714      (3) C CR1-C3          LINE/CR1            (99)   4440   4230   1065  
 2982   13.8  1.2  5.3  contig_100419       1    490      (0) + CR1-E           LINE/CR1            4048   4517    (7)   1066  
   27    4.9  0.0  0.0  contig_10042     1998   2038  (31772) + AT_rich         Low_complexity         1     41    (0)   1067  
  307   14.8  1.9  0.0  contig_10042    14316  14369  (19441) C CR1-C4          LINE/CR1            (11)   4500   4446   1068  
   22    0.0  0.0  0.0  contig_10042    16016  16037  (17773) + AT_rich         Low_complexity         1     22    (0)   1069  
  219    3.6  0.0  0.0  contig_10042    17809  17836  (15974) + (TTG)n          Simple_repeat          2     29    (0)   1070  
   22    3.5  0.0  0.0  contig_10042    18545  18573  (15237) + AT_rich         Low_complexity         1     29    (0)   1071  
  200   23.3  0.0  1.6  contig_10042    24749  24809   (9001) + T-rich          Low_complexity         3     62    (0)   1072  
   28    0.0  0.0  0.0  contig_10042    26714  26741   (7069) + AT_rich         Low_complexity         1     28    (0)   1073  
  253    9.3  3.7  0.0  contig_10042    27150  27203   (6607) + (TTG)n          Simple_repeat          2     57    (0)   1074  
  361   19.5  5.8  4.7  contig_10042    31295  31380   (2430) C Char12Mar1_GG   DNA/hAT-Charlie     (31)   1428   1342   1075  
  930   15.2  3.5  2.4  contig_10042    31878  32046   (1764) C CR1-E           LINE/CR1          (1686)   2838   2668   1076  
 2160   21.0  2.9  3.9  contig_100420       2    512    (602) + CR1-C4          LINE/CR1            4003   4508    (3)   1077  
   24    6.7  0.0  0.0  contig_100423       5     49   (1011) + GC_rich         Low_complexity         1     45    (0)   1078  
   21    3.6  0.0  0.0  contig_100423     175    202    (858) + GC_rich         Low_complexity         1     28    (0)   1079  
  237   35.6  0.0  0.0  contig_100423     901   1060      (0) + (CAA)n          Simple_repeat          1    160    (0)   1080  
  216    6.7  0.0  0.0  contig_100426     196    225  (17362) + (TA)n           Simple_repeat          2     31    (0)   1081  
  405   26.9  1.1  5.9  contig_100426    5500   5685  (11902) + CT-rich         Low_complexity         3    179    (0)   1082  
  261   35.7  0.8  0.0  contig_100426    5695   5887  (11700) + CT-rich         Low_complexity         1    194    (0)   1082  
   21    8.9  0.0  0.0  contig_100426    6122   6177  (11410) + GC_rich         Low_complexity         1     56    (0)   1083  
  315   14.6  0.0  0.0  contig_100426    6981   7035  (10552) + (TTC)n          Simple_repeat          1     55    (0)   1084  
  183   15.6  0.0  0.0  contig_100426    7200   7231  (10356) + CT-rich         Low_complexity         1     32    (0)   1085  
  210    7.1  0.0  0.0  contig_100426    7333   7360  (10227) + (TCC)n          Simple_repeat          1     28    (0)   1086  
  267    7.9  0.0  0.0  contig_100426   11752  11789   (5798) + (TAG)n          Simple_repeat          1     38    (0)   1087  
  225   26.9  2.5  1.3  contig_100426   14622  14700   (2887) + (TG)n           Simple_repeat          1     80    (0)   1088  
  230   23.4  1.7  4.3  contig_100426   15620  15735   (1852) + (TCTCTG)n       Simple_repeat          4    116    (0)   1089  
  185   13.2  2.6  0.0  contig_100426   16938  16975    (612) + (TA)n           Simple_repeat          1     39    (0)   1090  
  282   18.2  0.0  0.0  contig_100426   17151  17216    (371) + (TA)n           Simple_repeat          1     66    (0)   1091  
  183   12.9  0.0  0.0  contig_100426   17557  17587      (0) + (TA)n           Simple_repeat          2     32    (0)   1092  
  287    3.1  0.0  0.0  contig_100428    1301   1332      (4) + GGERVL18-LTR    LTR/ERVL               1     32  (309)   1093  
  187   12.2  0.0  3.9  contig_10043    11228  11278 (124608) + (CCG)n          Simple_repeat          1     49    (0)   1094  
   23    5.4  0.0  0.0  contig_10043    11309  11345 (124541) + GC_rich         Low_complexity         1     37    (0)   1095  
  758   27.9  5.3  0.0  contig_10043    21944  22187 (113699) C CR1-F2          LINE/CR1             (6)   4247   3991   1096  
  305   41.6  2.6  0.0  contig_10043    28504  28580 (107306) C CR1-Y2          LINE/CR1            (15)   4499   4421   1097  
  198    0.0  0.0  0.0  contig_10043    29637  29658 (106228) + (TTA)n          Simple_repeat          3     24    (0)   1098  
 1773   14.6  4.5  0.0  contig_10043    30350  30657 (105229) C CR1-C4          LINE/CR1             (9)   4502   4181   1099  
  508   23.4  1.2  0.0  contig_10043    30897  31008 (104878) + CR1-Y2_Aves     LINE/CR1            2758   2859  (480)   1100  
  630   22.2  2.8  1.6  contig_10043    31108  31257 (104629) + CR1-Y2_Aves     LINE/CR1            3120   3253   (86)   1100  
  227   26.8  0.0  0.0  contig_10043    32437  32507 (103379) + A-rich          Low_complexity         1     71    (0)   1101  
  364   28.3  1.7  2.6  contig_10043    36532  36647  (99239) + CR1-Y2_Aves     LINE/CR1            3200   3314   (25)   1102  
  807   17.2  0.0  0.0  contig_10043    42429  42562  (93324) + CR1-Y4          LINE/CR1            3869   4002  (513)   1103  
 1358   18.1  1.6  0.4  contig_10043    43134  43377  (92509) + CR1-Y4          LINE/CR1            4242   4488   (27)   1103  
 1541   22.4  4.8  0.0  contig_10043    44426  44817  (91069) C CR1-F2          LINE/CR1            (10)   4243   3833   1104  
 3044   13.6  3.4  1.4  contig_10043    45821  46444  (89442) C CR1-E           LINE/CR1           (353)   4171   3718   1105  
  393   11.7  3.3  0.0  contig_10043    49238  49297  (86589) C CR1-X           LINE/CR1             (3)   4133   4072   1106  
 1338   17.9  5.9  4.9  contig_10043    49549  49835  (86051) C CR1-X2          LINE/CR1           (269)   3869   3580   1107  
  598   21.8 17.9  0.0  contig_10043    53979  54157  (81729) + CR1-F           LINE/CR1            4208   4418   (95)   1108  
  229    7.1  0.0  0.0  contig_10043    56501  56528  (79358) + CR1-H2          LINE/CR1            4158   4185  (627)   1109  
 1218   14.9  5.1  2.7  contig_10043    56790  57024  (78862) + CR1-X2          LINE/CR1            3599   3898  (349)   1110  
   27    0.0  0.0  0.0  contig_10043    57924  57950  (77936) + AT_rich         Low_complexity         1     27    (0)   1111  
  428   32.8  4.9  0.6  contig_10043    58259  58471  (77415) + CR1-D           LINE/CR1            4452   4647   (31)   1112  
  208   17.0  2.1  0.0  contig_10043    61104  61150  (74736) + GA-rich         Low_complexity         1     48    (0)   1113  
   27    2.9  0.0  0.0  contig_10043    61569  61602  (74284) + AT_rich         Low_complexity         1     34    (0)   1114  
 1136    8.6  0.0  0.0  contig_10043    63332  63482  (72404) + CR1-D2          LINE/CR1            4441   4591   (88)   1115  
  390    7.7  1.9  0.0  contig_10043    73941  73992  (61894) C CR1-Y4          LINE/CR1           (119)   4396   4344   1116  
 1443   14.9 11.2  0.0  contig_10043    74620  74888  (60998) C CR1-Y4          LINE/CR1           (600)   3915   3617   1116  
   25    0.0  0.0  0.0  contig_10043    76290  76314  (59572) + AT_rich         Low_complexity         1     25    (0)   1117  
  697    7.3  2.1  0.0  contig_10043    80608  80703  (55183) C CR1-Y2          LINE/CR1             (1)   4513   4416   1118  
  278   18.4  0.0  0.0  contig_10043    81677  81725  (54161) C CR1-D           LINE/CR1            (28)   4650   4602   1119  
  220   27.3  0.0  2.9  contig_10043    83904  83971  (51915) + (CATATA)n       Simple_repeat          6     71    (0)   1120  
  455   15.7  4.3  0.0  contig_10043    89190  89259  (46627) + CR1-Y2          LINE/CR1            4428   4500   (14)   1121  
  324    8.3  2.1  0.0  contig_10043    91622  91669  (44217) C CR1-D2          LINE/CR1           (336)   4343   4295   1122  
 1143   24.8  1.2  0.8  contig_10043    92527  92778  (43108) + CR1-F2          LINE/CR1            3991   4243   (10)   1123  
  322   21.2  4.5  1.8  contig_10043    95620  95726  (40160) + CR1-F2          LINE/CR1            4145   4248    (5)   1124  
  931   19.5  4.4  0.0  contig_10043    97750  97908  (37978) + CR1-F2          LINE/CR1            3419   3584  (929)   1125 *
 1239   25.5  1.6  0.6  contig_10043    97906  98217  (37669) + CR1-F2          LINE/CR1            3927   4241   (12)   1125  
   28    0.0  0.0  0.0  contig_10043    98606  98633  (37253) + AT_rich         Low_complexity         1     28    (0)   1126  
  464   31.1  9.4  4.1  contig_10043   105475 105813  (30073) C CR1-Y1_Aves     LINE/CR1            (70)   3269   2913   1127  
  340   28.6 12.3  2.5  contig_10043   118373 118494  (17392) + CR1-F2          LINE/CR1            4118   4251    (2)   1128  
 2018   17.5  0.0  0.3  contig_10043   119689 120037  (15849) + GGLTR9          LTR/ERVL               8    355    (3)   1129  
  862   23.3  3.1  0.0  contig_10043   125141 125363  (10523) C CR1-Y1_Aves     LINE/CR1             (0)   3339   3110   1130  
  419   29.5  0.9  0.0  contig_10043   127407 127518   (8368) + CR1-F2          LINE/CR1            4138   4250    (3)   1131  
  338   20.0  0.0  0.0  contig_10043   129023 129087   (6799) + CR1-C4          LINE/CR1            4444   4508    (3)   1132  
  560   22.9 13.5  0.0  contig_10043   129612 129781   (6105) C CR1-Y1_Aves     LINE/CR1             (4)   3335   3143   1133  
  857    8.3  2.5  0.0  contig_10043   129958 130077   (5809) C CR1-D           LINE/CR1             (1)   4677   4555   1134  
  392   24.9  1.1 10.8  contig_10043   131621 131805   (4081) C CR1-G           LINE/CR1            (10)   4237   4071   1135  
  353   20.0  0.0  1.3  contig_10043   133401 133476   (2410) C CR1-G           LINE/CR1             (5)   4242   4168   1136  
 1035   15.9  9.5  1.4  contig_10043   135032 135242    (644) + CR1-C4          LINE/CR1            4278   4505    (6)   1137  
  489   10.7  1.3  0.0  contig_100430      27    101    (861) + CR1-Y           LINE/CR1            4433   4508    (5)   1138  
  600   28.1 24.8  2.9  contig_100432      68    447    (177) + CR1-Y2_Aves     LINE/CR1            2653   3115  (224)   1139  
  360   21.6  1.1  6.4  contig_100433     185    372   (4234) + (CAG)n          Simple_repeat          3    180    (0)   1140  
  201   17.5  0.0  0.0  contig_100433     777    816   (3790) + CT-rich         Low_complexity         5     44    (0)   1141  
  180    7.7  0.0  0.0  contig_100433    1001   1026   (3580) + (TA)n           Simple_repeat          2     27    (0)   1142  
  315    6.5  0.0  0.0  contig_100433    4561   4606      (0) + (TC)n           Simple_repeat          2     47    (0)   1143  
  395   16.6  7.9  1.1  contig_100434     210    385    (181) + (TAGA)n         Simple_repeat          1    187    (0)   1144  
  437   24.9  0.0  0.6  contig_100434     386    563      (3) + (TA)n           Simple_repeat          1    177    (0)   1145  
  240    6.2  0.0  0.0  contig_100438     304    335    (478) C CR1-D           LINE/CR1           (170)   4508   4477   1146  
  510   13.9  2.5  5.0  contig_100441       5    251    (175) + (TCTA)n         Simple_repeat          1    240    (0)   1147  
  237   13.2  0.0  0.0  contig_100443     218    255    (603) + (TTA)n          Simple_repeat          3     40    (0)   1148  
  645   18.8  0.0  0.0  contig_100443     742    858      (0) + CR1-D2          LINE/CR1            4057   4173  (506)   1149  
  394   15.0  0.0  0.0  contig_100444       3     62    (375) C CR1-C3          LINE/CR1           (787)   3752   3693   1150  
  378   16.7  0.0  0.0  contig_100445       3     62    (375) C CR1-C3          LINE/CR1           (787)   3752   3693   1151  
   36    2.3  0.0  0.0  contig_100446     205    247    (209) + GC_rich         Low_complexity         1     43    (0)   1152  
  186   17.1  0.0  0.0  contig_100446     348    388     (68) + (CGG)n          Simple_repeat          2     42    (0)   1153  
   28    0.0  0.0  0.0  contig_100446     429    456      (0) + GC_rich         Low_complexity         1     28    (0)   1154  
 3967    8.7  1.8  1.1  contig_100449       1    544     (53) C CR1-B2          LINE/CR1            (12)   4560   4013   1155  
  365    0.0  0.0  0.0  contig_100449     559    597      (0) C CR1-B2          LINE/CR1           (769)   3803   3765   1155  
   22    0.0  0.0  0.0  contig_10045      843    864  (20795) + AT_rich         Low_complexity         1     22    (0)   1156  
   25    0.0  0.0  0.0  contig_10045    12175  12199   (9460) + AT_rich         Low_complexity         1     25    (0)   1157  
 1213   22.5  4.6  0.0  contig_10045    15845  16084   (5575) C CR1-E           LINE/CR1           (393)   4131   3881   1158  
  272   15.8  0.0  0.0  contig_10045    17071  17108   (4551) C CR1-X1          LINE/CR1            (26)   4110   4073   1159  
  203   17.9  0.0  0.0  contig_10045    18713  18751   (2908) + T-rich          Low_complexity         1     39    (0)   1160  
  781   29.6  2.2  3.8  contig_100453     687    953      (0) C TguLTR5d        LTR/ERVL             (9)    586    324   1161  
  705   15.3  8.0  0.0  contig_100458     391    566    (271) C CR1-C4          LINE/CR1            (16)   4495   4306   1162  
  183    8.0  0.0  0.0  contig_100458     700    724    (113) + (T)n            Simple_repeat          1     25    (0)   1163  
  189   10.7  0.0  0.0  contig_10046     2622   2649  (33070) + (A)n            Simple_repeat          1     28    (0)   1164  
  259   19.1  4.4  6.6  contig_10046     3860   3971  (31748) + CR1-H           LINE/CR1            4751   4794   (18)   1165  
 2042   12.0  2.0  0.3  contig_10046    10958  11250  (24469) C GGERVL18-LTR    LTR/ERVL            (43)    298      1   1166  
  236    6.9  0.0  0.0  contig_10046    11251  11279  (24440) + Char12Mar1_GG   DNA/hAT-Charlie     1363   1391   (68)   1167  
  186   13.3  0.0  0.0  contig_10046    11484  11513  (24206) + (A)n            Simple_repeat          1     30    (0)   1168  
   31    4.4  0.0  0.0  contig_10046    15665  15709  (20010) + AT_rich         Low_complexity         1     45    (0)   1169  
   21    0.0  0.0  0.0  contig_10046    23407  23427  (12292) + AT_rich         Low_complexity         1     21    (0)   1170  
   36    4.0  0.0  0.0  contig_10046    33451  33500   (2219) + AT_rich         Low_complexity         1     50    (0)   1171  
  190   29.7  0.0  0.0  contig_100462      87    123    (238) + (CA)n           Simple_repeat          2     38    (0)   1172  
   25    0.0  0.0  0.0  contig_100464     108    132    (354) + AT_rich         Low_complexity         1     25    (0)   1173  
   21    3.6  0.0  0.0  contig_100464     195    222    (264) + AT_rich         Low_complexity         1     28    (0)   1174  
   27    0.0  0.0  0.0  contig_100465     108    134    (354) + AT_rich         Low_complexity         1     27    (0)   1175  
   21    3.6  0.0  0.0  contig_100465     197    224    (264) + AT_rich         Low_complexity         1     28    (0)   1176  
   23    3.3  0.0  0.0  contig_100469      24     53    (586) + AT_rich         Low_complexity         1     30    (0)   1177  
 4537   18.6  4.5  0.0  contig_10047        1    815  (44192) + CR1-Y4          LINE/CR1            3593   4444   (71)   1178  
   30    0.0  0.0  0.0  contig_10047     4079   4108  (40899) + AT_rich         Low_complexity         1     30    (0)   1179  
 1079   26.2  4.3  1.2  contig_10047     5507   5907  (39100) C CR1-Y2_Aves     LINE/CR1            (42)   3297   2647   1180  
 1593   25.6  2.1  0.0  contig_10047     5920   6306  (38701) C CR1-Y2_Aves     LINE/CR1          (1041)   2298   1904   1180  
  250   36.2  4.3  0.8  contig_10047     6285   6401  (38606) C CR1-Y2_Aves     LINE/CR1          (1618)   1721   1601   1180 *
  465   10.1  0.0  2.6  contig_10047    11111  11185  (33822) + CR1-Y3          LINE/CR1            4449   4562    (5)   1181  
 5275   19.1  2.7  0.2  contig_10047    13218  14166  (30841) C CR1-C4          LINE/CR1          (1058)   3453   2481   1182  
  189   12.1  0.0  0.0  contig_10047    21413  21445  (23562) + (A)n            Simple_repeat          1     33    (0)   1183  
  359   21.0  8.8  0.8  contig_10047    21809  21934  (23073) C CR1-F2          LINE/CR1             (9)   4244   4113   1184  
  340   20.9  2.2  1.1  contig_10047    22986  23077  (21930) + CR1-F2          LINE/CR1            4147   4239   (14)   1185  
 5920   17.4  1.9  0.4  contig_10047    25259  26284  (18723) + CR1-D2          LINE/CR1            3568   4609   (70)   1186  
   25    0.0  0.0  0.0  contig_10047    31757  31781  (13226) + AT_rich         Low_complexity         1     25    (0)   1187  
   35    2.4  0.0  0.0  contig_10047    34008  34049  (10958) + AT_rich         Low_complexity         1     42    (0)   1188  
  528   11.0  0.0  0.0  contig_10047    38922  38994   (6013) + CR1-C3          LINE/CR1            4456   4528   (11)   1189  
  730   17.8  3.4  0.7  contig_10047    40507  40653   (4354) + GGLTR5B         LTR/ERVL               1    151  (392)   1190  
 1575   15.0  0.4  0.0  contig_10047    40654  40900   (4107) C CR1-C3          LINE/CR1             (7)   4532   4285   1191  
  601   25.4  3.3  5.8  contig_10047    40929  41203   (3804) + GGLTR5B         LTR/ERVL             136    374  (169)   1190  
 1456   14.9  0.4  0.0  contig_10047    41220  41447   (3560) + CR1-D           LINE/CR1            4439   4667   (11)   1192  
  573   23.1  7.6  0.6  contig_10047    41447  41603   (3404) + GGLTR5B         LTR/ERVL             376    543    (0)   1190 *
  374   33.3  0.0  0.0  contig_10047    42220  42285   (2722) + A-rich          Low_complexity         4     69    (0)   1193  
  189    0.0  0.0  0.0  contig_10047    42635  42655   (2352) + (CAA)n          Simple_repeat          1     21    (0)   1194  
  180    7.7  0.0  0.0  contig_10047    43143  43168   (1839) + (TTTC)n         Simple_repeat          2     27    (0)   1195  
   22    0.0  0.0  0.0  contig_10047    44421  44442    (565) + AT_rich         Low_complexity         1     22    (0)   1196  
  420   15.3  0.0  0.0  contig_100471       1     72    (805) C CR1-C4          LINE/CR1           (154)   4357   4286   1197  
 2128   16.8  0.0  2.5  contig_100471     362    721    (156) + CR1-X2          LINE/CR1            3780   4130    (8)   1198  
  197    5.9  5.9  0.0  contig_100478    3228   3261    (488) + (CAAAAA)n       Simple_repeat          2     37    (0)   1199  
   22    3.5  0.0  0.0  contig_100478    3721   3749      (0) + AT_rich         Low_complexity         1     29    (0)   1200  
  978   10.3  0.7  0.0  contig_100479       1    136    (221) + CR1-D2          LINE/CR1            4536   4672    (7)   1201  
   21    3.6  0.0  0.0  contig_10048     2916   2943  (61785) + AT_rich         Low_complexity         1     28    (0)   1202  
 2235   13.2  0.6  0.3  contig_10048     7432   7764  (56964) + GGLTR4A         LTR/ERVL               3    336    (7)   1203  
  573   18.9  0.8  2.3  contig_10048     7788   7917  (56811) + CR1-X2          LINE/CR1            3917   4044   (94)   1204  
  240   17.9  0.0  0.0  contig_10048    10027  10065  (54663) + CR1-C4          LINE/CR1            4458   4496   (15)   1205  
  532   26.0  2.7  1.4  contig_10048    11316  11463  (53265) + CR1-C4          LINE/CR1            4347   4496   (15)   1206  
  531   18.4  0.9  3.7  contig_10048    16865  16971  (47757) C CR1-C4          LINE/CR1            (11)   4500   4397   1207  
  525   25.5  2.1  0.0  contig_10048    17700  17793  (46935) + CR1-Y2          LINE/CR1            4415   4510    (4)   1208  
  415   19.1 13.5  0.0  contig_10048    18630  18718  (46010) C CR1-C2          LINE/CR1             (7)   4536   4436   1209  
  250   10.3  0.0  0.0  contig_10048    26511  26549  (38179) + CR1-C4          LINE/CR1            4461   4499   (12)   1210  
  366   22.5  0.0  4.0  contig_10048    29855  29928  (34800) C CR1-F2          LINE/CR1            (15)   4238   4173   1211  
 1324   14.1  1.4  0.0  contig_10048    38477  38689  (26039) + CR1-D2          LINE/CR1            3791   4006  (673)   1212  
   23    0.0  0.0  0.0  contig_10048    56773  56795   (7933) + AT_rich         Low_complexity         1     23    (0)   1213  
  218   10.9  2.1  4.2  contig_10048    58904  58951   (5777) + T-rich          Low_complexity         4     50    (0)   1214  
  243    0.0  0.0  0.0  contig_10048    59855  59881   (4847) + (TC)n           Simple_repeat          2     28    (0)   1215  
  484   13.3  0.8  0.7  contig_10048    62288  62381   (2347) + CR1-C2          LINE/CR1            4368   4436  (107)   1216  
  231   23.2  0.0  0.0  contig_100480       1     56   (1559) + CR1-H2          LINE/CR1            4640   4695  (117)   1217  
 2540   15.6  1.3  0.0  contig_100483      20    417    (128) + CR1-Y2          LINE/CR1            4098   4500   (14)   1218  
  520   18.1  3.9  1.6  contig_100483     416    544      (1) C Char12Mar1_GG   DNA/hAT-Charlie    (560)    899    768   1219 *
  276    3.0  0.0  0.0  contig_100484     578    610    (760) + (CTA)n          Simple_repeat          2     34    (0)   1220  
  432    5.1  0.0  0.0  contig_100484     883    941    (429) + (GAA)n          Simple_repeat          3     61    (0)   1221  
  192    7.7  0.0  0.0  contig_100484     975   1000    (370) + (GAA)n          Simple_repeat          2     27    (0)   1221  
  210   23.7  3.4  0.0  contig_100484    1312   1370      (0) + (TA)n           Simple_repeat          1     61    (0)   1222  
 1389   21.9  0.7  0.4  contig_100487     148    417    (665) C CR1-E           LINE/CR1             (1)   4523   4253   1223  
   22    0.0  0.0  0.0  contig_100487     592    613    (469) + AT_rich         Low_complexity         1     22    (0)   1224  
   23    0.0  0.0  0.0  contig_100488     971    993      (0) + AT_rich         Low_complexity         1     23    (0)   1225  
  201    3.9  0.0  0.0  contig_10049       53     78   (3840) + (TTTG)n         Simple_repeat          1     26    (0)   1226  
   31    0.0  0.0  0.0  contig_10049      383    413   (3505) + AT_rich         Low_complexity         1     31    (0)   1227  
  893   17.8  2.3  1.7  contig_10049     2778   2954    (964) + CR1-C4          LINE/CR1            4327   4504    (7)   1228  
 1741   18.1  3.9  0.0  contig_100494       6    315      (0) + Char12Mar1_GG   DNA/hAT-Charlie     1039   1360   (99)   1229  
 1826   17.6  1.3  0.0  contig_100495       6    317      (0) + Char12Mar1_GG   DNA/hAT-Charlie     1039   1354  (105)   1230  
 1894   17.6  2.7  0.0  contig_100496       1    330     (26) C CR1-C4          LINE/CR1           (574)   3937   3599   1231  
  213   13.2  0.0  0.0  contig_100497      78    115   (5273) + (TTC)n          Simple_repeat          1     38    (0)   1232  
  270    9.5  0.0  0.0  contig_100497     359    400   (4988) + (TC)n           Simple_repeat          2     43    (0)   1233  
  261    0.0  0.0  0.0  contig_100497     483    511   (4877) + (GAA)n          Simple_repeat          2     30    (0)   1234  
  194   12.8  0.0  2.5  contig_100497     573    612   (4776) + (CATATA)n       Simple_repeat          1     39    (0)   1235  
  460   20.5  0.0  1.3  contig_100497     749    906   (4482) + CT-rich         Low_complexity         2    157    (0)   1236  
  183   15.2  0.0  0.0  contig_100497    1233   1278   (4110) + CT-rich         Low_complexity         1     46    (0)   1237  
  384   13.9  0.0  0.0  contig_100497    1482   1560   (3828) + (CTA)n          Simple_repeat          3     81    (0)   1238  
  690   17.2  0.0  0.0  contig_100497    2943   3099   (2289) + GA-rich         Low_complexity         2    158    (0)   1239  
  227   30.9  2.7  0.0  contig_100497    3372   3520   (1868) + (TGGA)n         Simple_repeat          2    154    (0)   1240  
  257   28.4  2.2  1.5  contig_100497    3650   3785   (1603) + (TGGA)n         Simple_repeat          4    140    (0)   1241  
  324   21.9  0.0  0.9  contig_100497    4529   4634    (754) + (TA)n           Simple_repeat          2    106    (0)   1242  
  264   29.5  0.5 14.6  contig_100497    4736   4941    (447) + (CATA)n         Simple_repeat          2    178    (0)   1243  
  183    4.2  0.0  0.0  contig_100497    4972   4995    (393) + (TC)n           Simple_repeat          2     25    (0)   1244  
  208   27.9  0.0  2.9  contig_100497    5031   5100    (288) + (TATATG)n       Simple_repeat          1     68    (0)   1245  
  240    3.5  0.0  0.0  contig_100497    5146   5174    (214) + (TC)n           Simple_repeat          2     30    (0)   1246  
  264   10.0  0.0  0.0  contig_100497    5175   5213    (175) + (TA)n           Simple_repeat          1     40    (0)   1247  
  205   12.5  2.9  8.6  contig_100498     546    615   (2075) + A-rich          Low_complexity         6     71    (0)   1248  
  206   22.2  1.9  0.0  contig_100498    2356   2409    (281) + (CCCCG)n        Simple_repeat          2     56    (0)   1249  
  278   15.4  5.8  0.0  contig_1005      3243   3294  (17246) + CR1-F2          LINE/CR1            4186   4240   (13)   1250  
   27    0.0  0.0  0.0  contig_1005      9030   9056  (11484) + AT_rich         Low_complexity         1     27    (0)   1251  
  390   28.4  3.7  0.0  contig_1005      9339   9472  (11068) C MIR_Aves1       SINE/MIR            (73)    191     53   1252  
   28    0.0  0.0  0.0  contig_1005     11333  11360   (9180) + AT_rich         Low_complexity         1     28    (0)   1253  
  225   30.4  0.0  0.0  contig_10050     8406   8474  (47931) C CR1-C           LINE/CR1           (156)   4387   4319   1254 *
  330   18.8  1.4  6.8  contig_10050     8467   8540  (47865) C CR1-G           LINE/CR1           (406)   3841   3772   1255  
 1590   11.4 10.3  0.7  contig_10050     8570   8842  (47563) + CR1-D2          LINE/CR1            4372   4670    (9)   1256  
  308    6.4  2.1  0.0  contig_10050    10683  10729  (45676) + (CAG)n          Simple_repeat          2     49    (0)   1257  
  198    0.0  0.0  0.0  contig_10050    10916  10937  (45468) + (CGGTG)n        Simple_repeat          3     24    (0)   1258  
   22    0.0  0.0  0.0  contig_10050    19281  19302  (37103) + AT_rich         Low_complexity         1     22    (0)   1259  
  849   16.9  0.7  0.0  contig_10050    28694  28835  (27570) C CR1-F2          LINE/CR1           (695)   3558   3416   1260  
  680    9.1  0.0  0.0  contig_10050    28833  28920  (27485) C CR1-F           LINE/CR1           (874)   3639   3552   1261 *
  915   19.5  2.8  1.0  contig_10050    35440  35645  (20760) C CR1-D2          LINE/CR1             (6)   4673   4302   1262  
  210   25.5  0.0  1.9  contig_10050    35961  36012  (20393) + CT-rich         Low_complexity         1     51    (0)   1263  
   27    0.0  0.0  0.0  contig_10050    36876  36902  (19503) + AT_rich         Low_complexity         1     27    (0)   1264  
   21    0.0  0.0  0.0  contig_10050    49506  49526   (6879) + AT_rich         Low_complexity         1     21    (0)   1265  
 1196   18.5  2.9  0.0  contig_10050    50692  50929   (5476) + CR1-D2          LINE/CR1            4433   4677    (2)   1266  
  210    7.1  0.0  0.0  contig_10050    53115  53142   (3263) + (A)n            Simple_repeat          1     28    (0)   1267  
  288   13.9  0.0  0.0  contig_100500       1     43    (792) C CR1-Y2          LINE/CR1           (451)   4063   4021   1268  
  254   12.2  4.9  0.0  contig_100501       1     41    (818) C CR1-Y2          LINE/CR1           (451)   4063   4021   1269  
  527   14.2  2.0  5.3  contig_100503       5    306     (13) + (CCCTAA)n       Simple_repeat          1    291    (0)   1270  
  254    9.5  2.4  0.0  contig_100505    1100   1141      (0) + (CGCTG)n        Simple_repeat          1     43    (0)   1271  
  760   12.9  5.8  1.2  contig_100506       1    172   (9645) + (CAG)n          Simple_repeat          1    180    (0)   1272  
  569   14.6  4.6  1.7  contig_100506     252    425   (9392) + (CAG)n          Simple_repeat          1    179    (0)   1273  
  584   14.6  0.0 13.6  contig_100506     512    717   (9100) + (CAG)n          Simple_repeat          2    179    (0)   1274  
  329   30.7  0.6  2.2  contig_100506    1068   1250   (8567) + GA-rich         Low_complexity         1    180    (0)   1275 *
  449   30.1  1.0  1.4  contig_100506    1178   1488   (8329) + G-rich          Low_complexity         1    309    (0)   1276  
  309    5.1  0.0  0.0  contig_100506    1898   1936   (7881) + (CTG)n          Simple_repeat          2     40    (0)   1277  
  246    8.1  0.0  0.0  contig_100506    2005   2041   (7776) + (CTG)n          Simple_repeat          3     39    (0)   1278  
  192   14.3  0.0  0.0  contig_100506    2486   2527   (7290) + (TCC)n          Simple_repeat          2     43    (0)   1279  
  183    4.2  0.0  0.0  contig_100506    2594   2617   (7200) + (CTG)n          Simple_repeat          2     25    (0)   1280  
  327   21.3  1.0  9.4  contig_100506    3352   3543   (6274) + (CAG)n          Simple_repeat          3    178    (0)   1281  
  220   13.6  2.3  0.0  contig_100506    4144   4187   (5630) + (CAGAGA)n       Simple_repeat          3     47    (0)   1282  
  273   24.8  0.0  0.0  contig_100506    4250   4362   (5455) + (TA)n           Simple_repeat          1    113    (0)   1283  
  228   21.4  0.0  0.0  contig_100506    4362   4417   (5400) + GA-rich         Low_complexity         2     57    (0)   1284 *
  238   21.6  0.0  0.0  contig_100506    4479   4529   (5288) + (TA)n           Simple_repeat          1     51    (0)   1285  
  329   16.1  0.0 10.4  contig_100507      11    211   (4377) + (CAG)n          Simple_repeat          1    180    (0)   1286  
  242   20.9  1.0 12.8  contig_100507     387    589   (3999) + (CAG)n          Simple_repeat          2    180    (0)   1287  
  398   22.4  0.0  4.8  contig_100507     832   1019   (3569) + (CTG)n          Simple_repeat          1    179    (0)   1288  
  207    6.9  0.0  0.0  contig_100507    1068   1096   (3492) + (CTG)n          Simple_repeat          2     30    (0)   1288  
  378   13.2  0.0  0.0  contig_100507    1338   1413   (3175) + (CTG)n          Simple_repeat          3     78    (0)   1289  
  328   23.4  0.8  1.6  contig_100507    1882   2007   (2581) + GA-rich         Low_complexity         4    128    (0)   1290  
  644   19.6  0.0  4.8  contig_100507    2567   2754   (1834) + (CAG)n          Simple_repeat          1    179    (0)   1291  
  384   26.0  0.6  2.3  contig_100507    2767   2943   (1645) + (CAG)n          Simple_repeat          3    176    (0)   1291  
  234   30.5  1.1  2.8  contig_100507    2955   3136   (1452) + (CAG)n          Simple_repeat          2    180    (0)   1291  
  182    3.7  0.0  3.6  contig_100507    3155   3182   (1406) + (CAG)n          Simple_repeat          2     28    (0)   1291  
  224   27.4  2.2  1.5  contig_100507    3451   3587   (1001) + (CTG)n          Simple_repeat          1    138    (0)   1292  
  603   17.2  0.0  9.1  contig_100507    3687   3884    (704) + (CTG)n          Simple_repeat          1    180    (0)   1293  
  186   11.8  0.0  0.0  contig_100507    3928   3961    (627) + (CTG)n          Simple_repeat          2     35    (0)   1293  
  301   22.4  6.4  4.6  contig_100507    3975   4147    (441) + (CTG)n          Simple_repeat          3    178    (0)   1293  
 1043   18.8  0.2  2.7  contig_100507    4176   4587      (1) + (CTG)n          Simple_repeat          1    401    (0)   1293  
  753   18.0  8.1  7.6  contig_100512     181    403      (0) + GGLTR5B         LTR/ERVL               1    224  (319)   1294  
 2028   15.2  0.0  0.0  contig_100513       1    310      (0) + CR1-Y2          LINE/CR1            3511   3820  (694)   1295  
  959    8.9  0.6  9.2  contig_100514       1    173    (191) + GGERVL-C-int    LTR/ERVL            4979   5136    (0)   1296  
 1067   13.2  2.3  1.1  contig_100514     176    351     (13) + GGLTR3C2        LTR/ERVL               3    180  (382)   1296  
  218   17.6  0.0  1.9  contig_100515     360    411     (44) + A-rich          Low_complexity         1     51    (0)   1297  
 2293   17.8  7.0  1.2  contig_100516     183    609      (0) + Char12Mar1_GG   DNA/hAT-Charlie      825   1276  (183)   1298  
 1993   16.9  0.0  0.0  contig_100517       7    313      (2) + Char12Mar1_GG   DNA/hAT-Charlie      953   1259  (200)   1299  
  253    0.0  0.0  5.1  contig_100518       1     39   (3696) + (TTC)n          Simple_repeat          3     39    (0)   1300  
  240   16.9  0.0  1.5  contig_100518     284    349   (3386) + (TA)n           Simple_repeat          2     66    (0)   1301  
  348   14.3  0.0  0.0  contig_100518     507    576   (3159) + (TC)n           Simple_repeat          1     70    (0)   1302  
  246   22.9  1.4  2.8  contig_100518     637    708   (3027) + T-rich          Low_complexity         1     71    (0)   1303  
  189   10.7  0.0  0.0  contig_100518     716    743   (2992) + (TG)n           Simple_repeat          2     29    (0)   1304  
  278    9.7  1.3  5.3  contig_100518     769    844   (2891) + CT-rich         Low_complexity         2     74    (0)   1305  
  438    9.4  0.0  0.0  contig_100518     927    990   (2745) + (TTC)n          Simple_repeat          1     64    (0)   1306  
  204    4.5  0.0 10.2  contig_100518    1092   1140   (2595) + (TTC)n          Simple_repeat          2     45    (0)   1307  
  227   24.6  0.0  3.2  contig_100518    1206   1268   (2467) + CT-rich         Low_complexity         1     61    (0)   1308  
  217   16.4  0.0  4.3  contig_100518    1381   1450   (2285) + CT-rich         Low_complexity         3     69    (0)   1309  
  234    0.0  0.0  0.0  contig_100518    1455   1480   (2255) + (TC)n           Simple_repeat          1     26    (0)   1310  
  265   19.1  0.0  3.3  contig_100518    1540   1631   (2104) + CT-rich         Low_complexity         3     91    (0)   1311  
  357   18.9  0.7  2.9  contig_100518    1708   1843   (1892) + CT-rich         Low_complexity         1    133    (0)   1312  
  295   15.6  0.0  4.9  contig_100518    1908   1988   (1747) + CT-rich         Low_complexity         1     77    (0)   1313  
  248   30.5  0.0  1.2  contig_100518    2066   2148   (1587) + T-rich          Low_complexity         4     85    (0)   1314  
  471    8.4  0.0  6.1  contig_100518    2187   2300   (1435) + (TTC)n          Simple_repeat          2    108    (0)   1315  
  248   13.2  5.3  3.2  contig_100518    2415   2508   (1227) + T-rich          Low_complexity         3     98    (0)   1316  
  301   21.1  2.8  1.4  contig_100518    2644   2715   (1020) + CT-rich         Low_complexity         4     76    (0)   1317  
  191   12.5  2.5  0.0  contig_100518    2927   2966    (769) + (GA)n           Simple_repeat          2     42    (0)   1318  
  207   13.9  0.0  0.0  contig_100518    3045   3080    (655) + (TA)n           Simple_repeat          2     37    (0)   1319  
  227   17.5  1.8  0.0  contig_100518    3180   3236    (499) + (TA)n           Simple_repeat          2     59    (0)   1320  
  247   18.0  0.0  6.2  contig_100518    3332   3396    (339) + (TA)n           Simple_repeat          1     61    (0)   1321  
  231   23.1  0.0  0.0  contig_100518    3530   3581    (154) + (TA)n           Simple_repeat          2     53    (0)   1322  
  231   23.5  0.0  0.0  contig_100519     244    294    (487) + (TA)n           Simple_repeat          1     51    (0)   1323  
  290   29.1  0.5  8.2  contig_100519     547    741     (40) + (TATATG)n       Simple_repeat          1    180    (0)   1324  
  192    4.0  0.0  0.0  contig_10052        4     28  (32056) + (A)n            Simple_repeat          1     25    (0)   1325  
  233   29.9 11.0  0.8  contig_10052     1804   1921  (30163) C GGLTR8B         LTR/ERVL            (62)   1009    880   1326  
  187   12.2  2.0  2.0  contig_10052     6009   6058  (26026) + T-rich          Low_complexity         1     50    (0)   1327  
  222    3.7  0.0  0.0  contig_10052     8410   8436  (23648) + (TTTA)n         Simple_repeat          2     28    (0)   1328  
   29    0.0  0.0  0.0  contig_10052    10197  10225  (21859) + AT_rich         Low_complexity         1     29    (0)   1329  
  232    3.7  1.7  6.9  contig_10052    12256  12313  (19771) + (TTTG)n         Simple_repeat          2     56    (0)   1330  
  209   12.5  2.5  0.0  contig_10052    12742  12781  (19303) + (CAAAA)n        Simple_repeat          2     42    (0)   1331  
  183    4.2  0.0  0.0  contig_10052    13239  13262  (18822) + (CAAA)n         Simple_repeat          2     25    (0)   1332  
   22    3.5  0.0  0.0  contig_10052    25614  25642   (6442) + AT_rich         Low_complexity         1     29    (0)   1333  
  726   20.7  2.0  1.3  contig_10052    27659  27810   (4274) C GGLTR3C2        LTR/ERVL            (93)    547    395   1334  
 1763   16.3  1.0  6.4  contig_10052    28003  28390   (3694) C GGLTR3C2        LTR/ERVL           (195)    367      1   1334  
  183    8.0  0.0  0.0  contig_10052    31860  31884    (200) + (A)n            Simple_repeat          1     25    (0)   1335  
  180    7.7  0.0  0.0  contig_10052    32059  32084      (0) + (GAAA)n         Simple_repeat          3     28    (0)   1336  
 2935   11.8  3.1  0.0  contig_100520      78    499    (947) + CR1-Y           LINE/CR1            4074   4508    (5)   1337  
  698   34.6  3.0  0.4  contig_100522     149    412      (0) + CR1-G           LINE/CR1            3648   3918  (329)   1338  
  340   15.2  0.0  3.3  contig_100524      75    135    (705) + CR1-Y1_Aves     LINE/CR1            3280   3338    (1)   1339  
  789   17.6  2.1  0.0  contig_10053        1    142  (36705) + Char12Mar1_GG   DNA/hAT-Charlie     1315   1459    (0)   1340  
   24    3.2  0.0  0.0  contig_10053     1681   1711  (35136) + AT_rich         Low_complexity         1     31    (0)   1341  
  213   12.1  0.0  0.0  contig_10053     4949   4981  (31866) + (A)n            Simple_repeat          1     33    (0)   1342  
  235   22.6  4.7  3.1  contig_10053     8852   8915  (27932) C CR1-C3          LINE/CR1            (18)   4521   4457   1343 *
  479   22.1  2.2  7.3  contig_10053     8897   9033  (27814) C GGLTR3C2        LTR/ERVL           (342)    220     91   1344  
  261    2.5 15.0  0.0  contig_10053     9311   9350  (27497) C GGLTR3C2        LTR/ERVL           (592)     48      3   1344  
  231   20.4  0.0  2.0  contig_10053    10932  10981  (25866) + GGLTR5B         LTR/ERVL               1     49  (494)   1345  
  496   17.4  2.1  5.2  contig_10053    11567  11663  (25184) + GGLTR5B         LTR/ERVL             449    542    (1)   1345  
  274   22.5 35.8  1.2  contig_10053    12967  13047  (23800) C CR1-Y           LINE/CR1             (7)   4506   4398   1346  
  200   19.4  0.0  0.0  contig_10053    13459  13494  (23353) + A-rich          Low_complexity         5     40    (0)   1347  
  274    5.9  0.0  0.0  contig_10053    15529  15562  (21285) + Mariner1_GG     DNA/TcMar-Mariner   1293   1326    (4)   1348  
  375   15.9  0.0  1.6  contig_10053    18127  18190  (18657) C CR1-F0          LINE/CR1             (2)   4251   4189   1349  
  258   35.2  0.2  5.4  contig_10053    19279  19429  (17418) C CR1-X1          LINE/CR1           (852)   3284   3167   1350  
 1310   18.4  0.5  0.0  contig_10053    19661  19877  (16970) + CR1-C3          LINE/CR1            4317   4534    (5)   1351  
  276   21.6  8.0  0.0  contig_10053    21384  21471  (15376) C CR1-F2          LINE/CR1             (9)   4244   4150   1352  
  413   18.1  4.2  0.0  contig_10053    23125  23196  (13651) + CR1-X           LINE/CR1            4062   4136    (0)   1353  
   33    5.6  0.0  0.0  contig_10053    24367  24420  (12427) + AT_rich         Low_complexity         1     54    (0)   1354  
  277   18.4  5.0  2.0  contig_10053    25458  25557  (11290) + (TTA)n          Simple_repeat          1    103    (0)   1355  
  483   10.4  0.0  0.0  contig_10053    25616  25682  (11165) + CR1-E           LINE/CR1            4294   4360  (164)   1356  
  782    5.6  0.0  0.0  contig_10053    25948  26037  (10810) + CR1-E           LINE/CR1            4426   4515    (9)   1356  
  490   24.8  0.8  0.8  contig_10053    27165  27290   (9557) + CR1-F2          LINE/CR1            4031   4156   (97)   1357  
  349   22.1  1.5  0.0  contig_10053    28191  28258   (8589) + CR1-F2          LINE/CR1            4181   4249    (4)   1357  
 1334   19.3  1.5  1.5  contig_10053    34735  34997   (1850) C CR1-C4          LINE/CR1             (9)   4502   4240   1358  
 2067   23.8  5.1  0.4  contig_10053    35039  35557   (1290) C CR1-E           LINE/CR1           (586)   3938   3354   1359  
  597   26.3  2.6  0.0  contig_100533       1    114   (1026) C CR1-Y           LINE/CR1           (119)   4394   4278   1360  
  257    0.0  0.0  2.9  contig_100533    1055   1088     (52) + (TTTTG)n        Simple_repeat          3     35    (0)   1361  
  218   20.4  0.0  0.0  contig_100533    1092   1140      (0) + A-rich          Low_complexity         1     49    (0)   1362  
  281   38.0  0.0  0.0  contig_100534       1    179    (696) + (TA)n           Simple_repeat          2    180    (0)   1363  
  234   12.8  0.0  0.0  contig_100534     496    534    (341) + (TA)n           Simple_repeat          2     40    (0)   1364  
  207   28.2  0.0  0.0  contig_100534     576    685    (190) + (TA)n           Simple_repeat          2    111    (0)   1364  
  394    9.8  0.0  0.0  contig_100535     300    350    (188) C CR1-Y3          LINE/CR1            (11)   4506   4456   1365  
 2083   11.9  0.0  0.3  contig_100536       1    285     (93) + GGERVL-A-int    LTR/ERVL            4109   4392 (1523)   1366  
  451   20.6  1.1  0.0  contig_100536     286    377      (1) C GGLTR3B4        LTR/ERVL             (0)    509    417   1367  
 2165   18.4  6.1  0.0  contig_100537       4    379      (0) + CR1-F2          LINE/CR1            3581   3979  (274)   1368  
 2415   14.4  5.6  0.5  contig_100539       1    391      (3) + CR1-Y4          LINE/CR1            3788   4198  (317)   1369  
  917   25.9  0.6  0.6  contig_10054        1    175    (304) C CR1-F2          LINE/CR1           (391)   3856   3682   1370  
  451   26.4  0.9  0.9  contig_10054      342    452     (27) C CR1-F2          LINE/CR1           (622)   3631   3521   1370  
   22    0.0  0.0  0.0  contig_100540     888    909      (3) + AT_rich         Low_complexity         1     22    (0)   1371  
 1198   13.8  1.1  0.0  contig_100541       1    207    (366) C CR1-Y2          LINE/CR1          (1032)   3481   3273   1372  
 1638   12.6  0.0  0.0  contig_100541     344    573      (0) C CR1-Y2          LINE/CR1          (1309)   3204   2975   1372  
  829   26.3  3.9  2.3  contig_100543      78    334      (0) C GGERVL18-int    LTR/ERVL          (3742)   1592   1332   1373  
  326   20.1  4.2  3.6  contig_100547       1    165   (3501) + (CTG)n          Simple_repeat          3    168    (0)   1374  
  186   15.0  0.0  0.0  contig_100547     432    471   (3195) + (TC)n           Simple_repeat          1     40    (0)   1375  
  204    4.0  0.0  0.0  contig_100547     475    499   (3167) + (TA)n           Simple_repeat          1     25    (0)   1376  
  212   22.4  1.3  3.8  contig_100547     651    729   (2937) + (CTG)n          Simple_repeat          2     78    (0)   1377  
  222    6.2  0.0  0.0  contig_100547     758    789   (2877) + (CTG)n          Simple_repeat          2     33    (0)   1377  
  277   23.9  2.5  2.5  contig_100547     815    973   (2693) + (CTG)n          Simple_repeat          1    159    (0)   1377  
  371   19.0  0.0 12.7  contig_100547    1004   1208   (2458) + (CTG)n          Simple_repeat          2    180    (0)   1377  
  806   19.2  2.2  5.1  contig_100547    1317   1688   (1978) + (CTG)n          Simple_repeat          1    360    (0)   1378  
  433   12.0  1.2  1.2  contig_100547    1802   1885   (1781) + (CAG)n          Simple_repeat          3     86    (0)   1379  
  259   25.9  0.8  6.5  contig_100547    1976   2099   (1567) + (CATA)n         Simple_repeat          3    119    (0)   1380  
  219   35.4  0.0  0.0  contig_100547    2213   2291   (1375) + (CATATA)n       Simple_repeat          3     81    (0)   1381  
  348   26.7  0.0  0.0  contig_100547    2301   2420   (1246) + (TA)n           Simple_repeat          2    121    (0)   1382  
  206   10.5  5.3  0.0  contig_100547    2624   2661   (1005) + (CAGAGA)n       Simple_repeat          6     45    (0)   1383  
  540   21.4  1.1  0.6  contig_100547    2755   2928    (738) + GA-rich         Low_complexity         1    175    (0)   1384  
  238   30.3  2.9  3.9  contig_100547    2931   3033    (633) C LSU-rRNA_Hsa    rRNA              (1908)   3127   3026   1385  
  246   18.2  0.0  0.0  contig_100547    3153   3218    (448) + (CTG)n          Simple_repeat          1     66    (0)   1386  
  218   16.7  1.8  1.8  contig_100547    3291   3345    (321) + (CTG)n          Simple_repeat          3     57    (0)   1387  
  194   13.7  0.0  5.6  contig_100547    3379   3432    (234) + (CTG)n          Simple_repeat          3     53    (0)   1387  
  777   13.9  0.0  4.8  contig_100547    3471   3659      (7) + (CTG)n          Simple_repeat          1    180    (0)   1387  
  231   15.7  0.0  0.0  contig_100548       1     51   (9668) + (TA)n           Simple_repeat          2     52    (0)   1388  
  186    4.3  0.0  0.0  contig_100548      59     81   (9638) + (GA)n           Simple_repeat          2     24    (0)   1389  
  441   10.8  0.9  3.8  contig_100548     194    299   (9420) + (CAG)n          Simple_repeat          3    105    (0)   1390  
  430   23.3  1.7  1.7  contig_100548     525    699   (9020) + (CAG)n          Simple_repeat          2    176    (0)   1391  
  186   19.2  0.0  0.0  contig_100548    8006   8057   (1662) + GA-rich         Low_complexity         3     54    (0)   1392  
  192    9.7  0.0  0.0  contig_100548    8198   8228   (1491) + (GAA)n          Simple_repeat          1     31    (0)   1393  
  234    0.0  0.0  0.0  contig_100548    9029   9054    (665) + (TA)n           Simple_repeat          2     27    (0)   1394  
  258   10.5  0.0  0.0  contig_100548    9566   9603    (116) + (TA)n           Simple_repeat          1     38    (0)   1395  
  204   30.4  1.1  2.1  contig_100548    9626   9719      (0) + (CATATA)n       Simple_repeat          6     98    (0)   1396  
   27    2.9  0.0  0.0  contig_10055     3388   3421  (41729) + AT_rich         Low_complexity         1     34    (0)   1397  
  255   12.2  0.0  0.0  contig_10055     6568   6616  (38534) + (CAAAAA)n       Simple_repeat          1     49    (0)   1398  
 3411   18.3  0.2  0.0  contig_10055     7024   7585  (37565) C Mariner1b_GG    DNA/TcMar-Mariner    (1)    565      3   1399  
  209   16.1  0.0  0.0  contig_10055     8510   8540  (36610) + polypyrimidine  Low_complexity         3     33    (0)   1400  
  277    8.9 11.1  0.0  contig_10055    13356  13400  (31750) + ENS1-LTR        LTR/ERVL               1     50  (863)   1401  
   22    0.0  0.0  0.0  contig_10055    16678  16699  (28451) + AT_rich         Low_complexity         1     22    (0)   1402  
  698   12.5  0.0  0.9  contig_10055    17563  17667  (27483) C CR1-H           LINE/CR1            (15)   4797   4694   1403  
 2216   17.7  2.9  3.3  contig_10055    24916  25365  (19785) C GGLTR3C2        LTR/ERVL           (114)    448      1   1404  
  382   33.9 12.6  4.7  contig_10055    26321  27104  (18046) C CR1-Y2_Aves     LINE/CR1           (364)   4149   2662   1405  
  197   14.3  0.0  4.5  contig_10055    28856  28899  (16251) + A-rich          Low_complexity         1     42    (0)   1406  
  186    4.3  0.0  0.0  contig_10055    29045  29067  (16083) + (GAAA)n         Simple_repeat          4     26    (0)   1407  
  927   35.4 11.5  2.3  contig_10055    29448  30188  (14962) C CR1-Y2_Aves     LINE/CR1             (1)   3338   2530   1405  
  253   22.9 11.4  0.0  contig_10055    30216  30285  (14865) C CR1-D           LINE/CR1           (882)   3796   3719   1408  
  246   26.5  0.0  0.0  contig_10055    37304  37367   (7783) + A-rich          Low_complexity         1     64    (0)   1409  
  694   11.8  0.0  0.0  contig_10055    37781  37882   (7268) + CR1-C4          LINE/CR1            4334   4435   (76)   1410  
  231    6.1  0.0  0.0  contig_10055    40794  40826   (4324) + (CAAA)n         Simple_repeat          2     34    (0)   1411  
  188   14.3  0.0  5.8  contig_10055    41740  41791   (3359) + T-rich          Low_complexity         1     49    (0)   1412  
   22    7.0  0.0  0.0  contig_100550       7     49    (496) + GC_rich         Low_complexity         1     43    (0)   1413  
  348   27.9  0.0  1.8  contig_100552       2    114    (725) + (CTCTATGGGG)    Satellite              3    113    (7)   1414  
  442   20.1  7.1  0.0  contig_100552     165    408    (431) C (ACCCCATAGGG)   Satellite            (2)    261      1   1415  
  570   23.4  0.0  4.0  contig_100552     431    762     (77) + (CTCTATGGGG)    Satellite              1    318    (7)   1416  
  309   20.5  6.0  0.0  contig_100552     755    837      (2) C (ACCCCATAGGG)   Satellite           (35)     97     10   1417 *
  613   23.2  7.7  0.7  contig_100553     431    573    (530) C Charlie12_GG    DNA/hAT-Charlie   (1977)    352    200   1418  
 1521   16.7  1.3  4.8  contig_100553     788   1102      (1) + GGLTR3C2        LTR/ERVL               6    309  (253)   1419  
  337   16.2  1.4  1.4  contig_100554     233    301      (0) C GGLTR3B3        LTR/ERVL             (0)    508    440   1420  
 3721   13.1  0.2  0.2  contig_100556       1    551      (3) + CR1-Y2          LINE/CR1            3882   4432   (82)   1421  
 3545   18.0  0.5  0.0  contig_100557       1    561      (0) C GGERVL18-int    LTR/ERVL           (275)   5059   4496   1422  
 1328   19.5  6.5  0.0  contig_100559       1    231   (1360) + GGLTR3C2        LTR/ERVL             317    562    (0)   1423  
 2384   13.9  8.9  1.2  contig_100559    1069   1482    (109) + GGLTR3C2        LTR/ERVL               1    446  (116)   1424  
  486   15.1  0.0  9.7  contig_100559    1483   1585      (6) + ENS1-LTR        LTR/ERVL               1     93  (820)   1425  
   26    3.0  0.0  0.0  contig_10056      859    891  (34943) + AT_rich         Low_complexity         1     33    (0)   1426  
  295   27.6  5.9  5.9  contig_10056     1146   1280  (34554) + GGLTR8B         LTR/ERVL             397    531  (540)   1427  
  877   32.6  5.2  0.6  contig_10056     7050   7394  (28440) + CR1-X           LINE/CR1            2655   3015 (1121)   1428  
 1285   33.5  5.4  6.2  contig_10056     7450   8340  (27494) + CR1-F0          LINE/CR1            3218   4101  (152)   1429  
  412   36.3  7.5  3.3  contig_10056    13777  14135  (21699) C CR1-D2          LINE/CR1            (11)   3328   3029   1430  
  276   34.1  8.9  0.6  contig_10056    14125  14292  (21542) C CR1-H           LINE/CR1           (414)   4398   4217   1431 *
  276   22.3  7.9  6.9  contig_10056    14849  14949  (20885) C CR1-Y2_Aves     LINE/CR1           (795)   2544   2443   1432  
  967   14.6  2.8  3.4  contig_10056    16635  16811  (19023) C GGLTR3C2        LTR/ERVL             (0)    562    387   1433  
 1403   18.2  4.5  3.2  contig_10056    17028  17339  (18495) C GGLTR3C2        LTR/ERVL           (246)    316      1   1433  
 2864   19.5  2.4  0.9  contig_10056    20695  21248  (14586) + Mariner1b_GG    DNA/TcMar-Mariner      3    564    (2)   1434  
  214    8.2  2.0  3.9  contig_10056    22588  22638  (13196) + (CAAA)n         Simple_repeat          4     53    (0)   1435  
  309   13.5  0.0  0.0  contig_10056    23043  23094  (12740) + (GGGAA)n        Simple_repeat          2     53    (0)   1436  
  611   23.3  0.8  0.0  contig_10056    23202  23330  (12504) + Charlie12_GG    DNA/hAT-Charlie     1981   2110  (219)   1437  
 3104   19.0  6.3  0.0  contig_10056    23387  23952  (11882) C Mariner1_GG     DNA/TcMar-Mariner    (5)   1325    724   1438  
  735   21.2  5.2  1.9  contig_10056    23953  24106  (11728) C GGLTR3C2        LTR/ERVL             (0)    562    404   1439  
 1963   18.4  0.6  2.3  contig_10056    24835  25184  (10650) C Mariner1_GG     DNA/TcMar-Mariner  (986)    344      1   1438  
  273    2.5  0.0  0.0  contig_10056    26570  26607   (9227) C CR1-F2          LINE/CR1             (8)   4245   4214   1440  
  276   13.0  0.0  0.0  contig_10056    27384  27429   (8405) + (CAAAA)n        Simple_repeat          4     49    (0)   1441  
  190   76.6  0.0  0.0  contig_10056    29879  30036   (5798) + T-rich          Low_complexity         1    158    (0)   1442  
   23    7.8  0.0  0.0  contig_10056    31944  31994   (3840) + AT_rich         Low_complexity         1     51    (0)   1443  
  222    3.7  0.0  0.0  contig_10056    32409  32435   (3399) + (TTTG)n         Simple_repeat          2     28    (0)   1444  
   37    5.2  0.0  0.0  contig_10056    32596  32653   (3181) + AT_rich         Low_complexity         1     58    (0)   1445  
  235   25.0  0.0  0.0  contig_100560     174    237    (111) + CR1-H2          LINE/CR1            4728   4791   (21)   1446 *
  255   21.1  0.0  0.0  contig_100560     230    286     (62) + CR1-H2          LINE/CR1            4735   4791   (21)   1446 *
  269   21.1  0.0  0.0  contig_100560     279    335     (13) + CR1-H2          LINE/CR1            4735   4791   (21)   1446  
   23    0.0  0.0  0.0  contig_100561     174    196   (6430) + AT_rich         Low_complexity         1     23    (0)   1447  
  201   13.8  0.0  0.0  contig_100561    5909   5937    (689) + (TTTTC)n        Simple_repeat          2     30    (0)   1448  
  828   24.5  8.6  7.2  contig_100562     184    557     (18) + CR1-C4          LINE/CR1            4129   4507    (4)   1449  
  221   18.9  0.0  0.0  contig_100563     629    665     (45) + (CACGA)n        Simple_repeat          3     39    (0)   1450  
  183    8.0  0.0  0.0  contig_100564     321    345    (166) + (TTTC)n         Simple_repeat          4     28    (0)   1451  
 1079   11.3  0.6  0.6  contig_100565       1    160    (491) + CR1-C4          LINE/CR1            4350   4509    (2)   1452  
  295   28.8  1.2  1.2  contig_100566     227    307    (334) + Z-REP           Satellite/macro     4270   4350 (6001)   1453 *
  878   26.9  5.8  1.1  contig_100566     305    582     (59) C GGLTR5B         LTR/ERVL           (102)    441    151   1454  
  192    7.7  0.0  0.0  contig_100568      12     37    (460) + (TA)n           Simple_repeat          2     27    (0)   1455  
  296   23.5  0.0  0.0  contig_100568     182    249    (248) + (TATATG)n       Simple_repeat          1     68    (0)   1456  
  208   26.4  0.0  0.0  contig_10057     5744   5796  (89588) + (TA)n           Simple_repeat          2     54    (0)   1457  
  189    0.0  0.0  0.0  contig_10057     6423   6443  (88941) + (CAG)n          Simple_repeat          3     23    (0)   1458  
  263   29.9  0.0  0.0  contig_10057     8018   8084  (87300) + (CTG)n          Simple_repeat          3     69    (0)   1459  
  252   29.6  3.5  0.6  contig_10057     9345   9517  (85867) + (CTG)n          Simple_repeat          2    179    (0)   1460  
  429   34.4  0.0  0.0  contig_10057    10034  10190  (85194) + (TA)n           Simple_repeat          1    157    (0)   1461  
  297   10.9  0.0  0.0  contig_10057    10257  10302  (85082) + (TA)n           Simple_repeat          1     46    (0)   1462  
  276    3.0  0.0  0.0  contig_10057    10851  10883  (84501) + (TTC)n          Simple_repeat          1     33    (0)   1463  
  540   19.5  0.5  5.4  contig_10057    11587  11770  (83614) + (CTG)n          Simple_repeat          2    176    (0)   1464  
  211   16.7  2.0  2.0  contig_10057    12175  12223  (83161) + (CTG)n          Simple_repeat          3     51    (0)   1465  
  189   17.1  0.0  0.0  contig_10057    12857  12891  (82493) + (CTG)n          Simple_repeat          1     35    (0)   1466  
  269   29.4  0.8  0.0  contig_10057    13575  13693  (81691) + (CTG)n          Simple_repeat          2    121    (0)   1467  
  219   23.9  0.0  0.0  contig_10057    13879  13924  (81460) + (CTG)n          Simple_repeat          3     48    (0)   1468  
  211   23.1  0.0  4.6  contig_10057    14292  14400  (80984) + (CATATA)n       Simple_repeat          1    104    (0)   1469  
  293    0.0  2.7  0.0  contig_10057    14795  14831  (80553) + (TA)n           Simple_repeat          2     39    (0)   1470  
  228   32.0  2.3  2.3  contig_10057    18578  18753  (76631) + (CTG)n          Simple_repeat          2    177    (0)   1471  
  211   37.1  0.6  0.6  contig_10057    19972  20131  (75253) + (CATA)n         Simple_repeat          4    163    (0)   1472  
  286   29.4  0.0  1.0  contig_10057    20577  20679  (74705) + (TA)n           Simple_repeat          2    103    (0)   1473  
  304   17.3  0.0  1.9  contig_10057    21817  21869  (73515) + (CA)n           Simple_repeat          1     52    (0)   1474  
  263   34.0  1.1  0.0  contig_10057    22631  22762  (72622) + (CATA)n         Simple_repeat          1    133    (0)   1475  
  195   21.3  0.0  0.0  contig_10057    26543  26617  (68767) + (CTG)n          Simple_repeat          2     76    (0)   1476  
  223   27.6  1.7  3.3  contig_10057    28670  28789  (66595) + (CAG)n          Simple_repeat          2    119    (0)   1477  
  217   13.2  3.7  1.9  contig_10057    32486  32539  (62845) + (CAG)n          Simple_repeat          3     57    (0)   1478  
  350   11.5  1.6  0.0  contig_10057    32826  32886  (62498) + (TA)n           Simple_repeat          1     62    (0)   1479  
  203   30.5  2.8  2.8  contig_10057    33229  33336  (62048) + (CATATA)n       Simple_repeat          5    112    (0)   1480  
  362   33.3  0.0  3.3  contig_10057    33371  33553  (61831) + (CATA)n         Simple_repeat          2    178    (0)   1481  
  304   16.1  0.0  0.0  contig_10057    34007  34062  (61322) + (CATA)n         Simple_repeat          2     57    (0)   1482  
  224   27.2  0.9  3.7  contig_10057    34369  34475  (60909) + (CTG)n          Simple_repeat          3    106    (0)   1483  
  183    8.0  0.0  0.0  contig_10057    38022  38046  (57338) + (CAG)n          Simple_repeat          1     25    (0)   1484  
  189   10.7  0.0  0.0  contig_10057    44897  44924  (50460) + (CATATA)n       Simple_repeat          3     30    (0)   1485  
  279   13.3  0.0  0.0  contig_10057    53856  53900  (41484) + (TG)n           Simple_repeat          2     46    (0)   1486  
  228    3.5  0.0  0.0  contig_10057    65252  65280  (30104) + (TCTA)n         Simple_repeat          2     30    (0)   1487  
  207    6.9  0.0  0.0  contig_10057    73146  73174  (22210) + (CAG)n          Simple_repeat          1     29    (0)   1488  
  203   27.9  1.1  3.4  contig_10057    78186  78274  (17110) + (CAG)n          Simple_repeat          1     87    (0)   1489  
  200    3.5  3.5  0.0  contig_10057    81249  81277  (14107) + (TA)n           Simple_repeat          1     30    (0)   1490  
  195    4.2  0.0  0.0  contig_10057    82832  82855  (12529) + (TA)n           Simple_repeat          1     24    (0)   1491  
  257   18.8  0.0  2.8  contig_10057    89441  89511   (5873) + (TATG)n         Simple_repeat          3     71    (0)   1492  
  186    4.3  0.0  0.0  contig_100570       3     25   (2708) + (CCCCAA)n       Simple_repeat          5     27    (0)   1493  
  186    4.3  0.0  0.0  contig_100570    2711   2733      (0) + (CCCTAA)n       Simple_repeat          5     27    (0)   1494  
 5993   13.1  2.0  0.1  contig_100571      16    901    (390) + CR1-Y2          LINE/CR1            3604   4506    (8)   1495  
  481   24.1  0.0  0.0  contig_100571    1119   1210     (81) + GGERV22_LTR     LTR/ERVL               1     88  (255)   1496  
  272   20.9  0.0 14.1  contig_100571    1210   1287      (4) + GGERVL18-LTR    LTR/ERVL             121    187  (154)   1497 *
  313   27.9  3.3  0.0  contig_100572     738    798   (2392) + A-rich          Low_complexity         3     65    (0)   1498  
   21    5.7  0.0  0.0  contig_100572     860    894   (2296) + AT_rich         Low_complexity         1     35    (0)   1499  
  203   22.9  1.4  2.8  contig_100572    2106   2177   (1013) + T-rich          Low_complexity         3     73    (0)   1500  
  361    6.7  5.0  0.0  contig_100572    3047   3106     (84) + (TTTTA)n        Simple_repeat          2     64    (0)   1501  
  255   30.9  0.0  0.0  contig_100573      99    166    (153) + (CATATA)n       Simple_repeat          2     69    (0)   1502  
  247   26.2  3.7  0.9  contig_100574     142    249     (87) + T-rich          Low_complexity         4    114    (0)   1503  
  333   16.0  0.0  0.0  contig_100575     549    598    (425) + CR1-F0          LINE/CR1            3942   3991  (262)   1504  
  217   34.6  0.0  0.0  contig_100576     153    259   (5199) + (GGCTG)n        Simple_repeat          3    109    (0)   1505  
  232   17.2  0.0  0.0  contig_100577      46    103    (349) + (TA)n           Simple_repeat          1     58    (0)   1506  
  210    9.1  0.0  0.0  contig_100577     252    284    (168) + (TC)n           Simple_repeat          2     34    (0)   1507 *
  243   18.8  0.0  0.0  contig_100577     284    331    (121) + (TA)n           Simple_repeat          1     48    (0)   1508  
  315   15.3  3.7  3.7  contig_100579      10    145   (1394) + (CAG)n          Simple_repeat          3    138    (0)   1509  
  189    0.0  0.0  0.0  contig_100579     351    371   (1168) + (CAG)n          Simple_repeat          3     23    (0)   1510  
  253   17.6  4.6  9.1  contig_100579     401    575    (964) + (CAG)n          Simple_repeat          1    167    (0)   1510  
  183    8.0  0.0  0.0  contig_100579     605    629    (910) + (CAG)n          Simple_repeat          2     26    (0)   1510  
  366   19.1  3.9  1.3  contig_100579     664    817    (722) + (CAG)n          Simple_repeat          3    160    (0)   1510  
  186   10.3  0.0  0.0  contig_100579     850    878    (661) + (CAG)n          Simple_repeat          3     31    (0)   1510  
  215    9.3  0.0  2.3  contig_100579     992   1035    (504) + (CAG)n          Simple_repeat          2     44    (0)   1511  
  207    0.0  0.0  0.0  contig_100579    1108   1130    (409) + (CAG)n          Simple_repeat          2     24    (0)   1512  
  254   20.9  1.4 16.1  contig_100579    1168   1378    (161) + (CAG)n          Simple_repeat          1    180    (0)   1512  
  572   22.7  1.3  0.7  contig_100579    1389   1539      (0) + (TCTA)n         Simple_repeat          2    153    (0)   1513  
  237    8.3  0.0  0.0  contig_10058      763    798  (59362) + (T)n            Simple_repeat          1     36    (0)   1514  
  477   23.9  8.0  0.0  contig_10058    12822  12934  (47226) + CR1-F2          LINE/CR1            4120   4241   (12)   1515  
  289   24.3 12.7  1.4  contig_10058    18831  18972  (41188) + MER126          DNA                  145    302    (6)   1516  
 1031   22.7  3.5  0.4  contig_10058    20465  20690  (39470) C CR1-F2          LINE/CR1            (13)   4240   4008   1517  
  833   14.4 10.6  0.0  contig_10058    20752  20911  (39249) C CR1-C3          LINE/CR1             (1)   4538   4362   1518 *
 1830   15.8  4.6  0.0  contig_10058    20911  21239  (38921) C CR1-C3          LINE/CR1          (2599)   1940   1597   1518  
 2847   17.8  9.6  0.0  contig_10058    21528  22099  (38061) C CR1-C3          LINE/CR1          (3041)   1498    872   1518  
  195    4.2  0.0  0.0  contig_10058    30168  30191  (29969) + (CAAAA)n        Simple_repeat          2     25    (0)   1519  
  183    4.2  0.0  0.0  contig_10058    32777  32800  (27360) + (T)n            Simple_repeat          1     24    (0)   1520  
  341   21.8  0.0  0.0  contig_10058    33339  33393  (26767) C CR1-Y3          LINE/CR1            (15)   4502   4448   1521 *
 1347   17.4  4.6  0.0  contig_10058    33391  33671  (26489) + CR1-C4          LINE/CR1            3543   3836  (675)   1522  
   28    0.0  0.0  0.0  contig_10058    34724  34751  (25409) + GC_rich         Low_complexity         1     28    (0)   1523  
   31    2.6  0.0  0.0  contig_10058    34926  34963  (25197) + GC_rich         Low_complexity         1     38    (0)   1524  
   22    7.0  0.0  0.0  contig_10058    35093  35135  (25025) + GC_rich         Low_complexity         1     43    (0)   1525  
   21    0.0  0.0  0.0  contig_10058    35163  35183  (24977) + GC_rich         Low_complexity         1     21    (0)   1526  
  257   11.8  6.1  0.0  contig_10058    49388  49445  (10715) + CR1-D2          LINE/CR1            3824   3886  (793)   1527  
  387   23.9  8.6  0.0  contig_10058    49463  49579  (10581) + CR1-D2          LINE/CR1            3934   4060  (619)   1527  
  243   22.2  0.0  0.0  contig_10058    55370  55450   (4710) + CT-rich         Low_complexity         2     82    (0)   1528  
  180    0.0  0.0  0.0  contig_10058    55723  55742   (4418) + (TCC)n          Simple_repeat          1     20    (0)   1529  
  472   18.4  3.2  3.2  contig_100580       2    315    (744) + (CTG)n          Simple_repeat          1    314    (0)   1530  
  182   17.2  2.2  4.4  contig_100580     327    417    (642) + (CTG)n          Simple_repeat          1     89    (0)   1530  
  228   14.3  0.0  0.0  contig_100580     482    523    (536) + (TTTC)n         Simple_repeat          4     45    (0)   1531  
  257   30.9  0.5  7.8  contig_100580     810   1002     (57) + (TATATG)n       Simple_repeat          2    180    (0)   1532 *
  306   22.4  0.0  4.5  contig_100580     971   1059      (0) + (CATATA)n       Simple_repeat          6     90    (0)   1533  
  503    6.3  0.0  0.0  contig_100581     730    792      (0) C CR1-Y           LINE/CR1             (7)   4506   4444   1534  
 1415   23.4  0.3  0.7  contig_100582       1    284     (37) + GGERV20_I-int   LTR/ERVL            5103   5385    (0)   1535  
  231   13.9  0.0  0.0  contig_100582     285    320      (1) + GGERV21_LTR     LTR/ERVL               1     36  (283)   1535  
  231   32.1  0.0  2.2  contig_100586       3    136  (17695) + (TA)n           Simple_repeat          2    132    (0)   1536  
  240    8.6  0.0  0.0  contig_100586     137    171  (17660) + (TAGA)n         Simple_repeat          4     38    (0)   1537  
   24    3.2  0.0  0.0  contig_100586     206    236  (17595) + AT_rich         Low_complexity         1     31    (0)   1538  
  186   13.3  0.0  0.0  contig_100586     271    300  (17531) + (TA)n           Simple_repeat          1     30    (0)   1539  
  231   11.4  0.0  0.0  contig_100586     335    369  (17462) + (TA)n           Simple_repeat          1     35    (0)   1539  
  249    8.3  0.0  0.0  contig_100586     409    444  (17387) + (TA)n           Simple_repeat          1     36    (0)   1539  
  303    2.8  0.0  0.0  contig_100586     540    575  (17256) + (TA)n           Simple_repeat          1     36    (0)   1540  
  477   25.4  1.2  3.5  contig_100586     780    950  (16881) + CT-rich         Low_complexity         5    171    (0)   1541  
  708   20.7  1.7  1.1  contig_100586    1210   1385  (16446) + (TATATG)n       Simple_repeat          3    179    (0)   1542  
  591   22.9  1.4  0.0  contig_100586    1441   1580  (16251) + (TATATG)n       Simple_repeat          4    145    (0)   1542  
  600   19.2  3.3  4.4  contig_100586    1713   1933  (15898) + (TATATG)n       Simple_repeat          1    218    (0)   1543  
  207   20.4  0.0  0.0  contig_100586    2160   2203  (15628) + (TA)n           Simple_repeat          2     45    (0)   1544  
  315   20.3  2.2  6.6  contig_100586    2277   2600  (15231) + (CTG)n          Simple_repeat          1    309    (0)   1545  
  186    4.3  0.0  0.0  contig_100586    3853   3875  (13956) + (TA)n           Simple_repeat          2     24    (0)   1546  
  288    5.3  0.0  0.0  contig_100586    4247   4284  (13547) + (TA)n           Simple_repeat          1     38    (0)   1547  
  300    2.7  0.0  0.0  contig_100586    4780   4816  (13015) + (TA)n           Simple_repeat          1     37    (0)   1548  
  214   26.9  0.0  0.0  contig_100586    7020   7071  (10760) + (TATATG)n       Simple_repeat          6     57    (0)   1549  
  204   31.8  2.4  0.0  contig_100586   13715  13799   (4032) + (CATATA)n       Simple_repeat          6     92    (0)   1550  
  235   25.5  0.0  0.0  contig_100586   16396  16446   (1385) + (TATATG)n       Simple_repeat          1     51    (0)   1551  
  209   22.7  2.3  0.0  contig_100587       1     44    (359) + (TATATG)n       Simple_repeat          6     50    (0)   1552  
 1557   12.6  1.7  0.0  contig_100588     140    370      (0) C CR1-Y2          LINE/CR1             (6)   4508   4274   1553  
  429   15.3  4.0  0.0  contig_100589       1    124    (214) + (ACCCCATAGGG)   Satellite              2    130    (2)   1554 *
  504   13.6  1.7  4.6  contig_100589      96    329      (9) C (CTCTATGGGG)    Satellite            (0)    227      1   1555  
 3066   17.2  1.1  0.4  contig_10059        1    538 (100744) C CR1-F2          LINE/CR1           (278)   3975   3434   1556  
  189    0.0  0.0  0.0  contig_10059     5049   5069  (96213) + (TC)n           Simple_repeat          2     22    (0)   1557  
   21    3.6  0.0  0.0  contig_10059     5871   5898  (95384) + AT_rich         Low_complexity         1     28    (0)   1558  
  741   15.9  0.8  0.0  contig_10059     9860   9985  (91297) C CR1-C4          LINE/CR1            (73)   4438   4312   1559  
  643   15.0 10.4  1.5  contig_10059    10657  10791  (90491) + CR1-Y4          LINE/CR1            3680   3826  (689)   1560  
  183   25.4  0.0  0.0  contig_10059    18781  18843  (82439) + (CTG)n          Simple_repeat          1     63    (0)   1561  
  201    3.9  0.0  0.0  contig_10059    22617  22642  (78640) + (CAAA)n         Simple_repeat          2     27    (0)   1562  
  213   12.1  0.0  0.0  contig_10059    24334  24366  (76916) + (A)n            Simple_repeat          1     33    (0)   1563  
  340   25.3 11.5  0.0  contig_10059    31416  31502  (69780) C CR1-Y2_Aves     LINE/CR1            (14)   3325   3229   1564  
  376   14.1  1.6  0.0  contig_10059    31508  31571  (69711) C CR1-G           LINE/CR1            (11)   4236   4172   1565  
  186    7.1  0.0  0.0  contig_10059    41984  42011  (59271) + (A)n            Simple_repeat          1     28    (0)   1566  
   22    0.0  0.0  0.0  contig_10059    42998  43019  (58263) + AT_rich         Low_complexity         1     22    (0)   1567  
  198    0.0  0.0  0.0  contig_10059    43266  43287  (57995) + (TAAA)n         Simple_repeat          3     24    (0)   1568  
  210   15.4  0.0  0.0  contig_10059    43986  44024  (57258) + T-rich          Low_complexity         1     39    (0)   1569  
   21    0.0  0.0  0.0  contig_10059    48849  48869  (52413) + AT_rich         Low_complexity         1     21    (0)   1570  
   26    0.0  0.0  0.0  contig_10059    49605  49630  (51652) + AT_rich         Low_complexity         1     26    (0)   1571  
   21    3.6  0.0  0.0  contig_10059    62568  62595  (38687) + AT_rich         Low_complexity         1     28    (0)   1572  
  370   29.8  3.0  5.3  contig_10059    63035  63165  (38117) C CR1-C2          LINE/CR1             (8)   4535   4408   1573  
 1556    7.5 10.1  0.4  contig_10059    63611  63838  (37444) C CR1-E           LINE/CR1             (0)   4524   4275   1574  
  522   10.6  7.1  0.0  contig_10059    64166  64250  (37032) C CR1-E           LINE/CR1           (300)   4224   4134   1574  
   25    0.0  0.0  0.0  contig_10059    70372  70396  (30886) + AT_rich         Low_complexity         1     25    (0)   1575  
  224   14.6  5.5  0.0  contig_10059    73393  73447  (27835) + A-rich          Low_complexity         2     59    (0)   1576  
   24    0.0  0.0  0.0  contig_10059    74821  74844  (26438) + AT_rich         Low_complexity         1     24    (0)   1577  
  183    2.6  0.0  9.3  contig_10059    76637  76679  (24603) + (CAAA)n         Simple_repeat          2     40    (0)   1578  
 1065   22.3  6.5  2.0  contig_10059    79144  79390  (21892) C CR1-F2          LINE/CR1            (19)   4234   3977   1579  
   22    5.6  0.0  0.0  contig_10059    81600  81635  (19647) + AT_rich         Low_complexity         1     36    (0)   1580  
   22    0.0  0.0  0.0  contig_10059    83603  83624  (17658) + AT_rich         Low_complexity         1     22    (0)   1581  
 1892   12.8  0.9  5.2  contig_10059    84020  84349  (16933) + CR1-D2          LINE/CR1            4192   4507  (172)   1582  
  186   13.3  0.0  0.0  contig_10059    88256  88285  (12997) + (A)n            Simple_repeat          1     30    (0)   1583  
 3534   14.6  0.2  0.4  contig_10059    92156  92679   (8603) + CR1-C2          LINE/CR1            4015   4537    (6)   1584  
 1290   18.7  8.1  1.5  contig_10059    95229  95499   (5783) + CR1-Y4          LINE/CR1            4221   4509    (6)   1585  
  209   20.0  0.0  8.3  contig_10059    96385  96444   (4838) + T-rich          Low_complexity         2     56    (0)   1586  
   23    3.3  0.0  0.0  contig_10059    97424  97453   (3829) + AT_rich         Low_complexity         1     30    (0)   1587  
  207    0.0  0.0  0.0  contig_10059    99427  99449   (1833) + (CAAA)n         Simple_repeat          2     24    (0)   1588  
  316   17.1  4.0  3.1  contig_100592     134    229    (110) C CR1-H2          LINE/CR1            (19)   4793   4739   1589  
  327   16.8  0.0  2.2  contig_100594       1    183   (1375) + CT-rich         Low_complexity         2    180    (0)   1590  
  592   21.3  0.6  3.8  contig_100594     440    812    (746) + (CTG)n          Simple_repeat          1    360    (0)   1591  
  500   16.1  0.7  8.6  contig_100594     856   1136    (422) + (CTG)n          Simple_repeat          1    258    (0)   1591  
  280    7.7  1.9  1.9  contig_100594    1220   1272    (286) + (CTG)n          Simple_repeat          3     55    (0)   1592  
  301   25.0  0.8  1.2  contig_100594    1306   1555      (3) + (CTG)n          Simple_repeat          1    249    (0)   1592  
   21    0.0  0.0  0.0  contig_100595     256    276     (61) + AT_rich         Low_complexity         1     21    (0)   1593  
 2710   12.9  2.0  0.0  contig_100596       1    402    (563) + CR1-H           LINE/CR1            4387   4796   (16)   1594  
  308   37.4 10.1  2.1  contig_1006      4149   4435  (80388) + CR1-Y2_Aves     LINE/CR1            2443   2752  (587)   1595  
  259   31.9  6.4  1.6  contig_1006      4436   4623  (80200) + CR1-Y2          LINE/CR1            3957   4153  (361)   1596  
  504   23.6  5.4  2.0  contig_1006      4673   4819  (80004) C GGLTR5B         LTR/ERVL             (1)    542    391   1597  
  364   28.9  7.3  3.0  contig_1006      4820   4836  (79987) + Z-REP           Satellite/macro     4272   4442 (5909)   1598  
  393   30.8  5.0  0.0  contig_1006      5097   5216  (79607) + Charlie12_GG    DNA/hAT-Charlie       73    198 (2131)   1599  
  268   34.8  4.6  4.2  contig_1006      5237   5476  (79347) + CR1-Y1_Aves     LINE/CR1            3059   3299   (40)   1600  
  308   13.3  0.0  1.6  contig_1006     13761  13821  (71002) + (TA)n           Simple_repeat          1     60    (0)   1601  
   27    0.0  0.0  0.0  contig_1006     18442  18468  (66355) + AT_rich         Low_complexity         1     27    (0)   1602  
   21    0.0  0.0  0.0  contig_1006     22572  22592  (62231) + AT_rich         Low_complexity         1     21    (0)   1603  
  276   13.0  0.0  0.0  contig_1006     25153  25198  (59625) + (TA)n           Simple_repeat          2     47    (0)   1604  
  209   20.0  2.2  0.0  contig_1006     26027  26071  (58752) + (CTG)n          Simple_repeat          1     46    (0)   1605  
  471   26.5 11.0  1.4  contig_1006     26348  26565  (58258) C CR1-F2          LINE/CR1             (2)   4251   4013   1606  
  648   12.6  0.0  0.0  contig_1006     27203  27297  (57526) + CR1-Y2          LINE/CR1            4369   4463   (51)   1607  
   21    0.0  0.0  0.0  contig_1006     31779  31799  (53024) + AT_rich         Low_complexity         1     21    (0)   1608  
  242   34.6  0.7  2.2  contig_1006     32687  32822  (52001) C AmnSINE1        SINE/Deu           (160)    415    282   1609  
  215    3.1  3.1  0.0  contig_1006     33252  33283  (51540) + (CAAAAA)n       Simple_repeat          2     34    (0)   1610  
 1062   14.2  0.6  0.0  contig_1006     36467  36642  (48181) + CR1-D2          LINE/CR1            4489   4665   (14)   1611  
   21    0.0  0.0  0.0  contig_1006     37486  37506  (47317) + AT_rich         Low_complexity         1     21    (0)   1612  
  748   29.1  5.1  1.4  contig_1006     38846  39120  (45703) C CR1-Y2_Aves     LINE/CR1             (1)   3338   3054   1613  
  201    3.9  0.0  0.0  contig_1006     43095  43120  (41703) + (TTTTG)n        Simple_repeat          2     27    (0)   1614  
   29    2.8  0.0  0.0  contig_1006     46624  46659  (38164) + AT_rich         Low_complexity         1     36    (0)   1615  
  274   35.1  2.3  0.0  contig_1006     47043  47173  (37650) C CR1-F0          LINE/CR1           (446)   3807   3674   1616  
  932   29.0  1.2  0.6  contig_1006     47478  47796  (37027) C CR1-X2          LINE/CR1           (736)   3402   3082   1617  
   29    4.7  0.0  0.0  contig_1006     48538  48580  (36243) + AT_rich         Low_complexity         1     43    (0)   1618  
 1550   10.4  0.0  0.0  contig_1006     50987  51216  (33607) + CR1-Y2          LINE/CR1            3610   3839  (675)   1619  
   23    0.0  0.0  0.0  contig_1006     55959  55981  (28842) + AT_rich         Low_complexity         1     23    (0)   1620  
 2628   16.1  2.5  0.4  contig_1006     73800  74280  (10543) C CR1-C3          LINE/CR1             (6)   4533   4043   1621  
   31    0.0  0.0  0.0  contig_1006     75468  75498   (9325) + AT_rich         Low_complexity         1     31    (0)   1622  
  435   29.4  0.0  3.4  contig_1006     81243  81390   (3433) + CR1-E           LINE/CR1            4379   4521    (3)   1623  
  248   11.8 36.8  0.0  contig_1006     83235  83302   (1521) + CR1-F2          LINE/CR1            4146   4238   (15)   1624  
  292   23.8  0.0  0.0  contig_1006     84018  84080    (743) + CR1-C4          LINE/CR1            4443   4505    (6)   1625  
  949   16.8 30.3  0.0  contig_10060     3985   4205  (48599) C Mariner1_GG     DNA/TcMar-Mariner    (0)   1330   1046   1626  
 2945   18.4  2.6  0.4  contig_10060     4209   4704  (48100) C Mariner1_GG     DNA/TcMar-Mariner  (822)    508      2   1627  
  192   17.9  0.0  0.0  contig_10060     4738   4776  (48028) + T-rich          Low_complexity         1     39    (0)   1628  
  429   14.1  0.0  0.0  contig_10060     6201   6264  (46540) C CR1-D           LINE/CR1             (0)   4678   4615   1629  
  600   13.5  1.0  0.0  contig_10060     6468   6563  (46241) + CR1-Y2          LINE/CR1            4412   4508    (6)   1630 *
  761   16.9 14.0  0.0  contig_10060     6563   6698  (46106) C CR1-D           LINE/CR1            (57)   4621   4467   1629  
  652   17.0  0.0  0.0  contig_10060     6696   6807  (45997) C CR1-D           LINE/CR1           (351)   4327   4216   1629 *
 1752   12.4  0.0  0.4  contig_10060     7070   7319  (45485) C CR1-D           LINE/CR1           (522)   4156   3908   1629  
  195   15.2  0.0  0.0  contig_10060     7743   7788  (45016) + T-rich          Low_complexity         1     46    (0)   1631  
  936    9.0  0.8  0.0  contig_10060    16447  16568  (36236) C CR1-Y2          LINE/CR1             (6)   4508   4386   1632  
  684   15.4  0.9  0.0  contig_10060    16813  16922  (35882) C CR1-Y2          LINE/CR1           (164)   4350   4240   1632  
 1786   33.0  3.8  3.9  contig_10060    19040  20045  (32759) + CR1-X2          LINE/CR1            2925   3949  (189)   1633  
   26    0.0  0.0  0.0  contig_10060    22048  22073  (30731) + AT_rich         Low_complexity         1     26    (0)   1634  
   23    3.3  0.0  0.0  contig_10060    31609  31638  (21166) + AT_rich         Low_complexity         1     30    (0)   1635  
   21    0.0  0.0  0.0  contig_10060    33393  33413  (19391) + AT_rich         Low_complexity         1     21    (0)   1636  
  202   14.8  1.6  4.7  contig_10060    34106  34169  (18635) + (TTAA)n         Simple_repeat          3     64    (0)   1637  
  270   14.3  0.0  0.0  contig_10060    39581  39643  (13161) + (A)n            Simple_repeat          1     63    (0)   1638  
   26    0.0  0.0  0.0  contig_10060    42289  42314  (10490) + AT_rich         Low_complexity         1     26    (0)   1639  
  205   18.4  0.0  0.0  contig_10060    44421  44458   (8346) + T-rich          Low_complexity         2     39    (0)   1640  
  386   33.9  3.2  1.1  contig_10060    44920  45104   (7700) + MER129          LTR?                 115    303  (166)   1641  
 1202   11.9  0.0  0.6  contig_10060    48446  48614   (4190) + CR1-C2          LINE/CR1            4365   4532   (11)   1642  
   26    0.0  0.0  0.0  contig_10060    49861  49886   (2918) + AT_rich         Low_complexity         1     26    (0)   1643  
  213    6.5  0.0  0.0  contig_10060    50098  50128   (2676) + (TTTTG)n        Simple_repeat          2     32    (0)   1644  
  183   14.6  0.0  0.0  contig_10060    51025  51065   (1739) + (TTTTTG)n       Simple_repeat          3     43    (0)   1645  
  180    0.0  0.0  0.0  contig_100600       1     20   (5420) + (G)n            Simple_repeat          1     20    (0)   1646  
 5595   13.8  5.3  0.7  contig_100600    2248   3175   (2265) C CR1-D           LINE/CR1             (0)   4678   3708   1647  
  704   25.0  0.0  0.0  contig_100601     381    520      (0) C CR1-F2          LINE/CR1             (6)   4247   4108   1648  
  640   24.1  2.3  0.0  contig_100602     389    521      (0) C CR1-F2          LINE/CR1            (10)   4243   4108   1649  
  229   35.8  0.6  1.1  contig_100603       1    181    (210) + CT-rich         Low_complexity         1    180    (0)   1650  
  670   22.1  4.0  1.1  contig_100605       1    174    (286) + CR1-Y4          LINE/CR1            3862   4040  (475)   1651  
  261   12.8  0.0  0.0  contig_100607     334    380    (105) + (TCC)n          Simple_repeat          1     47    (0)   1652  
  489   21.7  0.0  0.0  contig_100608     307    398      (5) C CR1-Y4          LINE/CR1            (39)   4476   4385   1653  
  444   10.0  0.0  0.0  contig_100609     672    731    (390) + CR1-E           LINE/CR1            4455   4514   (10)   1654  
  573   16.9  0.0  0.2  contig_100609     935   1040     (81) + CR1-D2          LINE/CR1            4580   4671    (8)   1655  
  198    0.0  0.0  0.0  contig_100609    1100   1121      (0) + (TAAAA)n        Simple_repeat          2     23    (0)   1656  
  551   17.3 10.0  0.7  contig_10061     1554   1693   (8400) C CR1-C4          LINE/CR1            (11)   4500   4348   1657  
   24    3.2  0.0  0.0  contig_100611    1352   1382    (365) + AT_rich         Low_complexity         1     31    (0)   1658  
   23    0.0  0.0  0.0  contig_100614     517    539    (168) + GC_rich         Low_complexity         1     23    (0)   1659  
  208   11.1  0.0  4.3  contig_100616    2295   2341   (2859) + (CTA)n          Simple_repeat          1     45    (0)   1660  
  550   14.5  0.0 19.4  contig_100616    2388   2609   (2591) + (CTA)n          Simple_repeat          2    180    (0)   1660  
  804   16.1  9.5  0.0  contig_10062     6019   6155  (14366) C CR1-Y2          LINE/CR1             (2)   4512   4363   1661  
  907   16.2  0.0  1.3  contig_10062     6387   6536  (13985) C CR1-Y2          LINE/CR1           (202)   4312   4165   1661  
  934   23.6  4.5  1.2  contig_10062    12175  12418   (8103) C CR1-F2          LINE/CR1            (10)   4243   3992   1662  
 1488   11.8  0.5  0.0  contig_10062    16190  16400   (4121) C CR1-D           LINE/CR1             (5)   4673   4462   1663  
 1030   12.5  1.6  0.8  contig_10062    16427  16597   (3924) C CR1-E           LINE/CR1             (6)   4561   4357   1664  
   32    4.3  0.0  0.0  contig_100622     300    345    (168) + GC_rich         Low_complexity         1     46    (0)   1665  
  235   47.8  3.3  0.0  contig_100623     474    565    (468) + (TA)n           Simple_repeat          2     96    (0)   1666  
 2176   13.1  3.5  1.1  contig_100626       1    347      (0) + CR1-Y2          LINE/CR1            3629   3983  (531)   1667  
  749   19.2  0.0  3.9  contig_100627       1    237   (2215) + (CTG)n          Simple_repeat          1    227    (0)   1668  
  249   30.1  0.0  1.1  contig_100627     336    429   (2023) + GA-rich         Low_complexity         1     93    (0)   1669  
  241   24.6  0.0  0.0  contig_100627     628    684   (1768) + (TATATG)n       Simple_repeat          5     61    (0)   1670  
  195   18.8  0.0  0.0  contig_100627     807    854   (1598) + (TA)n           Simple_repeat          1     48    (0)   1671  
  221   23.5  0.0  1.2  contig_100627     974   1059   (1393) + (TA)n           Simple_repeat          1     85    (0)   1672  
  237    8.3  0.0  0.0  contig_100627    1199   1234   (1218) + (TA)n           Simple_repeat          2     37    (0)   1673  
  206   13.6  2.3  0.0  contig_100627    1321   1364   (1088) + (TA)n           Simple_repeat          2     46    (0)   1674  
  207   11.4  0.0  0.0  contig_100627    1772   1806    (646) + (CAG)n          Simple_repeat          3     37    (0)   1675  
  219   23.5  2.0  0.0  contig_100627    1950   2000    (452) + CT-rich         Low_complexity         4     55    (0)   1676  
  213   35.6  1.5  0.0  contig_100627    2108   2239    (213) + (TA)n           Simple_repeat          2    135    (0)   1677  
  182   12.8  0.0  2.5  contig_100627    2409   2448      (4) + CT-rich         Low_complexity         1     39    (0)   1678  
  258   10.5  0.0  0.0  contig_100629     155    192   (3269) + (TC)n           Simple_repeat          2     39    (0)   1679  
  180    0.0  0.0  0.0  contig_100629     226    245   (3216) + (TC)n           Simple_repeat          1     20    (0)   1679  
  281   22.7  0.0  1.3  contig_100629     324    399   (3062) + CT-rich         Low_complexity         2     76    (0)   1680  
  189    7.4  0.0  0.0  contig_100629     479    505   (2956) + (CTG)n          Simple_repeat          2     28    (0)   1681  
  267    3.1  0.0  0.0  contig_100629     539    570   (2891) + (CAG)n          Simple_repeat          3     34    (0)   1682  
  622   15.6  2.8  4.4  contig_100629     720    900   (2561) + (CAG)n          Simple_repeat          1    178    (0)   1683  
  183    4.2  0.0  0.0  contig_100629     959    982   (2479) + (CAG)n          Simple_repeat          3     26    (0)   1683  
  182   14.6  0.0  4.0  contig_100629    1040   1089   (2372) + (CAG)n          Simple_repeat          3     50    (0)   1683  
  249    3.3  0.0  0.0  contig_100629    1172   1201   (2260) + (CAG)n          Simple_repeat          2     31    (0)   1684  
  277   26.3  1.0  1.0  contig_100629    1219   1318   (2143) + (CAG)n          Simple_repeat          1    100    (0)   1684  
  389   16.9  1.0 13.6  contig_100629    1333   1538   (1923) + (CAG)n          Simple_repeat          1    180    (0)   1684  
  195   19.0  0.0  0.0  contig_100629    1558   1615   (1846) + (CAG)n          Simple_repeat          2     59    (0)   1684  
  387   19.5  0.9  0.9  contig_100629    1791   1904   (1557) + (CAG)n          Simple_repeat          1    114    (0)   1685  
  254   26.9  0.8  0.0  contig_100629    2085   2218   (1243) + (TA)n           Simple_repeat          1    135    (0)   1686  
  230   39.8  0.6  1.1  contig_100629    2346   2592    (869) + (CATATA)n       Simple_repeat          1    245    (0)   1687  
  202   37.4  0.0  0.0  contig_100629    2687   2793    (668) + (CATA)n         Simple_repeat          1    107    (0)   1688  
  493   28.4  0.0  0.6  contig_100629    2931   3093    (368) + (TA)n           Simple_repeat          2    163    (0)   1689  
  231    3.6  0.0  0.0  contig_100629    3119   3146    (315) + (TA)n           Simple_repeat          2     29    (0)   1689  
  229   22.4  0.0  0.0  contig_100629    3413   3461      (0) + (TA)n           Simple_repeat          2     50    (0)   1690  
  194   17.4  0.0  2.1  contig_10063      309    355  (46104) + GA-rich         Low_complexity         2     47    (0)   1691  
  222   11.8  0.0  0.0  contig_10063      484    517  (45942) + (T)n            Simple_repeat          1     34    (0)   1692  
  243    6.1  0.0  0.0  contig_10063     1076   1108  (45351) + (CCCTAA)n       Simple_repeat          1     33    (0)   1693  
   21    0.0  0.0  0.0  contig_10063     1280   1300  (45159) + AT_rich         Low_complexity         1     21    (0)   1694  
   24    3.2  0.0  0.0  contig_10063     1685   1715  (44744) + AT_rich         Low_complexity         1     31    (0)   1695  
  908   22.0  5.0  1.8  contig_10063     3442   3689  (42770) C CR1-F2          LINE/CR1             (5)   4248   3998   1696  
  207    0.0  0.0  0.0  contig_10063     7897   7919  (38540) + (TCCC)n         Simple_repeat          4     26    (0)   1697  
  261   24.9  6.3  2.9  contig_10063    13844  14017  (32442) + (TTGGGG)n       Simple_repeat          1    180    (0)   1698  
  912   20.4  1.6  0.5  contig_10063    17551  17737  (28722) C CR1-F2          LINE/CR1             (3)   4250   4062   1699  
  822   17.0  2.6  0.0  contig_10063    21447  21599  (24860) C CR1-X1          LINE/CR1             (1)   4135   3979   1700  
 1186   18.0  4.4  0.4  contig_10063    21600  21850  (24609) C CR1-X1          LINE/CR1           (601)   3535   3275   1700  
 1088   14.7 16.6  0.5  contig_10063    21869  22073  (24386) C CR1-X1          LINE/CR1          (1316)   2820   2583   1700  
  280   18.9  0.0  0.0  contig_10063    22059  22111  (24348) + CR1-X           LINE/CR1            2587   2639 (1497)   1701 *
  662   24.2  0.0  0.0  contig_10063    22699  22826  (23633) C CR1-X1          LINE/CR1             (6)   4130   4003   1702  
 2715   18.6  7.5  0.9  contig_10063    22937  23483  (22976) + GGLTR5A         LTR/ERVL              13    595    (0)   1703  
 4161   17.0  8.2  0.1  contig_10063    25439  26190  (20269) C CR1-D           LINE/CR1            (65)   4613   3801   1704  
  456   20.0  5.5  0.0  contig_10063    28816  28925  (17534) C CR1-Y1_Aves     LINE/CR1            (11)   3328   3213   1705  
  560   18.0  3.5  0.8  contig_10063    30634  30768  (15691) + CR1-D           LINE/CR1            1528   1634 (3044)   1706  
  371   18.6  3.4  2.3  contig_10063    30781  30868  (15591) + CR1-D           LINE/CR1            1728   1816 (2862)   1706  
 2264   22.4  5.8  2.8  contig_10063    35350  36225  (10234) + GGLTR8B         LTR/ERVL               1   1071    (0)   1707  
  343   28.4  7.8  0.0  contig_10063    37603  37704   (8755) + CR1-Y2_Aves     LINE/CR1            3221   3330    (9)   1708  
  244   25.9 13.9  1.2  contig_10063    38115  38200   (8259) C CR1-Y2_Aves     LINE/CR1          (1522)   1817   1721   1709  
  938   13.7 28.1  0.0  contig_10063    42502  42686   (3773) C CR1-Y4          LINE/CR1            (17)   4496   4260   1710  
  195   12.5  0.0  0.0  contig_10063    44384  44423   (2036) + (A)n            Simple_repeat          1     40    (0)   1711  
  217   20.9  0.0  0.0  contig_10063    45529  45571    (888) + A-rich          Low_complexity         1     43    (0)   1712  
  336    4.8  0.0  0.0  contig_10063    45573  45614    (845) + (TAA)n          Simple_repeat          3     44    (0)   1713  
  288   11.1  0.0  0.0  contig_10063    45671  45715    (744) + (TC)n           Simple_repeat          2     46    (0)   1714  
   27    4.9  0.0  0.0  contig_10063    46415  46455      (4) + GC_rich         Low_complexity         1     41    (0)   1715  
  412   15.4  0.8  1.7  contig_100630       3    121   (7633) + (TA)n           Simple_repeat          1    118    (0)   1716  
  421   19.8  0.0 16.1  contig_100630     342    552   (7202) + (CAG)n          Simple_repeat          2    178    (0)   1717  
  318    6.7  0.0  0.0  contig_100630     617    661   (7093) + (CAG)n          Simple_repeat          3     47    (0)   1718  
  297    5.1  0.0  0.0  contig_100630     807    845   (6909) + (CAG)n          Simple_repeat          3     41    (0)   1719  
  254    9.5  0.0  2.3  contig_100630     977   1019   (6735) + (CAG)n          Simple_repeat          1     42    (0)   1720  
  604   17.9  0.0  3.8  contig_100630    1085   1343   (6411) + (CAG)n          Simple_repeat          1    249    (0)   1721  
  315   21.9  1.2  4.8  contig_100630    1576   1743   (6011) + (CAG)n          Simple_repeat          3    164    (0)   1722  
  692   16.1  0.0  6.2  contig_100630    1931   2122   (5632) + (CAG)n          Simple_repeat          1    180    (0)   1723  
  273   12.8  0.0  0.0  contig_100630    2134   2180   (5574) + (CAG)n          Simple_repeat          3     49    (0)   1723  
  189    0.0  0.0  0.0  contig_100630    2319   2339   (5415) + (CAG)n          Simple_repeat          2     22    (0)   1724  
  237    8.3  0.0  0.0  contig_100630    2481   2516   (5238) + (CTG)n          Simple_repeat          2     37    (0)   1725  
  421   18.0  0.0 10.6  contig_100630    2611   2809   (4945) + (CTG)n          Simple_repeat          3    180    (0)   1726  
  250   27.6  0.0  0.0  contig_100630    7679   7754      (0) + (CAG)n          Simple_repeat          3     78    (0)   1727  
   31    0.0  0.0  0.0  contig_100631      13     43    (962) + AT_rich         Low_complexity         1     31    (0)   1728  
  183   10.0  0.0  0.0  contig_100637    5371   5400    (157) + (TTG)n          Simple_repeat          1     30    (0)   1729  
  306   33.6  0.8  0.8  contig_10064      588    707   (5708) C MER131          SINE?               (53)    121      2   1730  
  212    0.0  3.6  0.0  contig_10064     5629   5656    (759) + (TAAAAA)n       Simple_repeat          2     30    (0)   1731  
  984   12.5  2.3  5.1  contig_100641       1    177    (226) + GGERVL-B-int    LTR/ERVL            5234   5405    (0)   1732  
  361   21.9  6.0 10.1  contig_100641     178    403      (0) + GGLTR3B3        LTR/ERVL               1    275  (274)   1732  
 2135   14.3  0.0  0.3  contig_100643     621    935      (0) + GGLTR4A         LTR/ERVL               1    314   (29)   1733  
  185   16.9  1.7  0.0  contig_100645     164    222    (572) + T-rich          Low_complexity         2     61    (0)   1734  
   24    7.7  0.0  0.0  contig_100645     363    414    (380) + GC_rich         Low_complexity         1     52    (0)   1735  
   28    4.8  0.0  0.0  contig_100645     464    505    (289) + GC_rich         Low_complexity         1     42    (0)   1736  
   32    5.7  0.0  0.0  contig_100645     675    727     (67) + GC_rich         Low_complexity         1     53    (0)   1737  
  913   31.4  0.4  0.0  contig_100646       1    229    (514) C GGERVL18-int    LTR/ERVL          (4074)   1260   1031   1738  
  639   32.1  0.0  0.5  contig_100646     266    453    (290) C GGERVL18-int    LTR/ERVL          (5123)    211     25   1738  
  595   23.8  2.5  5.3  contig_100646     565    743      (0) C GGERVL18-LTR    LTR/ERVL            (63)    256     84   1738  
  311   25.4  5.4  0.7  contig_100649     336    428    (530) + CR1-F2          LINE/CR1            4173   4244    (9)   1739  
  207    0.0  0.0  0.0  contig_10065      416    438  (34998) + (TAAA)n         Simple_repeat          2     24    (0)   1740  
 1992   13.1  1.3  0.0  contig_10065     2258   2563  (32873) + CR1-Y2          LINE/CR1            4192   4501   (13)   1741  
  461   22.9  4.2  0.0  contig_10065     3926   4021  (31415) C CR1-Y2_Aves     LINE/CR1          (2084)   1255   1156   1742  
   22    0.0  0.0  0.0  contig_10065     5581   5602  (29834) + AT_rich         Low_complexity         1     22    (0)   1743  
  226   22.2  0.0  0.0  contig_10065     7451   7495  (27941) C CR1-C3          LINE/CR1           (167)   4372   4328   1744  
  201    9.4  0.0  0.0  contig_10065     8490   8521  (26915) + (A)n            Simple_repeat          1     32    (0)   1745  
   21    0.0  0.0  0.0  contig_10065    11083  11103  (24333) + AT_rich         Low_complexity         1     21    (0)   1746  
   22    0.0  0.0  0.0  contig_10065    12007  12028  (23408) + AT_rich         Low_complexity         1     22    (0)   1747  
 3201   18.2  2.6  0.0  contig_10065    18873  19417  (16019) + Mariner1b_GG    DNA/TcMar-Mariner      2    560    (6)   1748  
   21    0.0  0.0  0.0  contig_10065    19910  19930  (15506) + AT_rich         Low_complexity         1     21    (0)   1749  
  522   17.4 14.3  0.0  contig_10065    22192  22289  (13147) + Char12Mar1_GG   DNA/hAT-Charlie     1283   1394   (65)   1750  
   22    3.5  0.0  0.0  contig_10065    24828  24856  (10580) + AT_rich         Low_complexity         1     29    (0)   1751  
 1403   13.2  0.9  0.5  contig_10065    27137  27357   (8079) C CR1-D           LINE/CR1            (31)   4647   4426   1752  
   31    0.0  0.0  0.0  contig_10065    27458  27488   (7948) + AT_rich         Low_complexity         1     31    (0)   1753  
   34    0.0  0.0  0.0  contig_10065    30210  30243   (5193) + AT_rich         Low_complexity         1     34    (0)   1754  
  226   30.8  3.1  0.0  contig_10065    30909  30973   (4463) + CR1-Y2          LINE/CR1            3910   3976  (538)   1755 *
  616   31.7  6.0  2.9  contig_10065    30972  31423   (4013) + CR1-G           LINE/CR1            3752   4217   (30)   1756  
  258    3.2  0.0  0.0  contig_10065    31583  31613   (3823) + (GA)n           Simple_repeat          2     32    (0)   1757  
   22    0.0  0.0  0.0  contig_10065    31614  31635   (3801) + AT_rich         Low_complexity         1     22    (0)   1758  
  418   34.6  1.9  5.1  contig_10065    32200  32455   (2981) C CR1-Y2_Aves     LINE/CR1            (27)   3312   3065   1759  
  443   34.1  8.2  4.4  contig_10065    32482  32751   (2685) C CR1-E           LINE/CR1           (342)   4182   3903   1760  
   26    0.0  0.0  0.0  contig_100650     100    125   (1872) + AT_rich         Low_complexity         1     26    (0)   1761  
  367   28.0  0.0  2.8  contig_100654     115    294      (7) + (CAGTC)n        Simple_repeat          5    179    (0)   1762  
  291   21.6  1.3  4.6  contig_100655     306    547     (80) + (CATCC)n        Simple_repeat          1    233    (0)   1763  
 1344   15.1  2.4  0.2  contig_10066     4673   4899  (75946) + CR1-Y4          LINE/CR1            3696   3901  (346)   1764  
   23    0.0  0.0  0.0  contig_10066    10343  10365  (70480) + AT_rich         Low_complexity         1     23    (0)   1765  
  952   18.6  6.3  2.7  contig_10066    11623  11843  (69002) + CR1-X           LINE/CR1            3600   3828  (308)   1766  
  629   14.4  1.0  0.0  contig_10066    12711  12807  (68038) + CR1-Y2          LINE/CR1            4417   4514    (0)   1767  
  264   25.0 11.2  0.0  contig_10066    12810  12889  (67956) + CR1-X           LINE/CR1            4011   4099   (37)   1766  
   22    5.6  0.0  0.0  contig_10066    13073  13108  (67737) + GC_rich         Low_complexity         1     36    (0)   1768  
  205   27.7  0.0  0.0  contig_10066    13334  13380  (67465) + A-rich          Low_complexity         4     50    (0)   1769  
   27    0.0  0.0  0.0  contig_10066    14189  14215  (66630) + AT_rich         Low_complexity         1     27    (0)   1770  
  332   15.0  3.2  4.8  contig_10066    16343  16405  (64440) C CR1-X1          LINE/CR1             (6)   4130   4069   1771  
 1822   19.5  2.3  5.8  contig_10066    16727  17124  (63721) + Char12Mar1_GG   DNA/hAT-Charlie      998   1381   (78)   1772  
  584   27.3  5.1  1.5  contig_10066    22384  22580  (58265) C CR1-F2          LINE/CR1             (2)   4251   4048   1773  
  358   26.1  0.0  0.0  contig_10066    29947  30034  (50811) + MIR_Aves2       SINE/MIR             166    253    (2)   1774  
   21    0.0  0.0  0.0  contig_10066    31945  31965  (48880) + AT_rich         Low_complexity         1     21    (0)   1775  
   35    0.0  0.0  0.0  contig_10066    40804  40838  (40007) + AT_rich         Low_complexity         1     35    (0)   1776  
  646   16.5  8.9  0.8  contig_10066    42701  42856  (37989) + CR1-Y4          LINE/CR1            3453   3601  (913)   1777  
   21    0.0  0.0  0.0  contig_10066    45033  45053  (35792) + AT_rich         Low_complexity         1     21    (0)   1778  
  412   21.6  2.2  1.1  contig_10066    46626  46714  (34131) C CR1-E           LINE/CR1             (0)   4524   4435   1779  
  270    8.1  0.0  0.0  contig_10066    49049  49085  (31760) + (A)n            Simple_repeat          1     37    (0)   1780  
 5485   12.0  1.4  1.6  contig_10066    49517  50328  (30517) + CR1-Y           LINE/CR1            3690   4499   (14)   1781  
 1303   15.6  0.0  0.0  contig_10066    57538  57729  (23116) + Char12Mar1_GG   DNA/hAT-Charlie      839   1030  (429)   1782  
  728   12.4 10.1  0.0  contig_10066    61503  61631  (19214) + CR1-D2          LINE/CR1            4527   4668   (11)   1783  
  491   19.0  1.1  1.1  contig_10066    65417  65517  (15328) + CR1-C4          LINE/CR1            4409   4525   (14)   1784  
  701   24.2  4.2  0.0  contig_10066    69899  70063  (10782) C CR1-D2          LINE/CR1             (8)   4671   4500   1785  
  180   11.1  0.0  0.0  contig_10066    73570  73596   (7249) + (TC)n           Simple_repeat          2     28    (0)   1786  
   21    3.6  0.0  0.0  contig_10066    76004  76031   (4814) + AT_rich         Low_complexity         1     28    (0)   1787  
  586   17.1  7.7  2.1  contig_10066    76150  76292   (4553) + CR1-C4          LINE/CR1            4358   4508    (3)   1788  
  698   31.4  2.6  0.0  contig_10066    77804  78029   (2816) + CR1-F2          LINE/CR1            3929   4160   (93)   1789  
  690    9.3  6.5  0.0  contig_100661       1    107   (1402) + Char12Mar1_GG   DNA/hAT-Charlie     1258   1371   (88)   1790  
  358   27.5  0.3  0.0  contig_100661    1096   1171    (338) C CR1-Y3          LINE/CR1             (3)   4514   4433   1791  
  187    5.4  0.0  5.1  contig_100661    1328   1366    (143) + (TTTTTG)n       Simple_repeat          4     40    (0)   1792  
  205   17.9  0.0  0.0  contig_100663     121    159   (1617) + GA-rich         Low_complexity         2     40    (0)   1793  
  276   16.1  0.0  0.0  contig_100663     246    307   (1469) + (CAG)n          Simple_repeat          1     62    (0)   1794  
  287   25.3  2.7  9.8  contig_100663     416    599   (1177) + (TATATG)n       Simple_repeat          5    175    (0)   1795  
  186    4.3  0.0  0.0  contig_100663     654    676   (1100) + (TA)n           Simple_repeat          2     24    (0)   1796  
  186   14.3  0.0  0.0  contig_100663     791    825    (951) + (TC)n           Simple_repeat          2     36    (0)   1797  
  314   24.8  2.9 13.9  contig_100663     875   1047    (729) + (TATATG)n       Simple_repeat          5    158    (0)   1798  
  183   16.7  0.0  0.0  contig_100663    1117   1158    (618) + (TA)n           Simple_repeat          2     43    (0)   1799  
  564   22.2  0.0  8.9  contig_100663    1251   1557    (219) + (CTG)n          Simple_repeat          1    279    (0)   1800  
  753   16.3  0.0 12.3  contig_100663    1574   1776      (0) + (CTG)n          Simple_repeat          2    179    (0)   1800  
  474   15.1  2.1 14.3  contig_100665       1    569   (5104) + (CAG)n          Simple_repeat          1    499    (0)   1801  
  180    0.0  0.0  0.0  contig_100665     596    615   (5058) + (CAG)n          Simple_repeat          3     22    (0)   1801  
  180    0.0  0.0  0.0  contig_100665     643    662   (5011) + (CAG)n          Simple_repeat          3     22    (0)   1801  
  344   15.6  0.0  4.8  contig_100665     772    959   (4714) + GA-rich         Low_complexity         1    179    (0)   1802  
  502   20.0  0.0  6.2  contig_100665    1093   1284   (4389) + (CTG)n          Simple_repeat          1    180    (0)   1803  
  644   13.4  0.0 10.5  contig_100665    1312   1511   (4162) + (CTG)n          Simple_repeat          2    180    (0)   1803  
  306   22.5  1.4  7.2  contig_100665    1619   1757   (3916) + (CATATA)n       Simple_repeat          1    131    (0)   1804  
  231   10.3  0.0  0.0  contig_100665    1803   1841   (3832) + (CTG)n          Simple_repeat          3     41    (0)   1805  
  248   24.1  2.6  5.3  contig_100665    2146   2259   (3414) + (CTG)n          Simple_repeat          2    112    (0)   1806  
  228    8.6  0.0  0.0  contig_100665    2344   2378   (3295) + (CTG)n          Simple_repeat          3     37    (0)   1807  
  240    3.5  0.0  0.0  contig_100665    2407   2435   (3238) + (CTG)n          Simple_repeat          3     31    (0)   1807  
  714    8.0  1.1  5.4  contig_100665    2586   2771   (2902) + (CTG)n          Simple_repeat          1    178    (0)   1808  
  610   11.6  3.4  2.3  contig_100665    3090   3266   (2407) + (CTG)n          Simple_repeat          1    179    (0)   1809  
  189    0.0  0.0  0.0  contig_100665    3695   3715   (1958) + (TA)n           Simple_repeat          2     22    (0)   1810  
  267   10.3  0.0  0.0  contig_100665    3740   3778   (1895) + (TA)n           Simple_repeat          2     40    (0)   1810  
  533   29.6  4.9  4.0  contig_100666       2    226    (295) + CR1-D2          LINE/CR1            4436   4662   (17)   1811  
  345   13.2  0.0  0.0  contig_100667       4     56    (680) + CR1-C3          LINE/CR1            4486   4538    (1)   1812  
   21    0.0  0.0  0.0  contig_100668     114    134   (1468) + AT_rich         Low_complexity         1     21    (0)   1813  
  621   20.6  1.0  0.0  contig_10067     2805   2901  (62297) C CR1-Y2          LINE/CR1            (15)   4499   4402   1814  
  277   18.8  0.0  2.0  contig_10067     4261   4309  (60889) + CR1-Y2_Aves     LINE/CR1            3284   3331    (8)   1815  
  231   18.0  6.0  0.0  contig_10067     9697   9746  (55452) + T-rich          Low_complexity         5     57    (0)   1816  
   29    4.7  0.0  0.0  contig_10067    13754  13796  (51402) + AT_rich         Low_complexity         1     43    (0)   1817  
  242   21.4  1.8  1.8  contig_10067    13930  13986  (51212) + UCON8           Unknown              316    372    (9)   1818  
  297   17.0  0.0  0.0  contig_10067    14872  14918  (50280) + GGERVK10-int    LTR/ERVK            6853   6899  (177)   1819  
  576   21.9  0.0  0.0  contig_10067    19190  19285  (45913) + CR1-Y2          LINE/CR1            4418   4513    (1)   1820  
   21    0.0  0.0  0.0  contig_10067    22893  22913  (42285) + AT_rich         Low_complexity         1     21    (0)   1821  
   22    0.0  0.0  0.0  contig_10067    23266  23287  (41911) + AT_rich         Low_complexity         1     22    (0)   1822  
  544   21.2  0.0  1.2  contig_10067    24433  24518  (40680) + CR1-Y2          LINE/CR1            4418   4502   (12)   1823  
  180    9.7  0.0  0.0  contig_10067    27065  27095  (38103) + (CAAA)n         Simple_repeat          2     32    (0)   1824  
 1131   15.9  3.2  1.4  contig_10067    33685  33901  (31297) C CR1-D2          LINE/CR1            (28)   4651   4431   1825  
  956   22.0  8.7  1.6  contig_10067    39062  39315  (25883) + CR1-F2          LINE/CR1            3978   4249    (4)   1826  
   21    0.0  0.0  0.0  contig_10067    44287  44307  (20891) + AT_rich         Low_complexity         1     21    (0)   1827  
  207    0.0  0.0  0.0  contig_10067    48725  48747  (16451) + (TTG)n          Simple_repeat          2     24    (0)   1828  
  220   10.9  2.1  4.2  contig_10067    54121  54168  (11030) + A-rich          Low_complexity         3     49    (0)   1829  
  234    0.0  0.0  0.0  contig_10067    54909  54934  (10264) + (TTTAA)n        Simple_repeat          3     28    (0)   1830  
   26    6.4  0.0  0.0  contig_10067    55244  55290   (9908) + AT_rich         Low_complexity         1     47    (0)   1831  
  180    0.0  0.0  0.0  contig_10067    56287  56306   (8892) + (TTTG)n         Simple_repeat          1     20    (0)   1832  
  210    3.7  0.0  0.0  contig_10067    56630  56656   (8542) + (CAAA)n         Simple_repeat          2     28    (0)   1833  
  298   21.7  0.0  0.0  contig_10067    59143  59211   (5987) C AmnSINE1        SINE/Deu             (0)    575    507   1834  
  837   15.1 14.5  0.5  contig_10067    59679  59864   (5334) + CR1-X1          LINE/CR1            3926   4137    (1)   1835  
  191    6.1  3.0  0.0  contig_10067    61308  61340   (3858) + (TTTG)n         Simple_repeat          1     34    (0)   1836  
  445   20.1 16.9  3.2  contig_10067    61790  61943   (3255) + CR1-F2          LINE/CR1            4074   4248    (5)   1837  
   21    0.0  0.0  0.0  contig_10067    64955  64975    (223) + AT_rich         Low_complexity         1     21    (0)   1838  
  188   14.3  2.4  0.0  contig_100671      13     54   (2961) + (TA)n           Simple_repeat          1     43    (0)   1839  
  243   10.3  0.0  0.0  contig_100671     261    299   (2716) + (TA)n           Simple_repeat          2     40    (0)   1840  
  485   17.3  1.1  5.1  contig_100671     330    578   (2437) + (TA)n           Simple_repeat          1    239    (0)   1840  
  228   15.4  2.9  4.4  contig_100671     593    660   (2355) + (TCTG)n         Simple_repeat          3     69    (0)   1841  
  584   10.3  1.9 15.8  contig_100671    1437   1755   (1260) + (CAG)n          Simple_repeat          1    274    (0)   1842  
  478   22.1  2.6  3.6  contig_100671    1801   2113    (902) + (CAG)n          Simple_repeat          1    309    (0)   1842  
  290   25.0  1.0 11.1  contig_100671    2125   2322    (693) + (CAG)n          Simple_repeat          2    179    (0)   1842  
  189    0.0  0.0  0.0  contig_100671    2384   2404    (611) + (CAG)n          Simple_repeat          3     23    (0)   1842  
  269   16.9  1.4 18.1  contig_100671    2454   2669    (346) + (CAG)n          Simple_repeat          1    180    (0)   1842  
 2034   20.7  7.9  0.5  contig_100672       1    418      (5) C CR1-F2          LINE/CR1           (289)   3964   3516   1843  
  667   13.4  2.7  5.0  contig_100673       1    604   (5646) + (CTG)n          Simple_repeat          1    589    (0)   1844  
  595   16.6  1.6  4.4  contig_100673     618    800   (5450) + (CTG)n          Simple_repeat          1    178    (0)   1844  
  230    5.6  0.0  2.7  contig_100673     955    991   (5259) + (CAG)n          Simple_repeat          3     38    (0)   1845  
  205   17.5  0.0  0.0  contig_100673    1040   1079   (5171) + (CTG)n          Simple_repeat          3     42    (0)   1846  
  283   23.3  0.0  0.0  contig_100673    1164   1236   (5014) + (CAG)n          Simple_repeat          3     75    (0)   1847  
  508   15.9  2.3  2.3  contig_100673    1262   1435   (4815) + (CAG)n          Simple_repeat          2    175    (0)   1847  
  227   30.1  0.7  2.7  contig_100673    1474   1623   (4627) + (CAG)n          Simple_repeat          2    148    (0)   1847  
  420   25.4  0.0  0.0  contig_100673    1640   1812   (4438) + (CTG)n          Simple_repeat          2    174    (0)   1848  
  698   15.0  0.0  6.2  contig_100673    1838   2029   (4221) + (CTG)n          Simple_repeat          1    180    (0)   1848  
  242   20.6  6.5  7.8  contig_100673    2114   2266   (3984) + (CTG)n          Simple_repeat          1    151    (0)   1849  
  386   22.8  5.1  3.4  contig_100673    2281   2457   (3793) + (CTG)n          Simple_repeat          1    180    (0)   1849  
  412   21.5  4.8  2.4  contig_100673    2570   2736   (3514) + (CTG)n          Simple_repeat          3    173    (0)   1850  
  392   16.2  3.5 13.1  contig_100673    2908   3106   (3144) + (CTG)n          Simple_repeat          1    180    (0)   1851  
  603   16.5  0.2 11.2  contig_100673    3260   3670   (2580) + (CTG)n          Simple_repeat          1    365    (0)   1852  
  311   21.6  1.5  9.7  contig_100673    3711   3905   (2345) + (CTG)n          Simple_repeat          1    179    (0)   1852  
  636   12.3  3.0 10.8  contig_100673    3920   4286   (1964) + (CTG)n          Simple_repeat          1    338    (0)   1852  
  235   25.7  2.2  4.4  contig_100673    4316   4498   (1752) + (CAG)n          Simple_repeat          2    180    (0)   1853 *
  293   27.1  0.0  1.0  contig_100673    4392   4488   (1762) + GA-rich         Low_complexity         3     98    (0)   1854  
  330   21.8  0.0  7.7  contig_100673    4520   4713   (1537) + (CAG)n          Simple_repeat          1    179    (0)   1855  
  184   13.7  1.9  1.9  contig_100673    4771   4822   (1428) + (CAG)n          Simple_repeat          3     54    (0)   1855  
  300   19.0  2.2  4.4  contig_100673    4845   5026   (1224) + (CAG)n          Simple_repeat          2    179    (0)   1855  
  440   22.1  0.0  0.0  contig_100673    5062   5147   (1103) + CT-rich         Low_complexity         1     86    (0)   1856  
  186   14.3  0.0  0.0  contig_100673    5285   5319    (931) + (CTG)n          Simple_repeat          2     36    (0)   1857  
  413   20.0  2.2  3.9  contig_100673    5345   5526    (724) + (CTG)n          Simple_repeat          2    180    (0)   1857  
  319   24.9  1.4  4.4  contig_100673    5552   5758    (492) + (CTG)n          Simple_repeat          1    200    (0)   1857  
  501   24.2  0.6  0.6  contig_100673    5780   5958    (292) + (CTG)n          Simple_repeat          2    180    (0)   1857  
  505   18.3  0.0  3.2  contig_100673    5993   6178     (72) + (CTG)n          Simple_repeat          1    180    (0)   1857  
  270    7.4  5.6  0.0  contig_100673    6197   6250      (0) + (CTG)n          Simple_repeat          1     57    (0)   1857  
 1579   17.1  1.0  5.3  contig_100675       1    302      (0) C CR1-F2          LINE/CR1           (854)   3399   3111   1858  
  225    0.0  0.0  0.0  contig_10068     1141   1165  (83932) + (TG)n           Simple_repeat          2     26    (0)   1859  
  408   20.0  7.7  1.1  contig_10068     7176   7266  (77831) C LFSINE_Vert     SINE               (359)    100      4   1860  
  416   14.3 13.2  0.0  contig_10068    11101  11191  (73906) C CR1-X1          LINE/CR1           (389)   3747   3645   1861  
 1963   18.2  8.2  0.5  contig_10068    11532  11957  (73140) + CR1-C4          LINE/CR1            4046   4504    (7)   1862  
 1315   11.2  1.0  0.5  contig_10068    15980  16177  (68920) + GGERVL18-LTR    LTR/ERVL               7    205  (136)   1863  
  326   18.9  0.0  0.0  contig_10068    18267  18319  (66778) C CR1-Y2          LINE/CR1            (15)   4499   4447   1864  
   21    3.6  0.0  0.0  contig_10068    23007  23034  (62063) + AT_rich         Low_complexity         1     28    (0)   1865  
   21    0.0  0.0  0.0  contig_10068    24049  24069  (61028) + AT_rich         Low_complexity         1     21    (0)   1866  
  201    3.9  0.0  0.0  contig_10068    28837  28862  (56235) + (TTTTTG)n       Simple_repeat          3     28    (0)   1867  
 1076   24.2  0.0  0.0  contig_10068    38279  38464  (46633) C CR1-C2          LINE/CR1            (25)   4518   4333   1868  
 1873   17.0  1.9  0.9  contig_10068    51995  52315  (32782) C GGLTR5A         LTR/ERVL             (0)    595    272   1869  
  276   10.0  0.0  0.0  contig_10068    56814  56853  (28244) + (T)n            Simple_repeat          1     40    (0)   1870  
  847   12.1  2.8  2.8  contig_10068    57375  57519  (27578) + CR1-C2          LINE/CR1            4396   4540    (3)   1871  
  229   25.0  0.0  0.0  contig_10068    64061  64108  (20989) + LFSINE_Vert     SINE                 309    356  (103)   1872  
   26    0.0  0.0  0.0  contig_10068    70132  70157  (14940) + AT_rich         Low_complexity         1     26    (0)   1873  
  238   18.0  4.0  0.0  contig_10068    70760  70809  (14288) + UCON12          Unknown               65    116  (179)   1874  
 2437   13.7  2.5  0.0  contig_10068    72350  72708  (12389) + Char12Mar1_GG   DNA/hAT-Charlie      833   1200  (259)   1875  
  196    5.3  0.0  5.0  contig_10068    79218  79257   (5840) + (TTTTG)n        Simple_repeat          2     39    (0)   1876  
  186   16.7  0.0  0.0  contig_10068    80293  80328   (4769) + GA-rich         Low_complexity         1     36    (0)   1877  
   25    3.1  0.0  0.0  contig_10068    82445  82476   (2621) + AT_rich         Low_complexity         1     32    (0)   1878  
  204    4.0  0.0  0.0  contig_100680       1     25    (355) + (TTTCC)n        Simple_repeat          3     27    (0)   1879  
 1496   22.2  5.9  1.8  contig_100683       7    395      (2) C CR1-Y4          LINE/CR1            (99)   4416   4012   1880  
 2089   16.1  1.9  0.0  contig_100688       2    324      (0) C CR1-F           LINE/CR1          (1038)   3475   3147   1881  
  477    9.6  0.0  7.6  contig_100689       1     79  (10816) + CR1-E           LINE/CR1            4443   4515    (9)   1882  
   21    5.7  0.0  0.0  contig_100689    1276   1310   (9585) + AT_rich         Low_complexity         1     35    (0)   1883  
   28    0.0  0.0  0.0  contig_100689    1466   1493   (9402) + AT_rich         Low_complexity         1     28    (0)   1884  
   26    5.0  0.0  0.0  contig_100689    2490   2529   (8366) + AT_rich         Low_complexity         1     40    (0)   1885  
 6454   11.8  0.0  0.1  contig_100689    3375   4251   (6644) + CR1-B           LINE/CR1            3081   3956  (611)   1886  
 1119   11.1  0.0  0.7  contig_100689    5896   6049   (4846) + CR1-Y2          LINE/CR1            4362   4514    (0)   1887  
  910   21.5  1.0  2.5  contig_100689    6539   6734   (4161) C CR1-C4          LINE/CR1             (7)   4504   4312   1888  
 3291   12.3  0.2  2.0  contig_100689    7010   7506   (3389) C CR1-H           LINE/CR1             (6)   4806   4319   1889  
 2763   15.2  1.6  2.0  contig_100689    7907   8357   (2538) C CR1-H           LINE/CR1           (603)   4209   3761   1889  
   21    7.1  0.0  0.0  contig_100689    8448   8489   (2406) + AT_rich         Low_complexity         1     42    (0)   1890  
  207    0.0  0.0  0.0  contig_100689   10221  10243    (652) + (TTTA)n         Simple_repeat          2     24    (0)   1891  
 2252   21.4 13.2  0.9  contig_100689   10327  10892      (3) + CR1-D           LINE/CR1            2517   3152 (1526)   1892  
  240   23.0  2.7  0.0  contig_10069     7238   7311  (70521) + (TATG)n         Simple_repeat          4     79    (0)   1893  
   24    0.0  0.0  0.0  contig_10069     7608   7631  (70201) + AT_rich         Low_complexity         1     24    (0)   1894  
   27    6.2  0.0  0.0  contig_10069     8860   8907  (68925) + AT_rich         Low_complexity         1     48    (0)   1895  
  242   24.7 13.7  0.0  contig_10069    11524  11596  (66236) C CR1-Y1_Aves     LINE/CR1            (17)   3322   3240   1896  
 2265   15.4  3.6  1.8  contig_10069    14313  14696  (63136) C CR1-Y3          LINE/CR1            (14)   4503   4113   1897  
  216   14.3  0.0  0.0  contig_10069    18198  18239  (59593) + (CA)n           Simple_repeat          1     42    (0)   1898  
   23    3.3  0.0  0.0  contig_10069    24283  24312  (53520) + AT_rich         Low_complexity         1     30    (0)   1899  
 1514   17.1  3.5  4.2  contig_10069    25621  25932  (51900) C Mariner1b_GG    DNA/TcMar-Mariner  (252)    314      5   1900  
  273   22.4  0.0  0.0  contig_10069    28849  28915  (48917) + A-rich          Low_complexity         1     67    (0)   1901  
  195    6.9  0.0  0.0  contig_10069    38622  38650  (39182) + (A)n            Simple_repeat          1     29    (0)   1902  
  222    3.7  0.0  0.0  contig_10069    45304  45330  (32502) + (TAAAAA)n       Simple_repeat          5     31    (0)   1903  
   21    0.0  0.0  0.0  contig_10069    54172  54192  (23640) + AT_rich         Low_complexity         1     21    (0)   1904  
   27    0.0  0.0  0.0  contig_10069    56275  56301  (21531) + AT_rich         Low_complexity         1     27    (0)   1905  
  294   33.6  3.0  0.0  contig_10069    64546  64679  (13153) C CR1-F2          LINE/CR1           (397)   3856   3719   1906  
   23    0.0  0.0  0.0  contig_10069    76948  76970    (862) + GC_rich         Low_complexity         1     23    (0)   1907  
  245   17.5  0.0  0.0  contig_100695       1     40    (414) C CR1-G           LINE/CR1           (501)   3746   3707   1908  
  990   23.7  0.5  0.0  contig_100695     262    451      (3) C CR1-X           LINE/CR1          (1590)   2546   2356   1909  
  209   23.3  0.0  0.0  contig_100697     621    663    (692) + T-rich          Low_complexity         1     43    (0)   1910  
 3093   13.0  2.8  0.2  contig_100697     892   1355      (0) + CR1-C2          LINE/CR1            3939   4414  (129)   1911  
  200   17.4  2.1  4.2  contig_1007       125    172  (17649) + C-rich          Low_complexity         1     47    (0)   1912  
  838   20.9 14.8  2.1  contig_1007      2175   2457  (15364) C CR1-Y1_Aves     LINE/CR1             (4)   3335   3017   1913  
 1643   17.4  0.9  5.1  contig_1007      5006   5338  (12483) C GGERV21_LTR     LTR/ERVL             (0)    319      1   1914  
 1524   18.3  1.0  1.7  contig_1007      8712   9006   (8815) + GGERVL18-LTR    LTR/ERVL               1    293   (48)   1915  
   26    5.0  0.0  0.0  contig_1007      9258   9297   (8524) + AT_rich         Low_complexity         1     40    (0)   1916  
  366    2.3  0.0  0.0  contig_1007     14619  14661   (3160) + (CTG)n          Simple_repeat          1     43    (0)   1917  
   23    0.0  0.0  0.0  contig_10070    13740  13762   (3485) + AT_rich         Low_complexity         1     23    (0)   1918  
  823   18.2 18.1  1.6  contig_100700      27    330   (1418) + GGLTR7-int      LTR/ERV1            3705   4058 (2344)   1919  
  753   24.8  3.9  2.5  contig_100700     326    528   (1220) + GGLTR7-int      LTR/ERV1            4166   4371 (2031)   1919 *
 1212   26.8  1.1  0.0  contig_100700     518    793    (955) + GGLTR7-int      LTR/ERV1            4673   4951 (1451)   1919  
  305   25.2  3.9  2.9  contig_100700     963   1064    (684) + GGERVK1-int     LTR/ERVK            5287   5389 (1496)   1920  
  712   21.7  0.7  0.3  contig_100700    1611   1748      (0) C GGERVL18-LTR    LTR/ERVL           (105)    214     72   1921  
  219   22.3  0.0 13.8  contig_100702       4    206     (95) + (CACCAT)n       Simple_repeat          1    175    (0)   1922  
  206   29.6  0.0  0.0  contig_100703       1     54   (1199) + (CA)n           Simple_repeat          1     54    (0)   1923  
 2195   24.8  6.1  0.2  contig_100706      62    566      (0) C CR1-F2          LINE/CR1            (13)   4240   3706   1924  
  321   23.1  1.5  5.1  contig_100708       1    137   (2557) + (TATATG)n       Simple_repeat          1    132    (0)   1925  
  285   21.5  0.0  0.0  contig_100708     168    260   (2434) + GA-rich         Low_complexity         2     94    (0)   1926  
  231   18.8  0.0  0.0  contig_100708     297    344   (2350) + (TA)n           Simple_repeat          2     49    (0)   1927  
  231    7.8  5.9  0.0  contig_100708     551    601   (2093) + (TA)n           Simple_repeat          2     55    (0)   1928  
  545   31.1  0.0  0.0  contig_100708     804    980   (1714) + GA-rich         Low_complexity         1    177    (0)   1929  
  302   26.4  2.3  5.2  contig_100708    1025   1196   (1498) + (CAG)n          Simple_repeat          3    169    (0)   1930  
  810   15.9  0.0  0.0  contig_100708    1288   1501   (1193) + (CAG)n          Simple_repeat          1    214    (0)   1931  
  209   12.5  2.5  0.0  contig_100708    2260   2299    (395) + (TC)n           Simple_repeat          2     42    (0)   1932  
  202   29.4  0.0  0.0  contig_100708    2299   2349    (345) + (TATG)n         Simple_repeat          4     54    (0)   1933 *
  251    5.4  0.0  2.6  contig_100708    2603   2640     (54) + (TA)n           Simple_repeat          2     38    (0)   1934  
  180    7.7  0.0  0.0  contig_100708    2667   2692      (2) + (CATA)n         Simple_repeat          4     29    (0)   1935  
  577   17.6  0.0  0.0  contig_10071        1     91  (85812) + CR1-C4          LINE/CR1            2409   2499 (2012)   1936  
 1168   18.2  5.8  0.0  contig_10071      577    801  (85102) + CR1-X2          LINE/CR1            3899   4136    (2)   1937  
  726   19.8  3.3  0.6  contig_10071     1715   1863  (84040) + CR1-X1          LINE/CR1            3633   3765  (373)   1938 *
 6721   16.7  1.6  1.9  contig_10071     1863   3027  (82876) C CR1-D2          LINE/CR1             (7)   4672   3511   1939  
  985   18.1  2.4  1.6  contig_10071     3028   3332  (82571) + CR1-X1          LINE/CR1            3759   4131    (5)   1938  
  258    3.2  0.0  0.0  contig_10071     7335   7365  (78538) + (TAAA)n         Simple_repeat          2     32    (0)   1940  
 2242   27.3  7.6  0.7  contig_10071     9759  10360  (75543) C CR1-E           LINE/CR1             (0)   4524   3881   1941  
  269   27.8  3.3  1.7  contig_10071    10713  10827  (75076) C CR1-Y2_Aves     LINE/CR1           (504)   2835   2717   1942  
 1820   31.6  4.0  0.3  contig_10071    13907  14575  (71328) + CR1-X2          LINE/CR1            2755   3448  (688)   1943  
  951   30.4  4.8  4.8  contig_10071    14866  15424  (70479) + CR1-X2          LINE/CR1            3546   4104   (34)   1943  
  186    7.1  0.0  0.0  contig_10071    16892  16919  (68984) + (T)n            Simple_repeat          1     28    (0)   1944  
   21    7.1  0.0  0.0  contig_10071    17340  17381  (68522) + AT_rich         Low_complexity         1     42    (0)   1945  
 1673   11.8  1.2  0.0  contig_10071    17627  17881  (68022) + CR1-H           LINE/CR1            4486   4743   (69)   1946  
  388   11.9  0.0  0.0  contig_10071    24643  24701  (61202) C GGLTR3B1        LTR/ERVL           (448)     59      1   1947  
  335   33.9  9.2  5.1  contig_10071    24702  25088  (60815) C CR1-B2          LINE/CR1           (144)   4428   4318   1948  
  818   33.1  7.4  1.4  contig_10071    25099  25518  (60385) C CR1-B2          LINE/CR1           (758)   3378   2934   1948  
   21    5.7  0.0  0.0  contig_10071    26025  26059  (59844) + AT_rich         Low_complexity         1     35    (0)   1949  
  696   20.0 23.4  0.0  contig_10071    27426  27600  (58303) C CR1-Y1_Aves     LINE/CR1           (119)   3220   3005   1950  
  509   13.3  0.0  1.3  contig_10071    27597  27672  (58231) + CR1-F           LINE/CR1               1     75 (4438)   1951 *
 1384   12.3  0.0  0.0  contig_10071    27668  27862  (58041) + CR1-Y2          LINE/CR1            2277   2471 (2042)   1952 *
 1385   15.0  0.4  0.0  contig_10071    27858  28082  (57821) + CR1-Y2          LINE/CR1            3639   3864  (650)   1952  
  225   11.1  0.0  0.0  contig_10071    28083  28118  (57785) C GGLTR12C        LTR/ERVL             (0)    787    752   1953  
  220   31.0  2.7  1.4  contig_10071    32102  32248  (53655) + (CACG)n         Simple_repeat          1    149    (0)   1954  
  334   17.5  2.5  0.0  contig_10071    32579  32658  (53245) + T-rich          Low_complexity         3     84    (0)   1955  
  183    8.0  0.0  0.0  contig_10071    32894  32918  (52985) + (TTTA)n         Simple_repeat          3     27    (0)   1956  
  216    0.0  0.0  0.0  contig_10071    35397  35420  (50483) + (TCTA)n         Simple_repeat          1     24    (0)   1957  
   22    0.0  0.0  0.0  contig_10071    35450  35471  (50432) + AT_rich         Low_complexity         1     22    (0)   1958  
   23    3.3  0.0  0.0  contig_10071    38520  38549  (47354) + AT_rich         Low_complexity         1     30    (0)   1959  
  229   14.9  4.3  4.3  contig_10071    41000  41069  (44834) + T-rich          Low_complexity         2     71    (0)   1960  
  396   26.6 10.9  3.3  contig_10071    41581  41790  (44113) + Eulor2A         DNA?                   1    226   (82)   1961  
 3188   18.9  0.5  0.4  contig_10071    43101  43657  (42246) + Char12Mar1_GG   DNA/hAT-Charlie      835   1392   (67)   1962  
  218   21.7  0.0  0.0  contig_10071    45021  45066  (40837) + T-rich          Low_complexity         1     46    (0)   1963  
   26    0.0  0.0  0.0  contig_10071    46514  46539  (39364) + AT_rich         Low_complexity         1     26    (0)   1964  
  201    6.8  4.4  2.2  contig_10071    46816  46860  (39043) + (CAAA)n         Simple_repeat          2     47    (0)   1965  
  207    0.0  0.0  0.0  contig_10071    47202  47224  (38679) + (TTTTTG)n       Simple_repeat          2     24    (0)   1966  
   23    0.0  0.0  0.0  contig_10071    48908  48930  (36973) + AT_rich         Low_complexity         1     23    (0)   1967  
  312   32.6  5.4  2.9  contig_10071    50147  50386  (35517) C CR1-B           LINE/CR1           (330)   4237   3992   1968  
 2456   13.9  5.3  1.6  contig_10071    50826  51255  (34648) + GGLTR5B         LTR/ERVL               1    446   (97)   1969  
  206   18.0  0.0  5.7  contig_10071    51911  51963  (33940) + T-rich          Low_complexity         1     50    (0)   1970  
   38    0.0  0.0  0.0  contig_10071    52681  52718  (33185) + AT_rich         Low_complexity         1     38    (0)   1971  
   24    6.7  0.0  0.0  contig_10071    53984  54028  (31875) + AT_rich         Low_complexity         1     45    (0)   1972  
  234    0.0  0.0  0.0  contig_10071    54613  54638  (31265) + (TTTA)n         Simple_repeat          2     27    (0)   1973  
   22    0.0  0.0  0.0  contig_10071    55764  55785  (30118) + AT_rich         Low_complexity         1     22    (0)   1974  
  255    3.1  0.0  0.0  contig_10071    56039  56070  (29833) + (TTTTTG)n       Simple_repeat          5     36    (0)   1975  
  270   23.1  9.9  0.0  contig_10071    62640  62730  (23173) C CR1-F2          LINE/CR1             (8)   4245   4146   1976  
  485   19.5  3.5  0.0  contig_10071    65167  65253  (20650) + CR1-F2          LINE/CR1            4019   4108  (145)   1977  
  408    4.0  0.0  0.0  contig_10071    66249  66298  (19605) + (TAAAA)n        Simple_repeat          2     51    (0)   1978  
  942   19.4  0.0  0.6  contig_10071    66342  66502  (19401) + Char12Mar1_GG   DNA/hAT-Charlie      833    992  (467)   1979 *
 1985   17.8  1.7  0.3  contig_10071    66502  66845  (19058) + Char12Mar1_GG   DNA/hAT-Charlie     1044   1392   (67)   1980  
  517   12.6  3.4  0.2  contig_10071    67893  67994  (17909) C CR1-X2          LINE/CR1             (3)   4135   4030   1981  
  406   15.6 11.7  4.3  contig_10071    67988  68081  (17822) C CR1-X2          LINE/CR1           (312)   3824   3724   1981 *
   22    0.0  0.0  0.0  contig_10071    68220  68241  (17662) + AT_rich         Low_complexity         1     22    (0)   1982  
  781   23.9 14.0  0.4  contig_10071    75480  75714  (10189) C CR1-Y1_Aves     LINE/CR1            (10)   3329   3063   1983  
  212   18.8  0.0  2.0  contig_10071    75745  75793  (10110) + T-rich          Low_complexity         3     50    (0)   1984  
   22    3.5  0.0  0.0  contig_10071    76762  76790   (9113) + AT_rich         Low_complexity         1     29    (0)   1985  
   21    0.0  0.0  0.0  contig_10071    82239  82259   (3644) + AT_rich         Low_complexity         1     21    (0)   1986  
  216   32.4  0.0  0.0  contig_10071    85350  85417    (486) + A-rich          Low_complexity         1     68    (0)   1987  
 1775   22.3  3.0  0.0  contig_100710       1    367      (0) + CR1-C4          LINE/CR1            2313   2690 (1821)   1988  
  216   11.1  0.0  0.0  contig_100714       1     36    (396) + (T)n            Simple_repeat          1     36    (0)   1989  
  423   23.0  0.0  0.0  contig_10072       11    188   (7615) + (CAG)n          Simple_repeat          3    180    (0)   1990  
  381   35.2  0.3  1.7  contig_10072      197    464   (7339) + GA-rich         Low_complexity         1    264    (0)   1991  
  264   20.0  0.0  0.0  contig_10072      590    654   (7149) + GA-rich         Low_complexity         1     65    (0)   1992  
  224   20.9  0.0  0.0  contig_10072     1822   1864   (5939) + (CTG)n          Simple_repeat          2     44    (0)   1993  
  198   11.8  0.0  0.0  contig_10072     2122   2155   (5648) + (CAG)n          Simple_repeat          3     36    (0)   1994  
  242   25.5  4.3  4.3  contig_10072     2636   2799   (5004) + (CAG)n          Simple_repeat          2    165    (0)   1995  
  208   28.6  1.6  2.3  contig_10072     3016   3144   (4659) + (CAG)n          Simple_repeat          3    130    (0)   1996  
  255   23.3  4.2  2.4  contig_10072     3169   3335   (4468) + (CAG)n          Simple_repeat          3    172    (0)   1996  
  188   10.3  0.0  4.9  contig_10072     3550   3590   (4213) + GA-rich         Low_complexity         3     41    (0)   1997  
  229   29.5  1.9  1.9  contig_10072     4001   4159   (3644) + (CAG)n          Simple_repeat          1    159    (0)   1998  
  210   32.5  0.9  0.0  contig_10072     4978   5091   (2712) + (TA)n           Simple_repeat          1    115    (0)   1999  
  272   26.1  0.0  0.0  contig_10072     6843   6888    (915) + (TA)n           Simple_repeat          2     47    (0)   2000  
  203   15.8  0.0  0.0  contig_10072     7334   7371    (432) + (TG)n           Simple_repeat          2     39    (0)   2001  
  237    6.5  0.0  0.0  contig_10072     7596   7626    (177) + (TA)n           Simple_repeat          1     31    (0)   2002  
  207   10.0  0.0  0.0  contig_10072     7731   7760     (43) + (TA)n           Simple_repeat          1     30    (0)   2003  
  258   10.5  0.0  0.0  contig_100720     326    363      (0) + (T)n            Simple_repeat          1     38    (0)   2004  
  254   41.1  0.0  0.0  contig_100721      68    235   (8487) + (CATCG)n        Simple_repeat          5    172    (0)   2005  
  271   25.0  3.6  0.0  contig_100721     833   1006   (7716) + (TTGGGG)n       Simple_repeat          1    180    (0)   2006  
  484   14.4  0.0  7.9  contig_100721    1013   1373   (7349) + (GGTTG)n        Simple_repeat          1    332    (0)   2007  
  394   22.0  0.0  7.0  contig_100721    1394   1756   (6966) + (GGTTG)n        Simple_repeat          1    337    (0)   2007  
   27    2.9  0.0  0.0  contig_100721    2318   2351   (6371) + GC_rich         Low_complexity         1     34    (0)   2008  
  216    8.6  0.0  0.0  contig_100721    2402   2436   (6286) + (TG)n           Simple_repeat          1     35    (0)   2009  
  421   28.4  4.9  0.0  contig_100721    2715   3050   (5672) + (CCCCAA)n       Simple_repeat          1    352    (0)   2010  
   25    0.0  0.0  0.0  contig_100725     214    238    (306) + AT_rich         Low_complexity         1     25    (0)   2011  
  864   11.1  1.6  0.0  contig_100727       1    126   (1633) + CR1-Y2          LINE/CR1            4386   4513    (1)   2012  
  270    0.0  0.0  0.0  contig_100728      71    100    (291) + (TCC)n          Simple_repeat          3     32    (0)   2013  
  252    8.6  0.0  0.0  contig_10073     7844   7878  (35797) + (T)n            Simple_repeat          1     35    (0)   2014  
   28    0.0  0.0  0.0  contig_10073     9353   9380  (34295) + AT_rich         Low_complexity         1     28    (0)   2015  
  456   17.3  0.0  1.3  contig_10073    23309  23384  (20291) + CR1-Y2_Aves     LINE/CR1            3256   3330    (9)   2016  
  321   15.0  6.7  0.0  contig_10073    28717  28776  (14899) + Char12Mar1_GG   DNA/hAT-Charlie      889    952  (507)   2017 *
  864   15.4  0.0  0.0  contig_10073    28774  28903  (14772) + Char12Mar1_GG   DNA/hAT-Charlie     1264   1393   (66)   2018  
  317   20.6  4.4  0.0  contig_10073    31357  31424  (12251) + CR1-H2          LINE/CR1            4726   4796   (16)   2019  
  191    7.5  0.0  7.0  contig_10073    40261  40303   (3372) + (A)n            Simple_repeat          1     40    (0)   2020  
  201   18.2  0.0  0.0  contig_10073    42473  42505   (1170) + A-rich          Low_complexity         1     33    (0)   2021  
  363   26.1  6.3  0.0  contig_100733     207    317     (83) C CR1-Y4          LINE/CR1             (7)   4508   4391   2022  
  443   18.5  1.2  0.0  contig_100733     320    400      (0) C CR1-Y4          LINE/CR1           (443)   4072   3991   2022  
   25    0.0  0.0  0.0  contig_10074     5683   5707  (16155) + AT_rich         Low_complexity         1     25    (0)   2023  
  486   25.4  3.1  0.0  contig_10074     6988   7117  (14745) + CR1-Y1_Aves     LINE/CR1            3055   3188  (151)   2024  
  366   27.2  2.9  1.9  contig_10074     8522   8626  (13236) C CR1-F2          LINE/CR1            (14)   4239   4134   2025  
 2568   24.7  5.3  0.9  contig_10074    21163  21853      (9) + CR1-Y1_Aves     LINE/CR1            2563   3284   (55)   2026  
  765   14.1  2.4  0.6  contig_100742       1    164    (241) + (TATG)n         Simple_repeat          2    168    (0)   2027  
  227   13.3  6.5  2.8  contig_100742     271    378     (27) + (TA)n           Simple_repeat          1    112    (0)   2028  
  186   10.3  0.0  0.0  contig_100742     377    405      (0) + (TAG)n          Simple_repeat          1     29    (0)   2029 *
  216    0.0  0.0  0.0  contig_100743     942    965    (123) + (CAAAA)n        Simple_repeat          2     25    (0)   2030  
 1079   30.2  6.8  1.9  contig_100747      29    440    (318) C CR1-G           LINE/CR1           (138)   4109   3678   2031  
  557   10.0  0.0  0.0  contig_100748       1     80    (900) C CR1-G           LINE/CR1           (951)   3296   3217   2032  
  236   21.3  0.0  3.2  contig_10075       11     73  (32277) + CR1-G           LINE/CR1            4180   4240    (7)   2033  
  884   25.8  5.4  0.0  contig_10075     4280   4465  (27885) + CR1-Y2          LINE/CR1            4310   4505    (9)   2034  
  538   17.3  1.8  1.8  contig_10075     5078   5189  (27161) + CR1-E           LINE/CR1            4413   4524    (0)   2035  
  231   11.4  0.0  0.0  contig_10075     7560   7594  (24756) + (A)n            Simple_repeat          1     35    (0)   2036  
  243    8.8  0.0  0.0  contig_10075     9316   9349  (23001) + (T)n            Simple_repeat          1     34    (0)   2037  
   26    5.0  0.0  0.0  contig_10075    10017  10056  (22294) + GC_rich         Low_complexity         1     40    (0)   2038  
 3073   14.8 13.9  0.2  contig_10075    12759  13346  (19004) C CR1-X1          LINE/CR1            (10)   4126   3458   2039  
  765   17.1  0.0  0.0  contig_10075    16352  16468  (15882) + CR1-C3          LINE/CR1            4073   4189  (350)   2040  
 2954   14.3  4.6  0.0  contig_10075    23898  24374   (7976) + CR1-C4          LINE/CR1            3616   4114  (397)   2041  
 1558   15.0  0.0  2.0  contig_10075    24376  24620   (7730) + CR1-C4          LINE/CR1            4265   4504    (7)   2041  
   21    0.0  0.0  0.0  contig_10075    24766  24786   (7564) + AT_rich         Low_complexity         1     21    (0)   2042  
   24    0.0  0.0  0.0  contig_10075    24882  24905   (7445) + AT_rich         Low_complexity         1     24    (0)   2043  
  207   10.0  0.0  0.0  contig_10075    25276  25305   (7045) + (GAAA)n         Simple_repeat          3     32    (0)   2044  
  613   28.4  8.4 10.2  contig_10075    26875  27266   (5084) + CR1-Y2_Aves     LINE/CR1            2914   3298   (41)   2045  
   34    7.9  0.0  0.0  contig_100751      90    165   (1229) + AT_rich         Low_complexity         1     76    (0)   2046  
  241   19.4  5.2  0.7  contig_100752       1    135   (4793) + (CAG)n          Simple_repeat          2    142    (0)   2047  
  417   28.1  0.3  3.5  contig_100752     662   1037   (3891) + (CAG)n          Simple_repeat          1    363    (0)   2048  
  412   26.9  1.7  1.7  contig_100752    1336   1513   (3415) + (CTG)n          Simple_repeat          3    180    (0)   2049  
 1053   12.3  0.0  0.0  contig_100752    1719   1897   (3031) + (CAG)n          Simple_repeat          2    180    (0)   2050  
  265   29.4  0.7  1.4  contig_100752    2060   2204   (2724) + (CAG)n          Simple_repeat          3    146    (0)   2051  
  232   31.4  0.9  0.9  contig_100752    2351   2456   (2472) + (CAG)n          Simple_repeat          1    106    (0)   2052  
  280   33.1  0.7  0.0  contig_100752    2568   2721   (2207) + (CAG)n          Simple_repeat          2    156    (0)   2053  
  213   29.7  1.5  1.5  contig_100752    3063   3192   (1736) + (CAG)n          Simple_repeat          1    130    (0)   2054  
  267   26.7  1.4  5.1  contig_100752    3397   3534   (1394) + (CAG)n          Simple_repeat          3    135    (0)   2055  
  222   28.4  0.0  0.0  contig_100752    3594   3667   (1261) + GA-rich         Low_complexity         1     74    (0)   2056  
  225   26.8  0.0  0.0  contig_100752    4705   4760    (168) + GA-rich         Low_complexity         2     57    (0)   2057  
  189   12.1  0.0  0.0  contig_100752    4885   4917     (11) + (CAG)n          Simple_repeat          1     33    (0)   2058  
  298   26.1  9.9  2.6  contig_100754      13    168    (872) + GGERVL18-LTR    LTR/ERVL              70    238  (105)   2059  
 3159   13.8  1.6  0.6  contig_100756     471    971    (645) C CR1-D           LINE/CR1             (9)   4669   4164   2060  
 1151   17.5  0.5  1.0  contig_10076        1    208  (75497) C CR1-Y4          LINE/CR1           (505)   4010   3804   2061  
  180   11.1  0.0  0.0  contig_10076     4466   4492  (71213) + (GAAA)n         Simple_repeat          3     29    (0)   2062  
  183    4.2  0.0  0.0  contig_10076     6458   6481  (69224) + (CCCA)n         Simple_repeat          1     24    (0)   2063  
  361   20.0 18.5  3.7  contig_10076     9067   9201  (66504) + CR1-C4          LINE/CR1            4357   4511    (0)   2064  
  518   17.1  3.6  0.0  contig_10076    18876  18986  (56719) C CR1-C4          LINE/CR1             (1)   4510   4396   2065  
  348   11.9 39.6  0.0  contig_10076    19209  19309  (56396) C CR1-C4          LINE/CR1           (140)   4371   4231   2065  
  331   26.1  4.5  2.5  contig_10076    21958  22114  (53591) + (CATATA)n       Simple_repeat          3    162    (0)   2066  
 1251   17.0  3.6  1.6  contig_10076    22685  22935  (52770) C CR1-X2          LINE/CR1             (2)   4136   3881   2067  
   25    0.0  0.0  0.0  contig_10076    25345  25369  (50336) + AT_rich         Low_complexity         1     25    (0)   2068  
 3256   15.8  1.5  1.5  contig_10076    28275  28865  (46840) C CR1-D           LINE/CR1            (10)   4668   4078   2069  
   25    3.1  0.0  0.0  contig_10076    31431  31462  (44243) + AT_rich         Low_complexity         1     32    (0)   2070  
   22    0.0  0.0  0.0  contig_10076    33770  33791  (41914) + AT_rich         Low_complexity         1     22    (0)   2071  
  345    9.7  3.3  0.0  contig_10076    35739  35809  (39896) C CR1-G           LINE/CR1             (7)   4240   4198   2072  
  234    6.2  0.0  0.0  contig_10076    36538  36569  (39136) + (TTTTG)n        Simple_repeat          3     34    (0)   2073  
  186    7.1  0.0  0.0  contig_10076    37248  37275  (38430) + (CAAA)n         Simple_repeat          2     29    (0)   2074  
  403   23.3  0.0  0.0  contig_10076    46294  46383  (29322) + (TAGA)n         Simple_repeat          1     90    (0)   2075  
   22    0.0  0.0  0.0  contig_10076    49800  49821  (25884) + AT_rich         Low_complexity         1     22    (0)   2076  
  231   19.2  0.0  4.0  contig_10076    50613  50688  (25017) + T-rich          Low_complexity         4     76    (0)   2077  
  312   17.0  0.0  0.0  contig_10076    51576  51628  (24077) C LFSINE_Vert     SINE                 (2)    457    405   2078  
  264    3.0  0.0  0.0  contig_10076    54001  54033  (21672) + (CATTT)n        Simple_repeat          1     33    (0)   2079  
   21    0.0  0.0  0.0  contig_10076    60825  60845  (14860) + AT_rich         Low_complexity         1     21    (0)   2080  
  968   21.4 12.2  3.4  contig_10076    67270  67625   (8080) C CR1-Y1_Aves     LINE/CR1           (146)   3193   2899   2081  
  682   26.2  4.6  2.5  contig_10076    67596  67791   (7914) C CR1-Y2_Aves     LINE/CR1          (2115)   1224   1025   2082 *
   27    0.0  0.0  0.0  contig_10076    68198  68224   (7481) + AT_rich         Low_complexity         1     27    (0)   2083  
   26    0.0  0.0  0.0  contig_10076    73597  73622   (2083) + AT_rich         Low_complexity         1     26    (0)   2084  
  200   28.6  0.0  1.8  contig_10076    74101  74157   (1548) + A-rich          Low_complexity         5     60    (0)   2085  
  180    0.0  0.0  0.0  contig_100761    1010   1029  (18590) + (CTG)n          Simple_repeat          1     20    (0)   2086  
  271   23.6  1.0 10.1  contig_100761    1260   1457  (18162) + (CAG)n          Simple_repeat          1    180    (0)   2087  
  676   29.7  0.5  0.5  contig_100761   11691  11876   (7743) + LSU-rRNA_Hsa    rRNA                1489   1674 (3361)   2088  
  303   13.7  0.0  0.0  contig_100761   13065  13115   (6504) + U5              snRNA                 12     62   (54)   2089  
  217   30.3  0.0  0.0  contig_100761   15803  15868   (3751) + (TATATG)n       Simple_repeat          6     71    (0)   2090  
  244    6.1  0.0  7.5  contig_100761   15937  15989   (3630) + (CAG)n          Simple_repeat          2     50    (0)   2091  
  463   13.0  0.5 15.7  contig_100761   16187  16396   (3223) + (CTG)n          Simple_repeat          3    180    (0)   2092  
  479   16.7  5.8  0.0  contig_100761   18429  18548   (1071) + (CATATA)n       Simple_repeat          4    130    (0)   2093  
  237    8.3  0.0  0.0  contig_100761   18717  18752    (867) + (CAG)n          Simple_repeat          2     37    (0)   2094  
  329   29.2  0.7  1.4  contig_100761   18790  18935    (684) + (CAG)n          Simple_repeat          1    145    (0)   2094  
  611   32.2  0.0  0.0  contig_100761   19005  19156    (463) + (CTG)n          Simple_repeat          2    153    (0)   2095  
  482   14.1  2.4  6.9  contig_100761   19278  19619      (0) + (CAG)n          Simple_repeat          1    326    (0)   2096  
   35    7.8  0.0  0.0  contig_100762     624    700    (235) + GC_rich         Low_complexity         1     77    (0)   2097  
 2363    7.0  0.3  0.0  contig_100764       1    299     (77) + CR1-H           LINE/CR1            4105   4404  (408)   2098  
  531   15.5  0.0  0.0  contig_100764     293    376      (0) + CR1-Y           LINE/CR1            3640   3723  (790)   2099 *
 1814   15.5  0.3  0.0  contig_100766     242    545    (260) C CR1-X           LINE/CR1           (165)   3971   3667   2100  
 1256   22.0  5.5  0.9  contig_100768       1    315      (5) + Mariner1_GG     DNA/TcMar-Mariner    153    477   (89)   2101  
 1651   20.7  6.0  2.5  contig_100769       1    397      (0) C Mariner1b_GG    DNA/TcMar-Mariner    (3)    563    153   2102  
 1743   16.4  1.4  0.0  contig_10077        1    293  (57389) C Char12Mar1_GG   DNA/hAT-Charlie    (195)   1264    968   2103  
  264   17.6  0.0 11.7  contig_10077     4921   4997  (52685) C CR1-E           LINE/CR1             (7)   4517   4450   2104  
 4484   13.6  4.6  1.2  contig_10077     7231   7962  (49720) + CR1-D           LINE/CR1            3913   4669    (9)   2105  
   22    5.6  0.0  0.0  contig_10077     8163   8198  (49484) + AT_rich         Low_complexity         1     36    (0)   2106  
   22    5.6  0.0  0.0  contig_10077    13653  13688  (43994) + AT_rich         Low_complexity         1     36    (0)   2107  
   24    0.0  0.0  0.0  contig_10077    14184  14207  (43475) + AT_rich         Low_complexity         1     24    (0)   2108  
  221   21.0  1.6  0.0  contig_10077    14209  14270  (43412) + (TA)n           Simple_repeat          2     64    (0)   2109  
   21    0.0  0.0  0.0  contig_10077    18324  18344  (39338) + AT_rich         Low_complexity         1     21    (0)   2110  
   24    5.3  0.0  0.0  contig_10077    22584  22621  (35061) + GC_rich         Low_complexity         1     38    (0)   2111  
  464   14.8  0.6  1.4  contig_10077    29671  29761  (27921) + CR1-X2          LINE/CR1            3954   4041   (97)   2112  
  744   14.4  0.8  0.0  contig_10077    30880  31004  (26678) + CR1-Y3          LINE/CR1            4384   4509    (8)   2113  
   29    0.0  0.0  0.0  contig_10077    37682  37710  (19972) + AT_rich         Low_complexity         1     29    (0)   2114  
  483   19.9  1.6  0.8  contig_10077    42809  42935  (14747) + CR1-C4          LINE/CR1            4383   4510    (1)   2115  
  320   15.6  3.7  0.0  contig_10077    47574  47682  (10000) + (TA)n           Simple_repeat          2    114    (0)   2116  
  353   20.8  3.2  0.0  contig_10077    50858  50963   (6719) C CR1-F2          LINE/CR1             (9)   4244   4146   2117  
  213    3.9  0.0  0.0  contig_10077    53025  53050   (4632) + (CAAAA)n        Simple_repeat          2     27    (0)   2118  
   21    3.6  0.0  0.0  contig_10077    56498  56525   (1157) + AT_rich         Low_complexity         1     28    (0)   2119  
  700   17.1  0.8  0.0  contig_100775       8    130    (207) + CR1-C4          LINE/CR1            4181   4304  (207)   2120  
  704   16.3  0.8  0.0  contig_100776       8    130    (208) + CR1-C4          LINE/CR1            4181   4304  (207)   2121  
  705   19.0  4.7  6.5  contig_100778       1    214   (5448) + ENS1B-LTR       LTR/ERVL             132    341  (538)   2122  
  274   23.3  8.9  3.2  contig_100778    5328   5451    (211) + ENS1B-LTR       LTR/ERVL             458    588  (291)   2122  
  241   20.5  1.2  4.9  contig_100778    5580   5661      (1) + ENS1B-LTR       LTR/ERVL             578    656  (223)   2122  
   27    4.9  0.0  0.0  contig_10078        6     46  (69513) + GC_rich         Low_complexity         1     41    (0)   2123  
   21    0.0  0.0  0.0  contig_10078    13163  13183  (56376) + AT_rich         Low_complexity         1     21    (0)   2124  
  249   10.8  0.0  0.0  contig_10078    18055  18091  (51468) + (TTA)n          Simple_repeat          3     39    (0)   2125  
  261    0.0  0.0  0.0  contig_10078    18854  18882  (50677) + (TG)n           Simple_repeat          2     30    (0)   2126  
  261    0.0  0.0  0.0  contig_10078    19897  19925  (49634) + (TTTTA)n        Simple_repeat          2     30    (0)   2127  
   21    0.0  0.0  0.0  contig_10078    23749  23769  (45790) + AT_rich         Low_complexity         1     21    (0)   2128  
   27    0.0  0.0  0.0  contig_10078    24361  24387  (45172) + AT_rich         Low_complexity         1     27    (0)   2129  
  183    4.2  0.0  0.0  contig_10078    26009  26032  (43527) + (TAAAAA)n       Simple_repeat          1     24    (0)   2130  
   28    2.9  0.0  0.0  contig_10078    32506  32540  (37019) + AT_rich         Low_complexity         1     35    (0)   2131  
  421   11.0  0.4  2.8  contig_10078    34063  34135  (35424) C CR1-Y2          LINE/CR1            (29)   4510   4443   2132  
  793   16.8  0.7  2.7  contig_10078    34754  34900  (34659) C CR1-C3          LINE/CR1             (7)   4532   4389   2133  
   23    3.3  0.0  0.0  contig_10078    45498  45527  (24032) + AT_rich         Low_complexity         1     30    (0)   2134  
  243    8.8  0.0  0.0  contig_10078    45959  45992  (23567) + (A)n            Simple_repeat          1     34    (0)   2135  
  201   14.7  0.0  0.0  contig_10078    48228  48261  (21298) + (TTTC)n         Simple_repeat          2     35    (0)   2136  
   24    3.2  0.0  0.0  contig_10078    49578  49608  (19951) + AT_rich         Low_complexity         1     31    (0)   2137  
  180    0.0  0.0  0.0  contig_10078    54388  54407  (15152) + (GA)n           Simple_repeat          1     20    (0)   2138  
   22    3.5  0.0  0.0  contig_10078    56492  56520  (13039) + AT_rich         Low_complexity         1     29    (0)   2139  
   27    0.0  0.0  0.0  contig_10078    65428  65454   (4105) + AT_rich         Low_complexity         1     27    (0)   2140  
  408   11.1  0.0  0.0  contig_10078    66243  66305   (3254) + (T)n            Simple_repeat          1     63    (0)   2141  
 1788   19.3 11.6  0.7  contig_100781    4656   5068   (1072) + CR1-Y1_Aves     LINE/CR1            2873   3330    (9)   2142  
  316   35.5  0.0  0.0  contig_100781    5181   5321    (819) + A-rich          Low_complexity         1    141    (0)   2143  
 1318   10.8 15.0  0.5  contig_100781    5928   6140      (0) + CR1-D2          LINE/CR1            4427   4670    (9)   2144  
  312   25.0  7.3  0.0  contig_100782       1     96    (424) + GGERV22_LTR     LTR/ERVL             171    273   (70)   2145  
  571   20.6  0.2  0.2  contig_100784     428    539     (94) C CR1-C4          LINE/CR1            (92)   4419   4321   2146  
  740   10.5 32.0  0.0  contig_100786      11    163    (241) + CR1-Y2          LINE/CR1            3815   4016  (498)   2147  
  395   26.9  0.0  0.0  contig_100786     166    232    (172) + CR1-Y           LINE/CR1            4436   4502   (11)   2148  
  243    8.8  0.0  0.0  contig_100786     266    299    (105) + (TCC)n          Simple_repeat          3     36    (0)   2149  
  378   14.3  3.3  0.0  contig_100789       1     91    (229) + (TA)n           Simple_repeat          1     94    (0)   2150  
  369   12.9  0.0  0.0  contig_100789     126    195    (125) + (TCTA)n         Simple_repeat          4     73    (0)   2151  
  223    9.3  2.3  2.3  contig_100789     273    316      (4) + (TA)n           Simple_repeat          2     45    (0)   2152  
 1308   17.5  4.8  0.2  contig_10079     3350   3635   (9775) + CR1-D2          LINE/CR1            4233   4664   (15)   2153  
  626   22.2  6.4  0.0  contig_10079     4200   4370   (9040) C CR1-C4          LINE/CR1             (3)   4508   4327   2154  
   22    0.0  0.0  0.0  contig_10079     6649   6670   (6740) + AT_rich         Low_complexity         1     22    (0)   2155  
  369   23.3 18.1  0.0  contig_10079     6794   6926   (6484) + CR1-X           LINE/CR1            3977   4133    (3)   2156  
  446   15.8  7.1  3.5  contig_10079     9095   9179   (4231) + CR1-C3          LINE/CR1            4438   4525   (14)   2157  
  956   16.4  0.0  0.0  contig_10079     9881  10039   (3371) + CR1-C3          LINE/CR1            4368   4526   (13)   2158  
  923   13.7  6.7  6.2  contig_10079    11304  11497   (1913) C GGERVL18-LTR    LTR/ERVL            (82)    259     65   2159  
  202   22.9  0.0  0.0  contig_100790       1     48   (1930) + (TA)n           Simple_repeat          1     48    (0)   2160  
  249   26.2  1.9  5.7  contig_100790     508    665   (1313) + GA-rich         Low_complexity         1    152    (0)   2161  
 2443   14.7  4.0  2.7  contig_100791       1    447      (0) C Char12Mar1_GG   DNA/hAT-Charlie    (654)    805    353   2162  
  204   13.5  2.7  0.0  contig_100792     414    450      (5) + (CATA)n         Simple_repeat          1     38    (0)   2163  
   29    0.0  0.0  0.0  contig_100793     115    143    (221) + AT_rich         Low_complexity         1     29    (0)   2164  
  539   17.4  0.0  0.0  contig_100796     237    328      (0) + CR1-B2          LINE/CR1            4302   4393  (179)   2165  
   23    0.0  0.0  0.0  contig_100798       1     23    (894) + AT_rich         Low_complexity         1     23    (0)   2166  
   23    3.3  0.0  0.0  contig_100798      66     95    (822) + AT_rich         Low_complexity         1     30    (0)   2167  
   22    0.0  0.0  0.0  contig_100798     485    506    (411) + AT_rich         Low_complexity         1     22    (0)   2168  
  180    0.0  0.0  0.0  contig_100799     607    626      (0) + (TTTTA)n        Simple_repeat          5     24    (0)   2169  
   41    0.0  0.0  0.0  contig_1008      1121   1161  (59973) + AT_rich         Low_complexity         1     41    (0)   2170  
  471   15.7  0.0  1.2  contig_1008      7180   7263  (53871) + CR1-X           LINE/CR1            4045   4127    (9)   2171  
  348   28.9  6.5  4.9  contig_1008      9690   9920  (51214) + MIR_Aves1       SINE/MIR              19    258    (6)   2172  
 2029   18.3  2.0  0.0  contig_1008     13464  13818  (47316) C CR1-C4          LINE/CR1            (10)   4501   4140   2173  
   26    3.0  0.0  0.0  contig_1008     27450  27482  (33652) + AT_rich         Low_complexity         1     33    (0)   2174  
   28    2.9  0.0  0.0  contig_1008     35325  35359  (25775) + AT_rich         Low_complexity         1     35    (0)   2175  
  282   17.1 15.8  0.0  contig_1008     43654  43729  (17405) C CR1-Y2_Aves     LINE/CR1            (17)   3322   3235   2176  
 3639   19.8  3.3  1.4  contig_1008     43811  44573  (16561) C CR1-Y1_Aves     LINE/CR1           (725)   2614   1838   2177  
  349   28.8  0.9  2.6  contig_1008     46589  46702  (14432) + CR1-G           LINE/CR1            4001   4112  (135)   2178  
   29    2.8  0.0  0.0  contig_1008     50118  50153  (10981) + GC_rich         Low_complexity         1     36    (0)   2179  
  223   17.8  0.0  0.0  contig_1008     57200  57244   (3890) + T-rich          Low_complexity         1     45    (0)   2180  
  218   17.3  3.8  1.9  contig_1008     57681  57733   (3401) + (CTGGGG)n       Simple_repeat          4     57    (0)   2181  
  889   15.5  4.3  0.0  contig_1008     59627  59813   (1321) + CR1-D2          LINE/CR1            4339   4533  (146)   2182  
   23    0.0  0.0  0.0  contig_10080      483    505  (46333) + AT_rich         Low_complexity         1     23    (0)   2183  
   23    0.0  0.0  0.0  contig_10080      569    591  (46247) + AT_rich         Low_complexity         1     23    (0)   2184  
   21    0.0  0.0  0.0  contig_10080     1472   1492  (45346) + AT_rich         Low_complexity         1     21    (0)   2185  
  307   28.4  6.7  5.2  contig_10080     1793   1926  (44912) C UCON23          DNA?                 (7)    147     12   2186  
  795   15.4  0.0  0.0  contig_10080     6935   7057  (39781) C CR1-F2          LINE/CR1           (335)   3912   3790   2187  
  398   16.7  0.0  0.0  contig_10080     7053   7112  (39726) C CR1-F2          LINE/CR1           (827)   3426   3367   2187 *
  251   20.2  1.0  0.0  contig_10080     9051   9149  (37689) + T-rich          Low_complexity         2    101    (0)   2188  
 2039   14.3  2.7  0.9  contig_10080     9505   9842  (36996) + CR1-E           LINE/CR1            4174   4517    (7)   2189  
   32    0.0  0.0  0.0  contig_10080    11065  11096  (35742) + AT_rich         Low_complexity         1     32    (0)   2190  
 2243   20.9 10.9  0.6  contig_10080    12821  13307  (33531) + Char12Mar1_GG   DNA/hAT-Charlie      856   1392   (67)   2191  
 1248   14.8  1.1  0.5  contig_10080    15426  15609  (31229) + CR1-Y2          LINE/CR1            4324   4508    (6)   2192  
  255   16.7  0.0  0.0  contig_10080    16463  16504  (30334) + CR1-X2          LINE/CR1            4082   4123   (15)   2193  
  447   30.1  5.8  0.6  contig_10080    18638  18811  (28027) + CR1-Y1_Aves     LINE/CR1            2833   3015  (324)   2194  
  641   12.1  1.1  0.0  contig_10080    19272  19362  (27476) C CR1-D           LINE/CR1             (8)   4670   4579   2195  
 1626   17.2  6.7  1.0  contig_10080    20063  20367  (26471) C CR1-Y4          LINE/CR1            (17)   4498   4183   2196  
 1052    8.4  9.1  0.0  contig_10080    23456  23609  (23229) + CR1-Y2          LINE/CR1            4342   4509    (5)   2197  
  307   27.2  0.0  0.0  contig_10080    24658  24738  (22100) + CR1-C4          LINE/CR1            1472   1552 (2959)   2198  
 5113   21.3  0.8  1.4  contig_10080    24750  25736  (21102) C CR1-C4          LINE/CR1          (1766)   2745   1765   2199  
  660   28.8  0.0  0.0  contig_10080    25757  25916  (20922) C CR1-F           LINE/CR1           (359)   4154   3995   2200  
 1575   22.1  4.4  5.4  contig_10080    26969  27355  (19483) + GGLTR3C2        LTR/ERVL               1    383  (179)   2201  
  330   24.1  1.2  1.2  contig_10080    27702  27781  (19057) + GGLTR3C2        LTR/ERVL             428    507    (1)   2201  
 1007   17.5  2.4  0.0  contig_10080    29392  29557  (17281) C Char12Mar1_GG   DNA/hAT-Charlie    (319)   1140    971   2202  
   21    0.0  0.0  0.0  contig_10080    30130  30150  (16688) + AT_rich         Low_complexity         1     21    (0)   2203  
 2559   19.1 12.6  0.2  contig_10080    30237  30735  (16103) + Mariner1b_GG    DNA/TcMar-Mariner      2    562    (4)   2204  
 3676   15.8  4.4  2.0  contig_10080    33154  33813  (13025) + CR1-D2          LINE/CR1            4002   4677    (2)   2205  
  233   21.7  0.0  0.0  contig_10080    36521  36566  (10272) + A-rich          Low_complexity        12     57    (0)   2206  
 1181   15.9  1.0  0.2  contig_10080    37424  37650   (9188) C CR1-Y2          LINE/CR1             (2)   4512   4336   2207  
   21    0.0  0.0  0.0  contig_10080    40729  40749   (6089) + AT_rich         Low_complexity         1     21    (0)   2208  
   22    0.0  0.0  0.0  contig_10080    43693  43714   (3124) + AT_rich         Low_complexity         1     22    (0)   2209  
  231    8.8  0.0  0.0  contig_10080    43793  43826   (3012) + (GGATG)n        Simple_repeat          3     36    (0)   2210  
   41    8.7  0.0  0.0  contig_10080    44345  44448   (2390) + AT_rich         Low_complexity         1    104    (0)   2211  
  189    7.4  0.0  0.0  contig_10080    45386  45412   (1426) + (TTTG)n         Simple_repeat          2     28    (0)   2212  
   21    0.0  0.0  0.0  contig_10080    46094  46114    (724) + AT_rich         Low_complexity         1     21    (0)   2213  
 1803   17.3  2.1  0.6  contig_10080    46512  46837      (1) C CR1-G           LINE/CR1            (10)   4237   3907   2214  
  239   31.5  1.1  1.1  contig_100802       1     90   (5034) + (TATG)n         Simple_repeat          3     92    (0)   2215  
  207    0.0  0.0  0.0  contig_100802     219    241   (4883) + (TAG)n          Simple_repeat          3     25    (0)   2216  
  333   33.3  2.4  1.2  contig_100802     701    927   (4197) + (CATA)n         Simple_repeat          1    229    (0)   2217  
  339   14.4  2.6  9.4  contig_100802    1216   1406   (3718) + (CTG)n          Simple_repeat          2    179    (0)   2218  
  308   32.0  0.6  1.9  contig_100802    1441   1596   (3528) + (CTG)n          Simple_repeat          3    156    (0)   2218  
  323   22.6  3.3  5.0  contig_100802    1638   1819   (3305) + (CTG)n          Simple_repeat          2    180    (0)   2218  
  279   18.1  0.0  0.0  contig_100802    1857   1928   (3196) + (CTG)n          Simple_repeat          1     72    (0)   2218  
  424   18.1  0.5 14.9  contig_100802    2295   2502   (2622) + (CTG)n          Simple_repeat          3    180    (0)   2219  
  225   25.5  0.7  4.6  contig_100802    2516   2667   (2457) + (CTG)n          Simple_repeat          3    148    (0)   2219  
  312   11.1  4.3  2.2  contig_100802    2832   2923   (2201) + (TA)n           Simple_repeat          1     94    (0)   2220  
  213    9.4  0.0  0.0  contig_100802    3339   3370   (1754) + (CAG)n          Simple_repeat          1     32    (0)   2221  
  552   19.0  2.3  0.6  contig_100802    3474   3648   (1476) + (CAG)n          Simple_repeat          2    179    (0)   2222  
  213   17.6  3.4  3.4  contig_100802    3771   3858   (1266) + (CAG)n          Simple_repeat          3     90    (0)   2223  
  247   26.5  0.0  2.0  contig_100802    4893   4992    (132) + (CTG)n          Simple_repeat          3    100    (0)   2224  
  225    0.0  0.0  0.0  contig_100802    5086   5110     (14) + (CTG)n          Simple_repeat          3     27    (0)   2225  
  711   15.3 10.0  2.1  contig_100803       1    140   (1149) C CR1-D           LINE/CR1           (198)   4480   4330   2226  
   25    3.1  0.0  0.0  contig_100804     190    221    (106) + AT_rich         Low_complexity         1     32    (0)   2227  
  210    7.1  0.0  0.0  contig_100805     928    955    (636) + (CATATA)n       Simple_repeat          2     29    (0)   2228  
  243   22.2  0.0  0.0  contig_100805     958   1038    (553) + GA-rich         Low_complexity         2     82    (0)   2229  
   22    3.5  0.0  0.0  contig_100805    1459   1487    (104) + AT_rich         Low_complexity         1     29    (0)   2230  
 5279   14.8  0.6  0.9  contig_100806       1    816      (0) C CR1-C           LINE/CR1           (953)   3590   2777   2231  
  731   12.9  0.0  1.1  contig_100807      39    218    (237) + (CACTC)n        Simple_repeat          3    180    (0)   2232  
  595   23.8  0.6  0.0  contig_100807     287    446      (9) + (CACTC)n        Simple_repeat          4    164    (0)   2233  
  343   23.1  0.0  2.5  contig_100808     599    750     (12) C (CTCTATGGGG)    Satellite            (1)    148      1   2234  
  252   26.9  5.0  0.0  contig_100809      10    128    (375) + (ACCCCATAGGG)   Satellite              2    126    (6)   2235  
  276   24.2  4.8  0.8  contig_100809     165    289    (214) + (ACCCCATAGGG)   Satellite              2    131    (1)   2235  
  604   17.3  1.9  0.0  contig_10081     1397   1500   (2117) C Char12Mar1_GG   DNA/hAT-Charlie    (107)   1352   1247   2236  
 1674   17.3  2.4  0.0  contig_10081     1502   1790   (1827) + CR1-F2          LINE/CR1            3174   3469  (784)   2237  
 1360   19.3 15.1  1.0  contig_10081     1790   2093   (1524) C Char12Mar1_GG   DNA/hAT-Charlie    (295)   1164    818   2236 *
 1205   20.0  0.0  0.0  contig_10081     3168   3367    (250) C CR1-C3          LINE/CR1          (2224)   2315   2116   2238  
 1262   10.2 13.7  0.0  contig_10081     3374   3578     (39) C CR1-Y2          LINE/CR1           (302)   4212   3980   2239  
  261   10.3  0.0  0.0  contig_10081     3579   3617      (0) C GGLTR12C        LTR/ERVL             (0)    787    749   2240  
  243   26.0  3.0  3.0  contig_100811     274    408    (428) + GA-rich         Low_complexity         2    136    (0)   2241  
  280   28.4  0.9  0.9  contig_100811     727    836      (0) + (CAG)n          Simple_repeat          2    111    (0)   2242  
  221    0.0  3.5  0.0  contig_100812      27     55   (1909) + (TA)n           Simple_repeat          1     30    (0)   2243  
  267    3.1  0.0  0.0  contig_100812     267    298   (1666) + (CA)n           Simple_repeat          1     32    (0)   2244  
  280   23.7  0.0 15.7  contig_100812     534    743   (1221) + (CATATA)n       Simple_repeat          4    180    (0)   2245  
  464   12.4  1.5 11.1  contig_100812    1167   1365    (599) + (CTG)n          Simple_repeat          1    180    (0)   2246  
  261   27.4  1.2  2.8  contig_100812    1511   1765    (199) + (CTG)n          Simple_repeat          1    250    (0)   2247  
  342   30.9  1.1  1.1  contig_100812    1786   1962      (2) + (CTG)n          Simple_repeat          2    178    (0)   2247  
  274   33.7  0.0  0.0  contig_100813      62    153    (622) + C-rich          Low_complexity         4     95    (0)   2248  
  180    0.0  0.0  0.0  contig_100813     489    508    (267) + (TA)n           Simple_repeat          1     20    (0)   2249  
 2759   17.1  1.6  0.2  contig_100814       1    429      (0) C CR1-F           LINE/CR1          (1118)   3395   2961   2250  
  186    4.3  0.0  0.0  contig_100815     154    176    (585) + (TAAA)n         Simple_repeat          2     24    (0)   2251  
  502   12.3  0.0  3.6  contig_100815     608    691     (70) C CR1-X           LINE/CR1             (0)   4136   4056   2252  
 3232   18.1  4.3  1.4  contig_100818       1    581      (5) + CR1-C4          LINE/CR1            3611   4208  (303)   2253  
  426   21.8  3.0  0.0  contig_100819      96    228   (3026) + (CTG)n          Simple_repeat          2    138    (0)   2254  
  683   12.8  0.0 10.9  contig_100819     244    445   (2809) + (CTG)n          Simple_repeat          1    180    (0)   2254  
  603   17.5  1.8  1.8  contig_100819     510    672   (2582) + (CTG)n          Simple_repeat          2    164    (0)   2255  
  677   14.5  0.0  9.1  contig_100819     696    892   (2362) + (CTG)n          Simple_repeat          2    180    (0)   2255  
  597   20.2  1.3  7.5  contig_100819    1020   1291   (1963) + (CTG)n          Simple_repeat          1    255    (0)   2256  
  286   16.7  3.0  4.0  contig_100819    1371   1470   (1784) + (CTG)n          Simple_repeat          2    100    (0)   2257  
  668   19.6  1.5  5.6  contig_100819    1544   1886   (1368) + (CAG)n          Simple_repeat          1    328    (0)   2258  
  620   19.9  0.4  6.6  contig_100819    1898   2453    (801) + (CAG)n          Simple_repeat          1    521    (0)   2258  
  857   20.5  0.3 10.1  contig_100819    2488   3165     (89) + (CAG)n          Simple_repeat          1    611    (0)   2258  
  282    7.3  0.0  0.0  contig_100819    3166   3206     (48) + (CA)n           Simple_repeat          2     42    (0)   2259  
  376   21.8  0.5 14.3  contig_100819    3207   3224     (30) + (CAG)n          Simple_repeat          1     15    (0)   2260  
  272   36.1  5.9  0.0  contig_10082      296    414     (36) + CR1-Y2_Aves     LINE/CR1            3004   3129  (210)   2261  
  342    2.5  0.0  0.0  contig_100821    1280   1319   (5256) C CR1-Y4          LINE/CR1             (7)   4508   4469   2262  
 1931   20.3  0.3  0.0  contig_100823       1    330   (1709) C Mariner1_GG     DNA/TcMar-Mariner  (886)    444    114   2263  
   22    0.0  0.0  0.0  contig_100825     960    981    (192) + GC_rich         Low_complexity         1     22    (0)   2264  
  225   16.3  0.0  0.0  contig_100826       3     51   (5619) + (CAG)n          Simple_repeat          1     49    (0)   2265  
  264   23.5  1.9  1.0  contig_100826     279    381   (5289) + (CAG)n          Simple_repeat          1    104    (0)   2266  
  227   24.6  0.0  0.0  contig_100826    4915   4971    (699) + (CAG)n          Simple_repeat          1     57    (0)   2267  
  309   20.6  6.3  5.2  contig_100826    5279   5452    (218) + (CAGAGA)n       Simple_repeat          2    177    (0)   2268  
  208   13.9  0.0  0.0  contig_100826    5635   5670      (0) + (CAGAGA)n       Simple_repeat          3     38    (0)   2269  
  400    9.4  0.0  0.0  contig_100827     349    401     (63) + CR1-Y4          LINE/CR1            4454   4506    (9)   2270  
  351   11.3  0.0  1.9  contig_100828     349    402     (63) + CR1-Y4          LINE/CR1            4454   4506    (9)   2271  
  205   25.0  1.3  1.3  contig_100829     212    288    (524) + GA-rich         Low_complexity         3     79    (0)   2272  
  288    7.7  0.0  0.0  contig_100829     364    402    (410) + (GGA)n          Simple_repeat          2     40    (0)   2273  
   21    0.0  0.0  0.0  contig_100829     520    540    (272) + GC_rich         Low_complexity         1     21    (0)   2274  
  730    9.4  0.0  0.0  contig_100829     707    812      (0) + CR1-G           LINE/CR1            3283   3388  (859)   2275  
  917   17.8 18.2  0.5  contig_10083     5478   5669   (4589) C Char12Mar1_GG   DNA/hAT-Charlie     (10)   1449   1224   2276  
  982   24.1  7.0  0.4  contig_10083     5670   5898   (4360) C Char12Mar1_GG   DNA/hAT-Charlie   (1103)    356    113   2277  
  583   23.6  0.1  2.2  contig_10083     6213   6347   (3911) + CR1-X2          LINE/CR1            3920   4035  (103)   2278  
  984   20.9  2.1  0.0  contig_10083     7556   7746   (2512) + CR1-C4          LINE/CR1            4313   4507    (4)   2279  
  180    0.0  0.0  0.0  contig_10083    10103  10122    (136) + (TTTA)n         Simple_repeat          3     22    (0)   2280  
  277   26.9  0.0  0.0  contig_100834     112    306   (1539) + (TA)n           Simple_repeat          1    195    (0)   2281  
  270   23.9  0.0  0.0  contig_100834     350    441   (1404) + (TA)n           Simple_repeat          1     92    (0)   2281  
  294   22.7  0.0  0.0  contig_100834     729    794   (1051) + (CTA)n          Simple_repeat          3     68    (0)   2282  
  186    4.3  0.0  0.0  contig_100834    1096   1118    (727) + (CTA)n          Simple_repeat          1     23    (0)   2283  
  471   10.0  0.0  0.0  contig_100834    1152   1221    (624) + (CTA)n          Simple_repeat          2     71    (0)   2283  
  324    0.0  0.0  0.0  contig_100834    1248   1283    (562) + (CA)n           Simple_repeat          2     37    (0)   2284  
  641   23.4  0.0  0.0  contig_100834    1291   1418    (427) + (CTA)n          Simple_repeat          1    128    (0)   2285  
  774   16.7  0.0  8.6  contig_100834    1460   1656    (189) + (CTA)n          Simple_repeat          1    180    (0)   2285  
 1215    8.1  0.0  0.0  contig_100834    1673   1845      (0) + (CTA)n          Simple_repeat          1    173    (0)   2285  
  361   14.9  3.3  5.0  contig_100836       1    120   (4768) + (CTG)n          Simple_repeat          1    118    (0)   2286  
  221   18.3  0.0  1.6  contig_100836     259    319   (4569) + CT-rich         Low_complexity         3     62    (0)   2287  
  228    8.6  0.0  0.0  contig_100836     369    403   (4485) + (CTG)n          Simple_repeat          2     36    (0)   2288  
  232   16.0  1.3  2.6  contig_100836     404    480   (4408) + CT-rich         Low_complexity         1     76    (0)   2289  
  282   14.7  0.5 19.6  contig_100836     495    714   (4174) + (CTG)n          Simple_repeat          2    179    (0)   2290  
  233   15.5  1.7  0.0  contig_100836     804    861   (4027) + (CTG)n          Simple_repeat          2     60    (0)   2291  
  189   10.7  0.0  0.0  contig_100836     946    973   (3915) + (TC)n           Simple_repeat          2     29    (0)   2292  
  255    3.1  0.0  0.0  contig_100836    2118   2149   (2739) + (CAG)n          Simple_repeat          2     33    (0)   2293  
  207    6.9  0.0  0.0  contig_100836    2150   2178   (2710) + (GAA)n          Simple_repeat          1     29    (0)   2294  
  334   15.0  0.0  0.0  contig_100836    2211   2290   (2598) + (CTG)n          Simple_repeat          2     81    (0)   2295  
  205   17.9  0.0  0.0  contig_100836    2301   2339   (2549) + (CAG)n          Simple_repeat          1     39    (0)   2296  
  306   18.2  0.0  0.0  contig_100836    2356   2421   (2467) + GA-rich         Low_complexity         3     68    (0)   2297  
  364   14.1  5.2  0.7  contig_100836    2438   2573   (2315) + (CAG)n          Simple_repeat          3    144    (0)   2298  
  189    7.4  0.0  0.0  contig_100836    2827   2853   (2035) + (CTG)n          Simple_repeat          3     29    (0)   2299  
  195    6.9  0.0  0.0  contig_100836    2864   2892   (1996) + (CAG)n          Simple_repeat          3     31    (0)   2300  
  201    3.9  0.0  0.0  contig_100836    2918   2943   (1945) + (GAA)n          Simple_repeat          1     26    (0)   2301  
  203   21.6  2.5  5.9  contig_100836    2952   3046   (1842) + GA-rich         Low_complexity         3     95    (0)   2302  
  273   13.5  0.0  0.0  contig_100836    3047   3098   (1790) + (CTG)n          Simple_repeat          1     52    (0)   2303  
  203   21.6  2.5  5.9  contig_100836    3099   3120   (1768) + polypurine      Low_complexity        96    116    (0)   2304  
  204    6.7  0.0  0.0  contig_100836    3138   3167   (1721) + (GAA)n          Simple_repeat          2     31    (0)   2305  
  182   15.6  0.0  2.2  contig_100836    3180   3225   (1663) + GA-rich         Low_complexity         2     46    (0)   2306  
  231   13.3  0.0  0.0  contig_100836    3311   3355   (1533) + (CAG)n          Simple_repeat          3     47    (0)   2307  
  213   24.6  1.5  1.5  contig_100836    3359   3424   (1464) + GA-rich         Low_complexity         1     66    (0)   2308  
  357   19.3  0.0  0.0  contig_100836    3431   3565   (1323) + (CTG)n          Simple_repeat          2    136    (0)   2309  
  324    8.3  0.0  0.0  contig_100836    3625   3672   (1216) + (CAG)n          Simple_repeat          2     49    (0)   2310  
  251    8.3  3.2  3.2  contig_100836    3705   3766   (1122) + (GAA)n          Simple_repeat          3     64    (0)   2311  
  254   13.1  0.0  4.7  contig_100836    3774   3837   (1051) + (CTG)n          Simple_repeat          3     63    (0)   2312  
  245   19.1  1.9  1.9  contig_100836    3851   3957    (931) + GA-rich         Low_complexity         1    107    (0)   2313  
  240    3.5  0.0  0.0  contig_100836    3967   3995    (893) + (CTG)n          Simple_repeat          1     29    (0)   2314  
  330   25.4  1.2  0.6  contig_100836    4042   4211    (677) + GA-rich         Low_complexity         3    173    (0)   2315  
  314   26.6  1.2  0.8  contig_100836    4230   4476    (412) + GA-rich         Low_complexity         1    248    (0)   2315  
  264   25.8  2.5  1.6  contig_100836    4491   4612    (276) + GA-rich         Low_complexity         2    124    (0)   2315  
  339   13.9  0.0 16.7  contig_100836    4613   4828     (60) + (CAG)n          Simple_repeat          1    180    (0)   2316  
  217    8.9  2.2  2.2  contig_100836    4833   4878     (10) + (GAA)n          Simple_repeat          2     47    (0)   2317  
  660   26.4  4.5  4.1  contig_100839       1    221    (232) C GGLTR5A         LTR/ERVL           (368)    227      6   2318  
  216    0.0  0.0  0.0  contig_10084      934    957  (70034) + (TG)n           Simple_repeat          1     24    (0)   2319  
   22    0.0  0.0  0.0  contig_10084     2639   2660  (68331) + AT_rich         Low_complexity         1     22    (0)   2320  
  206   26.7  0.0  1.1  contig_10084     9951  10041  (60950) + T-rich          Low_complexity         4     93    (0)   2321  
  451   26.3  0.8  2.5  contig_10084    15088  15208  (55783) C Eulor12         DNA?                (26)    158     40   2322  
  594   27.8  7.7  3.6  contig_10084    25373  25592  (45399) + MIR_Aves2       SINE/MIR               4    232   (23)   2323  
  189    0.0  0.0  0.0  contig_10084    26003  26023  (44968) + (GGCTG)n        Simple_repeat          5     25    (0)   2324  
  302   26.4  0.0  3.3  contig_10084    30088  30177  (40814) + MIR_Aves1       SINE/MIR              80    166   (98)   2325  
  229   23.5  2.9  0.0  contig_10084    31956  32023  (38968) + CR1-G           LINE/CR1            4021   4090  (157)   2326  
   25    3.1  0.0  0.0  contig_10084    33431  33462  (37529) + AT_rich         Low_complexity         1     32    (0)   2327  
  216   13.5  0.0  0.0  contig_10084    33535  33571  (37420) + (T)n            Simple_repeat          1     37    (0)   2328  
   21    3.6  0.0  0.0  contig_10084    37467  37494  (33497) + AT_rich         Low_complexity         1     28    (0)   2329  
   21    0.0  0.0  0.0  contig_10084    40028  40048  (30943) + AT_rich         Low_complexity         1     21    (0)   2330  
   21    0.0  0.0  0.0  contig_10084    41625  41645  (29346) + AT_rich         Low_complexity         1     21    (0)   2331  
  211   11.4  0.0  4.3  contig_10084    42473  42518  (28473) + A-rich          Low_complexity         2     45    (0)   2332  
  207    0.0  0.0  0.0  contig_10084    43512  43534  (27457) + (TTTA)n         Simple_repeat          2     24    (0)   2333  
   22    3.5  0.0  0.0  contig_10084    51698  51726  (19265) + AT_rich         Low_complexity         1     29    (0)   2334  
  249   29.8  0.0  0.0  contig_10084    54281  54337  (16654) + C-rich          Low_complexity         1     57    (0)   2335  
  609   18.6 17.1  5.0  contig_10084    56802  56982  (14009) C MER134          DNA?                 (1)    212     10   2336  
  222    3.7  0.0  0.0  contig_10084    58888  58914  (12077) + (CCGGG)n        Simple_repeat          5     31    (0)   2337  
 2814    6.1  0.0  0.0  contig_100840       1    343      (0) C CR1-H           LINE/CR1           (220)   4592   4250   2338  
 1761   16.0  6.5  0.0  contig_100843       1    325    (126) + CR1-Y2          LINE/CR1            4163   4508    (6)   2339  
  416   17.9  5.7 10.4  contig_100845     226    331      (0) C GGERV22_LTR     LTR/ERVL            (86)    255    152   2340  
 2899   14.3  3.0  0.2  contig_100846       2    427      (0) + CR1-C4          LINE/CR1            2697   3134 (1377)   2341  
  689   17.0  4.4  1.5  contig_100849       1    137    (222) C CR1-X2          LINE/CR1           (155)   3983   3843   2342  
 4563   19.3  5.3  1.1  contig_10085     2094   3029  (30699) + CR1-C4          LINE/CR1            3522   4497   (14)   2343  
   24    0.0  0.0  0.0  contig_10085     3944   3967  (29761) + AT_rich         Low_complexity         1     24    (0)   2344  
  180    0.0  0.0  0.0  contig_10085     4085   4104  (29624) + (TTTA)n         Simple_repeat          2     21    (0)   2345  
 3908   17.6  0.5  0.2  contig_10085     4164   4808  (28920) + CR1-F2          LINE/CR1            3123   3769  (484)   2346  
 1484   22.5  6.4  1.7  contig_10085     4806   5149  (28579) + CR1-F2          LINE/CR1            3884   4243   (10)   2346 *
   25    5.1  0.0  0.0  contig_10085     7142   7180  (26548) + AT_rich         Low_complexity         1     39    (0)   2347  
 1804   19.1 11.4  0.0  contig_10085     7475   7920  (25808) C Char12Mar1_GG   DNA/hAT-Charlie     (65)   1394    898   2348 *
 2451   14.8  0.3  0.3  contig_10085     7918   8304  (25424) C CR1-E           LINE/CR1             (8)   4516   4130   2349  
  303   41.8  0.0  1.8  contig_10085     8898   9009  (24719) C CR1-G           LINE/CR1             (0)   4247   4138   2350  
 3778   14.2  2.2  0.2  contig_10085    10339  10922  (22806) C CR1-Y3          LINE/CR1            (14)   4503   3908   2351  
  186    4.3  0.0  0.0  contig_10085    18365  18387  (15341) + (A)n            Simple_repeat          1     23    (0)   2352  
  643   21.9  0.0  0.0  contig_10085    19768  19890  (13838) + CR1-C4          LINE/CR1            4147   4269  (242)   2353  
   27    4.9  0.0  0.0  contig_10085    24975  25015   (8713) + AT_rich         Low_complexity         1     41    (0)   2354  
  203   16.1  3.5  1.8  contig_10085    27024  27080   (6648) + T-rich          Low_complexity         3     60    (0)   2355  
   22    3.5  0.0  0.0  contig_10085    30760  30788   (2940) + AT_rich         Low_complexity         1     29    (0)   2356  
  478   12.7  7.6  0.0  contig_10085    31177  31255   (2473) C CR1-F2          LINE/CR1            (16)   4237   4153   2357  
  838   25.3  2.6  1.4  contig_10085    33461  33705     (23) + CR1-D           LINE/CR1            2608   3024 (1654)   2358  
 3078   17.7  3.4  4.0  contig_100850     350    943    (794) + GGLTR5A         LTR/ERVL               6    595    (0)   2359  
 3034   16.2  1.2  0.2  contig_100850    1082   1565    (172) + CR1-Y1_Aves     LINE/CR1            2338   2826  (513)   2360  
  287   36.5  0.0  0.0  contig_100850    1566   1628    (109) + GGLTR3B4        LTR/ERVL               1     63  (446)   2361  
  595    0.0  0.0  0.0  contig_100850    1673   1737      (0) C tRNA-Lys-AAG    tRNA                 (0)     76     12   2362  
 1537   15.9  3.3  0.2  contig_100851       1    305     (11) C CR1-C3          LINE/CR1          (1719)   2820   2571   2363  
  225    0.0  0.0  0.0  contig_100852      21     45    (577) + (CCCCG)n        Simple_repeat          4     28    (0)   2364  
  180    0.0  0.0  0.0  contig_100852     195    214    (408) + (CGG)n          Simple_repeat          2     21    (0)   2365  
  180    0.0  0.0  0.0  contig_100853       1     20    (652) + (CACCG)n        Simple_repeat          1     20    (0)   2366  
   21    3.6  0.0  0.0  contig_100853     151    178    (494) + GC_rich         Low_complexity         1     28    (0)   2367  
 1331   16.1  3.2  1.6  contig_100854     175    420    (365) C GGLTR12C        LTR/ERVL             (0)    787    538   2368  
  772   31.8  3.5  1.8  contig_100855       1    343      (0) + CR1-X2          LINE/CR1            3445   3793  (345)   2369  
 2716   13.8  7.9  0.2  contig_100857       1    430   (1398) C CR1-Y2          LINE/CR1           (704)   3810   3348   2370  
  466   14.8  4.8  9.6  contig_100857     987   1173    (655) + (CTAGGG)n       Simple_repeat          1    178    (0)   2371  
  377   18.1  3.2  9.5  contig_100857    1225   1413    (415) + (CTAGGG)n       Simple_repeat          1    177    (0)   2371  
  335   23.1  4.6  2.9  contig_100857    1536   1709    (119) + (CTAGGG)n       Simple_repeat          1    177    (0)   2372  
  689   18.2  3.3  1.3  contig_100859     149    298    (329) + CR1-X2          LINE/CR1            3661   3813  (325)   2373  
  207   27.4  0.0  0.0  contig_10086      452    502 (149371) + (CATA)n         Simple_repeat          2     52    (0)   2374  
  341   10.4  0.0  0.0  contig_10086    10903  10950 (138923) + CR1-F2          LINE/CR1            4196   4243   (10)   2375  
 1199   20.2  8.1  0.4  contig_10086    11596  11854 (138019) + CR1-C4          LINE/CR1            4198   4476   (35)   2376  
   21    0.0  0.0  0.0  contig_10086    13041  13061 (136812) + AT_rich         Low_complexity         1     21    (0)   2377  
  280   21.2  7.8  5.6  contig_10086    13112  13201 (136672) + CR1-Y2_Aves     LINE/CR1            3122   3213  (126)   2378  
  663   12.1  6.7  2.5  contig_10086    13297  13415 (136458) + GGLTR3C2        LTR/ERVL               5    128  (434)   2379  
 1825   18.2  3.9  1.6  contig_10086    13700  14063 (135810) + GGLTR3C2        LTR/ERVL             190    561    (1)   2379  
  186   13.3  0.0  0.0  contig_10086    15076  15105 (134768) + (T)n            Simple_repeat          1     30    (0)   2380  
  701   20.2  9.4  1.7  contig_10086    20435  20615 (129258) C GGLTR5B         LTR/ERVL             (0)    543    349   2381  
  401   26.5  0.0  1.2  contig_10086    20914  20997 (128876) + Char12Mar1_GG   DNA/hAT-Charlie      109    191 (1268)   2382  
  358   21.1  0.0  0.0  contig_10086    21611  21662 (128211) + A-rich          Low_complexity         3     54    (0)   2383  
 1239   19.4 23.9  0.9  contig_10086    21696  22130 (127743) C CR1-X2          LINE/CR1           (813)   3325   2791   2384  
 1182   19.6  4.7  1.2  contig_10086    22103  22355 (127518) C CR1-X2          LINE/CR1          (1644)   2492   2231   2384 *
  355   23.2  2.4  0.0  contig_10086    22348  22429 (127444) C CR1-Y4          LINE/CR1           (867)   3648   3565   2385 *
   29    0.0  0.0  0.0  contig_10086    23169  23197 (126676) + AT_rich         Low_complexity         1     29    (0)   2386  
  207   25.0  3.9  4.6  contig_10086    23540  23669 (126204) + A-rich          Low_complexity         1    129    (0)   2387  
   29    2.8  0.0  0.0  contig_10086    26687  26722 (123151) + AT_rich         Low_complexity         1     36    (0)   2388  
   24    3.2  0.0  0.0  contig_10086    29369  29399 (120474) + AT_rich         Low_complexity         1     31    (0)   2389  
   22    0.0  0.0  0.0  contig_10086    33500  33521 (116352) + AT_rich         Low_complexity         1     22    (0)   2390  
   22    3.5  0.0  0.0  contig_10086    36920  36948 (112925) + AT_rich         Low_complexity         1     29    (0)   2391  
 2393   16.6  5.6  0.0  contig_10086    36996  37406 (112467) C Mariner1_GG     DNA/TcMar-Mariner    (1)   1329    896   2392  
   29    9.0  0.0  0.0  contig_10086    40045  40122 (109751) + AT_rich         Low_complexity         1     78    (0)   2393  
   21    0.0  0.0  0.0  contig_10086    40704  40724 (109149) + AT_rich         Low_complexity         1     21    (0)   2394  
  441   26.1  0.0  2.5  contig_10086    44469  44590 (105283) C CR1-Y2_Aves     LINE/CR1            (86)   3253   3135   2395  
   21    0.0  0.0  0.0  contig_10086    46008  46028 (103845) + AT_rich         Low_complexity         1     21    (0)   2396  
  355   10.6 14.9  1.5  contig_10086    46530  46596 (103277) + CR1-Y3          LINE/CR1            4440   4515    (2)   2397  
 4234   18.4  5.6  0.5  contig_10086    51274  52250  (97623) + Mariner1_GG     DNA/TcMar-Mariner      2   1328    (2)   2398  
  197    3.3  3.3  0.0  contig_10086    57444  57473  (92400) + (TTTG)n         Simple_repeat          2     32    (0)   2399  
 2800   17.9  6.7  0.4  contig_10086    60965  61511  (88362) C CR1-D           LINE/CR1           (803)   3875   3313   2400  
  195   13.9  0.0  0.0  contig_10086    63420  63455  (86418) + (TTA)n          Simple_repeat          1     36    (0)   2401  
   23    3.3  0.0  0.0  contig_10086    63476  63505  (86368) + AT_rich         Low_complexity         1     30    (0)   2402  
  592   20.8  0.0  0.0  contig_10086    68663  68768  (81105) C CR1-Y3          LINE/CR1            (61)   4456   4351   2403  
  248    0.0  3.1  0.0  contig_10086    71984  72015  (77858) + (CAAAA)n        Simple_repeat          2     34    (0)   2404  
   22    0.0  0.0  0.0  contig_10086    72796  72817  (77056) + AT_rich         Low_complexity         1     22    (0)   2405  
  247   20.9  0.0  0.0  contig_10086    74136  74178  (75695) + CR1-Y1_Aves     LINE/CR1            3129   3171  (168)   2406  
  313   30.9  7.4  4.4  contig_10086    78994  79196  (70677) C CR1-Y2_Aves     LINE/CR1             (4)   3335   3127   2407  
  195    4.2  0.0  0.0  contig_10086    84658  84681  (65192) + (TAAA)n         Simple_repeat          1     24    (0)   2408  
  230    2.9  0.0  5.6  contig_10086    84688  84723  (65150) + (GGGAA)n        Simple_repeat          4     37    (0)   2409  
  426   16.2  0.0  0.0  contig_10086    85920  85987  (63886) C CR1-F2          LINE/CR1             (0)   4253   4186   2410  
 1105   13.6  1.6  0.0  contig_10086    94260  94448  (55425) C CR1-Y4          LINE/CR1             (6)   4511   4314   2411  
 1915   24.4  3.0  0.7  contig_10086    96190  96618  (53255) + CR1-C4          LINE/CR1            4073   4511    (0)   2412  
   24    3.2  0.0  0.0  contig_10086    96909  96939  (52934) + AT_rich         Low_complexity         1     31    (0)   2413  
   21    0.0  0.0  0.0  contig_10086    97658  97678  (52195) + AT_rich         Low_complexity         1     21    (0)   2414  
  201    7.4  0.0  0.0  contig_10086    98191  98217  (51656) + (CAAA)n         Simple_repeat          2     28    (0)   2415  
  184   13.3  6.7  0.0  contig_10086    99913  99957  (49916) + T-rich          Low_complexity         2     49    (0)   2416  
   29    0.0  0.0  0.0  contig_10086   101807 101835  (48038) + AT_rich         Low_complexity         1     29    (0)   2417  
   23    5.4  0.0  0.0  contig_10086   102842 102878  (46995) + AT_rich         Low_complexity         1     37    (0)   2418  
 2146   12.9  1.2  0.3  contig_10086   107493 107825  (42048) + CR1-D2          LINE/CR1            4337   4672    (7)   2419  
  500   20.5  5.1  0.8  contig_10086   107902 108019  (41854) C GGLTR5A         LTR/ERVL           (472)    123      1   2420  
   24    0.0  0.0  0.0  contig_10086   108192 108215  (41658) + AT_rich         Low_complexity         1     24    (0)   2421  
  899   28.8  7.3  5.4  contig_10086   108965 109481  (40392) C GGLTR8B         LTR/ERVL           (537)    527      1   2422  
  611   34.4  7.0  2.3  contig_10086   114182 114677  (35196) C CR1-F0          LINE/CR1           (123)   4401   3732   2423  
  987   34.7  3.4  1.0  contig_10086   114721 115130  (34743) C CR1-X           LINE/CR1          (1758)   2378   1959   2424  
  516   17.2  3.4 10.0  contig_10086   115453 115596  (34277) C CR1-E           LINE/CR1             (0)   4678   4405   2425  
  189   10.7  0.0  0.0  contig_10086   118076 118103  (31770) + (TTCA)n         Simple_repeat          1     28    (0)   2426  
 1061    9.9  0.0  0.6  contig_10086   119170 119331  (30542) + (GTATG)n        Simple_repeat          1    161    (0)   2427  
  474    6.5  0.0  0.0  contig_10086   122117 122178  (27695) + (GA)n           Simple_repeat          1     62    (0)   2428  
   23    0.0  0.0  0.0  contig_10086   122949 122971  (26902) + AT_rich         Low_complexity         1     23    (0)   2429  
  234   15.0  0.0  0.0  contig_10086   124644 124683  (25190) + (A)n            Simple_repeat          1     40    (0)   2430  
  190   78.1  0.0  0.0  contig_10086   126079 126238  (23635) + A-rich          Low_complexity         1    160    (0)   2431  
  333    0.0  0.0  0.0  contig_10086   127117 127153  (22720) + (TAA)n          Simple_repeat          2     38    (0)   2432  
   30    0.0  0.0  0.0  contig_10086   130931 130960  (18913) + AT_rich         Low_complexity         1     30    (0)   2433  
  261   14.6  0.0  0.0  contig_10086   131149 131196  (18677) + (T)n            Simple_repeat          1     48    (0)   2434  
 1955   21.6  3.0  0.8  contig_10086   133264 133665  (16208) + CR1-C4          LINE/CR1            2122   2532 (1979)   2435  
 2533   19.9  3.0  0.1  contig_10086   133682 134286  (15587) + CR1-C4          LINE/CR1            2905   3554 (1124)   2435  
   25    0.0  0.0  0.0  contig_10086   135140 135164  (14709) + AT_rich         Low_complexity         1     25    (0)   2436  
 2574   17.1  2.9  0.0  contig_10086   136028 136476  (13397) C Char12Mar1_GG   DNA/hAT-Charlie     (68)   1391    930   2437  
  515   10.3  1.2  4.9  contig_10086   136469 136550  (13323) C CR1-Y4          LINE/CR1             (7)   4508   4430   2438 *
  646   17.6  1.9  0.0  contig_10086   136532 136639  (13234) C Char12Mar1_GG   DNA/hAT-Charlie    (517)    942    833   2437  
  233   21.9  0.0  0.0  contig_10086   136605 136645  (13228) + Char12Mar1_GG   DNA/hAT-Charlie     1357   1397   (62)   2439 *
  221    0.0  0.0  3.3  contig_10086   138804 138833  (11040) + (TAAAAA)n       Simple_repeat          2     30    (0)   2440  
  326   25.3  6.9  7.4  contig_10086   139545 139719  (10154) C GGLTR5B         LTR/ERVL           (205)    338    165   2441  
  524   10.5  2.6  0.0  contig_10086   143251 143326   (6547) + CR1-Y3          LINE/CR1            4426   4503   (14)   2442  
  213   31.2  2.5  0.0  contig_10086   147732 147811   (2062) + A-rich          Low_complexity         3     84    (0)   2443  
   32    2.6  0.0  0.0  contig_10086   149511 149549    (324) + AT_rich         Low_complexity         1     39    (0)   2444  
  186   24.2  0.0  0.0  contig_100862       4     69   (1346) + (CAG)n          Simple_repeat          1     66    (0)   2445  
  559   13.0  0.2 14.3  contig_100862     113    598    (817) + (CAG)n          Simple_repeat          1    417    (0)   2445  
  210   12.8  0.0  0.0  contig_100862     612    650    (765) + (CAG)n          Simple_repeat          2     40    (0)   2445  
  676   14.1  0.0 11.9  contig_100862     663    864    (551) + (CAG)n          Simple_repeat          2    179    (0)   2445  
  559   13.3  0.0 13.9  contig_100862     905   1113    (302) + (CAG)n          Simple_repeat          1    180    (0)   2445  
  216   16.2  0.0  0.0  contig_100862    1125   1161    (254) + (CAG)n          Simple_repeat          3     39    (0)   2445  
  368   23.0  0.0  4.8  contig_100862    1236   1258    (157) + polypurine      Low_complexity         2     24    (0)   2446  
  189    0.0  0.0  0.0  contig_100862    1259   1279    (136) + (CAG)n          Simple_repeat          1     21    (0)   2447  
  368   23.0  0.0  4.8  contig_100862    1280   1401     (14) + GA-rich         Low_complexity        25    140    (0)   2448  
  433   32.3  0.0  0.0  contig_100864     237    363      (0) + (CATGC)n        Simple_repeat          4    130    (0)   2449  
  424   22.2  8.6  0.0  contig_100866       1     81    (315) + CR1-Y4          LINE/CR1            4377   4464   (51)   2450  
  189    0.0  0.0  0.0  contig_100868       1     21    (514) + (GAAA)n         Simple_repeat          3     23    (0)   2451  
   25    0.0  0.0  0.0  contig_100868     510    534      (1) + AT_rich         Low_complexity         1     25    (0)   2452  
 1736   23.9  1.2  4.2  contig_100869     450    877      (0) C CR1-F2          LINE/CR1             (1)   4252   3838   2453  
  502   21.7  0.0  0.8  contig_10087       37    166    (676) C (GCCCCACAGCT)   Satellite            (3)    129      1   2454  
  232   30.1  0.0  0.0  contig_10087      182    254    (588) C (GCCCCACAGCT)   Satellite           (59)     73      1   2454  
  594   22.1  0.3  3.2  contig_10087      442    736    (106) C (GCCCCACAGCT)   Satellite            (0)    286      1   2455  
  708   31.4  4.6  1.1  contig_100870     271    531    (792) C GGERVL-A-int    LTR/ERVL           (179)   5736   5467   2456  
 1152   16.1 10.2  0.0  contig_100870     847   1052    (271) + CR1-C2          LINE/CR1            4328   4541    (2)   2457  
  726   14.4  0.0  0.0  contig_100870    1213   1323      (0) + GGLTR3C2        LTR/ERVL               1    111  (451)   2458  
  233    0.0  6.2  0.0  contig_100871     218    249    (234) + (TTTG)n         Simple_repeat          2     35    (0)   2459  
   39    0.0  0.0  0.0  contig_100874     321    359    (105) + AT_rich         Low_complexity         1     39    (0)   2460  
  511   10.7  2.7  0.0  contig_100876       1     75    (482) + CR1-Y2          LINE/CR1            4425   4501   (13)   2461  
 8867   16.8  1.2  0.1  contig_100877      16   1438      (0) C CR1-Y           LINE/CR1           (676)   3837   2400   2462  
  605   13.8 11.9  0.0  contig_100879       1    109    (392) + GGLTR3C2        LTR/ERVL             439    560    (2)   2463  
  839   18.2  8.3  3.7  contig_100879     165    381    (120) + GGERVL-A-int    LTR/ERVL              40    266 (5649)   2464  
  502   20.7  0.0  0.0  contig_100879     415    501      (0) + GGERVL-A-int    LTR/ERVL             468    554 (5361)   2464  
  562   25.6  6.2  0.0  contig_10088     2502   2630 (112809) C CR1-X2          LINE/CR1            (10)   4128   3992   2465  
 1150   24.7  3.7  0.0  contig_10088     5191   5433 (110006) + CR1-Y4          LINE/CR1            4258   4509    (6)   2466  
 1099   14.4  0.0  0.0  contig_10088     8151   8317 (107122) C CR1-C3          LINE/CR1             (7)   4532   4366   2467  
 1887   16.6  4.7  0.0  contig_10088     8542   8861 (106578) + GGLTR4A         LTR/ERVL               1    335    (8)   2468  
   28    6.1  0.0  0.0  contig_10088     9024   9072 (106367) + AT_rich         Low_complexity         1     49    (0)   2469  
 2792   12.5  0.7  0.2  contig_10088     9116   9531 (105908) + CR1-Y2          LINE/CR1            3831   4248  (266)   2470  
   26    0.0  0.0  0.0  contig_10088    10624  10649 (104790) + AT_rich         Low_complexity         1     26    (0)   2471  
   21    0.0  0.0  0.0  contig_10088    11743  11763 (103676) + AT_rich         Low_complexity         1     21    (0)   2472  
  234   35.5  1.8  5.5  contig_10088    13783  13946 (101493) C CR1-Y2_Aves     LINE/CR1            (59)   3280   3123   2473  
   21    0.0  0.0  0.0  contig_10088    16035  16055  (99384) + AT_rich         Low_complexity         1     21    (0)   2474  
 2539   17.4 11.2  0.0  contig_10088    17431  17923  (97516) C GGLTR3C2        LTR/ERVL            (14)    548      1   2475  
   31    0.0  0.0  0.0  contig_10088    18995  19025  (96414) + AT_rich         Low_complexity         1     31    (0)   2476  
  192    4.0  0.0  0.0  contig_10088    20463  20487  (94952) + (TTTTTA)n       Simple_repeat          6     30    (0)   2477  
   30    4.5  0.0  0.0  contig_10088    20814  20857  (94582) + AT_rich         Low_complexity         1     44    (0)   2478  
   26    5.0  0.0  0.0  contig_10088    22149  22188  (93251) + AT_rich         Low_complexity         1     40    (0)   2479  
   24    3.2  0.0  0.0  contig_10088    27133  27163  (88276) + AT_rich         Low_complexity         1     31    (0)   2480  
 4365   12.1  1.9  0.7  contig_10088    28657  29329  (86110) + CR1-H           LINE/CR1            4116   4796   (16)   2481  
   24    0.0  0.0  0.0  contig_10088    30612  30635  (84804) + AT_rich         Low_complexity         1     24    (0)   2482  
   23    0.0  0.0  0.0  contig_10088    32093  32115  (83324) + AT_rich         Low_complexity         1     23    (0)   2483  
 1962   16.8  1.9  0.0  contig_10088    34164  34484  (80955) + GGLTR4A         LTR/ERVL               1    327   (16)   2484  
 1677   22.2 16.1  0.6  contig_10088    37165  37641  (77798) C Char12Mar1_GG   DNA/hAT-Charlie     (76)   1383    836   2485  
 1229   22.2  5.7  0.4  contig_10088    37802  38063  (77376) + CR1-C4          LINE/CR1            4231   4506    (5)   2486  
 1507   28.4  0.5  0.3  contig_10088    42521  42905  (72534) + CR1-Y2_Aves     LINE/CR1            2948   3333    (6)   2487  
 1404   16.1  0.0  0.0  contig_10088    49192  49409  (66030) C CR1-C2          LINE/CR1             (0)   4543   4326   2488  
  703    4.1  2.0  1.0  contig_10088    54027  54125  (61314) + (GAAA)n         Simple_repeat          4    103    (0)   2489  
  449   22.0  5.5  0.0  contig_10088    54404  54512  (60927) C GGLTR8B         LTR/ERVL           (528)    543    429   2490  
  189    0.0  0.0  0.0  contig_10088    55727  55747  (59692) + (TG)n           Simple_repeat          2     22    (0)   2491  
  392   18.6  0.0  0.0  contig_10088    55868  55937  (59502) + GGLTR3C2        LTR/ERVL             220    289  (273)   2492  
   22    3.5  0.0  0.0  contig_10088    56324  56352  (59087) + AT_rich         Low_complexity         1     29    (0)   2493  
  642   15.5 13.2  0.0  contig_10088    58191  58319  (57120) + GGLTR4B         LTR/ERVL               1    146  (187)   2494  
  471   17.9  0.0  0.0  contig_10088    58439  58516  (56923) + GGLTR4B         LTR/ERVL             148    225  (118)   2494  
  204   26.8  0.0  2.7  contig_10088    58906  58978  (56461) + A-rich          Low_complexity         2     72    (0)   2495  
   23    0.0  0.0  0.0  contig_10088    61910  61932  (53507) + AT_rich         Low_complexity         1     23    (0)   2496  
  269   21.2  4.1  3.3  contig_10088    62163  62284  (53155) + (TTA)n          Simple_repeat          2    124    (0)   2497  
   26    7.4  0.0  0.0  contig_10088    62501  62554  (52885) + AT_rich         Low_complexity         1     54    (0)   2498  
 1390   22.7  8.3  0.7  contig_10088    63271  63572  (51867) + CR1-F2          LINE/CR1            3913   4237   (16)   2499  
  357   28.1  4.7  0.8  contig_10088    64708  64836  (50603) C GGLTR8B         LTR/ERVL            (64)   1007    874   2500  
  183    4.2  0.0  0.0  contig_10088    64990  65013  (50426) + (A)n            Simple_repeat          1     24    (0)   2501  
  912   21.5  1.7  0.0  contig_10088    68657  68833  (46606) C CR1-F2          LINE/CR1            (15)   4238   4059   2502  
  207    0.0  0.0  0.0  contig_10088    70385  70407  (45032) + (CAAAA)n        Simple_repeat          3     25    (0)   2503  
  459   22.2  2.8 15.0  contig_10088    78037  78322  (37117) + GGLTR3G1        LTR/ERVL             165    415  (155)   2504  
  204   17.7  0.0  7.5  contig_10088    81112  81178  (34261) + (TATATG)n       Simple_repeat          3     64    (0)   2505  
  189    0.0  0.0  0.0  contig_10088    81956  81976  (33463) + (TTTTA)n        Simple_repeat          2     22    (0)   2506  
  621   29.2  4.2  7.3  contig_10088    82021  82308  (33131) + CR1-C3          LINE/CR1               1    279 (4260)   2507  
 1316   25.1  2.1  0.9  contig_10088    82309  82633  (32806) + CR1-G           LINE/CR1             173    501 (3746)   2508  
  956   26.6  8.9  0.0  contig_10088    82637  82873  (32566) + CR1-B           LINE/CR1             820   1077 (3490)   2509  
  536   18.3  4.6  5.5  contig_10088    83461  83624  (31815) + GGLTR9          LTR/ERVL               6    179  (109)   2510  
 1077   31.2  6.0  1.3  contig_10088    84620  85070  (30369) C CR1-Y2_Aves     LINE/CR1            (14)   3325   2854   2511  
  653   22.6  5.2  0.0  contig_10088    94866  95020  (20419) + CR1-Y2_Aves     LINE/CR1            1299   1461 (1878)   2512  
 1022   29.7  3.7  0.3  contig_10088    95076  95403  (20036) + CR1-E           LINE/CR1            2734   3072 (1452)   2513  
 1536   21.4 14.4  0.9  contig_10088    95459  95909  (19530) + CR1-E           LINE/CR1            4006   4517    (7)   2513  
  488   33.4  5.2  4.4  contig_10088    97914  98257  (17182) + CR1-Y1_Aves     LINE/CR1            2682   2976  (363)   2514  
   22    5.6  0.0  0.0  contig_10088    99809  99844  (15595) + AT_rich         Low_complexity         1     36    (0)   2515  
  249    3.3  0.0  0.0  contig_10088   101150 101179  (14260) + (TAA)n          Simple_repeat          1     30    (0)   2516  
 2584   18.1  6.9  1.7  contig_10088   104966 105498   (9941) + GGLTR3C2        LTR/ERVL               1    561    (1)   2517  
 1385   32.6  4.9  6.3  contig_10088   108481 109190   (6249) + CR1-Y1_Aves     LINE/CR1            2003   2702  (637)   2518  
  658   23.8  9.8  2.8  contig_10088   109231 109488   (5951) + GGLTR3C1        LTR/ERVL             259    527    (0)   2519  
  315   37.8  2.6  3.7  contig_10088   109489 109759   (5680) + CR1-Y2_Aves     LINE/CR1            3069   3336    (3)   2520  
   25    3.1  0.0  0.0  contig_10088   110644 110675   (4764) + AT_rich         Low_complexity         1     32    (0)   2521  
 1636   16.7  2.8  0.7  contig_10088   111208 111496   (3943) C CR1-F           LINE/CR1           (195)   4318   4024   2522  
  673   12.6  2.7  0.9  contig_10088   111990 112101   (3338) + Char12Mar1_GG   DNA/hAT-Charlie     1274   1387   (72)   2523  
 1050   24.9  2.1  1.7  contig_10088   112105 112341   (3098) + CR1-C4          LINE/CR1            4265   4502    (9)   2524  
   22    0.0  0.0  0.0  contig_10088   112477 112498   (2941) + AT_rich         Low_complexity         1     22    (0)   2525  
   21    0.0  0.0  0.0  contig_10088   114695 114715    (724) + AT_rich         Low_complexity         1     21    (0)   2526  
  655    9.6  0.0  0.0  contig_100880       1     94    (623) + CR1-E           LINE/CR1            4202   4295  (229)   2527  
  262   18.7 18.9  4.2  contig_100880     105    199    (518) + GGERVL-A-int    LTR/ERVL             150    258 (5657)   2528  
 1780   29.2  0.6  0.6  contig_100880     231    713      (4) + GGERVL-A-int    LTR/ERVL             460    942 (4973)   2528  
   23    3.3  0.0  0.0  contig_100882     173    202    (427) + AT_rich         Low_complexity         1     30    (0)   2529  
  207    0.0  0.0  0.0  contig_100882     350    372    (257) + (TTA)n          Simple_repeat          2     24    (0)   2530  
  809   14.3  0.8  0.0  contig_100883       1    133   (1421) + Char12Mar1_GG   DNA/hAT-Charlie     1216   1349  (110)   2531  
   23    5.4  0.0  0.0  contig_100883    1064   1100    (454) + AT_rich         Low_complexity         1     37    (0)   2532  
 3379    9.8  1.5  1.3  contig_100885       1    464      (0) + CR1-B2          LINE/CR1            4076   4540   (32)   2533  
 1769   20.6  3.6  1.9  contig_100887      31    391    (183) + CR1-C4          LINE/CR1            2382   2748 (1763)   2534  
  855   19.6  5.8  0.6  contig_100887     401    574      (0) + CR1-C4          LINE/CR1            2919   3101 (1410)   2534  
  554   17.6 11.3  4.2  contig_10089      430    571      (0) + CR1-G           LINE/CR1            3831   3982  (265)   2535  
  246    7.9  0.0  0.0  contig_100890     768    805      (0) + GGLTR3B1        LTR/ERVL               1     38  (469)   2536  
   21    0.0  0.0  0.0  contig_100893     186    206    (607) + AT_rich         Low_complexity         1     21    (0)   2537  
 2032   18.7  3.6  0.0  contig_100893     207    570    (243) + CR1-C4          LINE/CR1            4130   4506    (5)   2538  
  716   17.2  0.0  0.0  contig_100893     692    813      (0) + CR1-Y3          LINE/CR1            4167   4288  (229)   2539  
 2192   14.3  3.5  0.3  contig_100895       1    344    (141) + CR1-D           LINE/CR1            4322   4676    (2)   2540  
 3150   25.1  6.9  0.1  contig_100896       1    773      (0) + CR1-Y1_Aves     LINE/CR1            2338   3162  (177)   2541  
 1833   14.9  1.8  0.0  contig_100897      50    331      (0) + CR1-Y2          LINE/CR1            3996   4282  (232)   2542  
  359   27.8  1.2  3.1  contig_1009       433    592  (27093) + (CATATA)n       Simple_repeat          3    159    (0)   2543  
   32    0.0  0.0  0.0  contig_1009      4860   4891  (22794) + AT_rich         Low_complexity         1     32    (0)   2544  
  222   20.5  0.0  0.0  contig_1009     17285  17323  (10362) + A-rich          Low_complexity         2     40    (0)   2545  
  222    3.7  0.0  0.0  contig_1009     21941  21967   (5718) + (T)n            Simple_repeat          1     27    (0)   2546  
   23    0.0  0.0  0.0  contig_1009     27049  27071    (614) + AT_rich         Low_complexity         1     23    (0)   2547  
 1993   17.1  9.3  1.8  contig_1009     27231  27683      (2) C CR1-X2          LINE/CR1             (5)   4133   3647   2548  
 1023   15.0  0.0  0.0  contig_10090     6060   6212  (55462) + CR1-F2          LINE/CR1            4086   4238   (15)   2549  
  821   17.0  3.9  0.0  contig_10090     6850   7002  (54672) + GGLTR8A         LTR/ERVL               9    167  (904)   2550 *
 1100   17.7  8.8  0.5  contig_10090     6993   7208  (54466) + GGLTR8A         LTR/ERVL             830   1063    (1)   2550  
  186    4.3  0.0  0.0  contig_10090     7686   7708  (53966) + (A)n            Simple_repeat          1     23    (0)   2551  
 2159    8.0  0.7  0.3  contig_10090    13947  14236  (47438) + CR1-E           LINE/CR1            4215   4505   (19)   2552  
  211   72.3  0.0  0.0  contig_10090    23100  23218  (38456) + A-rich          Low_complexity         1    119    (0)   2553  
  236   25.9  1.6  7.9  contig_10090    32931  32993  (28681) C CR1-X           LINE/CR1           (267)   3869   3811   2554  
  226   12.5  0.0  0.0  contig_10090    47305  47336  (14338) + Z-REP           Satellite/macro     4440   4471 (5880)   2555  
   22    0.0  0.0  0.0  contig_10090    49653  49674  (12000) + AT_rich         Low_complexity         1     22    (0)   2556  
  481   14.6  1.1  2.2  contig_10090    49724  49814  (11860) C CR1-X1          LINE/CR1            (13)   4123   4034   2557  
  618   20.5  0.0  0.8  contig_10090    49960  50087  (11587) C CR1-F2          LINE/CR1             (9)   4244   4118   2558  
   22    3.5  0.0  0.0  contig_10090    50633  50661  (11013) + GC_rich         Low_complexity         1     29    (0)   2559  
  477   15.7  0.0  5.3  contig_10090    51145  51238  (10436) C CR1-D2          LINE/CR1             (8)   4671   4583   2560  
  352   21.0  0.0  2.4  contig_10090    53903  53985   (7689) + CR1-H           LINE/CR1            4722   4802   (10)   2561  
  718   14.5  2.4  0.0  contig_10090    60084  60207   (1467) C CR1-C4          LINE/CR1             (0)   4511   4385   2562  
 1461   28.2  8.0  8.6  contig_10090    60467  61497    (177) C GGLTR8B         LTR/ERVL            (30)   1041     18   2563  
  821   18.9  1.4  0.0  contig_100902     383    525      (2) + Mariner1_GG     DNA/TcMar-Mariner      4    148 (1182)   2564  
 1637   17.1  3.3  1.0  contig_100905       1    302    (807) + GGLTR3C2        LTR/ERVL             254    562    (0)   2565  
 1447   29.6  6.9  0.7  contig_100905     346    810    (299) + CR1-H           LINE/CR1            3669   4162  (650)   2566  
  330   12.7  3.1  1.6  contig_100905     845    908    (201) + GGLTR12A        LTR/ERVL              12     76  (712)   2567  
  581    8.4  4.8  0.0  contig_100906     204    286     (10) C CR1-Y2          LINE/CR1             (7)   4507   4421   2568  
  579    8.5  4.9  0.0  contig_100907       7     88    (204) + CR1-Y2          LINE/CR1            4417   4502   (12)   2569  
  503   31.8  1.6  2.3  contig_100908     532    997      (8) + GA-rich         Low_complexity         1    463    (0)   2570  
  459   23.0  2.6  1.7  contig_10091     1007   1121 (194190) C CR1-C4          LINE/CR1             (6)   4505   4390   2571  
  752   28.4  0.5  0.5  contig_10091     5084   5288 (190023) + GGERVL18-LTR    LTR/ERVL               1    205  (136)   2572  
 1189   16.9  6.3  6.3  contig_10091    10658  10910 (184401) C GGLTR5B         LTR/ERVL             (0)    543    291   2573  
  848   16.3 13.9  0.0  contig_10091    10945  11110 (184201) C GGLTR5B         LTR/ERVL           (354)    189      1   2573  
 1089   13.4  5.8  0.2  contig_10091    15960  16160 (179151) + CR1-C2          LINE/CR1            3785   4011  (532)   2574  
  481   10.1 10.1  0.0  contig_10091    16160  16238 (179073) + CR1-C2          LINE/CR1            4445   4531   (12)   2574 *
   36    0.0  0.0  0.0  contig_10091    16286  16321 (178990) + AT_rich         Low_complexity         1     36    (0)   2575  
  189    0.0  0.0  0.0  contig_10091    17512  17532 (177779) + (TTTA)n         Simple_repeat          3     23    (0)   2576  
  249    5.8  3.8  1.9  contig_10091    25907  25959 (169352) + (TTTG)n         Simple_repeat          2     55    (0)   2577  
   29    0.0  0.0  0.0  contig_10091    27971  27999 (167312) + AT_rich         Low_complexity         1     29    (0)   2578  
  190    0.0  6.7  0.0  contig_10091    29681  29710 (165601) + (CAAA)n         Simple_repeat          2     33    (0)   2579  
  186    7.1  0.0  0.0  contig_10091    30572  30599 (164712) + (T)n            Simple_repeat          1     28    (0)   2580  
  364   20.0  0.0  0.0  contig_10091    33066  33130 (162181) + CR1-G           LINE/CR1            3985   4049  (198)   2581  
   23    0.0  0.0  0.0  contig_10091    37834  37856 (157455) + AT_rich         Low_complexity         1     23    (0)   2582  
  214   14.6  0.0  4.7  contig_10091    41575  41617 (153694) + (TCTA)n         Simple_repeat          2     42    (0)   2583  
  213   11.9  0.0  0.0  contig_10091    44586  44627 (150684) + (T)n            Simple_repeat          1     42    (0)   2584  
  663   17.6  0.0  0.0  contig_10091    47709  47833 (147478) + CR1-F2          LINE/CR1            4113   4237   (16)   2585  
  451   26.9  0.0  1.3  contig_10091    50565  50643 (144668) C CR1-Y2          LINE/CR1             (8)   4506   4429   2586  
  403   21.0  1.2  0.0  contig_10091    50721  50801 (144510) + CR1-C4          LINE/CR1            4427   4508    (3)   2587  
   22    3.5  0.0  0.0  contig_10091    54941  54969 (140342) + AT_rich         Low_complexity         1     29    (0)   2588  
  189    0.0  0.0  0.0  contig_10091    56967  56987 (138324) + (TCCC)n         Simple_repeat          2     22    (0)   2589  
  508   12.7  5.1  0.0  contig_10091    59786  59864 (135447) + CR1-C4          LINE/CR1            4429   4511    (0)   2590  
  241    6.8  0.0  4.3  contig_10091    60082  60127 (135184) + (TTTTG)n        Simple_repeat          2     45    (0)   2591  
   25    3.1  0.0  0.0  contig_10091    62481  62512 (132799) + AT_rich         Low_complexity         1     32    (0)   2592  
  216    9.7  0.0  0.0  contig_10091    65169  65199 (130112) + (TTTTC)n        Simple_repeat          5     35    (0)   2593  
  183    4.2  0.0  0.0  contig_10091    68200  68223 (127088) + (TAAAA)n        Simple_repeat          2     25    (0)   2594  
  243    8.8  0.0  0.0  contig_10091    68447  68480 (126831) + (TA)n           Simple_repeat          1     34    (0)   2595  
  698   15.9  0.0  0.9  contig_10091    70883  70996 (124315) C CR1-C3          LINE/CR1             (6)   4533   4421   2596  
  231   10.3  0.0  0.0  contig_10091    72877  72915 (122396) + (T)n            Simple_repeat          1     39    (0)   2597  
  382   32.5  1.8  4.8  contig_10091    73163  73330 (121981) C CR1-Y2_Aves     LINE/CR1            (35)   3304   3142   2598  
   22    3.5  0.0  0.0  contig_10091    76021  76049 (119262) + AT_rich         Low_complexity         1     29    (0)   2599  
  195    4.2  0.0  0.0  contig_10091    77490  77513 (117798) + (CAAA)n         Simple_repeat          2     25    (0)   2600  
 1176   12.9  1.2  0.0  contig_10091    78149  78319 (116992) C CR1-Y2          LINE/CR1            (13)   4501   4329   2601  
 1227   12.4  0.5  1.1  contig_10091    80325  80512 (114799) C CR1-D2          LINE/CR1            (26)   4653   4467   2602  
   29    0.0  0.0  0.0  contig_10091    83948  83976 (111335) + AT_rich         Low_complexity         1     29    (0)   2603  
   23    0.0  0.0  0.0  contig_10091    85095  85117 (110194) + AT_rich         Low_complexity         1     23    (0)   2604  
  189   23.7  0.0  0.0  contig_10091    88466  88524 (106787) + T-rich          Low_complexity         3     61    (0)   2605  
  205   15.3  2.8  0.0  contig_10091    92389  92460 (102851) + T-rich          Low_complexity         5     78    (0)   2606  
   39    0.0  0.0  0.0  contig_10091    93651  93689 (101622) + AT_rich         Low_complexity         1     39    (0)   2607  
  427   23.9  3.3  2.2  contig_10091    95391  95480  (99831) C CR1-F0          LINE/CR1             (8)   4245   4155   2608  
  219   10.3  0.0  0.0  contig_10091   101176 101214  (94097) + (TTTG)n         Simple_repeat          2     40    (0)   2609  
  180   11.1  0.0  0.0  contig_10091   104071 104097  (91214) + (T)n            Simple_repeat          1     27    (0)   2610  
  298   21.3  1.6  0.0  contig_10091   104197 104257  (91054) C MIR_Aves2       SINE/MIR             (9)    246    185   2611  
  189   10.7  0.0  0.0  contig_10091   107342 107369  (87942) + (A)n            Simple_repeat          1     28    (0)   2612  
   31    0.0  0.0  0.0  contig_10091   108380 108410  (86901) + AT_rich         Low_complexity         1     31    (0)   2613  
   23    0.0  0.0  0.0  contig_10091   109494 109516  (85795) + AT_rich         Low_complexity         1     23    (0)   2614  
 2087   21.0  3.2  3.2  contig_10091   110796 111258  (84053) + CR1-C4          LINE/CR1            4042   4504    (7)   2615  
   26    0.0  0.0  0.0  contig_10091   111880 111905  (83406) + AT_rich         Low_complexity         1     26    (0)   2616  
 3001   16.3  5.4  0.7  contig_10091   114193 114729  (80582) + Char12Mar1_GG   DNA/hAT-Charlie      833   1394   (65)   2617  
  192   11.1  0.0  0.0  contig_10091   116648 116683  (78628) + (A)n            Simple_repeat          1     36    (0)   2618  
  198   10.3  0.0  0.0  contig_10091   120784 120812  (74499) + (T)n            Simple_repeat          1     29    (0)   2619  
  237    6.5  0.0  0.0  contig_10091   121710 121740  (73571) + (T)n            Simple_repeat          1     31    (0)   2620  
   25    0.0  0.0  0.0  contig_10091   130207 130231  (65080) + AT_rich         Low_complexity         1     25    (0)   2621  
   22    3.5  0.0  0.0  contig_10091   131654 131682  (63629) + AT_rich         Low_complexity         1     29    (0)   2622  
  216    0.0  0.0  0.0  contig_10091   134236 134259  (61052) + (TA)n           Simple_repeat          1     24    (0)   2623  
  539   14.7 10.5  0.0  contig_10091   135235 135329  (59982) C CR1-C4          LINE/CR1             (6)   4505   4401   2624  
  216    0.0  0.0  0.0  contig_10091   138207 138230  (57081) + (TTTTA)n        Simple_repeat          2     25    (0)   2625  
  228   20.8  1.9  1.9  contig_10091   142532 142585  (52726) C Eulor9C         DNA                (164)    106     53   2626  
  529   18.8  5.0  2.5  contig_10091   147367 147486  (47825) + UCON1           Unknown              114    236    (0)   2627  
  279   30.1  4.4  2.9  contig_10091   148386 148522  (46789) + UCON29          DNA/PiggyBac?        166    304  (133)   2628  
 1241   14.8  3.6  0.0  contig_10091   150969 151191  (44120) C CR1-C4          LINE/CR1            (52)   4459   4229   2629  
 1472   11.5  0.0  0.9  contig_10091   154082 154292  (41019) + CR1-C2          LINE/CR1            4333   4541    (2)   2630  
  213   18.6  0.0  3.3  contig_10091   160385 160445  (34866) + T-rich          Low_complexity         2     60    (0)   2631  
   25    0.0  0.0  0.0  contig_10091   172519 172543  (22768) + AT_rich         Low_complexity         1     25    (0)   2632  
  203   18.4  0.0  0.0  contig_10091   175560 175597  (19714) + T-rich          Low_complexity         1     38    (0)   2633  
   29    0.0  0.0  0.0  contig_10091   175876 175904  (19407) + AT_rich         Low_complexity         1     29    (0)   2634  
   21    0.0  0.0  0.0  contig_10091   176001 176021  (19290) + AT_rich         Low_complexity         1     21    (0)   2635  
  458   23.6  4.0  5.4  contig_10091   179636 179783  (15528) + CR1-F2          LINE/CR1            4103   4248    (5)   2636  
   32    0.0  0.0  0.0  contig_10091   180459 180490  (14821) + AT_rich         Low_complexity         1     32    (0)   2637  
  656   29.3  2.1  2.6  contig_10091   186812 187004   (8307) + Eulor6A         DNA?                   1    192   (56)   2638  
 4751   12.7  0.4  0.1  contig_10091   194609 195311      (0) + CR1-Y2          LINE/CR1            3690   4394  (120)   2639  
  722   25.1  0.0  2.2  contig_100911       1    319   (1175) + (CATA)n         Simple_repeat          1    312    (0)   2640  
  329    6.2  0.0  2.0  contig_100911     338    386   (1108) + (CA)n           Simple_repeat          1     48    (0)   2641  
  240   23.2  6.9  2.9  contig_100911     390    491   (1003) + (CATA)n         Simple_repeat          3    108    (0)   2642  
  838   11.8  4.9  2.8  contig_100911     505    837    (657) + (CATA)n         Simple_repeat          1    340    (0)   2642  
  251   15.5  3.5  0.0  contig_100911     920    977    (517) + (CATATA)n       Simple_repeat          6     65    (0)   2643  
  225   20.0  0.0  0.0  contig_100911    1049   1093    (401) + (TA)n           Simple_repeat          1     45    (0)   2644  
  348   11.9  0.0  0.0  contig_100911    1183   1241    (253) + (TA)n           Simple_repeat          1     59    (0)   2645  
  210   14.3  0.0  0.0  contig_100911    1312   1346    (148) + (TA)n           Simple_repeat          1     35    (0)   2646  
  591   14.2  0.0  0.0  contig_100911    1389   1494      (0) + (TA)n           Simple_repeat          1    106    (0)   2646  
  231   16.4  0.0  0.0  contig_100912       1     61    (688) + (CCGAG)n        Simple_repeat          1     61    (0)   2647  
  257   19.4  4.8  0.0  contig_100912     409    470    (279) + CR1-F2          LINE/CR1            4181   4245    (8)   2648  
 1447   23.4  1.4  1.4  contig_100914       1    359    (781) C CR1-F0          LINE/CR1           (244)   4009   3643   2649  
  232    2.5  2.4  4.8  contig_100916     316    357   (3542) + (CAG)n          Simple_repeat          2     42    (0)   2650  
  246   14.9  2.1 20.4  contig_100916     387    572   (3327) + (CAG)n          Simple_repeat          2    153    (0)   2650  
  180    0.0  0.0  0.0  contig_100916     683    702   (3197) + (CAG)n          Simple_repeat          2     21    (0)   2651  
  219    3.6  0.0  0.0  contig_100916     742    769   (3130) + (CAG)n          Simple_repeat          2     29    (0)   2651  
  260   19.1  2.9  1.4  contig_100916    1047   1115   (2784) + (CTG)n          Simple_repeat          3     72    (0)   2652  
  192    4.0  0.0  0.0  contig_100916    1152   1176   (2723) + (CAG)n          Simple_repeat          3     27    (0)   2653  
  401   17.9  3.0  0.7  contig_100916    1226   1360   (2539) + (CAG)n          Simple_repeat          3    140    (0)   2653  
  420   25.9  0.0  0.0  contig_100916    1465   1701   (2198) + CT-rich         Low_complexity         1    237    (0)   2654  
  712   15.1  0.0  1.1  contig_100916    1789   1969   (1930) + CT-rich         Low_complexity         2    180    (0)   2655  
  279   17.3  0.0  0.0  contig_100916    1972   2023   (1876) + (TCTA)n         Simple_repeat          4     55    (0)   2656  
  706   13.4  0.6  0.6  contig_100916    2029   2193   (1706) + (TC)n           Simple_repeat          2    166    (0)   2657  
  264   18.5  0.0  0.0  contig_100916    2351   2404   (1495) + CT-rich         Low_complexity         2     55    (0)   2658  
  207   18.6  0.0  0.0  contig_100916    2404   2446   (1453) + (TA)n           Simple_repeat          2     44    (0)   2659 *
  376   21.0  2.5  0.6  contig_100916    2536   2693   (1206) + CT-rich         Low_complexity         1    161    (0)   2660  
  539   20.1  0.5  3.2  contig_100916    2732   2916    (983) + CT-rich         Low_complexity         1    180    (0)   2660  
  258   16.4  0.0  0.0  contig_100916    2968   3022    (877) + CT-rich         Low_complexity         2     56    (0)   2660  
  186   22.2  0.0  0.0  contig_100916    3031   3084    (815) + T-rich          Low_complexity         4     57    (0)   2661  
  195   14.6  0.0  0.0  contig_100916    3577   3617    (282) + (TA)n           Simple_repeat          2     42    (0)   2662  
 1987   15.8  5.2  0.0  contig_100917       1    328    (140) + CR1-D           LINE/CR1            3185   3529 (1149)   2663  
   21    8.2  0.0  0.0  contig_100918    1048   1096     (25) + AT_rich         Low_complexity         1     49    (0)   2664  
   25    3.1  0.0  0.0  contig_10092      451    482     (16) + AT_rich         Low_complexity         1     32    (0)   2665  
  775   16.4 13.9  0.0  contig_100920     217    381      (0) C GGERV22_LTR     LTR/ERVL            (68)    275     88   2666  
  437   22.5 15.6  4.4  contig_100921     155    289     (48) + GGLTR5A         LTR/ERVL             119    268  (327)   2667  
  198   12.8  0.0  0.0  contig_100922       7     45    (562) + (TA)n           Simple_repeat          2     40    (0)   2668  
  234    8.1  0.0  0.0  contig_100922     211    247    (360) + (TC)n           Simple_repeat          2     38    (0)   2669  
  219   28.2  1.8  1.8  contig_100922     248    359    (248) + (TA)n           Simple_repeat          2    113    (0)   2670  
  220    2.7  5.4  0.0  contig_100922     405    441    (166) + (TC)n           Simple_repeat          2     40    (0)   2671  
  180    0.0  0.0  0.0  contig_100922     444    463    (144) + (TA)n           Simple_repeat          2     21    (0)   2672  
  242   16.3  0.0  0.0  contig_100923       1     49   (8994) + (CAG)n          Simple_repeat          1     49    (0)   2673  
  213   15.6  2.2  0.0  contig_100923     897    941   (8102) + (TAGA)n         Simple_repeat          2     47    (0)   2674  
  228   19.1  1.5  3.1  contig_100923    1485   1549   (7494) + (CTG)n          Simple_repeat          2     65    (0)   2675  
  201    3.9  0.0  0.0  contig_100923    1562   1587   (7456) + (CTG)n          Simple_repeat          2     27    (0)   2675  
  250   23.4  0.0  0.0  contig_100923    6534   6597   (2446) + (CAG)n          Simple_repeat          1     64    (0)   2676  
  213   18.0  0.0  0.0  contig_100923    8908   8957     (86) + (TG)n           Simple_repeat          2     51    (0)   2677  
  210   26.7  0.0  0.0  contig_100923    8999   9043      (0) + (CATATA)n       Simple_repeat          3     47    (0)   2678  
  323   23.1 16.7  0.0  contig_100924     526    603      (3) C CR1-C3          LINE/CR1           (913)   3626   3536   2679  
  186    4.3  0.0  0.0  contig_100926       1     23   (6353) + (GGGAGA)n       Simple_repeat          6     28    (0)   2680  
  256   34.1  0.7  0.7  contig_100926    2427   2562   (3814) + (TA)n           Simple_repeat          1    136    (0)   2681  
  375   17.5  0.0  0.0  contig_100926    6313   6375      (1) + CR1-Y4          LINE/CR1            3441   3503 (1012)   2682  
  248   25.9  7.6  7.6  contig_100929     303    394     (96) + GGERVK10-int    LTR/ERVK            4458   4549 (2527)   2683  
  205   20.0  0.0  0.0  contig_100929     451    490      (0) + (TAA)n          Simple_repeat          1     40    (0)   2684  
  677   13.5  0.0  0.0  contig_10093       26    129 (135541) + CR1-C2          LINE/CR1            4440   4543    (0)   2685  
   22    0.0  0.0  0.0  contig_10093     3616   3637 (132033) + AT_rich         Low_complexity         1     22    (0)   2686  
  180    0.0  0.0  0.0  contig_10093     5163   5182 (130488) + (CAAAAA)n       Simple_repeat          3     22    (0)   2687  
 1696   17.5  2.2  1.3  contig_10093     6131   6442 (129228) + GGLTR4B         LTR/ERVL               2    316   (17)   2688  
   21    0.0  0.0  0.0  contig_10093     6928   6948 (128722) + AT_rich         Low_complexity         1     21    (0)   2689  
 1773   20.5  0.5  1.1  contig_10093     8485   8854 (126816) C CR1-X2          LINE/CR1            (33)   4105   3738   2690  
   21    3.6  0.0  0.0  contig_10093     9128   9155 (126515) + AT_rich         Low_complexity         1     28    (0)   2691  
   21    0.0  0.0  0.0  contig_10093    10821  10841 (124829) + AT_rich         Low_complexity         1     21    (0)   2692  
  180   12.5  0.0  0.0  contig_10093    15838  15869 (119801) + (TTCC)n         Simple_repeat          1     32    (0)   2693  
   27    0.0  0.0  0.0  contig_10093    17035  17061 (118609) + AT_rich         Low_complexity         1     27    (0)   2694  
  279   18.2  0.0  0.0  contig_10093    27589  27643 (108027) C CR1-X           LINE/CR1             (2)   4134   4080   2695  
 1387   17.9  2.1  0.3  contig_10093    27645  27929 (107741) C CR1-X1          LINE/CR1           (627)   3509   3220   2696  
   26    0.0  0.0  0.0  contig_10093    31066  31091 (104579) + AT_rich         Low_complexity         1     26    (0)   2697  
  216   20.4  0.0  1.8  contig_10093    31222  31276 (104394) + T-rich          Low_complexity         2     55    (0)   2698  
   23    0.0  0.0  0.0  contig_10093    35225  35247 (100423) + AT_rich         Low_complexity         1     23    (0)   2699  
   27    4.9  0.0  0.0  contig_10093    37610  37650  (98020) + AT_rich         Low_complexity         1     41    (0)   2700  
  222   10.5  0.0  0.0  contig_10093    38371  38408  (97262) + (CAAAA)n        Simple_repeat          5     42    (0)   2701  
  192    4.0  0.0  0.0  contig_10093    40258  40282  (95388) + (CAA)n          Simple_repeat          3     27    (0)   2702  
   21    8.2  0.0  0.0  contig_10093    41683  41731  (93939) + AT_rich         Low_complexity         1     49    (0)   2703  
  289   11.1  0.0  0.0  contig_10093    41754  41798  (93872) + CR1-Y2          LINE/CR1            4028   4072  (442)   2704  
  192    4.0  0.0  0.0  contig_10093    47412  47436  (88234) + (TAA)n          Simple_repeat          1     25    (0)   2705  
   26    0.0  0.0  0.0  contig_10093    47854  47879  (87791) + AT_rich         Low_complexity         1     26    (0)   2706  
  463   23.2  3.0  2.0  contig_10093    48772  48872  (86798) C CR1-F2          LINE/CR1             (5)   4248   4147   2707  
  614   24.8  0.0  0.8  contig_10093    52465  52590  (83080) C CR1-F2          LINE/CR1             (7)   4246   4122   2708  
  455   13.2  0.0  0.0  contig_10093    52595  52662  (83008) + GGERVL18-LTR    LTR/ERVL               5     72  (269)   2709  
  405   16.7  0.0  0.0  contig_10093    52941  53006  (82664) + GGERV22_LTR     LTR/ERVL             136    201  (142)   2710  
  623   13.9  5.2  0.0  contig_10093    53185  53299  (82371) C CR1-H           LINE/CR1            (16)   4796   4676   2711 *
 3355   23.7  5.0  0.7  contig_10093    53299  54114  (81556) C CR1-G           LINE/CR1          (1269)   2978   2128   2712  
 3014   18.6  6.4  2.6  contig_10093    54335  54986  (80684) C CR1-C4          LINE/CR1             (3)   4508   3832   2713  
  213    9.4  0.0  0.0  contig_10093    55787  55818  (79852) + (T)n            Simple_repeat          1     32    (0)   2714  
 1587   14.4  0.4  0.0  contig_10093    62498  62754  (72916) + CR1-D2          LINE/CR1            4419   4676    (3)   2715  
  249   18.9  5.3  1.3  contig_10093    64087  64161  (71509) + A-rich          Low_complexity         4     81    (0)   2716  
   21    0.0  0.0  0.0  contig_10093    64390  64410  (71260) + GC_rich         Low_complexity         1     21    (0)   2717  
   21    5.7  0.0  0.0  contig_10093    64433  64467  (71203) + GC_rich         Low_complexity         1     35    (0)   2718  
  228    3.5  0.0  0.0  contig_10093    64493  64521  (71149) + (GGGAA)n        Simple_repeat          1     29    (0)   2719  
   25    0.0  0.0  0.0  contig_10093    65096  65120  (70550) + GC_rich         Low_complexity         1     25    (0)   2720  
  334   22.4  0.0  0.0  contig_10093    65995  66061  (69609) C CR1-F           LINE/CR1            (14)   4499   4433   2721  
   27    0.0  0.0  0.0  contig_10093    69168  69194  (66476) + AT_rich         Low_complexity         1     27    (0)   2722  
   25    0.0  0.0  0.0  contig_10093    75646  75670  (60000) + AT_rich         Low_complexity         1     25    (0)   2723  
   28    0.0  0.0  0.0  contig_10093    77591  77618  (58052) + AT_rich         Low_complexity         1     28    (0)   2724  
  375   33.3  0.0  0.0  contig_10093    81243  81317  (54353) C CR1-Y2          LINE/CR1             (7)   4507   4433   2725  
  533   15.2  0.8 11.0  contig_10093    81411  81528  (54142) C CR1-C4          LINE/CR1             (7)   4504   4399   2726  
   24    8.5  0.0  0.0  contig_10093    82677  82735  (52935) + AT_rich         Low_complexity         1     59    (0)   2727  
 3251   16.9  3.5  0.2  contig_10093    84038  84640  (51030) C CR1-C4          LINE/CR1             (7)   4504   3882   2728  
  569   24.8  0.0  4.9  contig_10093    90469  90612  (45058) C CR1-F2          LINE/CR1             (7)   4246   4110   2729  
  220   12.7  1.8  1.8  contig_10093    94802  94857  (40813) + (TA)n           Simple_repeat          1     56    (0)   2730  
  671   12.7  9.1  0.0  contig_10093    95285  95394  (40276) + GGLTR4B         LTR/ERVL              36    155  (178)   2731  
  453   18.7  0.0  1.1  contig_10093    98894  98985  (36685) + CR1-H           LINE/CR1            4704   4794   (18)   2732  
 2297   16.4  4.4  0.3  contig_10093   101837 102226  (33444) C CR1-Y3          LINE/CR1             (3)   4514   4109   2733  
   24    3.2  0.0  0.0  contig_10093   105030 105060  (30610) + AT_rich         Low_complexity         1     31    (0)   2734  
  210    3.7  0.0  0.0  contig_10093   109390 109416  (26254) + (A)n            Simple_repeat          1     27    (0)   2735  
  347   28.2  7.0  3.3  contig_10093   109506 109682  (25988) C CR1-Y2          LINE/CR1             (9)   3330   3156   2736  
  360   32.6 15.2  0.0  contig_10093   109918 110095  (25575) C CR1-Y1_Aves     LINE/CR1           (631)   2708   2504   2737  
  321   32.9  7.3  0.9  contig_10093   110841 111012  (24658) C CR1-Y1_Aves     LINE/CR1          (1703)   1636   1472   2737  
 6608   16.3  3.8  0.1  contig_10093   114368 115465  (20205) C CR1-C4          LINE/CR1            (10)   4501   3363   2738  
   21    0.0  0.0  0.0  contig_10093   115668 115688  (19982) + AT_rich         Low_complexity         1     21    (0)   2739  
   21    3.6  0.0  0.0  contig_10093   115719 115746  (19924) + AT_rich         Low_complexity         1     28    (0)   2740  
   23    0.0  0.0  0.0  contig_10093   119526 119548  (16122) + AT_rich         Low_complexity         1     23    (0)   2741  
 2236   16.3  0.3  0.5  contig_10093   119961 120331  (15339) C CR1-D2          LINE/CR1            (15)   4664   4295   2742  
 2182   24.5 13.9  1.3  contig_10093   122420 122972  (12698) C CR1-C4          LINE/CR1            (10)   4501   3879   2743  
 1520   15.2  0.8  0.0  contig_10093   124771 125007  (10663) + CR1-Y2          LINE/CR1            3689   3927  (587)   2744  
 1166   11.4  1.1  0.0  contig_10093   125743 125918   (9752) + CR1-Y2          LINE/CR1            4326   4503   (11)   2744  
  450   27.3  1.4  0.7  contig_10093   127441 127584   (8086) + CR1-Y1_Aves     LINE/CR1            3193   3337    (2)   2745  
   24    3.2  0.0  0.0  contig_10093   128134 128164   (7506) + AT_rich         Low_complexity         1     31    (0)   2746  
   22    0.0  0.0  0.0  contig_10093   128195 128216   (7454) + AT_rich         Low_complexity         1     22    (0)   2747  
   21    0.0  0.0  0.0  contig_10093   129120 129140   (6530) + AT_rich         Low_complexity         1     21    (0)   2748  
  198    0.0  0.0  0.0  contig_10093   131936 131957   (3713) + (TTTA)n         Simple_repeat          3     24    (0)   2749  
  273    2.9  0.0  0.0  contig_10093   132613 132646   (3024) + (TTTA)n         Simple_repeat          3     36    (0)   2750  
 1847   14.3  1.3  2.3  contig_10093   133691 133991   (1679) + CR1-C2          LINE/CR1            4235   4532   (11)   2751  
 1979   17.8  0.6  0.9  contig_10093   135341 135669      (1) C Mariner1_GG     DNA/TcMar-Mariner    (6)   1324    997   2752  
  253   13.2  5.2  8.6  contig_100930     605    662      (0) + CR1-C4          LINE/CR1            4351   4406  (105)   2753  
   25    0.0  0.0  0.0  contig_100931     533    557      (0) + AT_rich         Low_complexity         1     25    (0)   2754  
  341    5.5 25.4  0.0  contig_100933       1     55    (452) C CR1-Y2          LINE/CR1            (89)   4425   4357   2755  
 3140   14.3  0.4  0.0  contig_100934       1    462      (0) C CR1-Y2          LINE/CR1            (26)   4488   4025   2756  
 1504   17.2  0.0  0.0  contig_100935     111    342     (10) + CR1-E           LINE/CR1            3517   3748  (776)   2757  
  258    3.3  0.0  0.0  contig_100936       5     34    (587) C GGERVL18-LTR    LTR/ERVL           (311)     30      1   2758  
  320   15.6  0.0  1.5  contig_100936     557    621      (0) + CR1-D2          LINE/CR1            4427   4490  (189)   2759  
 1635    8.9  0.0  0.0  contig_100937       1    213    (387) C CR1-B2          LINE/CR1           (415)   4157   3945   2760  
  539    9.3  8.0  0.0  contig_100937     416    490    (110) C CR1-B2          LINE/CR1           (730)   3837   3757   2760  
  255   15.0  0.0  0.0  contig_100938       1     40   (1521) + CR1-Y4          LINE/CR1            4469   4508    (7)   2761  
 1458   12.3  0.0  0.0  contig_100939       3    205    (120) + CR1-G           LINE/CR1            2756   2958 (1289)   2762  
  977    7.2  0.0  0.0  contig_100939     201    325      (0) + CR1-G           LINE/CR1            3204   3328  (919)   2762 *
   21    0.0  0.0  0.0  contig_100940     215    235    (234) + AT_rich         Low_complexity         1     21    (0)   2763  
  411   16.3  1.0 14.6  contig_100941      10    415    (888) + (CTG)n          Simple_repeat          1    350    (0)   2764  
  528   13.6  1.0 15.8  contig_100941     597    805    (498) + (CTG)n          Simple_repeat          1    178    (0)   2765  
  684   13.7  0.4  8.9  contig_100941     822   1053    (250) + (CTG)n          Simple_repeat          1    212    (0)   2765  
  463   18.2  4.0  2.9  contig_100941    1124   1298      (5) + (CTG)n          Simple_repeat          3    179    (0)   2766  
  249   15.5  3.5  0.0  contig_100943       1     58   (1661) + (CAG)n          Simple_repeat          1     60    (0)   2767  
  375   15.3  1.5 12.9  contig_100943      78    279   (1440) + (CAG)n          Simple_repeat          2    180    (0)   2767  
  687   16.9  0.0  9.2  contig_100943     354    549   (1170) + (CAG)n          Simple_repeat          2    179    (0)   2768  
  727   19.0  0.0  0.0  contig_100943     600    773    (946) + (CAG)n          Simple_repeat          2    175    (0)   2768  
  297    9.5  3.1  1.6  contig_100943     814    877    (842) + (CAG)n          Simple_repeat          2     66    (0)   2768  
  207    6.9  0.0  0.0  contig_100943    1034   1062    (657) + (TTC)n          Simple_repeat          1     29    (0)   2769  
  270   34.5  1.7  2.3  contig_100943    1069   1243    (476) + (CCG)n          Simple_repeat          2    175    (0)   2770  
  233   33.9  1.1  1.7  contig_100943    1341   1520    (199) + (TA)n           Simple_repeat          2    180    (0)   2771  
  240   29.4  1.2  3.0  contig_100943    1546   1713      (6) + (TA)n           Simple_repeat          2    166    (0)   2771  
  396   19.0  1.6  2.9  contig_100944       1    319   (1735) + (CTG)n          Simple_repeat          1    314    (0)   2772  
  183   23.2  0.0  0.0  contig_100944     322    403   (1651) + CT-rich         Low_complexity         3     84    (0)   2773  
  430   14.0  0.5 14.8  contig_100944     404    612   (1442) + (CTG)n          Simple_repeat          2    180    (0)   2774  
  351   29.2  1.1  2.7  contig_100944     646    828   (1226) + (CTG)n          Simple_repeat          1    180    (0)   2774  
  313   26.6  2.1  2.1  contig_100944     877   1018   (1036) + (CTG)n          Simple_repeat          3    144    (0)   2774  
  363   19.1  0.8  4.2  contig_100944    1062   1181    (873) + (CTG)n          Simple_repeat          3    118    (0)   2774  
  180    0.0  0.0  0.0  contig_100944    1338   1357    (697) + (CTG)n          Simple_repeat          1     20    (0)   2775  
  240   17.7  1.5 14.6  contig_100944    1386   1590    (464) + (CTG)n          Simple_repeat          3    180    (0)   2775  
  183    4.2  0.0  0.0  contig_100944    1640   1663    (391) + (CTG)n          Simple_repeat          3     26    (0)   2775  
  243   21.2  2.5  1.2  contig_100944    1717   1797    (257) + (CTG)n          Simple_repeat          3     84    (0)   2775  
  333   25.6  0.0  2.9  contig_100944    1910   2046      (8) + (CTG)n          Simple_repeat          1    133    (0)   2776  
   22    0.0  0.0  0.0  contig_100945    3916   3937    (538) + AT_rich         Low_complexity         1     22    (0)   2777  
  372   34.9  0.0  1.5  contig_100947       9    142    (207) + GA-rich         Low_complexity         1    132    (0)   2778  
  252   24.4  0.5  1.1  contig_100947     168    342      (7) + A-rich          Low_complexity         1    174    (0)   2779  
  185    3.5  6.9  0.0  contig_100948     135    163    (600) + (TAGA)n         Simple_repeat          4     34    (0)   2780  
  342   22.7  0.0  0.0  contig_100948     274    405    (358) + (TA)n           Simple_repeat          2    133    (0)   2781  
  195   25.6  0.0  0.0  contig_100948     478    567    (196) + (TA)n           Simple_repeat          2     91    (0)   2782  
  181    0.0  6.9  0.0  contig_100948     735    763      (0) + (CAG)n          Simple_repeat          2     32    (0)   2783  
  310   28.7  1.1  2.8  contig_100949      36    214   (1090) + (CAG)n          Simple_repeat          3    178    (0)   2784  
  234   10.5  0.0  0.0  contig_100949     395    432    (872) + (CAG)n          Simple_repeat          2     39    (0)   2785  
  241   24.4  1.0  9.3  contig_100949     721    914    (390) + (CTG)n          Simple_repeat          3    180    (0)   2786  
  207   22.2  1.4  2.7  contig_100949    1103   1176    (128) + (CAG)n          Simple_repeat          3     75    (0)   2787  
 1533    9.5  9.5  0.4  contig_10095        2    233 (137364) + CR1-E           LINE/CR1            4269   4521    (3)   2788  
   32    0.0  0.0  0.0  contig_10095     4303   4334 (133263) + AT_rich         Low_complexity         1     32    (0)   2789  
  230    5.6  2.8  0.0  contig_10095     5536   5571 (132026) + (CAA)n          Simple_repeat          2     38    (0)   2790  
  234   13.7  1.9  1.9  contig_10095     6318   6369 (131228) + T-rich          Low_complexity         2     53    (0)   2791  
   21    5.7  0.0  0.0  contig_10095     6773   6807 (130790) + AT_rich         Low_complexity         1     35    (0)   2792  
  288    0.0  0.0  0.0  contig_10095     7879   7910 (129687) + (CAAAA)n        Simple_repeat          2     33    (0)   2793  
   31    2.6  0.0  0.0  contig_10095    10153  10190 (127407) + AT_rich         Low_complexity         1     38    (0)   2794  
  299   11.8 26.1  1.4  contig_10095    14121  14189 (123408) C CR1-Y4          LINE/CR1           (374)   4141   4056   2795  
  389   20.0  0.0  0.0  contig_10095    14699  14773 (122824) C Char12Mar1_GG   DNA/hAT-Charlie     (67)   1392   1318   2796  
   27    2.9  0.0  0.0  contig_10095    16061  16094 (121503) + AT_rich         Low_complexity         1     34    (0)   2797  
 2798   20.5  1.7  0.2  contig_10095    18279  18802 (118795) C Char12Mar1_GG   DNA/hAT-Charlie     (78)   1381    850   2796  
 3003   20.4  8.6  0.5  contig_10095    19371  19997 (117600) C CR1-C4          LINE/CR1             (6)   4505   3828   2798  
  804   29.5  2.5  0.4  contig_10095    21133  21374 (116223) C CR1-F2          LINE/CR1            (10)   4243   3997   2799  
  405   21.6  8.8  0.0  contig_10095    21372  21473 (116124) C CR1-H2          LINE/CR1           (622)   4190   4080   2800 *
 5214   14.3  2.7  0.5  contig_10095    21446  22268 (115329) + CR1-D           LINE/CR1            2182   3022 (1656)   2801  
 3305   17.8  1.2  1.9  contig_10095    22271  22864 (114733) + CR1-D           LINE/CR1            3984   4573  (105)   2801  
 2888   19.6  2.9  0.0  contig_10095    30962  31487 (106110) C Char12Mar1_GG   DNA/hAT-Charlie     (64)   1395    855   2802  
  461   23.1  0.4  0.1  contig_10095    31999  32106 (105491) C CR1-E           LINE/CR1             (4)   4535   4426   2803  
 3191   19.3  0.9  1.1  contig_10095    37034  37605  (99992) C CR1-Y2          LINE/CR1            (13)   4501   3931   2804  
 2111   11.6  0.6  0.6  contig_10095    37591  37902  (99695) C CR1-Y2          LINE/CR1           (794)   3720   3409   2804 *
  530   18.6  0.0  0.0  contig_10095    38041  38126  (99471) C CR1-X           LINE/CR1            (10)   4126   4041   2805  
  901   21.9  4.3  2.4  contig_10095    38130  38339  (99258) + CR1-F2          LINE/CR1            4012   4225   (28)   2806  
 6996   15.6  2.9  0.9  contig_10095    41392  42530  (95067) C CR1-F           LINE/CR1           (436)   4077   2916   2807  
 1106   21.4 12.2  0.1  contig_10095    42741  43008  (94589) C CR1-F2          LINE/CR1            (13)   4240   3988   2808  
 1356   17.2  7.6  1.1  contig_10095    43722  43985  (93612) C CR1-D2          LINE/CR1           (456)   4223   3943   2809  
  207    0.0  0.0  0.0  contig_10095    45204  45226  (92371) + (TTTG)n         Simple_repeat          2     24    (0)   2810  
 2213   20.1  7.4  1.5  contig_10095    47702  48559  (89038) C CR1-X1          LINE/CR1           (247)   3889   2953   2811  
 3428   13.3  4.8  0.6  contig_10095    51894  52438  (85159) C CR1-Y2          LINE/CR1             (2)   4512   3945   2812  
  330   23.1  7.5  2.5  contig_10095    54620  54699  (82898) C CR1-B           LINE/CR1             (5)   4562   4479   2813  
   26    5.0  0.0  0.0  contig_10095    57843  57882  (79715) + AT_rich         Low_complexity         1     40    (0)   2814  
   21    0.0  0.0  0.0  contig_10095    58478  58498  (79099) + AT_rich         Low_complexity         1     21    (0)   2815  
  466   34.2  0.0  2.5  contig_10095    59752  59871  (77726) + CR1-G           LINE/CR1            3913   4029  (218)   2816  
  214    5.0  5.0  0.0  contig_10095    69347  69386  (68211) + (CAAAAA)n       Simple_repeat          2     43    (0)   2817  
 2527   16.2  8.2  0.9  contig_10095    71396  71856  (65741) + CR1-E           LINE/CR1            3132   3626  (898)   2818  
 1336   17.9  0.0  0.8  contig_10095    71855  72090  (65507) + CR1-E           LINE/CR1            4280   4513   (11)   2818 *
  531   14.4  5.7  0.3  contig_10095    72181  72286  (65311) C CR1-Y2          LINE/CR1             (0)   4514   4419   2819  
 1588   29.5  3.7  6.3  contig_10095    78153  78821  (58776) + CR1-G           LINE/CR1            2096   2747 (1500)   2820  
   22    0.0  0.0  0.0  contig_10095    82899  82920  (54677) + AT_rich         Low_complexity         1     22    (0)   2821  
  231   29.0  0.0  0.0  contig_10095    84369  84430  (53167) + A-rich          Low_complexity         1     62    (0)   2822  
 1244   23.7  5.6  0.3  contig_10095    85454  85758  (51839) + CR1-Y1_Aves     LINE/CR1            3008   3328   (11)   2823  
   25    0.0  0.0  0.0  contig_10095    89277  89301  (48296) + AT_rich         Low_complexity         1     25    (0)   2824  
  186    4.3  0.0  0.0  contig_10095    89560  89582  (48015) + (A)n            Simple_repeat          1     23    (0)   2825  
   21    0.0  0.0  0.0  contig_10095    91123  91143  (46454) + AT_rich         Low_complexity         1     21    (0)   2826  
  194    0.0  0.0  3.7  contig_10095    94132  94158  (43439) + (TTA)n          Simple_repeat          2     27    (0)   2827  
  861   23.8 16.5 11.1  contig_10095    94382  94896  (42701) + GGLTR5B         LTR/ERVL               1    543    (0)   2828  
 1178   14.8  1.5  0.5  contig_10095   103018 103221  (34376) C CR1-D2          LINE/CR1             (2)   4677   4472   2829  
 1698   25.2  5.6  1.5  contig_10095   105824 106303  (31294) C CR1-Y1_Aves     LINE/CR1             (1)   3338   2839   2830  
 1844   15.9 18.1  0.0  contig_10095   118764 119122  (18475) + CR1-Y4          LINE/CR1            4087   4501   (10)   2831  
  216    0.0  0.0  0.0  contig_10095   120331 120354  (17243) + (CGG)n          Simple_repeat          3     26    (0)   2832  
   25    8.3  0.0  0.0  contig_10095   120438 120497  (17100) + GC_rich         Low_complexity         1     60    (0)   2833  
   24    5.3  0.0  0.0  contig_10095   121604 121641  (15956) + GC_rich         Low_complexity         1     38    (0)   2834  
  295   18.4  0.0  0.0  contig_10095   124433 124481  (13116) + CR1-Y1_Aves     LINE/CR1            3281   3329   (10)   2835  
   23    0.0  0.0  0.0  contig_10095   125256 125278  (12319) + AT_rich         Low_complexity         1     23    (0)   2836  
 2440   17.2  3.1  1.1  contig_10095   126490 126947  (10650) C CR1-C4          LINE/CR1             (8)   4503   4037   2837  
 1032   17.4  5.9  0.5  contig_10095   127555 127756   (9841) + CR1-F2          LINE/CR1            3997   4209   (44)   2838
[truncated: 87,806,721 more chars]
