# Supplementary material for: A Draft De Novo Genome Assembly for the Northern Bobwhite (Colinus virginianus) Reveals Evidence for a Rapid Decline in Effective Population Size Beginning in the Late Pleistocene
Source: PLoS One. 2014 Mar 12;9(3):e90240. doi: 10.1371/journal.pone.0090240 (PMC3951200; doi:10.1371/journal.pone.0090240)
Supplement: Table S4 — Summary of all Repeat Masker Analyses. (ZIP) [file pone.0090240.s004.zip › Table S4/Table S4-B_NB1.1_RM_Step2_TguttataRepeatLibrary.out]

   SW   perc perc perc  query          position in query        matching          repeat             position in repeat
score   div. del. ins.  sequence       begin  end      (left)   repeat            class/family     begin  end    (left)   ID

  495   25.9  6.8  0.6  contig_100      50285  50459   (7219) + CR1-J2_Pass       LINE/CR1           4070   4257   (20)    1  
  236   31.7  1.9  1.9  contig_1000     81401  81503  (70547) C CR1-X3_Pass       LINE/CR1          (465)   4006   3904    2  
  207   52.2  1.1  2.2  contig_10004     8210   8301  (22094) + (CATATA)n         Simple_repeat         2     92    (0)    3  
  263   29.8  0.0  5.0  contig_10012    11227  11325  (54368) C CR1-Y_Pass        LINE/CR1         (1100)   2688   2595    4  
  229   23.3  0.0  0.0  contig_10013    37269  37311  (43167) + TguLTRL4d         LTR/ERVL            436    478  (451)    5  
  384   17.9  0.0  0.0  contig_100157       2     68    (665) C CR1-J1_Pass       LINE/CR1          (243)   3750   3684    6  
  377   31.6  8.4  6.3  contig_10022     2025   2358  (11122) + TguLTRL4d         LTR/ERVL            438    778  (151)    7  
  233   21.1  4.7 10.4  contig_10024    16745  16850  (43807) + CR1-Y_Pass        LINE/CR1           2860   2959  (829)    8  
  299   31.2  2.3  0.8  contig_100245     844    972   (1153) C CR1-J1_Pass       LINE/CR1            (3)   3990   3860    9  
  226    5.7  0.0  2.8  contig_10025    11447  11482  (58601) C TguERVK7_I-int    LTR/ERVK         (1023)   6012   5978   10  
  232   26.5  0.0  0.0  contig_100276     466    514      (1) + CR1-X3_Pass       LINE/CR1           4315   4363  (108)   11  
  418   28.9  0.0  0.0  contig_100300     194    290     (11) + CR1-Y_Pass        LINE/CR1            744    840 (2948)   12  
  238   20.2 13.6  4.5  contig_10035     9122   9209  (99296) + TguERVK3a_I-int   LTR/ERVK           5102   5197 (2550)   13  
  568   31.8  4.2 12.0  contig_100485     545    952      (4) C TguLTRL4d         LTR/ERVL            (4)    925    550   14  
  185   51.0  1.0  0.0  contig_100497     322    425   (4963) + (TA)n             Simple_repeat         2    106    (0)   15  
  463   28.8  8.0  5.3  contig_10056     1285   1471  (34363) + TguLTRL4d         LTR/ERVL            545    736  (193)   16  
  312   30.3  0.0  0.0  contig_10056     8346   8444  (27390) + CR1-X3_Pass       LINE/CR1           4281   4379   (92)   17  
  297   21.2  4.9  1.2  contig_100560      93    173    (175) + CR1-J2_Pass       LINE/CR1           4115   4198   (79)   18  
  237   18.0  6.6  0.0  contig_10058    16140  16200  (43960) C CR1-J2_Pass       LINE/CR1           (41)   4236   4172   19  
  538   24.2  5.4  1.1  contig_1006       155    338  (84485) + CR1-X3_Pass       LINE/CR1           4231   4422   (49)   20  
  302   27.2  5.1  2.6  contig_1006      4944   5060  (79763) C TguLTR5a          LTR/ERVL          (216)    355    236   21  
  245   32.4  6.2  3.6  contig_100658      75    269   (2653) + CR1-I_Tgu         LINE/CR1           3150   3349  (936)   22  
  438   21.1 24.7  0.0  contig_100667      86    275    (461) C TguLTRL4d         LTR/ERVL            (2)    927    691   23  
  356   24.6  5.3  0.0  contig_10069    64432  64545  (13287) C CR1-X3_Pass       LINE/CR1          (155)   4316   4197   24  
  318   18.2 14.0  1.0  contig_10074    14727  14826   (7036) C CR1-J2_Pass       LINE/CR1           (11)   4266   4154   25  
  190   61.7  0.9  0.9  contig_100836     788    895   (3993) + polypyrimidine    Low_complexity        6    113    (0)   26  
  514   23.4  2.4  0.8  contig_10084    32028  32152  (38839) + CR1-J2_Pass       LINE/CR1           4145   4271    (6)   27  
  540   25.7  4.0  0.0  contig_10085    16907  17033  (16695) C TguLTRL4d         LTR/ERVL            (0)    929    817   28  
 1254   26.0  5.3  1.9  contig_10086   108595 108955  (40918) C TguLTRL4d         LTR/ERVL           (12)    917    545   29  
  319   22.0  0.0  1.1  contig_1009      6673   6764  (20921) C CR1-J1_Pass       LINE/CR1           (89)   3904   3814   30  
  372   25.2  9.6  0.0  contig_10093    67045  67179  (68491) + CR1-J2_Pass       LINE/CR1           4123   4270    (7)   31  
  227   24.7  6.4  9.6  contig_10098    46716  46809  (65175) + TguERVK9_I-int    LTR/ERVK           2310   2400 (3678)   32  
  226   21.0  3.2  1.6  contig_101     128614 128676  (13857) + CR1-Y_Pass        LINE/CR1           3725   3788    (0)   33  
  325   25.9  0.0  2.4  contig_1010     39780  39862  (73730) + CR1-Y_Pass        LINE/CR1           3693   3773   (15)   34  
  234   20.6  0.0 10.0  contig_10100    14034  14103  (26121) + TguLTRK7i         LTR/ERVK             36     98  (280)   35  
  226   12.8  5.0  2.5  contig_10102    12227  12266  (63020) C TguERV6_I-int     LTR/ERV1         (6065)   2017   1977   36  
  350   28.8  4.7  1.6  contig_1012     27439  27565  (93943) + TguLTRL4b         LTR/ERVL            910   1040   (24)   37  
  204   48.5  0.0  1.5  contig_101222    3405   3471   (5376) + (CAG)n            Simple_repeat         1     66    (0)   38  
  232   21.3  0.0  0.0  contig_101296     247    293    (893) C CR1-J2_Pass       LINE/CR1           (96)   4181   4135   39  
  229   18.0  0.0  0.0  contig_101296     375    424    (762) C CR1-J2_Pass       LINE/CR1          (137)   4140   4091   39  
  345   11.5 20.5  0.0  contig_10133    11174  11251  (13479) C CR1-J2_Pass       LINE/CR1           (22)   4255   4162   40  
  238   29.5  3.9  0.0  contig_10136    12840  12917  (18151) C CR1-J2_Pass       LINE/CR1            (4)   4273   4193   41  
  276   27.8  4.1  0.0  contig_101385     205    301      (8) C CR1-J2_Pass       LINE/CR1           (18)   4259   4159   42  
  214   38.8  1.5  1.5  contig_101396    4653   4788   (2979) + (CTG)n            Simple_repeat         1    136    (0)   43  
  235   23.5  2.8  4.2  contig_10143    14288  14358   (9610) C TguERVL1_I-int    LTR/ERVL         (1681)   3794   3725   44  
  353   29.1  8.6  0.0  contig_1016     12847  12963 (200085) + CR1-X3_Pass       LINE/CR1           4291   4417   (54)   45  
  316   24.7  4.0  3.0  contig_1016     88826  88925 (124123) C CR1-J1_Pass       LINE/CR1          (218)   3775   3675   46  
  249   24.6  0.0  0.0  contig_1016     89833  89889 (123159) C CR1-J1_Pass       LINE/CR1            (8)   3985   3929   47  
  694   28.1  5.0  0.0  contig_101600     229    427    (837) + CR1-J2_Pass       LINE/CR1           4062   4270    (7)   48  
  244   14.0 20.0  0.0  contig_10161     5031   5080  (13105) C CR1-J2_Pass       LINE/CR1           (11)   4266   4207   49  
  250   14.6  4.0  4.0  contig_10161     6536   6585  (11600) C CR1-J2_Pass       LINE/CR1           (11)   4266   4217   50  
  284   26.4  0.0  0.0  contig_10161    11687  11758   (6427) C CR1-J2_Pass       LINE/CR1           (19)   4258   4187   51  
  267   25.8 10.8  4.9  contig_10170    13118  13219   (3187) + TguLTRL4c         LTR/ERVL            715    822  (277)   52  
  227   33.3  2.9  1.0  contig_10173     7266   7368   (3823) C TguERV7_N1_I-int  LTR/ERV1         (4967)    415    311   53  
  382   23.1  1.3  0.0  contig_101736     628    705    (117) + CR1-J2_Pass       LINE/CR1           4177   4255   (22)   54  
  776   23.2  1.9  3.6  contig_101738      64    331    (362) C TguERV4_I-int     LTR/ERV1         (7286)    851    583   55  
  298   24.4  0.0  1.3  contig_10176    70947  71025  (76814) + CR1-J2_Pass       LINE/CR1           4197   4274    (3)   56  
  593   23.3  6.2  0.0  contig_10183    37780  37925  (13782) C CR1-X3_Pass       LINE/CR1           (54)   4417   4263   57  
  237   28.0  5.9  2.0  contig_10192    83026  83127  (10126) + CR1-J1_Pass       LINE/CR1           2935   3040  (953)   58  
  238   10.0  0.0  0.0  contig_101925    2308   2337    (103) C CR1-X3_Pass       LINE/CR1         (1377)   3094   3065   59  
  233   19.1  0.0  0.0  contig_10195    32047  32088  (11603) + CR1-Y_Pass        LINE/CR1           2550   2591 (1197)   60  
  263   16.0  7.7  3.9  contig_10196    10035  10112  (17063) + TguERV1_I-int     LTR/ERV1           1825   1905 (7818)   61  
  217   55.2  0.0  0.6  contig_102015    6017   6180   (1290) + (TA)n             Simple_repeat         2    164    (0)   62  
  307   30.5  2.9  0.0  contig_102052       2    106    (575) C CR1-J1_Pass       LINE/CR1           (57)   3936   3829   63  
  225   11.8  0.0  2.9  contig_10206    21705  21739  (28407) + TguERVK6-int      LTR/ERVK           4517   4550 (3786)   64  
  237   15.8  0.0  0.0  contig_10211    32643  32680   (4579) C CR1-J2_Pass       LINE/CR1           (13)   4264   4227   65  
  238   26.8  4.5  2.3  contig_102121     418    505    (641) C CR1-YB2_Pass      LINE/CR1         (1346)   2525   2436   66  
  592   23.2  7.8 10.0  contig_102149       1    230    (357) + CR1-X3_Pass       LINE/CR1           3899   4123  (348)   67  
  307   15.6  0.0  4.5  contig_102149     265    331    (256) + CR1-X3_Pass       LINE/CR1           4358   4421   (50)   67  
  560   25.6 10.1  0.6  contig_102150      62    230    (369) + CR1-X3_Pass       LINE/CR1           3939   4123  (348)   68  
  350   13.6  0.0  4.3  contig_102150     263    331    (268) + CR1-X3_Pass       LINE/CR1           4356   4421   (50)   69  
  225   31.5  8.0  0.9  contig_10217    15230  15341   (9664) C TguLTRL4d         LTR/ERVL          (380)    549    430   70  
  230   28.4  1.4  0.0  contig_10218       35    108   (4151) C CR1-L1_Tgu        LINE/CR1         (1538)   2734   2660   71  
  225   17.5  0.0  0.0  contig_10219    74061  74100  (34617) C CR1-I_Tgu         LINE/CR1            (7)   4278   4239   72  
  490   23.9  3.6  0.9  contig_102208     584    693     (93) + CR1-J2_Pass       LINE/CR1           4154   4266   (11)   73  
  185   51.3  1.3  0.0  contig_102242    1463   1538   (7822) + (CTG)n            Simple_repeat         3     79    (0)   74  
  696   28.8  1.3  0.4  contig_102286      41    270     (81) C TguERV4b_I-int    LTR/ERV1         (3216)   4921   4690   75  
  249   21.3 14.1  3.9  contig_10233    22785  22862   (9429) + CR1-J1_Pass       LINE/CR1           3010   3095  (898)   76  
  261   17.0  0.0  0.0  contig_102348       1     47    (378) + CR1-J2_Pass       LINE/CR1           4217   4263   (14)   77  
  302   13.8  4.6  0.0  contig_10238    57331  57395  (26770) C CR1-X3_Pass       LINE/CR1           (55)   4416   4349   78  
  229   16.2  0.0  0.0  contig_102449     401    437    (344) + CR1-J2_Pass       LINE/CR1           2556   2592 (1685)   79  
  288   12.3  3.5  1.7  contig_10252    38603  38660  (23709) + CR1-X3_Pass       LINE/CR1           4362   4420   (51)   80  
  353   20.2  3.9  8.7  contig_102532     264    366     (78) C TguERV4N1_LTR     LTR/ERV1           (56)    407    310   81  
  728   53.6  5.5  0.2  contig_102598       2    416      (4) + TguERV3_I-int     LTR/ERV1           5272   5708 (3481)   82  
  203   57.6  0.0  0.0  contig_102599    2826   2891   (2932) + (CAG)n            Simple_repeat         3     68    (0)   83  
  238    7.3  4.7  4.7  contig_10261    58941  58983  (32408) + CR1-J2_Pass       LINE/CR1           4235   4277    (0)   84  
  353   17.9  1.5  1.5  contig_10268    22199  22266  (17716) + CR1-X3_Pass       LINE/CR1           4252   4319  (152)   85  
  292   28.5  3.6  5.8  contig_102754     143    280    (473) C CR1-YB2_Pass      LINE/CR1           (39)   3832   3698   86  
  287   29.5  6.4  3.7  contig_10276    27457  27565   (5276) C CR1-K2_Tgu        LINE/CR1            (1)   4245   4134   87  
  265   24.2  4.8  0.0  contig_10289    10530  10591 (162796) C CR1-X3_Pass       LINE/CR1           (62)   4409   4345   88  
  237   16.3  0.0  0.0  contig_1029     72769  72811   (7299) + CR1-J2_Pass       LINE/CR1           4228   4270    (7)   89  
  417   28.7  3.1  0.0  contig_10291    35954  36082  (53962) + CR1-J2_Pass       LINE/CR1           4134   4266   (11)   90  
  317   26.7  2.3  0.0  contig_102925     994   1079      (2) + TguLTR5c          LTR/ERVL              8     95  (491)   91  
  264   22.9  0.0  0.0  contig_103013     246    306      (2) C CR1-J1_Pass       LINE/CR1          (177)   3816   3756   92  
  646   35.0  4.5  1.2  contig_10302    13641  14039  (94733) + CR1-Y_Pass        LINE/CR1           1775   2186 (1602)   93  
  246   14.3  0.0  0.0  contig_103034       1     35    (990) C CR1-J1_Pass       LINE/CR1          (277)   3716   3682   94  
  307   21.4  5.3  5.3  contig_103088     966   1059    (396) C CR1-J2_Pass       LINE/CR1           (11)   4266   4173   95  
  261   28.8  0.0  0.0  contig_1031     13152  13224   (5056) + CR1-X3_Pass       LINE/CR1           4226   4298  (173)   96  
  358   22.4 22.4  2.6  contig_10310    28953  29108   (6094) + CR1-J2_Pass       LINE/CR1           4073   4259   (18)   97  
  341   15.1  0.0  0.0  contig_10311     1754   1807  (29113) C CR1-Y1_Aves       LINE/CR1         (1221)   2118   2070   98  
  228   31.7  0.0  0.0  contig_103131     579    638      (1) + CR1-YB2_Pass      LINE/CR1           2607   2666 (1205)   99  
  241   25.0  5.0  4.0  contig_103168     169    268    (766) + TguERV2_I-int     LTR/ERV1           5302   5402 (1599)  100  
  264   30.7  0.0  2.2  contig_10336    18436  18525  (19979) + CR1-Y_Pass        LINE/CR1           3654   3741   (47)  101  
  310   20.5  0.0  1.2  contig_103361       6     89    (943) + CR1-J2_Pass       LINE/CR1           4097   4179   (98)  102  
  538   26.5  7.0  3.8  contig_10343    75007  75163    (299) + TguLTRL4d         LTR/ERVL             39    200  (729)  103  
  249   37.5  1.9  1.9  contig_10345    38050  38204 (129146) C CR1-YB1_Tgu       LINE/CR1         (1058)   2801   2647  104  
  243   23.8 12.9  1.2  contig_10345    54353  54437 (112913) C TguERVK5_I-int    LTR/ERVK         (4562)   3732   3638  105  
  301   28.7  4.3  0.0  contig_10347    40816  40909  (47998) C CR1-J2_Pass       LINE/CR1           (18)   4259   4162  106  
  252   30.9  2.3  3.8  contig_1035      6464   6594 (137586) C CR1-Y_Pass        LINE/CR1         (1312)   2476   2348  107  
  232   21.5  2.8  9.7  contig_1035     74760  74831  (69349) + TguLTRL1b         LTR/ERVL             98    164  (496)  108  
  263   21.6  9.7  1.0  contig_103501       1    103   (2929) + CR1-YB1_Tgu       LINE/CR1           3747   3858    (1)  109  
  239   35.4  3.4  1.3  contig_10352    63592  63740  (69317) + CR1-J3_Pass       LINE/CR1           3994   4145  (121)  110  
  290   28.7  2.3  0.0  contig_10355    22277  22363  (51421) C CR1-X3_Pass       LINE/CR1           (58)   4413   4325  111  
  295   17.9 17.7  1.3  contig_10360    26974  27052  (37290) C CR1-X2_Pass       LINE/CR1          (153)   4269   4178  112  
  365   29.2  4.3  1.2  contig_10360    44790  44916  (19426) + CR1-J1_Pass       LINE/CR1           2377   2476 (1517)  113  
  508   25.7  6.7  0.3  contig_10362    57166  57315  (31563) + CR1-J2_Pass       LINE/CR1           3978   4236  (235)  114  
  505   21.4  3.5  0.9  contig_10362    76080  76192  (12686) C CR1-J2_Pass       LINE/CR1           (10)   4267   4152  115  
  264   25.5  2.2  0.0  contig_1037     53303  53391  (27750) C CR1-J2_Pass       LINE/CR1           (15)   4270   4172  116  
  213   51.4  0.6  2.8  contig_103733     496    675    (866) + polypurine        Low_complexity        2    177    (0)  117  
  328   23.2  3.6  1.2  contig_10374    13845  13927    (504) + TguLTRL4d         LTR/ERVL            178    262  (667)  118  
  226   12.1  0.0  0.0  contig_10376    39142  39174  (13977) + CR1-J2_Pass       LINE/CR1           4230   4262   (15)  119  
  248   25.4  1.7  0.0  contig_10377    41441  41499  (63738) C CR1-YB2_Pass      LINE/CR1          (123)   3748   3689  120  
  241   19.1  0.0  0.0  contig_10377    63990  64031  (41206) C CR1-X3_Pass       LINE/CR1           (90)   4381   4340  121  
  377   23.6  0.0 13.1  contig_103789      29    135    (452) C CR1-Z1_Pass       LINE/CR1          (456)   2316   2224  122  
  248   21.3  0.0  0.0  contig_103836     877    923    (365) C CR1-K4_Tgu        LINE/CR1         (1209)   3050   3004  123  
  241   20.0  0.0  5.2  contig_10385    43718  43775  (32177) + TguLTRL4d         LTR/ERVL            728    782  (147)  124  
  374   22.1  0.0  3.4  contig_10388    15612  15700  (21822) + CR1-J1_Pass       LINE/CR1           2633   2718 (1275)  125  
 1899   31.4  1.3  1.7  contig_103967      40    672      (5) + TguERVK1_I-int    LTR/ERVK           1581   2210 (5181)  126  
  558   30.5  3.0  3.0  contig_103968      44    276    (555) + TguERVK1N1_I-int  LTR/ERVK           1441   1673 (1997)  127  
  742   27.6  7.1  4.5  contig_104015     300    652      (4) C TguERVK5_I-int    LTR/ERVK         (1884)   6410   6049  128  
  241   25.5 16.1  0.7  contig_10403     7308   7465   (2092) + CR1-J2_Pass       LINE/CR1           4025   4215   (27)  129  
  521   22.5  9.3  1.4  contig_10403     9418   9557      (0) C CR1-J2_Pass       LINE/CR1           (16)   4261   4111  130  
  215   38.2  0.0  4.2  contig_104032    1252   1322   (4048) + T-rich            Low_complexity        3     70    (0)  131  
  262   18.4  6.1  0.0  contig_10408    25499  25547  (79208) C CR1-J1_Pass       LINE/CR1           (13)   3980   3929  132  
  322   18.2  3.0  0.0  contig_10408    43655  43720  (61035) C CR1-J2_Pass       LINE/CR1            (7)   4270   4203  133  
  270   18.4  0.0  0.0  contig_10408    60455  60503  (44252) C CR1-J2_Pass       LINE/CR1          (220)   4057   4009  134  
  475   30.5  5.4 12.1  contig_104101     304    583    (130) C TguLTRL4c         LTR/ERVL           (24)   1075    815  135  
  225   31.0  0.0  1.0  contig_104219     928   1028    (446) + TguLTRL4c         LTR/ERVL            850    949  (150)  136  
  239   32.9  4.7  3.0  contig_10424     6138   6306   (5775) + CR1-YB2_Pass      LINE/CR1           3683   3854   (17)  137  
  247   20.0  4.0  0.0  contig_104263     787    836     (77) C CR1-X3_Pass       LINE/CR1          (522)   3949   3898  138  
  319   22.2  4.3  2.2  contig_104274     332    423    (152) + CR1-J2_Pass       LINE/CR1           4172   4265   (12)  139  
  248   16.2  0.0  0.0  contig_104282      86    122    (179) C CR1-K4_Tgu        LINE/CR1           (28)   4231   4195  140  
  262   22.4 10.4  0.0  contig_10434    13788  13854  (20084) C CR1-J2_Pass       LINE/CR1           (61)   4216   4143  141  
  378   31.0  0.0  0.0  contig_1044         5    120    (685) C TguERV4_I-int     LTR/ERV1          (572)   7510   7395  142  
  752   33.2  2.5  1.6  contig_1044       303    669    (136) C TguERV4_I-int     LTR/ERV1          (782)   7442   7073  142  
  233   15.2  4.3  0.0  contig_104413     968   1013      (0) C CR1-X3_Pass       LINE/CR1          (340)   4131   4084  143  
  234   15.4  0.0  7.1  contig_104415       1     42   (1352) C CR1-J3_Pass       LINE/CR1          (322)   3944   3906  144  
  285   21.8  6.4  0.0  contig_10445    10726  10803   (7497) C CR1-J2_Pass       LINE/CR1           (30)   4247   4165  145  
  209   56.6  0.0  0.0  contig_104455       1     99   (1904) + (CAG)n            Simple_repeat         2    100    (0)  146  
  357   23.8  4.7  0.9  contig_104504     345    450      (2) C CR1-J2_Pass       LINE/CR1            (8)   4269   4160  147  
  234   31.8  4.4  3.1  contig_10453    55517  55675  (13382) C TguLTR5a          LTR/ERVL          (216)    355    195  148  
  227   17.5  6.5  8.1  contig_10456     2764   2825  (68923) C TguLTRL1_I        LTR/ERVL         (4273)    142     82  149  
  339   25.9  4.9  0.0  contig_1046      7798   7878  (35044) C CR1-X2_Pass       LINE/CR1         (1834)   2588   2504  150  
  251   29.9  1.1  0.0  contig_1046     26539  26625  (16297) C CR1-J1_Pass       LINE/CR1          (166)   3827   3740  151  
  329   28.9  8.8  2.4  contig_104710    4376   4545    (175) C CR1-Y_Pass        LINE/CR1         (3567)    221     41  152  
  259   29.9  0.2  4.8  contig_104712      57    187    (497) C TguERV3_I-int     LTR/ERV1         (1086)   8103   8019  153  
  244   34.5  3.3  3.3  contig_104712     445    657     (27) C TguERV3_I-int     LTR/ERV1         (1358)   7831   7619  153  
  234   12.5  0.0  0.0  contig_104814     102    133    (216) + CR1-Y_Pass        LINE/CR1           3720   3751   (37)  154  
  356   25.0  0.0  0.0  contig_104844     458    529    (307) + TguLTRK1_I        LTR/ERVK           7269   7340  (258)  155  
  346   30.1  0.7  5.8  contig_105010     502    656      (8) C CR1-K4_Tgu        LINE/CR1            (3)   4256   4110  156  
  375   28.1  1.4  0.7  contig_10502    16434  16573   (8232) C CR1-J3_Pass       LINE/CR1           (12)   4254   4114  157  
  341   20.6  3.2  0.0  contig_105035     147    209    (334) + CR1-X3_Pass       LINE/CR1           4061   4125  (346)  158  
  363   26.2  1.2  0.0  contig_105075     221    304      (1) + CR1-J1_Pass       LINE/CR1           3716   3800  (193)  159  
  242   13.2  0.0  0.0  contig_10508    26975  27012    (735) C CR1-J2_Pass       LINE/CR1           (29)   4248   4211  160  
  430   28.4  8.8  8.2  contig_10510    39915  40244  (27081) + TguLTRL4d         LTR/ERVL              1    332  (597)  161  
  275   16.0  8.0  0.0  contig_10510    55997  56046  (11279) C CR1-X2_Pass       LINE/CR1           (14)   4408   4355  162  
  447   18.9  5.5  1.1  contig_10515    27394  27484  (40363) C CR1-X3_Pass       LINE/CR1           (45)   4426   4332  163  
  236   30.7  2.2  3.3  contig_10531    16295  16385  (26641) + CR1-Y_Pass        LINE/CR1           2265   2354 (1434)  164  
  340   25.8  5.6  8.9  contig_10534    77382  77560 (123533) C TguLTRL4c         LTR/ERVL          (210)    889    717  165  
  266   28.1 14.6  0.0  contig_10534    78135  78230 (122863) C TguLTRL4c         LTR/ERVL          (805)    124     15  165  
  247   31.7  2.4  5.5  contig_10534   101821 101947  (99146) C CR1-Z2_Pass       LINE/CR1         (1211)   1561   1439  166  
  325   25.0  8.8  2.0  contig_10534   146930 147031  (54062) + CR1-X3_Pass       LINE/CR1           2573   2681 (1790)  167  
  507   30.8  3.7  1.2  contig_10544     7150   7310  (15450) + CR1-Y_Pass        LINE/CR1            720    884 (2904)  168  
  612   20.8 18.2  0.0  contig_10544    20458  20616   (2144) C CR1-X3_Pass       LINE/CR1           (37)   4434   4247  169  
  386   13.6  0.0  0.0  contig_10545     2659   2717   (8062) + CR1-Y1_Aves       LINE/CR1           2060   2118 (1221)  170  
  314   27.3  5.1  6.0  contig_105541     438    554      (9) + CR1-J1_Pass       LINE/CR1           3083   3198  (795)  171  
  253   17.8  2.2  0.0  contig_10555    37434  37478  (23373) + CR1-Y_Pass        LINE/CR1           3729   3774   (14)  172  
  235   24.6  0.0  0.0  contig_10560   100355 100415   (7383) C CR1-X3_Pass       LINE/CR1           (52)   4419   4359  173  
  271   31.3  6.0  1.0  contig_10567    23002  23101   (3762) C CR1-X3_Pass       LINE/CR1          (288)   4183   4079  174  
  232   14.7  0.0  0.0  contig_10568    20334  20367  (14672) + TguLTRL4c         LTR/ERVL            588    621  (478)  175  
  226    6.7 17.8  0.0  contig_1057     84263  84307  (24548) C TguLTRK1a         LTR/ERVK          (440)    178    126  176  
  413   24.2  3.2  0.0  contig_10577    31984  32078  (35074) C CR1-X3_Pass       LINE/CR1           (54)   4417   4320  177  
  350   25.6  0.0  0.0  contig_10578    26384  26461  (91041) + CR1-X1_Pass       LINE/CR1           4340   4417   (11)  178  
  350   27.4  6.0 11.3  contig_10580    23673  23857  (14658) + TguLTRL4d         LTR/ERVL            459    633  (296)  179  
  345   30.2  2.3  2.3  contig_10580    33733  33864   (4651) C TguERV2_I-int     LTR/ERV1         (6439)    562    431  180  
  486   30.2  0.0  0.0  contig_105875       4    119   (2206) + TguERV3_I-int     LTR/ERV1           7980   8095 (1094)  181  
  290   12.2  0.0  0.0  contig_1059     55324  55364  (23563) + CR1-X2_Pass       LINE/CR1           3067   3107 (1315)  182  
  337   15.5  1.9  0.0  contig_106040      74    137    (280) + CR1-J3_Pass       LINE/CR1           4023   4073  (193)  183  
  406   25.8  6.5  0.0  contig_10609    37395  37487  (49650) C CR1-J2_Pass       LINE/CR1           (15)   4262   4164  184  
  306   34.4  1.6  1.6  contig_10609    62898  63080  (24057) C CR1-YB2_Pass      LINE/CR1          (437)   3434   3252  185  
  282   26.2  8.5  5.9  contig_106092      46    178    (145) + CR1-J2_Pass       LINE/CR1           4075   4222   (26)  186  
  248    7.7  0.0  0.0  contig_106145     129    167    (541) C TguERV4b_I-int    LTR/ERV1            (0)   8137   8099  187  
  536   32.8  4.1  0.4  contig_106145     344    588    (120) C TguERVK1N2_I-int  LTR/ERVK          (372)   2995   2742  188  
  286   28.1  1.2  3.5  contig_10620    17111  17195  (72072) C CR1-J2_Pass       LINE/CR1           (20)   4257   4175  189  
  602   29.5  4.2  0.0  contig_10620    36680  36869  (52398) C TguERVL1_I-int    LTR/ERVL         (3152)   2323   2126  190  
  374   30.9 10.8  1.2  contig_10621   109467 109633  (49644) + CR1-J2_Pass       LINE/CR1           4085   4267   (10)  191  
  390   20.0  0.0  0.0  contig_10622    43862  43931  (50009) + CR1-X3_Pass       LINE/CR1           4171   4240  (231)  192  
  262   28.4  6.5  4.7  contig_106221     212    381    (241) + TguERVK9_I-int    LTR/ERVK           3715   3791 (2287)  193  
  926   23.4  0.4  0.7  contig_10623    23879  24097  (30494) + CR1-Z2_Pass       LINE/CR1           2539   2760   (12)  194  
  276   11.1  2.2  2.2  contig_106274       2     47    (776) C CR1-J1_Pass       LINE/CR1          (293)   3700   3655  195  
  251   30.6  9.0  0.7  contig_10629    30534  30678  (49403) + CR1-YB2_Pass      LINE/CR1           3710   3866    (5)  196  
  504   28.1  4.1  1.8  contig_10629    38752  38921  (41160) C CR1-J2_Pass       LINE/CR1            (4)   4273   4100  197  
  269   37.0  1.4  1.4  contig_10631    18091  18238 (186036) C CR1-Y_Pass        LINE/CR1            (5)   3783   3636  198  
  412   27.2 13.9  3.9  contig_10631   154434 154613  (49661) C CR1-J1_Pass       LINE/CR1          (382)   3611   3463  199  
  236   25.3 11.0  5.0  contig_10633    38227  38326   (2956) + CR1-YB2_Pass      LINE/CR1           3766   3871    (0)  200  
  345   17.5  1.6  1.6  contig_106333     261    324     (65) + TguERV6_LTR2      LTR/ERV1            339    402  (194)  201  
  307   25.2 11.3  0.0  contig_106364     360    474    (232) + CR1-J2_Pass       LINE/CR1           4059   4186   (91)  202  
  240   13.5  0.0  0.0  contig_10638    23955  23991  (42965) + CR1-J1_Pass       LINE/CR1           3957   3993    (0)  203  
  326   28.0 10.3  0.0  contig_10638    58439  58545   (8411) + TguLTRL4d         LTR/ERVL            801    918   (11)  204  
  261   15.5 10.7  0.0  contig_106438     592    675     (36) + CR1-J2_Pass       LINE/CR1           4082   4174  (103)  205  
  525   23.3  0.0  1.0  contig_10649    45588  45691   (3169) + CR1-J2_Pass       LINE/CR1           3381   3483  (794)  206  
  652   20.8  0.8  0.8  contig_10651    25212  25342  (19712) C CR1-X3_Pass       LINE/CR1           (55)   4416   4286  207  
  234    9.7  0.0  0.0  contig_10655    73024  73054   (3427) C TguERV1_I-int     LTR/ERV1         (4549)   5174   5144  208  
  201   56.2  0.0  0.0  contig_106618    2551   2671   (2384) + polypurine        Low_complexity        2    122    (0)  209  
  372   22.9 10.3  8.1  contig_106626     718    988    (543) C TguLTRL4d         LTR/ERVL          (645)    284      8  210  
  478   25.3 11.0  1.5  contig_10664    11498  11702  (14953) + CR1-YB2_Pass      LINE/CR1            652    859 (3012)  211  
  365   19.7  6.1  7.6  contig_10668   139030 139161   (8908) + TguLTR5a          LTR/ERVL            238    367  (204)  212  
  843   16.9  2.7  0.0  contig_106689     249    396    (898) C CR1-X3_Pass       LINE/CR1           (70)   4401   4250  213  
  231   26.0 12.9  5.8  contig_10676     8095   8249 (310324) + TguLTR12          LTR/ERV1            589    754    (1)  214  
  261    5.9  0.0  0.0  contig_10676   148817 148850 (169723) + CR1-X3_Pass       LINE/CR1           4384   4417   (54)  215  
  245   48.1  0.6  0.6  contig_106791     984   1144   (1627) + (TATATG)n         Simple_repeat         4    164    (0)  216  
  346   20.5 21.6  0.0  contig_1068     44298  44417   (4857) C CR1-YB2_Pass      LINE/CR1          (655)   3216   3072  217  
  398   29.8  0.0  3.1  contig_10681    29578  29705  (24698) + TguLTRL4d         LTR/ERVL            371    494  (435)  218  
  277   17.6 10.3  0.0  contig_10682    33884  33951  (10384) + CR1-J2_Pass       LINE/CR1           4189   4263   (14)  219  
  266   19.7  1.6  0.0  contig_106837     161    221    (996) C CR1-Z2_Pass       LINE/CR1          (410)   2362   2301  220  
  203   64.4  0.0  0.0  contig_10703    28810  28927  (34734) + polypurine        Low_complexity        3    120    (0)  221  
  429   33.7  8.3  1.1  contig_10706    38481  38744  (44156) C TguLTRL4c         LTR/ERVL            (1)   1098    816  222  
  619   25.4  4.6  0.0  contig_1071     52098  52270  (42372) C CR1-Z2_Pass       LINE/CR1          (208)   2564   2384  223  
  539   30.0  8.0  2.4  contig_1071     52538  52749  (41893) + TguLTRL4d         LTR/ERVL              7    230  (699)  224  
  337   11.6 23.9  2.3  contig_10711    18480  18567  (84397) C CR1-J2_Pass       LINE/CR1            (7)   4270   4164  225  
  256   23.6  7.3  0.0  contig_107113    1121   1175    (472) C TguLTRL1_I        LTR/ERVL         (3806)    609    551  226  
  310   31.4  0.0  1.9  contig_107157    2863   2966      (0) C CR1-J1_Pass       LINE/CR1           (39)   3954   3853  227  
  240   20.0  2.8  1.4  contig_10717     8398   8468  (84669) C CR1-J2_Pass       LINE/CR1           (15)   4262   4191  228  
  232   30.3  2.2  1.1  contig_107170     337    426    (527) + CR1-Y_Pass        LINE/CR1           3691   3781    (7)  229  
  233   26.1  0.0  0.0  contig_107229     271    316      (2) + TguERVL2_I-int    LTR/ERVL           3309   3354 (1786)  230  
  246   35.3  6.1  4.2  contig_10729    16986  17198 (141934) C CR1-YB2_Pass      LINE/CR1         (1161)   2710   2494  231  
  233   25.9 20.0  0.0  contig_10729    61855  61989  (97143) + CR1-J2_Pass       LINE/CR1           3698   3859  (418)  232  
  236   25.4  7.5  0.0  contig_10729    64210  64276  (94856) + TguERVL1_I-int    LTR/ERVL           4746   4817  (658)  233  
  234   22.5  7.1  4.8  contig_10729   133933 134016  (25116) C TguSINE1          SINE/tRNA-CR1       (0)    137     52  234  
  331   12.1  5.2  2.4  contig_10730     7896   7972  (10435) C TguERV4b_LTR      LTR/ERV1           (70)    317    259  235  
  235   30.8  7.7  0.0  contig_10732    61083  61186  (36013) + TguLTRL4d         LTR/ERVL            710    821  (108)  236  
  254   40.5  1.5  1.5  contig_107393    2295   2427   (3565) + (CAG)n            Simple_repeat         3    135    (0)  237  
  243   33.6  3.3  3.3  contig_1074     51190  51340  (30818) + MIR_Aves2         SINE/MIR             38    188   (67)  238  
  243   30.6  4.8  0.8  contig_107417     315    439    (195) + CR1-Z2_Pass       LINE/CR1           1518   1647 (1125)  239  
  236   22.2  0.0  0.0  contig_10744     2995   3039  (67810) + CR1-J1_Pass       LINE/CR1           3929   3973   (20)  240  
  237   25.0  0.0  4.0  contig_10744    13983  14057  (56792) + CR1-Y_Pass        LINE/CR1           3700   3771   (17)  241  
  317   24.1 12.9  0.0  contig_107498    1131   1246     (74) C TguERVK1_LTR5     LTR/ERVK            (0)    349    219  242  
  229   12.5 10.2  5.1  contig_1075     10842  10900  (37663) + TguERVK5_I-int    LTR/ERVK           3661   3722 (4572)  243  
  258   32.7 10.0  0.0  contig_10750    13754  13863  (46656) C TguLTR5a          LTR/ERVL          (229)    342    222  244  
  355   26.8 13.0  0.0  contig_10750    19707  19829  (40690) + TguLTRL4d         LTR/ERVL             19    157  (772)  245  
  270   24.2  0.0  0.0  contig_107516      87    152    (788) C CR1-K3_Tgu        LINE/CR1          (594)   3657   3592  246  
  355   26.9  0.7  9.7  contig_10763    14960  15103  (42644) C CR1-I_Tgu         LINE/CR1          (799)   3486   3356  247  
  248   14.3  2.4  0.0  contig_10769    22149  22190  (25000) C CR1-Y_Pass        LINE/CR1           (17)   3771   3729  248  
  229   58.2  0.0  1.0  contig_107704     654    757    (306) + polypyrimidine    Low_complexity        1    103    (0)  249  
  825   27.9  0.5  0.5  contig_107763       1    220    (558) C CR1-Y_Pass        LINE/CR1         (3139)    649    430  250  
  279   19.8 13.8  3.2  contig_10800     9215   9308  (33496) C CR1-J2_Pass       LINE/CR1           (11)   4266   4163  251  
  230   23.8  3.1  1.6  contig_10800    13346  13409  (29395) C TguERV2_I-int     LTR/ERV1         (3646)   3355   3291  252  
  332   22.9 10.5  1.6  contig_10804    20159  20282   (8010) C CR1-J2_Pass       LINE/CR1           (33)   4244   4110  253  
  249   32.7 12.5  0.0  contig_10806    63239  63342  (31500) + LFSINE_Vert       SINE                232    348  (111)  254  
  365   20.9  0.0  0.0  contig_108075      29     95   (7624) C CR1-X3_Pass       LINE/CR1          (322)   4149   4083  255  
  423   16.1  0.0  0.0  contig_108075     117    178   (7541) C CR1-X3_Pass       LINE/CR1         (1113)   3358   3297  255  
  358   28.8  7.4  6.8  contig_108075    2521   2710   (5009) C TguLTRL4d         LTR/ERVL          (196)    733    543  256  
  226    0.0  0.0  0.0  contig_10813    33046  33070  (11367) C CR1-J3_Pass       LINE/CR1          (578)   3688   3664  257  
  235   19.6  0.0  0.0  contig_108192     268    313     (95) + TguLTR5a          LTR/ERVL            320    365  (206)  258  
  266   19.0  5.0  0.6  contig_1082     69343  69410   (9479) + CR1-J2_Pass       LINE/CR1           4194   4255   (22)  259  
  236   23.8  0.0  0.0  contig_10822   176421 176462 (136152) + CR1-Z2_Pass       LINE/CR1           1518   1559 (1213)  260  
  388   29.9  0.0  2.7  contig_10823    32827  32936   (4015) C CR1-X3_Pass       LINE/CR1          (105)   4366   4260  261  
  321   25.0 11.0  2.9  contig_10823    36493  36628    (323) C TguERV4N2_I-int   LTR/ERV1         (1998)   6180   6034  262  
  272   27.2  0.0  3.2  contig_10823    36730  36824    (127) C TguERV4N2_I-int   LTR/ERV1         (4854)   3324   3233  262  
  335   12.9  6.5  0.0  contig_10824     3145   3206  (49203) C TguERV4b_LTR      LTR/ERV1           (70)    317    252  263  
  620   21.2  9.3  4.1  contig_10827    15900  16071   (6917) + TguLTR13c         LTR/ERV1            278    458   (38)  264  
  246   30.5  0.0  0.0  contig_10828    15475  15533   (8240) + CR1-X3_Pass       LINE/CR1           4119   4177  (294)  265  
  441   28.4  4.4  0.7  contig_10828    15718  15852   (7921) C CR1-X3_Pass       LINE/CR1         (1017)   3454   3315  266  
  263   23.4 23.1  4.6  contig_10830    29708  29837  (14433) C TguLTR5a          LTR/ERVL          (197)    374    221  267  
  285   36.6  4.2  0.7  contig_10843    40704  40846  (11476) + CR1-YB2_Pass      LINE/CR1           3666   3813   (58)  268  
  314   24.1  1.2  1.2  contig_10843    43610  43693   (8629) + CR1-J1_Pass       LINE/CR1            984   1067 (2926)  269  
  240   26.7  0.0  0.0  contig_108491    1012   1071     (38) C CR1-I_Tgu         LINE/CR1           (15)   4270   4211  270  
  202   60.0  0.0  1.7  contig_108502     461    577    (967) + (CATATA)n         Simple_repeat         4    118    (0)  271  
  467   28.3  9.4  0.0  contig_10860    65537  65674  (67534) + CR1-X3_Pass       LINE/CR1           1566   1716 (2755)  272  
  512   24.5  0.0  0.0  contig_10874    44217  44322  (44989) + CR1-X3_Pass       LINE/CR1           4308   4413   (58)  273  
  388   26.9  0.0  0.0  contig_10882     5888   5980  (34788) C TguLTRL4d         LTR/ERVL          (744)    185     93  274  
  233   19.2  0.0  0.0  contig_1089     33078  33129  (31744) + CR1-J2_Pass       LINE/CR1           4219   4270    (7)  275  
  269   20.8  0.0  3.6  contig_108943     943    997     (57) C CR1-Y_Pass        LINE/CR1          (599)   3189   3141  276  
  234   13.9  0.0  0.0  contig_108957     214    249    (537) + TguLTR5a          LTR/ERVL            531    566    (5)  277  
  257   32.4  5.8  5.8  contig_10897     5986   6432    (368) + TguERVK6-int      LTR/ERVK           4552   5043 (3293)  278  
  309   21.4  0.0  0.0  contig_10901    59468  59523  (17426) + CR1-X3_Pass       LINE/CR1           4313   4368  (103)  279  
  707   23.1  6.0  1.4  contig_10910    15658  15872  (58127) C CR1-J2_Pass       LINE/CR1            (2)   4275   4051  280  
  319   22.7 13.2  1.6  contig_109152     485    605   (1604) C TguLTR5a          LTR/ERVL            (3)    568    434  281  
  333   18.8 22.6  0.0  contig_109202      63    195    (181) C CR1-J2_Pass       LINE/CR1           (12)   4265   4103  282  
  258   21.4  5.4  0.0  contig_10924    31709  31764  (80905) C CR1-J1_Pass       LINE/CR1            (3)   3990   3932  283  
  300   19.4  7.5  0.0  contig_10925     4430   4496   (2018) + CR1-X3_Pass       LINE/CR1           4144   4215  (256)  284  
  348   25.0  3.1  0.0  contig_10927     2854   2949   (3592) + CR1-J1_Pass       LINE/CR1           3672   3770  (223)  285  
  498   23.6  4.9  0.6  contig_10927     2951   3112   (3429) + CR1-J2_Pass       LINE/CR1           4099   4267   (10)  286  
  237   18.9  1.9  0.0  contig_10935     5169   5221  (32044) C CR1-J2_Pass       LINE/CR1           (35)   4242   4189  287  
  456   31.2  0.0  3.5  contig_10937    42008  42206  (29385) C CR1-X3_Pass       LINE/CR1         (3885)    586    395  288  
  313   26.2  4.6  0.9  contig_10937    59951  60058  (11533) + CR1-X3_Pass       LINE/CR1           4114   4225  (246)  289  
  243   39.5  0.0  0.7  contig_10943    15348  15500  (21438) C CR1-YB1_Tgu       LINE/CR1         (1307)   2552   2401  290  
  203   48.9  0.0  0.0  contig_109434    1768   1861      (0) + (TA)n             Simple_repeat         2     95    (0)  291  
  246   14.0  3.9  3.9  contig_10944    18472  18523    (462) + CR1-J1_Pass       LINE/CR1           3942   3993    (0)  292  
  283   17.9 16.1  0.0  contig_10946    27783  27838   (8500) + CR1-X3_Pass       LINE/CR1           2960   3024 (1447)  293  
  228   13.9  0.0  0.0  contig_109471     378    413      (1) C CR1-Y_Pass        LINE/CR1         (1041)   2747   2712  294  
  245   26.1  1.4  0.0  contig_1095     11258  11326  (76687) + CR1-I_Tgu         LINE/CR1           4214   4283    (2)  295  
  234   45.5  0.0  0.0  contig_109509    2896   3027   (1829) + (TA)n             Simple_repeat         1    132    (0)  296  
  245   46.8  0.0  3.1  contig_109526       2    129    (451) + polypurine        Low_complexity        3    126    (0)  297  
  250   20.3  4.5  3.0  contig_10956    34578  34643  (17209) + TguERV1_I-int     LTR/ERV1           6249   6315 (3408)  298  
  635   29.8  4.7  1.4  contig_10957    22198  22408  (73071) C TguLTRL4d         LTR/ERVL          (197)    732    515  299  
  608   25.3  9.7  4.6  contig_10957    22643  22837  (72642) C TguLTRL4d         LTR/ERVL          (724)    205      1  299  
  434   27.3  4.1  2.9  contig_10958    22851  23020  (14058) + CR1-J2_Pass       LINE/CR1           4104   4275    (2)  300  
  201   60.6  0.9  0.9  contig_109606    5982   6086   (1185) + (CAG)n            Simple_repeat         2    106    (0)  301  
  225   27.4  2.3  4.5  contig_10964   104089 104176  (20752) C TguERVL1_I-int    LTR/ERVL          (988)   4487   4402  302  
  258   23.1  0.0  0.0  contig_10964   119719 119770   (5158) C CR1-J2_Pass       LINE/CR1           (38)   4239   4188  303  
  277   23.1  6.2  0.0  contig_10967      369    433  (11271) C TguLTRL4d         LTR/ERVL          (413)    516    448  304  
  237   29.5  6.0  4.5  contig_10971    17160  17358 (105125) C CR1-Y_Pass        LINE/CR1          (304)   3484   3283  305  
  250   13.5  0.0  0.0  contig_10971    40637  40673  (81810) C CR1-J1_Pass       LINE/CR1            (5)   3988   3952  306  
  370   20.1 17.4  3.4  contig_10980       67    215     (89) + CR1-J2_Pass       LINE/CR1           4093   4262   (15)  307  
  207   53.6  1.0  0.0  contig_109804     907   1003   (3004) + (TA)n             Simple_repeat         1     98    (0)  308  
  287   22.5  1.4  0.0  contig_10981    27977  28047   (1008) C CR1-J2_Pass       LINE/CR1            (3)   4274   4203  309  
  401   35.5 11.6  3.9  contig_1099       711    968  (17787) + TguERV4N2_LTR2    LTR/ERV1            201    478   (26)  310  
  912   28.3  0.7  0.7  contig_109933     272    556      (0) C TguERV5_I-int     LTR/ERV1         (6651)   1372   1088  311  
 4190   29.4  1.8  1.0  contig_109934     193   1540      (0) C TguERV4_I-int     LTR/ERV1         (5615)   2609   1252  312  
  238    9.1  0.0  0.0  contig_109983     148    180    (342) C CR1-X2_Pass       LINE/CR1            (5)   4417   4385  313  
  441   19.3  1.1  0.1  contig_10999    12942  13028  (25472) C CR1-J1_Pass       LINE/CR1          (261)   3732   3653  314  
  229   20.0 12.0  0.0  contig_1100    123566 123615  (48474) C TguERVK3a_I-int   LTR/ERVK         (3261)   4486   4431  315  
  308   28.1  2.1  0.0  contig_11000    61881  61976  (35672) C CR1-YB2_Pass      LINE/CR1          (171)   3700   3603  316  
  395   22.7 17.7  1.5  contig_110005     228    357     (88) C CR1-J3_Pass       LINE/CR1            (4)   4262   4112  317  
  645   24.5  0.3  7.1  contig_11005    19317  19564   (9785) C TguLTR13c         LTR/ERV1           (36)    460    225  318  
  274   23.3  0.0  0.0  contig_110071     366    425      (0) C CR1-X3_Pass       LINE/CR1           (49)   4422   4363  319  
  265   27.8  4.4  4.4  contig_11016    34284  34396   (1031) + CR1-J2_Pass       LINE/CR1            914   1026 (3251)  320  
  268   12.8  0.0  0.0  contig_11020    30909  30955  (28589) + CR1-J2_Pass       LINE/CR1           4225   4271    (6)  321  
  253   22.8  0.0  0.0  contig_110283       6     62   (1146) + CR1-J2_Pass       LINE/CR1           4212   4268    (9)  322  
  384   29.6  5.8  1.7  contig_11033    51365  51536  (24114) + CR1-X3_Pass       LINE/CR1           4243   4421   (50)  323  
  243   35.9  0.9  2.8  contig_11033    55079  55184  (20466) + CR1-YB2_Pass      LINE/CR1           3323   3426  (445)  324  
  226   12.5  0.0  0.0  contig_11036    15852  15883  (31064) + CR1-L1_Tgu        LINE/CR1           2275   2306 (1966)  325  
  238   16.1 11.4  8.0  contig_11039     8726   8813  (79747) C TguERV4N2_I-int   LTR/ERV1         (4495)   3683   3593  326  
  257   18.4  0.0  2.0  contig_11040    75681  75730   (1677) C CR1-Z2_Pass       LINE/CR1           (67)   2705   2657  327  
  251   17.9  2.3  9.3  contig_110430     322    407     (12) + CR1-J2_Pass       LINE/CR1           4185   4264   (13)  328  
  307   24.6  9.8  1.5  contig_11056    13523  13654 (149760) + CR1-J2_Pass       LINE/CR1           4129   4271    (6)  329  
  253   32.7  6.7  0.0  contig_1106     73721  73824  (53360) C TguLTRL1_I        LTR/ERVL         (2211)   2204   2094  330  
  242   21.1  5.3  0.0  contig_110609     107    163    (137) + CR1-Z2_Pass       LINE/CR1           2706   2765    (7)  331  
  201   51.0  0.0  3.2  contig_11069     1832   1985 (157211) + (CTG)n            Simple_repeat         1    149    (0)  332  
  233   48.8  0.0  3.9  contig_110698    5842   5971    (888) + T-rich            Low_complexity        1    125    (0)  333  
  235   23.5  0.0  0.0  contig_11073    36348  36398  (17534) C CR1-Z2_Pass       LINE/CR1          (358)   2414   2364  334  
  280   21.7 11.3  2.8  contig_110745     245    386   (1098) C CR1-J2_Pass       LINE/CR1           (13)   4264   4111  335  
  307   22.4  2.6  8.6  contig_110748       1    117    (305) C TguLTRL4d         LTR/ERVL          (181)    748    639  336  
  626   34.8  0.7  6.6  contig_11075     2437   2725  (53293) C TguLTRL1_I        LTR/ERVL          (781)   3634   3363  337  
  377   27.9  9.1  4.3  contig_11081     2036   2245    (260) C TguERV4N2_LTR1    LTR/ERV1           (53)    374    155  338  
  415   35.8  3.4  3.4  contig_11083        1    356     (50) C TguERVK9_I-int    LTR/ERVK          (622)   5456   5101  339  
  504   30.1 13.8  0.9  contig_11086    29090  29320   (1311) C CR1-X1_Pass       LINE/CR1           (20)   4408   4148  340  
  234   16.2  0.0  0.0  contig_11090    62652  62688  (49104) C CR1-J2_Pass       LINE/CR1            (7)   4270   4234  341  
  264   31.2 11.9  3.1  contig_11096    39034  39192  (76293) C CR1-YB2_Pass      LINE/CR1          (384)   3487   3315  342  
  274   36.8  4.9  3.5  contig_11096    75653  75939  (39546) C CR1-J2_Pass       LINE/CR1         (1517)   2760   2470  343  
  310   36.2  0.7  0.7  contig_111035    1263   1401    (120) + CR1-X3_Pass       LINE/CR1            272    410 (4061)  344  
  242   21.1  1.8  0.0  contig_11112    19523  19579  (30443) + CR1-I_Tgu         LINE/CR1           4226   4283    (2)  345  
  225   17.6  0.0 12.1  contig_11116    43424  43481  (46060) C TguLTRL4d         LTR/ERVL          (456)    473    423  346  
  248   30.4  3.4 11.7  contig_11119    48261  48465   (1349) + CR1-X3_Pass       LINE/CR1           3380   3567  (904)  347  
  227   22.0  5.5  0.9  contig_11120     8125   8234  (27464) + CR1-YB1_Tgu       LINE/CR1           3718   3832   (27)  348  
  247   22.4  2.9  4.3  contig_11121    50001  50070   (4670) + CR1-J2_Pass       LINE/CR1           4207   4275    (2)  349  
  276   24.8 12.5  2.9  contig_11123      924   1027  (52774) + CR1-X2_Pass       LINE/CR1           3190   3303 (1119)  350  
  475   27.9  2.2  0.0  contig_11123     1137   1272  (52529) + CR1-X3_Pass       LINE/CR1           4303   4441   (30)  351  
  233   20.5  0.0  0.0  contig_111234     301    339     (26) C CR1-J1_Pass       LINE/CR1           (14)   3979   3941  352  
  242   15.8  0.0  0.0  contig_11143    11818  11855  (12351) + CR1-J1_Pass       LINE/CR1           3755   3792  (201)  353  
  297   20.0 15.0  0.0  contig_11146     3845   3924  (18688) + CR1-J2_Pass       LINE/CR1           4169   4260   (17)  354  
  232   45.9  0.0  1.2  contig_111478     306    391    (728) + (TA)n             Simple_repeat         1     85    (0)  355  
  263   21.4  5.4  0.0  contig_1115     27165  27220  (49071) + CR1-J1_Pass       LINE/CR1           3928   3986    (7)  356  
  971   30.9  8.4  3.2  contig_11158     7250   7861   (2091) C TguERVK7_I-int    LTR/ERVK         (2720)   4315   3355  357  
  209   45.7  2.1  0.7  contig_111625    3367   3507    (211) + (CATATA)n         Simple_repeat         6    148    (0)  358  
   21    5.7  0.0  0.0  contig_111632     605    639   (1365) + AT_rich           Low_complexity        1     35    (0)  359  
  243   17.1 16.1  6.2  contig_11165    12001  12081  (30625) C TguERVK10_I-int   LTR/ERVK          (635)   5742   5654  360  
  304   27.7  1.3  7.8  contig_11166    28082  28234 (265945) + TguLTRL4d         LTR/ERVL            124    266  (663)  361  
  529   21.9  2.1  2.1  contig_11166   100102 100241 (193938) C TguLTRL4d         LTR/ERVL          (367)    562    423  362  
  261   20.3  1.7  0.0  contig_11172    12499  12557  (15619) C CR1-J1_Pass       LINE/CR1            (8)   3985   3926  363  
  237   31.3  2.9  2.9  contig_11178     4326   4427  (56761) C CR1-J2_Pass       LINE/CR1         (2041)   2236   2135  364  
  228   13.7 13.7  0.0  contig_11180    51734  51784   (3975) + TguLTR10b         LTR/ERV1            381    438   (61)  365  
  294   32.1  8.0  3.5  contig_11186    18846  19045  (15625) C TguLTR13e         LTR/ERV1           (37)    419    211  366  
  288   26.3  1.3  1.3  contig_11186    19893  19969  (14701) C TguLTRK1_I        LTR/ERVK          (263)   7335   7259  367  
  255   39.0  8.5  0.0  contig_11187      997   1160 (260148) C CR1-J3_Pass       LINE/CR1         (1537)   2729   2552  368  
  361   33.1  2.3  0.8  contig_11187    61165  61292 (200016) + CR1-Z2_Pass       LINE/CR1           1568   1697 (1075)  369  
  341   29.8  1.9  0.0  contig_11187   100429 100532 (160776) C TguLTR5a          LTR/ERVL          (463)    108      3  370  
  229   18.2  3.6  1.8  contig_1119      6060   6115 (125781) C CR1-J1_Pass       LINE/CR1            (9)   3984   3928  371  
  237   23.6  0.0  0.0  contig_11191    16921  16975  (24344) + CR1-J1_Pass       LINE/CR1           3928   3982   (11)  372  
  343   35.9  1.8  1.8  contig_11191    32477  32697   (8622) + CR1-YB2_Pass      LINE/CR1           3444   3664  (207)  373  
  328   21.2 15.0  0.0  contig_11191    40330  40409    (910) + CR1-J1_Pass       LINE/CR1           3701   3792  (201)  374  
  232   25.0  0.0  1.8  contig_111950    1369   1425   (1139) C TguLTRL1a7        LTR/ERVL          (521)    112     57  375  
  232   25.6  6.4  0.0  contig_111953     580    657      (0) C CR1-J2_Pass       LINE/CR1           (69)   4208   4126  376  
  232   26.7  0.0  0.0  contig_11197     9634   9693  (89657) + CR1-YB1_Tgu       LINE/CR1           2007   2066 (1793)  377  
  455   28.9  4.1  4.5  contig_112072      25    353      (0) + TguERV4N1_I-int   LTR/ERV1              1    339 (5437)  378  
  279   11.1  6.7  0.0  contig_112082     268    312    (191) C CR1-J1_Pass       LINE/CR1         (1175)   2818   2771  379  
  259   22.9  0.0  0.0  contig_11209    29834  29881  (50117) + CR1-L2_Tgu        LINE/CR1           2061   2108 (2140)  380  
  266   18.0  0.0  2.0  contig_1121     13973  14023  (83811) C CR1-X2_Pass       LINE/CR1            (7)   4415   4366  381  
  234   23.7  3.4  0.0  contig_11215    98764  98822  (40423) C CR1-X2_Pass       LINE/CR1            (1)   4421   4361  382  
  254   16.7 12.5  0.0  contig_112151     311    358    (732) + CR1-J1_Pass       LINE/CR1           3924   3977   (16)  383  
  225   15.0 31.7  0.0  contig_11216    22147  22206  (43801) + CR1-I_Tgu         LINE/CR1           3480   3558  (727)  384  
  316   24.1  4.2  2.5  contig_11220    21398  21516  (25970) + TguLTRL4c         LTR/ERVL            938   1058   (41)  385  
  250   21.1  3.5  0.0  contig_11222    17487  17543  (61689) + CR1-YB2_Pass      LINE/CR1           3534   3592  (279)  386  
  207   53.4  0.7  1.4  contig_112399     415    562    (267) + C-rich            Low_complexity        1    147    (0)  387  
  667   24.6  6.1  0.6  contig_11245     2001   2180   (3222) + CR1-Z2_Pass       LINE/CR1           2582   2771    (1)  388  
  226   50.7  0.0  0.0  contig_112464    1012   1086    (838) + (TA)n             Simple_repeat         2     76    (0)  389  
  241   22.8 25.9  1.7  contig_11247    31622  31737  (12554) + CR1-J1_Pass       LINE/CR1           3827   3970   (23)  390  
  238   22.6  0.0  0.0  contig_112541    1076   1128      (1) C CR1-J2_Pass       LINE/CR1            (9)   4268   4216  391  
  239   22.8  0.0  0.0  contig_112645     527    583     (23) + CR1-Z1_Pass       LINE/CR1           2295   2351  (421)  392  
  237   29.9 10.9  6.6  contig_11266     2917   3127  (81613) + TguLTRL4c         LTR/ERVL            609    828  (271)  393  
  239   22.6  0.0  1.9  contig_11273    19513  19566  (10688) C TguLTR5b          LTR/ERVL            (5)    591    539  394  
  287   16.7  6.7  0.0  contig_112730     653    712      (2) + CR1-J1_Pass       LINE/CR1           2881   2944 (1049)  395  
  230   18.2  3.6  1.8  contig_112778     351    406    (110) C CR1-Y_Pass        LINE/CR1           (11)   3777   3721  396  
  230   29.3 13.4  0.0  contig_11278    13418  13499   (5984) C CR1-YB1_Tgu       LINE/CR1            (6)   3853   3761  397  
  207   49.6  1.6  1.6  contig_11283     2419   2539   (2760) + polypyrimidine    Low_complexity        3    123    (0)  398  
  253   38.0  0.0  0.0  contig_112839    7521   7633   (1039) + TguERVL2_I-int    LTR/ERVL           2294   2406 (2734)  399  
  279   28.7 13.0  0.0  contig_1130     92066  92173 (103752) C CR1-Y_Pass        LINE/CR1         (1643)   2145   2024  400  
  269   25.8 17.5  0.0  contig_11301    30448  30544   (9064) + CR1-J2_Pass       LINE/CR1           4154   4267   (10)  401  
  234   11.1  0.0  0.0  contig_11305    11027  11062  (15848) C CR1-J3_Pass       LINE/CR1           (29)   4237   4202  402  
  554   22.1  6.3  0.0  contig_11310     2366   2492 (157673) C CR1-X3_Pass       LINE/CR1          (262)   4209   4075  403  
  322   22.1  0.0  0.0  contig_11310    86075  86142  (74023) + CR1-X2_Pass       LINE/CR1           4348   4415    (7)  404  
  221   48.6  0.7  1.4  contig_113116     617    758   (1941) + (CATATA)n         Simple_repeat         6    146    (0)  405  
  267   21.4  0.9  0.0  contig_113155     446    511    (767) C CR1-J1_Pass       LINE/CR1           (10)   3983   3928  406  
  314   23.7  5.2  0.0  contig_11318    55846  55942  (20901) + CR1-J2_Pass       LINE/CR1           4140   4241   (36)  407  
  507   20.6  9.4  1.4  contig_11324    68764  68901  (28078) + CR1-X3_Pass       LINE/CR1           4271   4419   (52)  408  
  286   22.2  7.4  5.3  contig_11324    76176  76270  (20709) + CR1-J2_Pass       LINE/CR1           4030   4134  (143)  409  
  237   25.2  5.9  4.2  contig_113338     353    524    (617) + CR1-Y_Pass        LINE/CR1           3010   3198  (673)  410  
  265   25.6  8.4  5.3  contig_113351      78    217     (83) + TguLTRL4d         LTR/ERVL            314    554  (375)  411  
  252   12.5  0.0  2.4  contig_113418     294    334      (0) C CR1-X3_Pass       LINE/CR1           (86)   4385   4346  412  
  245   11.4 15.9  0.0  contig_113507     293    336      (0) C CR1-J2_Pass       LINE/CR1            (3)   4274   4224  413  
  226   17.9  0.0  0.0  contig_113522      69    107    (238) + CR1-J1_Pass       LINE/CR1           3776   3814  (179)  414  
  269   18.0  0.0  0.0  contig_11359    31116  31170  (40023) + CR1-K4_Tgu        LINE/CR1           3004   3058 (1219)  415  
  567   25.9  4.3  3.4  contig_11362    70120  70327  (36887) + TguLTRL4d         LTR/ERVL            702    911   (18)  416  
  259   22.4  0.0  0.0  contig_1137    158518 158575 (207974) + CR1-Y_Pass        LINE/CR1           1406   1463 (2325)  417  
  241   31.1 18.5  0.0  contig_1137    164922 165040 (201509) + CR1-X3_Pass       LINE/CR1           3223   3363 (1108)  418  
  227   31.9  0.8  5.7  contig_11381    59908  60030  (12157) C CR1-Z1_Pass       LINE/CR1          (402)   2370   2254  419  
  265   27.0  4.0  8.9  contig_113877       1    224    (231) + TguERV4N1_I-int   LTR/ERV1            750    962 (4814)  420 *
  279   27.2  0.0  2.1  contig_113877     203    296    (159) + TguERV4N1_I-int   LTR/ERV1            815    906 (4870)  420  
  243   23.0  4.0  2.6  contig_11393    20195  20270  (21867) C MIR_Aves1         SINE/MIR          (102)    162     86  421  
  332   25.9 15.3  4.1  contig_11397   142234 142471  (54945) + TguLTRL4d         LTR/ERVL            815    888   (41)  422  
  617   21.1  0.0  0.0  contig_114046     373    486      (1) + CR1-X3_Pass       LINE/CR1           4241   4354  (117)  423  
  280   29.4  3.3  7.1  contig_11408     5302   5484 (111454) + TguLTR5a          LTR/ERVL            186    361  (210)  424  
  235   37.2  0.0  0.0  contig_11408     7737   7830 (109108) + TguLTRL1_I        LTR/ERVL            615    708 (3707)  425  
 1944   33.3  2.7  4.2  contig_11408    57262  58051  (58887) + TguERV3_I-int     LTR/ERV1           7299   8076 (1113)  426  
  281   30.9  1.2  2.3  contig_11434    38348  38433 (124852) + TguLTRL4c         LTR/ERVL            284    368  (731)  427  
  383   24.4  0.0  0.0  contig_11434    52945  53034 (110251) C CR1-X3_Pass       LINE/CR1           (44)   4427   4338  428  
  231   18.6  0.0  0.0  contig_11434   120180 120222  (43063) + CR1-J1_Pass       LINE/CR1           3765   3807  (186)  429  
  278   25.0  6.9  1.0  contig_11436    22015  22115  (23462) C TguLTR5a          LTR/ERVL          (464)    107      1  430  
  459   32.7  8.1  1.5  contig_11439    27474  27734  (61436) + CR1-Y_Pass        LINE/CR1           2903   3143  (645)  431  
  639   22.2  9.5  2.1  contig_11439    46097  46285  (42885) C TguLTRL4d         LTR/ERVL           (93)    836    634  432  
  289   30.8  4.8  0.9  contig_114419     153    257    (723) C CR1-YB2_Pass      LINE/CR1          (240)   3631   3523  433  
  254   18.2  5.9  9.4  contig_114424      14     98   (8281) C TguERVK5_I-int    LTR/ERVK         (2901)   5393   5312  434  
  313   20.9  0.0  0.0  contig_11443    31117  31183  (49340) + CR1-X3_Pass       LINE/CR1           4361   4427   (44)  435  
  226   21.4  0.0  0.0  contig_114432      47     88    (738) + TguERV4N1_I-int   LTR/ERV1            432    473 (5303)  436  
  232   18.8  0.0  0.0  contig_11448    10521  10568  (98411) C CR1-Z2_Pass       LINE/CR1           (19)   2753   2706  437  
  278   28.8 11.2  1.8  contig_1145     83396  83565  (61191) C TguLTRL4d         LTR/ERVL          (118)    811    626  438  
  495   29.5  3.3  0.0  contig_1145     83704  83886  (60870) C TguLTRL4d         LTR/ERVL          (658)    271     83  438  
  260   28.6  8.2  0.0  contig_11450   126187 126284  (15483) + CR1-I_Tgu         LINE/CR1           4163   4268   (17)  439  
  231   27.6  1.9  5.8  contig_11458    41363  41466  (41073) C MIR_Aves2         SINE/MIR           (46)    209    110  440  
  227    8.6  0.0  2.8  contig_11462    11954  11989  (40121) C CR1-J2_Pass       LINE/CR1         (1262)   3015   2981  441  
  360   22.2 14.6  1.8  contig_11466     3166   3275   (8126) C TguLTR12          LTR/ERV1            (9)    746    623  442  
  308   21.7  4.3  1.4  contig_11467     7416   7485  (24387) + CR1-J2_Pass       LINE/CR1           4192   4263   (14)  443  
  294   11.9  3.3  1.9  contig_11474    17338  17402  (10833) + CR1-J2_Pass       LINE/CR1           4213   4270    (7)  444  
  231   29.5  0.0  1.3  contig_11488    20251  20329   (5537) + CR1-J2_Pass       LINE/CR1           3875   3952  (325)  445  
  234   27.0  1.5  3.1  contig_11489      768    832  (60979) C LFSINE_Vert       SINE              (144)    315    252  446  
  232   17.0  5.5  3.6  contig_114893      21     75    (788) C TguERV4N1_I-int   LTR/ERV1         (4997)    779    724  447  
  259   26.3  1.3  0.0  contig_114893     690    765     (98) C TguERV4N1_I-int   LTR/ERV1         (4870)    906    830  448  
  227   62.8  1.0  0.0  contig_11493    22687  22788  (85492) + (CA)n             Simple_repeat         2    104    (0)  449  
  246   26.7  0.0  0.0  contig_11496    16605  16664 (197316) C CR1-Z2_Pass       LINE/CR1         (2381)    391    332  450  
  228    6.9  0.0  0.0  contig_114962     724    752      (0) + CR1-Y_Pass        LINE/CR1           3719   3747   (41)  451  
  310   27.1  0.0  0.0  contig_115      45358  45427  (78898) + CR1-J2_Pass       LINE/CR1           4098   4167  (110)  452  
  280   20.5  3.0  1.8  contig_115      76517  76598  (47727) C CR1-J2_Pass       LINE/CR1            (2)   4275   4183  453  
  182   52.1  0.0  0.0  contig_11507    22738  22785  (35249) + (TA)n             Simple_repeat         2     49    (0)  454  
  271   23.6  6.9  0.0  contig_11518     5616   5687  (39181) + CR1-J2_Pass       LINE/CR1           4123   4199   (78)  455  
  235   29.4  3.2  5.2  contig_11518    44713  44866      (2) + CR1-Y_Pass        LINE/CR1           3315   3465  (323)  456  
  231   12.1  0.0  0.0  contig_11520    66620  66652  (53540) + CR1-X1_Pass       LINE/CR1           3469   3501  (927)  457  
  629   22.4 20.4  0.5  contig_115286     938   1142      (1) C CR1-X3_Pass       LINE/CR1         (1623)   2848   2603  458  
  547   21.8  7.0  0.1  contig_11534     4664   4824  (19252) + CR1-J1_Pass       LINE/CR1           3740   3889  (104)  459  
  382   35.2  0.5  3.4  contig_115358     480    685      (0) C TguERV4_I-int     LTR/ERV1         (2999)   5225   5026  460  
  358   20.6  4.3  2.1  contig_11540   110313 110406   (1258) + CR1-J2_Pass       LINE/CR1           4173   4268    (9)  461  
  419   28.7  7.1  1.1  contig_11541     1489   1671  (19475) C TguLTRL4a         LTR/ERVL          (960)    194      1  462  
  387   31.2  5.5  1.4  contig_115415     253    398     (43) C CR1-Y_Pass        LINE/CR1          (104)   3684   3533  463  
  277   25.4  1.4  0.0  contig_115499     124    194    (765) C CR1-J2_Pass       LINE/CR1           (19)   4258   4187  464  
  265   21.5 10.8  0.0  contig_115499     337    401    (558) C CR1-J2_Pass       LINE/CR1           (19)   4258   4187  465  
  294   18.3  8.4  2.1  contig_115499     456    550    (409) C CR1-J2_Pass       LINE/CR1           (97)   4180   4080  465  
  225   25.9  0.0  1.7  contig_11550     5080   5138  (12259) C CR1-J1_Pass       LINE/CR1            (5)   3988   3931  466  
  264    8.5 19.1  0.0  contig_115511       1     47    (457) C CR1-Y_Pass        LINE/CR1         (2650)   1138   1083  467  
  572   22.3  6.8  3.1  contig_115615      70    231    (173) + CR1-X3_Pass       LINE/CR1           4241   4408   (63)  468  
  260   12.0  7.9  1.0  contig_115619   11022  11088   (1095) + CR1-J2_Pass       LINE/CR1           4182   4261   (16)  469  
  235   16.4  4.8  3.2  contig_115687     140    202    (131) C TguERV4b_LTR      LTR/ERV1           (67)    320    257  470  
  622   33.3  5.2  2.1  contig_115722     435    980    (270) + TguERVK6-int      LTR/ERVK           5843   6612 (1724)  471  
  248   18.5  0.0  3.6  contig_11575     5496   5551  (61550) C CR1-K1_Tgu        LINE/CR1          (543)   3699   3646  472  
  239   12.7  6.8 13.7  contig_11580     7427   7499   (4049) C TguERVK6-int      LTR/ERVK         (7654)    682    615  473  
  232   31.0 10.1  2.7  contig_11581    10311  10459  (24710) + CR1-I_Tgu         LINE/CR1           3755   3914  (371)  474  
  330   30.5  5.0  6.7  contig_11585    47949  48127  (33971) C TguLTRL4b         LTR/ERVL          (235)    829    654  475  
  205   44.4  0.0  0.0  contig_11585    75241  75285   (6813) + (TAA)n            Simple_repeat         3     47    (0)  476  
  380   22.7  5.2  0.0  contig_11589    36571  36667  (11635) C CR1-X3_Pass       LINE/CR1          (344)   4127   4026  477  
  362   26.7  3.0  0.0  contig_115930     170    270     (36) + CR1-J2_Pass       LINE/CR1           4160   4263   (14)  478  
  352   25.0  4.8  0.0  contig_115978     255    338      (5) C CR1-X3_Pass       LINE/CR1           (52)   4419   4332  479  
  647   13.1  1.0  0.0  contig_11598    17033  17131  (21927) + CR1-X3_Pass       LINE/CR1           4305   4404   (67)  480  
  384   25.8  5.4  0.0  contig_11598    31571  31663   (7395) C CR1-J1_Pass       LINE/CR1         (1274)   2719   2622  481  
  287   19.1  0.0  0.0  contig_11607    46773  46819  (62478) C CR1-X2_Pass       LINE/CR1          (118)   4304   4258  482  
  233   29.0  5.0  0.0  contig_11612    16561  16660 (104983) C CR1-J2_Pass       LINE/CR1          (149)   4128   4024  483  
  229   19.0  8.6  0.0  contig_11612    95567  95624  (26019) + CR1-I_Tgu         LINE/CR1           4222   4284    (1)  484  
 1082   24.5  2.9  1.8  contig_11615    19202  19479   (8068) + TguLTRL4d         LTR/ERVL            637    917   (12)  485  
  296   23.3  5.6  1.3  contig_11621    36039  36147  (24123) C CR1-J2_Pass       LINE/CR1           (69)   4208   4080  486  
  227   22.9  0.0  0.0  contig_11625    44627  44674  (33600) + CR1-J2_Pass       LINE/CR1           4223   4270    (7)  487  
  235   31.9  2.8  0.0  contig_11626     3846   3917  (22620) C CR1-Y_Pass        LINE/CR1           (13)   3775   3702  488  
  214   50.0  0.0  3.2  contig_116265    5705   5859     (21) + G-rich            Low_complexity        1    150    (0)  489  
  263   19.6  1.8  0.0  contig_11627    37028  37083  (16398) C CR1-I_Tgu         LINE/CR1           (18)   4267   4211  490  
  354   19.6 23.8  0.4  contig_116316      71    241     (70) + CR1-J2_Pass       LINE/CR1           4103   4263   (14)  491  
  262   50.6  1.2  0.0  contig_116409    1894   1978  (13511) + polypyrimidine    Low_complexity        1     86    (0)  492  
  234   35.3  0.0  1.0  contig_11641    22974  23076  (11173) C TguERVK3a_I-int   LTR/ERVK          (612)   5952   5851  493  
  272   28.1  5.9  6.1  contig_11641    24634  24897   (9352) C TguERVK3a_I-int   LTR/ERVK         (3501)   4246   4033  493  
  236   14.0  2.0  2.0  contig_11643    41610  41660  (33487) C CR1-I_Tgu         LINE/CR1           (13)   4272   4222  494  
  293   20.9  4.7  1.9  contig_11643    69354  69460   (5687) C CR1-J2_Pass       LINE/CR1           (14)   4263   4154  495  
  358   25.5  6.1  0.0  contig_11646     3966   4063  (33714) + CR1-J2_Pass       LINE/CR1           4163   4266   (11)  496  
  658   31.5  0.0  0.0  contig_116500     673    856      (1) C TguERVK1_I-int    LTR/ERVK         (4303)   3088   2905  497  
  385   28.1  4.4  0.0  contig_11652    63535  63648   (2620) C CR1-J2_Pass       LINE/CR1           (16)   4261   4143  498  
  234   51.4  0.7  2.0  contig_116532    1018   1166    (246) + (CAG)n            Simple_repeat         1    147    (0)  499  
  200   50.0  1.4  0.0  contig_116550       1     74   (1120) + (CTG)n            Simple_repeat         1     75    (0)  500  
  243   23.7  1.2  8.4  contig_11660    26730  26812   (1825) + CR1-I_Tgu         LINE/CR1           4196   4272   (13)  501  
  202   51.1  0.0  0.0  contig_116600    5959   6050    (996) + (TA)n             Simple_repeat         2     93    (0)  502  
  312   20.4  2.8  1.3  contig_11662    31183  31274  (66294) C CR1-J2_Pass       LINE/CR1            (8)   4277   4175  503  
  262   10.5  0.0  0.0  contig_11662    31997  32034  (65534) C CR1-K3_Tgu        LINE/CR1          (302)   3949   3912  504  
  267   29.2  5.6  0.9  contig_11662    51075  51181  (46387) C CR1-Y_Pass        LINE/CR1         (3291)    497    386  505  
  370   16.8 14.9  0.9  contig_11662    83982  84095  (13473) C CR1-X3_Pass       LINE/CR1            (4)   4467   4338  506  
  226   31.2  6.2  0.0  contig_116678     269    348    (104) + CR1-YB1_Tgu       LINE/CR1           2703   2787 (1072)  507  
  558   27.7  8.2  0.0  contig_116691      90    248   (1432) + TguLTRL4d         LTR/ERVL              1    172  (757)  508  
  605   23.3  1.6  0.0  contig_11670     8686   8814  (46087) + CR1-X3_Pass       LINE/CR1           4268   4398   (73)  509  
  244   14.6  0.0  0.0  contig_1168     10818  10858 (231183) + TguERV7k_I-int    LTR/ERV1           2376   2416 (3858)  510  
  824   26.9  7.2  5.8  contig_1168     49600  50068 (191973) + TguLTRL4d         LTR/ERVL            593   1098    (1)  511  
  229   23.2 29.5  0.0  contig_1168     73515  73609 (168432) C CR1-J2_Pass       LINE/CR1         (1353)   2924   2802  512  
  563   25.9  8.0  2.0  contig_1168    112654 112898 (129143) + TguLTRL4c         LTR/ERVL            699    949  (150)  513  
  232   29.9  7.1  5.3  contig_1168    166308 166533  (75508) C TguERV6_I-int     LTR/ERV1         (4693)   2558   2329  514  
  421   31.2  6.4  7.5  contig_1168    166576 167222  (74819) C TguERV6_I-int     LTR/ERV1         (6323)   1759   1127  514  
  229   30.0  0.0  0.0  contig_1168    203839 203888  (38153) + CR1-Y1_Aves       LINE/CR1           2800   2849  (490)  515  
  289   23.5  0.5  2.0  contig_11680    39544  39619  (32006) + CR1-J1_Pass       LINE/CR1           3798   3858  (135)  516  
  256    6.2  0.0  0.0  contig_11680    57721  57752  (13873) C CR1-J2_Pass       LINE/CR1           (21)   4256   4225  517  
  484   33.1  7.0  4.0  contig_11686    12867  13168   (7123) C TguLTRL4d         LTR/ERVL          (618)    311      1  518  
  271   23.9 13.3  2.2  contig_1169     22521  22610 (108720) C CR1-J2_Pass       LINE/CR1            (7)   4270   4171  519  
  196   69.1  0.0  0.0  contig_116973    4457   4592   (3650) + (TA)n             Simple_repeat         1    136    (0)  520  
  288   16.7 10.6  0.0  contig_116998     183    248    (187) C CR1-J2_Pass       LINE/CR1           (59)   4218   4146  521  
  245   21.6 10.8  0.0  contig_116999     183    256    (178) C CR1-J2_Pass       LINE/CR1           (59)   4218   4137  522  
  305   20.0  0.0  0.0  contig_11706    79059  79113     (40) + CR1-X3_Pass       LINE/CR1           4353   4407   (64)  523  
  266   32.5  0.0  0.0  contig_11707   102318 102397   (9891) + CR1-J2_Pass       LINE/CR1           4117   4196   (81)  524  
  227   17.1  0.0  0.0  contig_1171     21400  21440  (19236) C CR1-J2_Pass       LINE/CR1           (15)   4262   4222  525  
  234   20.7 13.8  0.0  contig_117145     321    378      (0) + CR1-J1_Pass       LINE/CR1           3758   3823  (170)  526  
  491   27.3  8.3  0.0  contig_11715    19599  19730  (27756) C CR1-X3_Pass       LINE/CR1          (111)   4360   4218  527  
  494   23.1  0.0  4.1  contig_11735     8894   9015   (8933) + CR1-X3_Pass       LINE/CR1           4305   4421   (50)  528  
  304   26.9  0.0  0.0  contig_11737    22250  22316  (72395) C CR1-X3_Pass       LINE/CR1         (1118)   3353   3287  529  
  347   24.4 11.8  0.0  contig_11737    48285  48403  (46308) + CR1-J2_Pass       LINE/CR1           4143   4275    (2)  530  
  262   31.4  4.0  0.8  contig_11738    18035  18159  (32644) + CR1-J2_Pass       LINE/CR1           4138   4266   (11)  531  
  579   12.8 17.6  0.0  contig_11738    44581  44682   (6121) C CR1-X3_Pass       LINE/CR1           (54)   4417   4298  532  
  252   19.2  4.1  0.0  contig_117426     670    742    (219) + CR1-K2_Tgu        LINE/CR1           4086   4161   (85)  533  
  326   23.9 15.1  0.7  contig_11747    25548  25686  (20977) C CR1-J2_Pass       LINE/CR1           (10)   4267   4109  534  
  237   17.9  0.0  0.0  contig_11750     6211   6249  (44522) C CR1-J1_Pass       LINE/CR1           (14)   3979   3941  535  
  226   12.1  0.0  0.0  contig_11750    33242  33274  (17497) C CR1-L2_Tgu        LINE/CR1           (24)   4224   4192  536  
  556   24.9  4.3  3.4  contig_11751    19445  19652  (56646) C TguLTRL4d         LTR/ERVL           (76)    853    644  537  
  899   20.6 10.1  0.0  contig_11762    70946  71164  (52150) C TguLTRL4d         LTR/ERVL           (38)    891    651  538  
  228   20.0  0.0  4.3  contig_11763    12890  12936  (69362) C TguSINE1          SINE/tRNA-CR1      (11)    126     82  539  
  441   19.8 12.9  0.0  contig_11763    55747  55847  (26451) + CR1-Z2_Pass       LINE/CR1           2448   2561  (211)  540  
  352   22.3 18.2  1.5  contig_11763    62028  62159  (20139) + CR1-J2_Pass       LINE/CR1           4121   4274    (3)  541  
  233    9.7  0.0  0.0  contig_117694     284    314      (0) C CR1-J1_Pass       LINE/CR1            (6)   3987   3957  542  
  239   17.9  0.0  0.0  contig_11770    21716  21754  (31389) C TguERV7_N1_I-int  LTR/ERV1         (2274)   3108   3070  543  
  285   38.4  0.8  1.6  contig_11779    77398  77524  (16345) + CR1-YB2_Pass      LINE/CR1           3298   3423  (448)  544  
  366   18.9  8.3  4.6  contig_117796     970   1084    (184) C TguERV4N1_LTR     LTR/ERV1           (56)    407    257  545  
  251   15.4 11.5  0.0  contig_117799       1     52    (323) C CR1-J1_Pass       LINE/CR1         (2318)   1675   1618  546  
  230   27.8  0.0  0.0  contig_11781    49485  49538   (9170) + CR1-I_Tgu         LINE/CR1           4222   4275   (10)  547  
  240    8.6  0.0  0.0  contig_117898    1484   1518      (0) C CR1-I_Tgu         LINE/CR1            (9)   4276   4242  548  
  201   53.8  0.0  0.0  contig_118043    1175   1267   (3065) + polypyrimidine    Low_complexity        1     93    (0)  549  
  241   10.5  2.6  0.0  contig_118093     386    423    (510) + CR1-X2_Pass       LINE/CR1           4369   4407   (15)  550  
  573   34.9  1.2  4.7  contig_118115     221    473      (0) + TguERV3_I-int     LTR/ERV1           7088   7331 (1858)  551  
  424   36.2  2.1  5.8  contig_118116       7    249     (76) C TguERV3_I-int     LTR/ERV1         (1562)   7627   7394  552  
  229   22.9  0.0  0.0  contig_118118     401    448     (79) + CR1-J2_Pass       LINE/CR1           4126   4173  (104)  553  
  243   38.1  6.1  1.5  contig_11812    86006  86202  (13139) + CR1-YB2_Pass      LINE/CR1           2596   2801 (1070)  554  
 1256   24.1  6.1  1.5  contig_118182      29    357      (8) C CR1-Z2_Pass       LINE/CR1           (53)   2719   2376  555  
  240    9.8  2.4  0.0  contig_118205      47     87    (393) + CR1-I_Tgu         LINE/CR1           4099   4140  (145)  556  
  298   27.6 10.9  7.1  contig_118308      19    229    (182) + TguERV4N1_I-int   LTR/ERV1             49    267 (5509)  557  
  231   17.6  5.4  0.0  contig_118318     304    377    (354) + CR1-J1_Pass       LINE/CR1           3693   3770  (223)  558  
  292   27.9  5.1  0.0  contig_118346     246    324      (1) + CR1-J2_Pass       LINE/CR1           4114   4196   (81)  559  
  579   25.0  0.7  0.0  contig_11836    21279  21418  (99613) + CR1-J2_Pass       LINE/CR1           2161   2301 (1976)  560  
  235   22.4  2.8  6.9  contig_11841    68427  68498  (20969) + TguERVL1_I-int    LTR/ERVL            865    933 (4542)  561  
  372   17.1 25.7  0.0  contig_11841    70889  70993  (18474) + TguLTRL4d         LTR/ERVL            182    313  (616)  562  
  314   16.1  1.6  1.6  contig_118447     926    988      (0) + CR1-YB2_Pass      LINE/CR1           3658   3720  (151)  563  
  250   25.3  6.3  0.0  contig_11847    47262  47340  (18075) + CR1-J2_Pass       LINE/CR1           4165   4248   (29)  564  
  456   25.2  7.4  1.6  contig_11859     7134   7254  (76789) C CR1-X3_Pass       LINE/CR1          (325)   4146   4019  565  
  464   16.7  6.0  0.0  contig_118788       1     84   (2152) + CR1-X3_Pass       LINE/CR1           4334   4422   (49)  566  
  391   22.3  0.0  0.0  contig_11880     5912   6003  (26605) + CR1-Y_Pass        LINE/CR1           2494   2572 (1216)  567  
  235    9.1  0.0  0.0  contig_11881    34764  34796 (104415) + CR1-J1_Pass       LINE/CR1           3954   3986    (7)  568  
  262   25.3  3.6  0.0  contig_11881    97382  97464  (41747) C CR1-Y_Pass        LINE/CR1           (78)   3710   3625  569  
  259   22.7  4.0  0.0  contig_11884   185296 185370  (15300) + CR1-X3_Pass       LINE/CR1           3575   3652  (819)  570  
  292   21.6  4.1  0.0  contig_11884   192940 193036   (7634) C CR1-J2_Pass       LINE/CR1           (15)   4262   4162  571  
  263   17.0  2.1  0.0  contig_11886    35264  35310  (44185) C TguSINE1          SINE/tRNA-CR1       (6)    131     84  572  
  243   25.4  0.0  0.0  contig_1189     14794  14852  (48434) + CR1-L2_Tgu        LINE/CR1            908    966 (3282)  573  
  345   27.8  0.0  0.0  contig_118955      78    167    (661) + CR1-J2_Pass       LINE/CR1           4153   4242   (35)  574  
  228   38.4  0.0  0.0  contig_11900    41909  42033  (45927) C CR1-Y_Pass        LINE/CR1         (1654)   2134   2010  575  
  326   27.8  0.0  0.0  contig_11909    72425  72496   (2559) C CR1-J1_Pass       LINE/CR1          (200)   3793   3722  576  
  245   25.0  1.9  0.0  contig_1191     11294  11345  (15775) C TguLTRL4a         LTR/ERVL          (975)    179    127  577  
  324   21.5  0.0  1.5  contig_11922    53745  53810  (56328) + CR1-X2_Pass       LINE/CR1           4351   4415    (7)  578  
  248   23.1  0.0  1.9  contig_11922    64732  64784  (45354) C CR1-Z2_Pass       LINE/CR1          (152)   2620   2569  579  
  249   31.1  5.0  5.6  contig_11932     8337   8496    (941) + TguERV3_I-int     LTR/ERV1           4670   4828 (4361)  580  
  304   24.8 16.8  0.0  contig_11935    20538  20686  (32776) + CR1-J2_Pass       LINE/CR1           4102   4275    (2)  581  
  228   26.5  0.0  1.4  contig_11940    62695  62763  (50254) + TguERVK4_I-int    LTR/ERVK           4727   4794 (1731)  582  
  341   29.6  6.4  1.9  contig_11944    34974  35187  (69616) C TguLTRK1_I        LTR/ERVK          (627)   7667   7243  583  
  580   24.1  1.1  8.0  contig_11945    29253  29428 (117891) + CR1-X2_Pass       LINE/CR1           4228   4391   (31)  584  
  469   28.9  3.5  0.7  contig_11945    45472  45614 (101705) + TguLTR5a          LTR/ERVL            198    344  (227)  585  
  234   17.3 15.1  1.9  contig_11947    21317  21369   (3980) + CR1-Z1_Pass       LINE/CR1           2710   2769    (3)  586  
  251   28.7  8.9  8.9  contig_1195        77    267  (20481) + CR1-YB2_Pass      LINE/CR1           3090   3280  (591)  587  
  250   18.2  5.5  0.0  contig_11957    95352  95406  (39228) + CR1-J2_Pass       LINE/CR1           4210   4267   (10)  588  
  246   33.3  3.5  0.0  contig_11957   112241 112354  (22280) + CR1-X2_Pass       LINE/CR1           4286   4403   (19)  589  
  232   23.6  2.7  4.0  contig_11957   117545 117619  (17015) C TguERV2_I-int     LTR/ERV1         (5064)   1937   1864  590  
  278   20.3  5.1  0.0  contig_119604     195    253    (743) + CR1-J2_Pass       LINE/CR1           4189   4250   (27)  591  
  255   14.9  7.6  0.0  contig_11964     3421   3485  (18926) + CR1-J2_Pass       LINE/CR1           4031   4115  (131)  592  
  251   15.5 13.8  0.0  contig_11965      677    734  (15743) + CR1-J2_Pass       LINE/CR1           4102   4167  (110)  593  
  249   19.6  0.0  0.0  contig_119690     784    829    (291) C CR1-J1_Pass       LINE/CR1           (21)   3972   3927  594  
  422   24.4  0.0  0.0  contig_1197     24504  24589 (101911) + CR1-J2_Pass       LINE/CR1           2572   2657 (1620)  595  
  320   25.8  4.1  0.0  contig_11974     9168   9264  (32234) C CR1-J2_Pass       LINE/CR1           (19)   4258   4158  596  
  284    7.7  0.0  0.0  contig_11974    14375  14413  (27085) + CR1-J2_Pass       LINE/CR1           4226   4264   (13)  597  
  293   18.3  3.9  9.7  contig_11974    31137  31239  (10259) + CR1-J2_Pass       LINE/CR1           4170   4266   (11)  598  
  263   20.2  7.4  2.5  contig_11992     7695   7775   (2469) + CR1-J2_Pass       LINE/CR1           3438   3522  (755)  599  
  803   21.2  1.7  4.3  contig_11997    64047  64278  (19565) + TguLTR13b         LTR/ERV1            210    435   (36)  600  
  626   27.7  7.5  2.0  contig_12011    86789  86987 (217765) C TguLTRL4c         LTR/ERVL          (165)    934    725  601  
  268   30.1  1.2  0.0  contig_12011   175717 175799 (128953) + CR1-I_Tgu         LINE/CR1           4186   4269   (16)  602  
  342   26.0  7.6  0.9  contig_12011   183592 183696 (121056) C CR1-X3_Pass       LINE/CR1          (341)   4130   4019  603  
  300   25.6  0.0  5.5  contig_12011   208511 208601  (96151) + CR1-J2_Pass       LINE/CR1           4091   4176  (101)  604  
  237   31.5  7.9  0.0  contig_12011   260472 260598  (44154) C UCON29            DNA/PiggyBac?     (222)    215     79  605  
  209   49.1  0.6  4.1  contig_120192     910   1081   (3512) + polypyrimidine    Low_complexity        2    167    (0)  606  
  271   27.0 13.5  0.0  contig_12039     3700   3788  (44455) + CR1-X3_Pass       LINE/CR1           2355   2455 (2016)  607  
  250   21.7  4.1  5.5  contig_12039    28591  28663  (19580) + TguLTR12          LTR/ERV1            589    660   (95)  608  
  235   58.0  0.0  0.0  contig_120414    1157   1268    (711) + CR1-X3_Pass       LINE/CR1           4347   4458   (13)  609  
  254   29.2  7.9  0.9  contig_120456     125    238    (408) C CR1-J2_Pass       LINE/CR1           (14)   4263   4142  610  
  261   19.2  0.0  0.0  contig_120470       1     52    (400) + CR1-J2_Pass       LINE/CR1           4203   4254   (23)  611  
  336   24.7  2.5  0.0  contig_120505     266    346      (1) C CR1-X3_Pass       LINE/CR1          (136)   4335   4253  612  
  257   29.1  5.1  0.0  contig_12058     6928   7006     (95) C CR1-J2_Pass       LINE/CR1          (156)   4121   4039  613  
  265   15.4  0.0  0.0  contig_120699       1     39    (955) + CR1-J1_Pass       LINE/CR1           3813   3851  (142)  614  
  269   30.9  4.3  2.9  contig_12071    49823  49962   (4314) + CR1-J1_Pass       LINE/CR1           3845   3986    (7)  615  
  203   46.9  0.0  2.0  contig_120721     573    722    (371) + (CAG)n            Simple_repeat         1    147    (0)  616  
  346   18.8  0.0  0.0  contig_12073    23027  23090  (11466) C CR1-X3_Pass       LINE/CR1           (49)   4422   4359  617  
  236   20.4  5.6  0.0  contig_12075     2733   2786  (21315) + CR1-Y_Pass        LINE/CR1           3717   3773   (15)  618  
  243   43.8  0.5  4.1  contig_12083    14008  14257   (6451) C CR1-L1_Tgu        LINE/CR1            (9)   4268   4012  619  
  447   30.2  3.3  5.2  contig_1209     80446  80658  (28786) C TguLTRL4c         LTR/ERVL          (176)    923    715  620  
  245   30.1  6.2  0.0  contig_1209     80793  80905  (28539) C TguLTRL4c         LTR/ERVL          (704)    225    106  620  
  552   31.9  5.0  4.5  contig_12094      393   1025    (278) + TguERVK6-int      LTR/ERVK           6296   6611 (1725)  621  
  296   21.9  0.0  0.0  contig_12096   107083 107146  (27257) C CR1-X3_Pass       LINE/CR1           (52)   4419   4356  622  
  235   14.6  0.0  0.0  contig_12098     8240   8280 (290072) C CR1-J2_Pass       LINE/CR1           (10)   4267   4227  623  
  247   33.2 10.1  1.9  contig_12098    33637  33849 (264503) + CR1-J1_Pass       LINE/CR1           3694   4059  (192)  624  
  267   33.3  0.9  0.0  contig_12098   111147 111251 (187101) C CR1-J2_Pass       LINE/CR1          (120)   4157   4052  625  
  259   19.6  0.0  1.9  contig_12098   122401 122452 (175900) C CR1-K4_Tgu        LINE/CR1            (1)   4258   4208  626  
  235   28.4  0.0  0.0  contig_12098   229747 229813  (68539) + CR1-X3_Pass       LINE/CR1           4352   4418   (53)  627  
  229   33.0  0.0  2.8  contig_12098   250794 250899  (47453) C CR1-I_Tgu         LINE/CR1          (147)   4138   4036  628  
  376   17.5 21.2  0.0  contig_1210      6157   6236  (65662) C CR1-J1_Pass       LINE/CR1         (1222)   2771   2675  629  
  300   20.6  4.8  0.0  contig_12102      986   1048   (7029) + CR1-J2_Pass       LINE/CR1           4022   4087  (190)  630  
  266   23.9  4.5  0.0  contig_12105    55608  55674   (8584) + TguLTRL4d         LTR/ERVL            808    877   (52)  631  
  227   23.1  1.9  1.9  contig_12120    70581  70633  (11810) C LFSINE_Vert       SINE              (271)    188    136  632  
  232   25.8  5.0  2.0  contig_121322     221    319    (644) + CR1-YB1_Tgu       LINE/CR1           3713   3814   (45)  633  
  225   13.9  0.0  0.0  contig_121332     272    307   (3054) + CR1-J2_Pass       LINE/CR1           4223   4258   (19)  634  
  468   30.9  2.5  4.0  contig_12143    42300  42501  (47006) + CR1-Z2_Pass       LINE/CR1            327    525 (2247)  635  
  281   26.2 11.9  1.4  contig_12159     1803   1945  (24146) + CR1-J2_Pass       LINE/CR1           4105   4262   (15)  636  
  241   42.1  0.0  1.0  contig_12162    64585  64680  (55959) C Eulor2B           DNA?               (41)    232    138  637  
  476   20.9  2.8  0.9  contig_121651     162    267    (914) C CR1-X3_Pass       LINE/CR1           (51)   4420   4313  638  
  240    9.8  2.4  0.0  contig_121654      49     89    (392) + CR1-I_Tgu         LINE/CR1           4099   4140  (145)  639  
  372   30.4 10.2  3.1  contig_12172     7117   7371 (123747) + TguLTRL4d         LTR/ERVL              1    273  (656)  640  
  236   28.0  0.0  0.0  contig_12175     3831   3905   (2735) + CR1-J2_Pass       LINE/CR1           4196   4270    (7)  641  
  265   26.2  0.0  3.2  contig_12175     3958   4020   (2620) + CR1-I_Tgu         LINE/CR1           4210   4270   (15)  642  
  578   25.2  9.5  0.0  contig_1218    119621 119767   (3649) C CR1-X3_Pass       LINE/CR1           (90)   4381   4221  643  
  231   21.5  3.7  2.5  contig_121853      70    150    (607) + CR1-J2_Pass       LINE/CR1           4187   4268    (9)  644  
  232   27.4  0.0  0.0  contig_12187    19808  19858  (11787) + CR1-X2_Pass       LINE/CR1           2878   2928 (1494)  645  
  275   28.7  0.0  8.2  contig_121879     268    377    (352) + CR1-X3_Pass       LINE/CR1           4264   4364  (107)  646  
  234   14.3  0.0  0.0  contig_12189    13554  13588  (30489) C CR1-J1_Pass       LINE/CR1            (7)   3986   3952  647  
  522   53.0  2.5  3.4  contig_1219    105196 105666  (90461) + CR1-Y_Pass        LINE/CR1             17    483 (3305)  648  
  230   16.0  3.7  7.4  contig_12193     1273   1353  (14211) + CR1-X3_Pass       LINE/CR1           3731   3808  (663)  649  
  265   19.2 22.8  1.3  contig_12193    12218  12296   (3268) C CR1-K1_Tgu        LINE/CR1           (16)   4226   4131  650  
  243   15.0  0.0  0.0  contig_122      34170  34209  (44154) + CR1-J1_Pass       LINE/CR1           3938   3977   (16)  651  
  705   34.6  2.3  0.0  contig_122020     732    945    (755) C CR1-Y_Pass        LINE/CR1         (3368)    420    202  652  
  532   29.8  2.3  1.2  contig_122109     328    500      (6) + CR1-Y_Pass        LINE/CR1            743    917 (2871)  653  
  225   12.8 10.6  0.0  contig_12215    81018  81064    (170) C CR1-Z2_Pass       LINE/CR1         (2137)    635    584  654  
  229   27.4  2.7  1.4  contig_122167      41    114    (477) C CR1-X1_Pass       LINE/CR1          (167)   4261   4187  655  
  293   30.2 12.8  1.5  contig_12223    44626  44785   (9193) + CR1-YB2_Pass      LINE/CR1           3136   3306  (553)  656  
  235   25.0  1.2 10.0  contig_12224    19730  19809  (18780) C CR1-J2_Pass       LINE/CR1            (8)   4269   4197  657  
  235   26.1  0.0  0.0  contig_12224    36341  36386   (2203) C CR1-Y_Pass        LINE/CR1           (47)   3741   3696  658  
  227   33.0  1.9  0.9  contig_12231    32237  32343  (25407) C CR1-YB2_Pass      LINE/CR1          (288)   3583   3476  659  
  235   25.0  6.2  9.3  contig_122341     185    281   (1780) + CR1-YB1_Tgu       LINE/CR1           3632   3725  (134)  660  
  496   32.7  0.0  0.0  contig_122351     452    649      (0) + TguERV4N1_I-int   LTR/ERV1           3655   3829 (1947)  661  
  485   20.0  8.4  1.9  contig_12238    12055  12161  (13213) C CR1-X3_Pass       LINE/CR1           (53)   4418   4305  662  
  262   30.1  4.6  5.8  contig_12243   161874 162046   (2042) + (CAG)n            Simple_repeat         3    173    (0)  663  
  227   19.6  0.0  2.1  contig_12245    19454  19500  (16022) + CR1-L2_Tgu        LINE/CR1           4183   4228   (20)  664  
  430   23.9 10.6  0.0  contig_122497      84    196    (964) + CR1-X3_Pass       LINE/CR1           4293   4417   (54)  665  
  267   31.8  2.0 11.6  contig_12255        1    146  (15140) + CR1-Y_Pass        LINE/CR1           3030   3161  (627)  666  
  237   21.1  0.0  0.0  contig_12257    10960  10997   (6544) C CR1-J1_Pass       LINE/CR1           (15)   3978   3941  667  
  302   24.8 17.9  0.9  contig_12258    33371  33476      (1) + CR1-J3_Pass       LINE/CR1           4013   4136  (130)  668  
  231   17.4  6.5  0.0  contig_12260    15985  16030   (8554) + CR1-X1_Pass       LINE/CR1           4374   4422    (6)  669  
  225   23.8 15.8  7.9  contig_12265    10382  10495   (3064) + TguLTRL4d         LTR/ERVL             86    208  (721)  670  
  424   27.2  1.9  0.0  contig_122658       1    103    (883) C CR1-Y_Pass        LINE/CR1         (1537)   2251   2147  671  
  258   14.7 32.4  0.0  contig_12267    28690  28757  (45161) + CR1-Z2_Pass       LINE/CR1           2598   2687   (85)  672  
  525   31.5  9.2  5.7  contig_12267    45598  45933  (27985) + TguLTRL4c         LTR/ERVL              3    350  (749)  673  
  250   20.6  2.7  0.0  contig_12273     1630   1702  (10760) + CR1-J2_Pass       LINE/CR1           4187   4261   (16)  674  
  328   26.2 10.4  8.2  contig_12281    15198  15380  (42073) C TguLTRL4d         LTR/ERVL           (94)    835    649  675  
  225   22.9  0.0  0.0  contig_12286    41568  41615  (19045) + CR1-K3_Tgu        LINE/CR1           1284   1331 (2920)  676  
  232   34.1 10.0  5.0  contig_12287    24054  24312  (49408) + CR1-I_Tgu         LINE/CR1           3680   3951  (334)  677  
  455   32.8  7.8  7.8  contig_12288     4538   4818  (33760) + TguLTRL4d         LTR/ERVL            649    929    (0)  678  
  459   23.3 10.3  3.9  contig_12288    36206  36361   (2217) + TguLTRL4d         LTR/ERVL             29    194  (735)  679  
  452   28.2  1.7  0.0  contig_12288    36847  36963   (1615) + TguLTRL4d         LTR/ERVL            682    800  (129)  679  
  310   27.1  0.0  0.0  contig_12292    32281  32350  (11869) + CR1-Z2_Pass       LINE/CR1           2570   2639  (133)  680  
  234   28.8  1.2  1.2  contig_12293    36166  36246   (4270) + CR1-Z2_Pass       LINE/CR1           2682   2762   (10)  681  
  276   30.2 11.8  3.8  contig_12294     7380   7565  (76139) C CR1-Y_Pass        LINE/CR1          (344)   3444   3244  682  
  266   18.0  0.0  0.0  contig_12296     3876   3925  (69236) C CR1-J3_Pass       LINE/CR1           (15)   4251   4202  683  
  289   18.8  6.0  4.5  contig_122985     296    362    (123) + CR1-Z2_Pass       LINE/CR1           2412   2479  (293)  684  
  226   23.1  0.0  1.9  contig_123      15302  15354  (68697) + CR1-K2_Tgu        LINE/CR1           4182   4233   (13)  685  
  226   22.2  1.9  0.0  contig_1230     44958  45011   (8575) C CR1-J1_Pass       LINE/CR1           (94)   3899   3845  686  
  266   24.6  0.0  0.0  contig_123002     133    193    (235) + CR1-J2_Pass       LINE/CR1           4205   4265   (12)  687  
  270   31.1 12.8  2.9  contig_12302     7916   8087  (38845) + TguLTRL4c         LTR/ERVL            412    600  (499)  688  
  257   25.1  1.2  0.0  contig_12303    18104  18186   (4501) C CR1-J1_Pass       LINE/CR1            (7)   3986   3931  689  
  607   24.0  0.0  0.0  contig_12305     6116   6240  (24145) C CR1-X3_Pass       LINE/CR1          (116)   4355   4231  690  
  233   21.1  1.9  0.0  contig_123118     817    868    (183) C CR1-K2_Tgu        LINE/CR1            (7)   4239   4187  691  
  294   29.3  0.0  0.0  contig_12312    45616  45690  (44194) + TguERVL2_I-int    LTR/ERVL           4990   5064   (76)  692  
  503   28.9  4.9  7.6  contig_12316   123831 124128  (33993) C TguLTRL4d         LTR/ERVL          (395)    704    438  693  
  230   25.6  7.8  8.5  contig_12324     1686   1826  (45001) + TguERV2_I-int     LTR/ERV1           2050   2189 (4812)  694  
  618   28.2  0.4  1.0  contig_12324     2336   2548  (44279) + TguERV2_I-int     LTR/ERV1           3733   3912 (3089)  694  
  203   61.4  0.7  0.7  contig_123275    2311   2456    (772) + (CTG)n            Simple_repeat         3    148    (0)  695  
  549   28.9 12.7  6.9  contig_12338    53437  53860  (11397) + TguLTRL4d         LTR/ERVL            466   1048   (16)  696  
  463   24.6  5.0  0.8  contig_123404     755    873     (93) C TguLTRL4d         LTR/ERVL            (0)    929    806  697  
  423   28.9  8.7  5.2  contig_12342    33220  33449   (6670) C TguLTRL4d         LTR/ERVL           (60)    869    632  698  
  241   23.2  0.0  0.0  contig_12345    56893  56948  (25190) C CR1-X3_Pass       LINE/CR1           (56)   4415   4360  699  
  272   16.7  0.0  6.9  contig_12345    72094  72151   (9987) + CR1-J2_Pass       LINE/CR1           4171   4224   (53)  700  
  234   26.6 11.1  5.0  contig_123459       2    100    (335) + CR1-K4_Tgu        LINE/CR1           4141   4245   (14)  701  
  259   16.9 11.9  0.0  contig_12352     1499   1557  (66090) C CR1-J2_Pass       LINE/CR1           (16)   4261   4196  702  
  237   23.3  0.0  0.0  contig_123602       9     51    (754) C CR1-YB2_Pass      LINE/CR1          (414)   3457   3415  703  
  602   31.3  2.7  3.0  contig_123651     186    485     (52) + TguERV7_I-int     LTR/ERV1           5091   5389 (1862)  704  
  253   25.2  9.6  3.5  contig_12368    19457  19571  (12476) + CR1-J2_Pass       LINE/CR1           4156   4277    (0)  705  
  471   14.7  0.0  0.0  contig_1237     56533  56615 (275785) C CR1-Y_Pass        LINE/CR1         (1222)   2566   2494  706  
  240   23.1  1.9  0.0  contig_1237    223148 223199 (109201) C CR1-J2_Pass       LINE/CR1          (223)   4054   4002  707  
  253   36.4  1.5  0.8  contig_1237    326738 326867   (5533) + CR1-J1_Pass       LINE/CR1           3755   3885  (108)  708  
  453   21.4  0.0  1.0  contig_12383    42506  42604  (26121) C CR1-Z2_Pass       LINE/CR1           (12)   2760   2663  709  
  275   35.6  2.2  0.0  contig_12386    60732  60866  (44115) + TguERVL1_I-int    LTR/ERVL           3441   3578 (1897)  710  
  229   16.2  0.0  0.0  contig_12387      345    381    (400) C CR1-J2_Pass       LINE/CR1         (1685)   2592   2556  711  
  386   22.8  5.0  0.0  contig_12389    19610  19710  (12912) C CR1-X3_Pass       LINE/CR1           (58)   4413   4308  712  
  260   28.2  7.0  4.0  contig_123903     177    326    (351) + TguLTRL4d         LTR/ERVL             12    187  (742)  713  
  674   24.6 13.9  0.5  contig_12391    35915  36122   (1479) + CR1-X3_Pass       LINE/CR1           4176   4411   (60)  714  
  412   20.3  0.0  0.0  contig_12393    48244  48317   (4528) + CR1-X3_Pass       LINE/CR1           4343   4416   (55)  715  
  241   15.8  0.0  0.0  contig_124     117293 117330  (16044) + CR1-J2_Pass       LINE/CR1           4225   4262   (15)  716  
  249   16.7  0.0  0.0  contig_124     118384 118425  (14949) + CR1-J2_Pass       LINE/CR1           4225   4266   (11)  717  
  245   28.3  1.1  2.1  contig_12400   135021 135114  (10562) + CR1-X2_Pass       LINE/CR1           4317   4409   (13)  718  
  226   26.5 14.3  0.0  contig_12406    73559  73656  (25403) + CR1-X1_Pass       LINE/CR1           4314   4425    (3)  719  
  412   30.5  9.8  2.2  contig_12409     5230   5454  (10512) C TguLTRL4d         LTR/ERVL          (168)    761    520  720  
  418   22.4  0.0  0.0  contig_12409     8657   8732   (7234) C TguLTRL4d         LTR/ERVL          (744)    185    110  720  
  282   10.0  0.0  0.0  contig_124112    1113   1152      (0) C CR1-J2_Pass       LINE/CR1          (212)   4065   4026  721  
  240   18.9  3.8  0.0  contig_12415    14800  14852  (65013) + CR1-X1_Pass       LINE/CR1           4103   4157  (271)  722  
  229   22.0  0.0  0.0  contig_12415    67926  67975  (11890) C CR1-J1_Pass       LINE/CR1           (10)   3983   3934  723  
  239   19.6  0.0  0.0  contig_12418     1415   1460  (29560) + CR1-J3_Pass       LINE/CR1           3312   3357  (909)  724  
  787   30.6  5.6  1.1  contig_12434    39047  39333  (12243) + TguLTRL4d         LTR/ERVL             45    344  (585)  725  
  486   28.8  8.6  2.3  contig_12434    39342  39515  (12061) + TguLTRL4d         LTR/ERVL            448    632  (297)  725  
  288   31.4  3.6  3.6  contig_12434    39555  39693  (11883) + TguLTRL4d         LTR/ERVL            904   1042   (22)  725  
  259   18.8 14.1  0.0  contig_12436    15855  15918 (262356) + CR1-X3_Pass       LINE/CR1           4344   4416   (55)  726  
  434   25.2  0.0  6.8  contig_12436   130652 130783 (147491) + TguLTRL4d         LTR/ERVL            681    803  (126)  727  
  607   30.0  6.9  2.4  contig_12436   144587 144832 (133442) C TguLTRL4d         LTR/ERVL           (69)    860    604  728  
  339   28.6 12.1  0.7  contig_12436   144898 145038 (133236) C TguLTRL4d         LTR/ERVL          (771)    158      2  728  
  481   33.3  6.3  4.1  contig_12437     4993   5475   (1530) C TguERVK2_I-int    LTR/ERVK          (516)   5562   5046  729  
  372   29.2  4.7  0.0  contig_124377     132    237     (76) C TguLTRL4d         LTR/ERVL           (49)    880    770  730  
  232   28.0  0.0  0.5  contig_124388     122    199    (608) C CR1-J3_Pass       LINE/CR1         (2713)   1553   1502  731  
  239   18.5  7.4  0.0  contig_1245     23351  23420  (66050) C CR1-J2_Pass       LINE/CR1            (8)   4269   4226  732  
  456   26.7  5.8  0.0  contig_12450     3739   3858  (19271) + TguLTRL4d         LTR/ERVL            533    659  (270)  733  
  290   26.9  7.5  0.0  contig_12451    13612  13704  (94305) + CR1-J2_Pass       LINE/CR1           4171   4270    (7)  734  
  203   46.2  0.0  0.0  contig_12456   122645 122724  (54236) + A-rich            Low_complexity        1     80    (0)  735  
  287   34.1  1.5  1.5  contig_12456   170213 170346   (6614) C CR1-Z1_Pass       LINE/CR1          (382)   2390   2257  736  
  229   25.4  6.5  9.7  contig_12461      798    910  (17116) C TguERV2_I-int     LTR/ERV1         (6464)    537    443  737  
  623   32.9  4.0  0.0  contig_12462     3802   4023  (44744) + TguERVL2_I-int    LTR/ERVL           4856   5086   (54)  738  
  230   17.0  0.0  7.0  contig_12465    14522  14578  (37670) + CR1-J3_Pass       LINE/CR1           3763   3815  (451)  739  
  280   21.1  0.0  0.0  contig_12465    22414  22470  (29778) C CR1-J2_Pass       LINE/CR1           (17)   4260   4204  740  
  256   25.4  0.0  0.0  contig_12472      523    585      (0) + CR1-X2_Pass       LINE/CR1           4349   4411   (11)  741  
  261   20.0  1.8  0.0  contig_124773       1     55    (577) C CR1-J1_Pass       LINE/CR1          (252)   3741   3686  742  
  313   28.7  4.6  0.9  contig_124826       1    109    (226) + CR1-J2_Pass       LINE/CR1           3531   3643  (634)  743  
  402   28.4  5.6  1.4  contig_12489     5855   5997   (7597) C TguLTR5c          LTR/ERVL          (437)    149      1  744  
  253   12.2  0.0  2.4  contig_1249     11517  11558   (2020) C CR1-K4_Tgu        LINE/CR1           (12)   4247   4207  745  
  227   39.7  1.6  0.8  contig_124940    1095   1216   (2263) + (TAG)n            Simple_repeat         1    123    (0)  746  
  287   35.7 10.4  2.9  contig_12495    56223  56395   (4288) + TguLTRL4d         LTR/ERVL            597    782  (147)  747  
  450   20.8 16.3  6.0  contig_124969      40    223    (371) C TguLTR13b         LTR/ERV1           (32)    439    237  748  
  236   19.1  0.0  0.0  contig_12497    13542  13583  (44551) + CR1-Z2_Pass       LINE/CR1           2716   2757   (15)  749  
  323   31.9 14.9  0.0  contig_125       9486   9626  (36619) + CR1-J1_Pass       LINE/CR1           3466   3627  (366)  750  
  362   15.9  5.4  4.3  contig_125078     752    843    (495) + TguLTR5a          LTR/ERVL            241    333  (238)  751  
  345   23.8  3.6  0.0  contig_125084     163    246    (181) + CR1-Z2_Pass       LINE/CR1           2678   2764    (8)  752  
  227    9.7  0.0  0.0  contig_12514     5026   5056   (5342) C CR1-Y_Pass        LINE/CR1           (10)   3778   3748  753  
  972   33.6  5.8  3.5  contig_12546     6360   7385  (11166) C TguERVK6-int      LTR/ERVK         (1446)   6890   6139  754  
  791   33.0  6.8  4.5  contig_12546     8084   8704   (9847) C TguERVK6-int      LTR/ERVK         (3186)   5150   4516  754  
  403   28.6  6.2  2.2  contig_125505     189    367    (629) + TguERV4_I-int     LTR/ERV1           5439   5624 (2600)  755  
 1203   30.2  3.4  3.9  contig_12555     5464   5879  (90029) C TguLTRL4d         LTR/ERVL           (91)    838    425  756  
  227   47.0  0.9  0.0  contig_125581     948   1062      (0) + (CAG)n            Simple_repeat         1    116    (0)  757  
  237   18.2 10.9  0.0  contig_12562      439    493   (5546) + TguERVK7_I-int    LTR/ERVK           4236   4296 (2739)  758  
  238   17.8  2.2  0.0  contig_12565    37718  37762   (4594) C CR1-Y_Pass        LINE/CR1           (19)   3769   3724  759  
  301   26.7  0.0  0.0  contig_12577     1477   1551    (282) C TguERV5_I-int     LTR/ERV1         (6058)   1965   1891  760  
  226   26.2  4.9  0.0  contig_12580    37353  37413  (81205) C TguERVK5_I-int    LTR/ERVK         (7274)   1020    957  761  
  243   24.1  1.7  0.0  contig_12582    14936  14993  (55037) C CR1-J2_Pass       LINE/CR1           (10)   4267   4209  762  
  372   11.6  4.5  2.6  contig_125832      78    165    (164) + TguERV4b_LTR      LTR/ERV1            254    317   (70)  763  
  368   17.6  0.0  0.0  contig_125914     472    539      (0) + CR1-J2_Pass       LINE/CR1           4003   4070  (207)  764  
  232   23.5  0.0  0.0  contig_12594    15787  15837  (13053) C TguLTRL4d         LTR/ERVL           (15)    914    864  765  
  247   24.6  1.4  1.4  contig_126041     652    725    (267) + TguLTR5a          LTR/ERVL             23     96  (475)  766  
  297   35.4  4.0  3.5  contig_126041     745    946     (46) + TguLTR5c          LTR/ERVL            384    586    (0)  767  
  505   22.9  9.9  0.0  contig_12606    14468  14598  (41511) + CR1-X3_Pass       LINE/CR1           4284   4427   (44)  768  
  237   30.1  9.5  2.6  contig_12606    32669  32784  (23325) + CR1-Y1_Aves       LINE/CR1           2870   2993  (346)  769  
  266   25.4  0.0  0.0  contig_12606    36240  36298  (19811) + CR1-I_Tgu         LINE/CR1           4220   4278    (7)  770  
  236   19.4  0.9 12.3  contig_12611    84145  84250  (41547) + TguLTR11b         LTR/ERV1            333    426   (35)  771  
  262   21.5  0.0  4.4  contig_12614    18950  19017    (325) + CR1-J2_Pass       LINE/CR1           4184   4248   (29)  772  
  316   29.5  3.8  2.8  contig_12624      324    495  (69067) C TguERVK9_I-int    LTR/ERVK         (2287)   3791   3713  773  
  609   22.0  1.8  4.8  contig_12624    45067  45233  (24329) + CR1-X3_Pass       LINE/CR1           4258   4419   (52)  774  
  569   26.0  0.0  0.0  contig_126249     316    442    (129) C TguERVK1_I-int    LTR/ERVK         (2091)   5300   5174  775  
  628   24.9  4.9  5.3  contig_12631     7691   7915  (19183) + TguLTR13c         LTR/ERV1            234    457   (39)  776  
  405   22.3  7.2  3.2  contig_12638    17011  17135    (443) + CR1-X1_Pass       LINE/CR1           4027   4156  (272)  777  
  271   17.6  4.0  0.0  contig_12646    15281  15354   (8432) C CR1-J2_Pass       LINE/CR1           (98)   4179   4103  778  
  255   17.8  0.0  0.0  contig_12650     3722   3766  (35702) C CR1-J1_Pass       LINE/CR1           (23)   3970   3926  779  
  200   65.9  0.0  0.0  contig_12653     1857   1994  (42676) + (TA)n             Simple_repeat         2    139    (0)  780  
  425   21.2  6.1  0.0  contig_12658       70    168  (13375) C CR1-Z2_Pass       LINE/CR1           (11)   2761   2657  781  
  231   15.0  0.0  0.0  contig_12662    23471  23510 (157128) + CR1-I_Tgu         LINE/CR1           4246   4285    (0)  782  
  353   26.8  0.0  0.0  contig_12672    39019  39100   (5526) + CR1-X1_Pass       LINE/CR1           4344   4425    (3)  783  
  237   24.3  5.3  1.3  contig_126740     266    340    (450) + CR1-YB1_Tgu       LINE/CR1           3780   3857    (2)  784  
  310   20.0 14.3  0.0  contig_12681    31039  31108   (4742) C CR1-J2_Pass       LINE/CR1          (138)   4139   4060  785  
  274   11.9  0.0  0.0  contig_12690    13453  13494  (15389) + CR1-J2_Pass       LINE/CR1           4229   4270    (7)  786  
  271   36.0  4.2  1.4  contig_12695    15185  15368    (834) C CR1-I_Tgu         LINE/CR1          (503)   3782   3651  787  
  235   11.4  0.0  0.0  contig_12696     3325   3359 (139636) + CR1-J1_Pass       LINE/CR1           3946   3980   (13)  788  
  448   21.8  1.0  1.0  contig_12696    70732  70833  (72162) C CR1-X3_Pass       LINE/CR1           (44)   4427   4326  789  
  456   21.3  5.3  1.1  contig_12699     6031   6125   (2784) C CR1-J2_Pass       LINE/CR1            (6)   4271   4173  790  
  307   16.7  0.0  0.0  contig_12699     6226   6279   (2630) + CR1-J3_Pass       LINE/CR1           4201   4254   (12)  791  
  228   36.8  1.9  2.8  contig_1270    125594 125808  (77510) C CR1-Y_Pass        LINE/CR1         (1663)   2125   1913  792  
  243   29.1  4.5  0.0  contig_12710    70723  70832  (15114) C CR1-J2_Pass       LINE/CR1           (53)   4224   4110  793  
  232   21.4  0.0  0.0  contig_12722    44179  44220  (36955) + CR1-Z1_Pass       LINE/CR1           1909   1950  (822)  794  
  206   51.0  0.0  0.0  contig_127265     173    274     (46) + polypurine        Low_complexity        2    103    (0)  795  
  375   24.4  0.0  0.0  contig_12729     8097   8182  (10273) + CR1-X3_Pass       LINE/CR1           4343   4428   (43)  796  
  240    9.3  0.0  0.0  contig_12733     4083   4119  (10315) C CR1-J1_Pass       LINE/CR1           (11)   3982   3950  797  
  282   31.7  1.9  3.8  contig_127335      14    223    (290) C TguERV4N1_I-int   LTR/ERV1         (4844)    932    727  798  
  452   30.8  4.6  4.7  contig_12738    91235  91721     (84) + TguERVK7_I-int    LTR/ERVK           3631   4427 (2608)  799  
  478   22.1 11.4  0.8  contig_127501     164    286    (102) C CR1-X3_Pass       LINE/CR1           (67)   4404   4269  800  
  268   20.8  0.0  0.0  contig_127607      79    131    (344) + CR1-J1_Pass       LINE/CR1           3941   3993    (0)  801  
  315   15.4 10.8  0.0  contig_127608       1     65    (364) C CR1-J2_Pass       LINE/CR1          (191)   4086   4015  802  
 1633   32.4  1.6  3.9  contig_127647      18    639     (28) + TguERVK1_I-int    LTR/ERVK           1612   2219 (5172)  803  
  271   15.2  8.5  0.0  contig_12771    35970  36028  (68660) + CR1-X3_Pass       LINE/CR1           4361   4424   (47)  804  
  249   21.4  0.0  0.0  contig_12771    88156  88211  (16477) + CR1-I_Tgu         LINE/CR1           4220   4275   (10)  805  
  346   29.4  0.0  0.0  contig_12774   182517 182601   (4457) C CR1-J2_Pass       LINE/CR1          (191)   4086   4002  806  
  473   32.8  1.1  3.2  contig_12789     7188   7376  (23446) + TguLTRL4c         LTR/ERVL             20    204  (895)  807  
  235   25.0  5.2  1.3  contig_1279     25600  25676    (350) + CR1-X2_Pass       LINE/CR1           4334   4413    (9)  808  
  419   28.6  3.6  5.5  contig_12805     1215   1443  (12267) C TguLTR13c         LTR/ERV1            (0)    496    257  809  
  485   16.5  5.5  0.0  contig_12809     4552   4642  (29481) C CR1-X3_Pass       LINE/CR1           (51)   4420   4325  810  
  225   24.1  0.0  0.0  contig_12809    19052  19105  (15018) C TguERV2_I-int     LTR/ERV1         (4174)   2827   2774  811  
  225   11.8  0.0  0.0  contig_128144     490    523    (209) + CR1-J3_Pass       LINE/CR1           3308   3341  (925)  812  
  272   27.6  2.3  0.0  contig_12817    52287  52373  (24936) + CR1-X2_Pass       LINE/CR1           3915   4003  (419)  813  
  282   20.9  6.6  0.0  contig_12817    53061  53151  (24158) + CR1-J2_Pass       LINE/CR1           4170   4266   (11)  814  
  236   21.7  0.0  1.5  contig_128175     183    249    (979) + CR1-J2_Pass       LINE/CR1           4184   4248   (29)  815  
  288   16.0 12.3  5.7  contig_128205     331    436      (0) + CR1-J2_Pass       LINE/CR1           4081   4193   (49)  816  
  268   41.9  1.2  1.2  contig_128222    1578   1746   (1851) + (CAG)n            Simple_repeat         3    171    (0)  817  
  400   30.5  5.1  4.5  contig_128251       1    376      (0) C TguERV4N1_I-int   LTR/ERV1         (4821)    955    579  818  
  416   10.1  8.6  2.5  contig_12827     1921   2001    (246) C TguERV4b_LTR      LTR/ERV1           (50)    337    252  819  
  248   24.0 17.4  2.0  contig_12828    30533  30681  (40245) + CR1-J2_Pass       LINE/CR1           4077   4248   (29)  820  
  441   19.1 22.9  0.0  contig_128302     162    266    (253) + CR1-J2_Pass       LINE/CR1           4140   4268    (9)  821  
  462   18.8  8.9  0.0  contig_128333     301    401      (1) + CR1-J2_Pass       LINE/CR1           3864   3973  (304)  822  
  278   35.5  2.9  0.7  contig_12837    38874  39009  (16843) C CR1-X2_Pass       LINE/CR1         (2640)   1782   1644  823  
  244   25.0  0.0  5.9  contig_12837    40974  41041  (14811) C CR1-J3_Pass       LINE/CR1          (914)   3352   3289  824  
  325    9.5  5.4  2.5  contig_12838     9089   9162  (37861) C TguERV4b_LTR      LTR/ERV1           (70)    317    262  825  
  354   16.1 11.0  7.0  contig_12838    33122  33221  (13802) + TguERV4b_LTR      LTR/ERV1            251    354   (33)  826  
  245   25.5  5.8  1.0  contig_12840     2847   2949   (3544) + CR1-J2_Pass       LINE/CR1           4168   4275    (2)  827  
  239   28.9  2.8  2.8  contig_12842       24    130   (1898) C CR1-J3_Pass       LINE/CR1          (868)   3398   3292  828  
  225   24.4  0.0  0.0  contig_12844    46623  46667  (80756) + CR1-L2_Tgu        LINE/CR1           3143   3187 (1061)  829  
  317   22.0  0.4  0.0  contig_12849    84991  85064  (10182) + CR1-J2_Pass       LINE/CR1           4186   4262   (23)  830  
  714   28.8  2.7  1.8  contig_12857    36604  36826  (26298) + TguLTRL4d         LTR/ERVL            630    854   (75)  831  
  268   30.1  1.4  0.0  contig_12857    56850  56922   (6202) C CR1-X3_Pass       LINE/CR1          (195)   4276   4203  832  
  247   28.9 11.8  0.0  contig_128577     463    538      (0) + CR1-J2_Pass       LINE/CR1           4084   4168  (109)  833  
  244   21.3  4.0  0.0  contig_12859    11722  11796   (8515) C CR1-X1_Pass       LINE/CR1          (198)   4230   4153  834  
  365   23.7  8.3  7.3  contig_12865    25672  25950  (34369) C TguLTRL4d         LTR/ERVL          (373)    556    164  835  
  282   19.6  0.0  1.8  contig_128668       1     57    (329) C CR1-X2_Pass       LINE/CR1          (178)   4244   4189  836  
  334   28.3  9.6  0.7  contig_12874    38803  38948   (7387) C CR1-J2_Pass       LINE/CR1           (93)   4184   4026  837  
  300   37.6  3.1  3.1  contig_128757     428    877     (28) C TguERVK9_I-int    LTR/ERVK         (1914)   4164   3715  838  
  460   34.2  5.2  5.0  contig_12880      588   1426  (29059) C TguERVK7_I-int    LTR/ERVK          (619)   6458   5746  839  
  273   24.4  2.1  4.3  contig_12880     1417   1510  (28975) C TguERVK6-int      LTR/ERVK         (2253)   6083   5992  840 *
  260   27.4  8.2  5.3  contig_12880     2095   2302  (28183) C TguERVK6-int      LTR/ERVK         (3168)   5168   4955  840  
  317   20.7 10.1 10.1  contig_128875       2    200    (322) C TguERV4N1_I-int   LTR/ERV1         (4830)    946    748  841  
  319   26.7 12.4  0.0  contig_12889    35847  35951 (125134) C CR1-J2_Pass       LINE/CR1           (35)   4242   4125  842  
  298   25.9 25.0  0.0  contig_12889    41412  41527 (119558) + CR1-J1_Pass       LINE/CR1           3839   3983   (10)  843  
  261   22.4  0.0  0.0  contig_128891      11     68    (255) + CR1-J3_Pass       LINE/CR1           4201   4258    (8)  844  
  245   26.7  1.3  1.3  contig_1289     55508  55583  (60135) C CR1-J2_Pass       LINE/CR1           (17)   4260   4185  845  
  250   20.7  1.7  0.0  contig_128907     294    351    (631) C CR1-J2_Pass       LINE/CR1           (13)   4264   4206  846  
  191   44.3  1.2  1.2  contig_128909    1589   1668   (1217) + (CTG)n            Simple_repeat         2     81    (0)  847  
  247   17.8  0.0  0.0  contig_128950     305    349      (0) + CR1-X1_Pass       LINE/CR1           4010   4054  (374)  848  
  238   54.9  4.5  0.0  contig_128996    1227   1359    (718) + polypurine        Low_complexity        3    141    (0)  849  
  228   10.4 11.5 14.1  contig_129      52968  53045 (274940) C TguLTRL3c         LTR/ERVL          (236)    374    299  850  
  233    7.7 12.8  0.0  contig_129     155698 155736 (172249) + TguERV6_I-int     LTR/ERV1           3483   3526 (4556)  851  
  240   13.9  7.0  0.0  contig_12900     4475   4517   (1323) + CR1-J2_Pass       LINE/CR1           4216   4261   (16)  852  
  269   23.0  0.0  7.6  contig_12902    55370  55464 (119309) + CR1-J2_Pass       LINE/CR1           4188   4258   (19)  853  
  303   31.2  3.7  0.0  contig_12904    24175  24283  (39432) + CR1-J2_Pass       LINE/CR1           4132   4244   (33)  854  
  254    8.9 22.2  0.0  contig_129054     770    814      (0) C CR1-J2_Pass       LINE/CR1            (7)   4270   4216  855  
  478   24.8  2.3  1.5  contig_129083     531    661    (132) + CR1-X3_Pass       LINE/CR1           4295   4426   (45)  856  
  236   18.9 11.4  9.5  contig_129103     271    375     (10) + TguERV3_LTR2b     LTR/ERV1            463    569   (63)  857  
  301   16.1  6.5  0.0  contig_129192      64    125    (296) C TguERV4b_LTR      LTR/ERV1           (70)    317    252  858  
  260   28.7  1.0  2.1  contig_1292     30387  30482 (156372) C CR1-J1_Pass       LINE/CR1          (135)   3858   3764  859  
  294   29.3  1.3  0.0  contig_12928      572    646  (61415) C CR1-J2_Pass       LINE/CR1           (13)   4264   4189  860  
  500   19.1 24.2  2.2  contig_12928    42914  43095  (18966) + TguLTRL4d         LTR/ERVL             52    273  (656)  861  
  254   16.0  4.0  0.0  contig_129280     172    221    (442) + CR1-Y_Pass        LINE/CR1           3720   3771   (17)  862  
  252   21.4  1.8  1.8  contig_129280     379    435    (228) + CR1-I_Tgu         LINE/CR1           4194   4276    (9)  863  
  268   15.6  2.8  9.9  contig_129280     509    579     (84) + CR1-K4_Tgu        LINE/CR1           4185   4250    (9)  864  
  249   22.2  0.0  0.0  contig_129294      10     63    (253) + CR1-J2_Pass       LINE/CR1           4212   4265   (12)  865  
  231   14.3  3.3  6.7  contig_12932    17836  17895  (38352) + TguLTR5a          LTR/ERVL             27     84  (487)  866  
  509   30.1 13.5  1.7  contig_12934    35578  35807  (18748) C TguLTRL4d         LTR/ERVL          (656)    273     17  867  
  246   27.4  7.5  4.7  contig_12935    28008  28114  (32519) + CR1-J2_Pass       LINE/CR1           4164   4273    (4)  868  
  254   19.2  1.9  1.9  contig_12947    56164  56216  (53768) + CR1-Z2_Pass       LINE/CR1           2705   2757   (15)  869  
  271   28.4  0.0  0.0  contig_1297      2989   3055  (69177) C CR1-X3_Pass       LINE/CR1          (110)   4361   4295  870  
  339   33.3  0.8  0.8  contig_12971    12923  13046   (7400) + TguERV2_I-int     LTR/ERV1           2438   2561 (4440)  871  
  314   36.9  4.5  2.9  contig_12971    13579  14025   (6421) + TguERV1_I-int     LTR/ERV1           6786   7239 (2484)  872  
  364   21.1  2.8  0.0  contig_12971    15236  15306   (5140) + TguLTR12          LTR/ERV1            683    755    (0)  873  
  225   10.5  0.0  2.6  contig_129716      85    123    (257) C CR1-K2_Tgu        LINE/CR1           (12)   4234   4197  874  
  249    7.9  0.0  2.6  contig_129717     263    301     (83) + CR1-K2_Tgu        LINE/CR1           4197   4234   (12)  875  
  619   34.3  2.3  1.5  contig_129722     720   1062    (994) + TguERVL1_I-int    LTR/ERVL           4917   5262  (213)  876  
  332   30.3 10.9  0.6  contig_129775     220    375      (7) C CR1-X2_Pass       LINE/CR1          (690)   3732   3561  877  
  225   20.3  4.5  3.0  contig_130      36399  36464      (9) C CR1-J2_Pass       LINE/CR1           (22)   4255   4189  878  
  227   27.3 13.8  1.4  contig_13001     9636   9780  (12142) + CR1-K2_Tgu        LINE/CR1           4076   4238    (8)  879  
  251   17.1  0.0  0.0  contig_130024     689    729      (5) + CR1-X3_Pass       LINE/CR1           4315   4355  (116)  880  
  262   18.6  0.0  0.0  contig_130025     799    841      (5) + CR1-X3_Pass       LINE/CR1           4313   4355  (116)  881  
  223   52.3  1.2  0.0  contig_130026    2414   2499    (370) + (TA)n             Simple_repeat         1     87    (0)  882  
  800   21.5 13.8  4.0  contig_13004    22239  22534  (29599) + TguLTRL4d         LTR/ERVL            605    929    (0)  883  
  293   25.3  1.3  1.3  contig_13005    13725  13800  (54353) + CR1-X2_Pass       LINE/CR1           4323   4398   (24)  884  
  281   25.7 14.9  0.0  contig_13005    27370  27443  (40710) + CR1-J1_Pass       LINE/CR1           3803   3887  (106)  885  
  203   63.6  0.0  0.0  contig_13005    41498  41615  (26538) + (CATCC)n          Simple_repeat         5    122    (0)  886  
  401   28.6  0.9  0.0  contig_130089       1    105    (276) + CR1-J2_Pass       LINE/CR1           4157   4262   (15)  887  
  266   26.5  4.4  0.0  contig_13010     3724   3791  (12898) + CR1-Z2_Pass       LINE/CR1           2699   2769    (3)  888  
  191   58.0  0.0  0.0  contig_130121     442    522   (4061) + (TA)n             Simple_repeat         2     82    (0)  889  
  225   17.5  0.0  0.0  contig_13023     3834   3873 (144473) C CR1-J1_Pass       LINE/CR1           (19)   3974   3935  890  
  231   27.8  1.9  0.0  contig_13023    81731  81784  (66562) + CR1-X2_Pass       LINE/CR1           4358   4412   (10)  891  
  246   18.8  0.0 10.4  contig_13025     5403   5479  (54102) C TguERVK2_I-int    LTR/ERVK         (2524)   4843   4775  892  
  238   46.7  1.5  1.5  contig_130337    1764   1954   (2752) + (CATA)n           Simple_repeat         1    191    (0)  893  
  358   19.2  2.6  0.0  contig_1304      2109   2186  (43191) C CR1-J2_Pass       LINE/CR1           (15)   4262   4183  894  
  239   22.4  0.0  0.0  contig_13045    58311  58359  (39982) C CR1-X2_Pass       LINE/CR1          (442)   3980   3932  895  
  293   19.7  6.6  0.0  contig_13046    19873  19933   (4052) C TguERV4b_LTR      LTR/ERV1           (70)    317    253  896  
  255   25.9  4.4  1.1  contig_13046    20023  20112   (3873) C TguERV6_LTR2      LTR/ERV1          (176)    420    328  897  
  258   28.9  1.3  0.0  contig_1305     95088  95163   (3478) + CR1-Y_Pass        LINE/CR1             40    116 (3672)  898  
  334   31.1  3.9  0.0  contig_13050    62598  62700   (4641) + CR1-J2_Pass       LINE/CR1           3952   4058  (219)  899  
  292   27.8  3.3  0.0  contig_130640     843    932    (237) + TguERV6_LTR2      LTR/ERV1            328    420  (176)  900  
  306   34.8  3.0  3.0  contig_130767    2208   2373   (1332) C TguERVL1_I-int    LTR/ERVL         (3445)   2030   1865  901  
  284   18.2  1.8  0.0  contig_13086    36264  36318  (81349) C CR1-J1_Pass       LINE/CR1          (262)   3731   3676  902  
  233   21.4  7.1  0.0  contig_13089     8546   8601  (31901) C CR1-J2_Pass       LINE/CR1           (63)   4214   4155  903  
  251   36.2  3.5  2.1  contig_13091    17286  17426  (57593) + CR1-YB2_Pass      LINE/CR1           2401   2543 (1328)  904  
  336   14.5  6.5  0.0  contig_130919      88    149    (246) + TguERV4b_LTR      LTR/ERV1            252    317   (70)  905  
  244   37.0  0.0  0.0  contig_13102   150769 150849   (3541) C AmnSINE2          SINE/Deu          (257)    101     21  906  
  273   15.6 10.6  3.0  contig_13110     8801   8866   (7850) C TguLTR11          LTR/ERVL?         (121)    849    779  907  
  233   10.8  0.0  0.0  contig_13129     5750   5786 (122668) + CR1-X3_Pass       LINE/CR1           4315   4351  (120)  908  
  225    9.7  0.0  0.0  contig_13129    59492  59522  (68932) C CR1-X3_Pass       LINE/CR1          (152)   4319   4289  909  
  333   22.5 16.9  0.0  contig_131380     242    330      (5) C CR1-X3_Pass       LINE/CR1         (1068)   3403   3300  910  
  244   16.2  0.0  0.0  contig_131430    1711   1747    (181) C TguSINE1          SINE/tRNA-CR1      (20)    117     81  911  
  502   22.9  4.8  7.8  contig_131434    5189   5460    (112) C TguLTR13c         LTR/ERV1            (2)    494    221  912  
  248   30.2  3.9  2.3  contig_13153    39766  39894    (747) + CR1-J2_Pass       LINE/CR1           4050   4180   (97)  913  
  231   26.1  0.0  0.0  contig_131591     215    283    (326) + CR1-I_Tgu         LINE/CR1           4202   4270   (15)  914  
  238   14.3  0.0  0.0  contig_13166     4902   4936  (23696) + CR1-J1_Pass       LINE/CR1           3952   3986    (7)  915  
  270   34.0  0.0  0.0  contig_13168    12011  12113  (44139) + CR1-YB2_Pass      LINE/CR1           3542   3644  (227)  916  
  331   27.2  0.0  8.1  contig_131702    1215   1338     (28) C TguERVK5_I-int    LTR/ERVK         (4197)   4097   3984  917  
  265   35.9 10.2  4.2  contig_13178    38667  39068   (3219) + CR1-YB1_Tgu       LINE/CR1           2518   2943  (916)  918  
  508   31.4  7.5  2.6  contig_13182      253    607   (3200) + TguERVK2_I-int    LTR/ERVK           5125   5459 (1908)  919  
  247   32.8  1.7  1.7  contig_13182     1897   2014   (1793) + TguERVK9_I-int    LTR/ERVK           2748   2865 (3213)  920  
  253   28.9  5.7  5.7  contig_13182     3069   3239    (568) + TguERVK9_I-int    LTR/ERVK           3931   4078 (2000)  920  
  648   27.4  2.0  2.0  contig_13184      304    504   (1847) C TguERVK5_I-int    LTR/ERVK          (577)   7717   7517  921  
  289   23.8 10.5  8.1  contig_13184      708    870   (1481) C TguERVK5_I-int    LTR/ERVK          (770)   6597   6512  921  
  284   25.0  0.0  1.4  contig_13184      938   1010   (1341) C TguERVK5_I-int    LTR/ERVK         (1204)   7090   7019  921  
  280   23.4  9.5  1.1  contig_13184     1516   1610    (741) C TguERVK2_I-int    LTR/ERVK         (1605)   5762   5660  922  
  683   31.0  4.1  4.8  contig_13184     1765   2249    (102) C TguERVK2_I-int    LTR/ERVK         (1866)   5501   5070  922  
  250   20.4  0.0  0.0  contig_13185      142    195    (627) C TguERVK2_I-int    LTR/ERVK         (1605)   5762   5709  923  
  616   32.1  3.3  3.4  contig_13185      393    822      (0) C TguERVK2_I-int    LTR/ERVK         (2054)   5693   5125  923  
  235   21.3 14.8  0.0  contig_13186       26     86   (3652) + CR1-I_Tgu         LINE/CR1           4205   4274   (11)  924  
  234   13.0 11.0  5.5  contig_132        804    876  (75710) C TguLTRK7i         LTR/ERVK          (250)    128     52  925  
  261   16.3  6.1  0.0  contig_132       5934   5982  (70604) + CR1-J1_Pass       LINE/CR1           3926   3977   (16)  926  
  431   16.5  5.9  0.0  contig_1320      1210   1294  (47032) C CR1-X3_Pass       LINE/CR1           (82)   4389   4300  927  
  292   30.6 10.3  5.0  contig_1320     14371  14587  (33739) + TguLTRL4d         LTR/ERVL            312    528  (401)  928  
  256   25.7  4.0  1.3  contig_132020     206    280    (207) + CR1-I_Tgu         LINE/CR1           4199   4275   (10)  929  
  200   42.2  0.7  0.7  contig_13203    21570  21724   (6782) + (CTG)n            Simple_repeat         2    156    (0)  930  
  262   33.3  4.7  1.6  contig_132083     144    271    (306) C CR1-J3_Pass       LINE/CR1         (1509)   2757   2626  931  
  244   22.7  7.6  0.0  contig_1321     22261  22326  (73489) + CR1-J2_Pass       LINE/CR1           4129   4199   (78)  932  
  324   22.4 23.1  0.0  contig_1321     26810  26943  (68872) + CR1-J1_Pass       LINE/CR1           3823   3987    (6)  933  
  311   35.5  3.0  1.8  contig_1321     39918  40086  (55729) + CR1-J2_Pass       LINE/CR1           3949   4119  (158)  934  
  352   30.9  0.0  0.0  contig_13210    19922  20015   (6200) C CR1-Y_Pass        LINE/CR1           (12)   3776   3683  935  
  226   16.3  0.0  2.3  contig_13214     5460   5503   (2690) + CR1-X3_Pass       LINE/CR1           4233   4275  (196)  936  
  380   32.1  2.1  0.0  contig_13215     9543   9682  (45108) + CR1-YB2_Pass      LINE/CR1           3709   3851   (20)  937  
  231   29.1  0.0  0.0  contig_13222     1088   1142   (8836) + CR1-I_Tgu         LINE/CR1           4217   4271   (14)  938  
  274   26.3  8.4  4.0  contig_13228    10235  10436  (18241) + CR1-X3_Pass       LINE/CR1           3995   4205  (266)  939  
  226   18.4 24.5  0.0  contig_132288     354    402    (577) C CR1-X2_Pass       LINE/CR1          (159)   4263   4203  940  
  232   32.4  5.4  6.1  contig_1323     11623  11770  (11619) C CR1-Y_Pass        LINE/CR1          (428)   3360   3214  941  
  349   28.3  1.8  0.0  contig_13232    29605  29717  (50237) + CR1-X3_Pass       LINE/CR1           3914   4028  (443)  942  
  539   17.5 16.3  2.3  contig_13232    52698  52826  (27128) + CR1-Z2_Pass       LINE/CR1           1979   2125  (647)  943  
  614   27.2  8.6  0.6  contig_13232    53083  53245  (26709) + CR1-Z2_Pass       LINE/CR1           2586   2761   (11)  944  
  395   24.1 14.0  3.1  contig_13232    57378  57570  (22384) C CR1-YB2_Pass      LINE/CR1          (244)   3627   3414  945  
  605   24.7  1.1  3.9  contig_13232    59472  59652  (20302) + TguLTR5a          LTR/ERVL              1    176  (395)  946  
  307   21.0  0.0  0.0  contig_13248    38374  38435  (60447) + CR1-X1_Pass       LINE/CR1           4159   4220  (208)  947  
  227   19.4  9.7  0.0  contig_132539     359    420      (1) + (CAGTG)n          Simple_repeat         3     70    (0)  948  
  295   18.5  0.0  0.0  contig_13256    85714  85767  (40250) C CR1-J1_Pass       LINE/CR1            (1)   3992   3939  949  
  377   23.6 12.9  0.0  contig_13257    39074  39213      (0) + CR1-J2_Pass       LINE/CR1           4103   4260   (17)  950  
  254   26.5  4.8  4.8  contig_13263    21052  21154  (29277) + CR1-J2_Pass       LINE/CR1           4164   4266   (11)  951  
  239   21.5 25.2  0.0  contig_13263    21566  21672  (28759) + CR1-J3_Pass       LINE/CR1           4103   4236   (30)  952  
  245   18.2  0.0  0.0  contig_13263    29899  29942  (20489) + CR1-J1_Pass       LINE/CR1           3941   3984    (9)  953  
  233   22.4  0.0  0.0  contig_13265      699    747 (100523) + CR1-J2_Pass       LINE/CR1           4224   4272    (5)  954  
  235   33.1  8.7  2.5  contig_13265    41296  41456  (59814) + CR1-Y_Pass        LINE/CR1           1457   1627 (2161)  955  
  285   30.4  1.1  0.0  contig_13270      813    904  (16160) + CR1-YB2_Pass      LINE/CR1           2028   2120 (1751)  956  
  249   37.5  1.2  0.6  contig_13270    13799  13959   (3105) + CR1-J1_Pass       LINE/CR1           3718   3879  (114)  957  
  645   30.1  7.1  4.8  contig_132704     200    510    (440) + TguLTRL4d         LTR/ERVL            408    725  (204)  958  
  210   52.2  0.0  0.0  contig_132718     197    265    (163) + (TA)n             Simple_repeat         2     70    (0)  959  
  291   26.9  0.0  0.0  contig_13272     8438   8504  (24394) C CR1-X3_Pass       LINE/CR1           (59)   4412   4346  960  
  585   28.0  7.6  7.3  contig_13276     3156   3444  (33017) + TguLTRL4d         LTR/ERVL            480    769  (160)  961  
  431   31.5  3.5  3.5  contig_132858     248    474    (784) C TguERVK5_I-int    LTR/ERVK          (559)   7735   7509  962  
  231   19.1  2.4  0.0  contig_13286    14827  14868  (60389) + CR1-J1_Pass       LINE/CR1           3927   3969   (24)  963  
  245   13.5  0.0  0.0  contig_13286    29574  29610  (45647) + CR1-J3_Pass       LINE/CR1           4214   4250   (16)  964  
  290   21.8 13.4  0.0  contig_1329     46884  47025  (11878) + CR1-J2_Pass       LINE/CR1           4101   4261   (16)  965  
  289   15.6  6.4  2.8  contig_13290     9712   9801  (21488) C CR1-J2_Pass       LINE/CR1           (11)   4266   4145  966  
  225   13.5  0.0  0.0  contig_13297    24243  24279  (37882) + CR1-J2_Pass       LINE/CR1           4225   4261   (16)  967  
  368   22.2  6.1  5.3  contig_133      63199  63312 (110079) + TguERV4N2_LTR2    LTR/ERV1            339    453   (51)  968  
  254   21.1  0.0  1.7  contig_13302    33940  33997   (7177) + CR1-J2_Pass       LINE/CR1           4213   4269    (8)  969  
  270   26.9  6.6  1.9  contig_13311     4908   5013  (49404) C TguLTR6a          LTR/ERVL           (48)    390    280  970  
  248   26.2  0.0  0.0  contig_13312    19775  19835   (9479) C CR1-K3_Tgu        LINE/CR1          (345)   3906   3846  971  
  184   51.0  0.0  0.0  contig_133121     669    772    (640) + (TA)n             Simple_repeat         1    104    (0)  972  
  446   25.7 10.2  3.1  contig_133159     268    423     (46) C TguLTRL4d         LTR/ERVL          (332)    597    379  973  
  395   22.5  5.6  0.0  contig_13324    49461  49549  (59551) C CR1-J2_Pass       LINE/CR1           (29)   4248   4155  974  
  286   29.0 10.3  0.7  contig_133256     389    534     (63) C TguLTR5c          LTR/ERVL           (37)    549    390  975  
  260   17.7 14.5  0.0  contig_133257     265    326      (5) + TguLTR5a          LTR/ERVL              1     71  (500)  976  
  248   33.3  2.5  2.5  contig_13328   107084 107203  (37887) + CR1-Z2_Pass       LINE/CR1           1518   1637 (1135)  977  
  267   28.7 12.9  3.5  contig_13328   125767 125936  (19154) + CR1-Y_Pass        LINE/CR1            934   1119 (2669)  978  
  272   16.1  5.4  0.0  contig_13331    19292  19347   (3535) + CR1-J2_Pass       LINE/CR1           4141   4199   (78)  979  
  326   29.0  2.1  0.0  contig_13341     5249   5341  (46228) + CR1-X1_Pass       LINE/CR1           4313   4407   (21)  980  
  279   19.8 16.1  0.0  contig_13341    19023  19103  (32466) C CR1-X3_Pass       LINE/CR1          (135)   4336   4243  981  
  431   38.7  8.7  4.7  contig_13345     4152   4620   (7011) C CR1-Z2_Pass       LINE/CR1         (1736)   1036    549  982  
  245   18.2  1.7  5.2  contig_13347    16123  16180  (55090) + CR1-J1_Pass       LINE/CR1           3923   3978   (15)  983  
  291   14.0  0.0  0.0  contig_13353    42918  42967   (6384) C CR1-J2_Pass       LINE/CR1            (5)   4272   4223  984  
  261   18.6  0.0  0.0  contig_13354     4102   4144  (11017) C TguSINE1          SINE/tRNA-CR1       (4)    133     91  985  
  248   15.7  8.0  6.7  contig_13367    45075  45149 (155661) C CR1-J3_Pass       LINE/CR1          (874)   3392   3317  986  
  348   21.7  1.2  0.0  contig_13379    34282  34364  (40609) C CR1-J2_Pass       LINE/CR1            (6)   4271   4188  987  
  265   17.0  1.9  0.0  contig_13385    37632  37684  (51056) + CR1-I_Tgu         LINE/CR1           4225   4278    (7)  988  
  466   24.3  2.7  0.0  contig_1339     35302  35412  (10619) + CR1-J2_Pass       LINE/CR1           4155   4268    (9)  989  
  785   27.1  8.7  1.3  contig_133906       3    312     (61) C CR1-X3_Pass       LINE/CR1           (57)   4414   4082  990  
  315   22.4  1.3  0.0  contig_13398    29745  29820   (6473) C CR1-J2_Pass       LINE/CR1           (98)   4179   4103  991  
  272   23.8  1.5  0.8  contig_134      84947  85033  (26875) C CR1-X3_Pass       LINE/CR1          (374)   4097   4033  992  
  691   33.5  0.0  0.6  contig_13400        1    174    (134) + TguERV4_I-int     LTR/ERV1            581    753 (7471)  993  
  665   30.4  0.3  6.8  contig_134057     691   1015     (47) C TguERV4_I-int     LTR/ERV1         (3067)   5070   4767  994  
  296   25.8  5.5  2.2  contig_134060     239    329      (5) + TguLTRL4d         LTR/ERVL              9    102  (827)  995  
  366   18.7  0.0  0.0  contig_134129     197    271    (326) C TguLTR5a          LTR/ERVL          (496)     75      1  996  
  241   20.0  0.0  0.0  contig_134160       1     45    (304) C CR1-X1_Pass       LINE/CR1          (374)   4054   4010  997  
  399   28.7  0.6  5.4  contig_1342     16632  16797  (14315) + TguERV2_I-int     LTR/ERV1            424    581 (6420)  998  
  260   26.0  3.9  0.0  contig_1342     17158  17234  (13878) + TguERV2_I-int     LTR/ERV1           1888   1967 (5034)  998  
  305   34.5  4.3  1.3  contig_1342     17553  17784  (13328) + TguERV3_I-int     LTR/ERV1           5439   5677 (3512)  999  
  247   37.2  6.2  0.0  contig_1342     18264  18408  (12704) + TguERV2_I-int     LTR/ERV1           4428   4581 (2420)  998  
  183    8.0  0.0  0.0  contig_13420    17262  17286  (18307) + (TTCCC)n          Simple_repeat         3     27    (0) 1000  
  228   11.4  9.1  0.0  contig_134251     140    183    (190) C TguLTR10b         LTR/ERV1           (61)    438    391 1001  
  404   24.0  0.0  0.9  contig_13426     4716   4820  (19971) C CR1-X3_Pass       LINE/CR1           (44)   4427   4324 1002  
  370   32.4  0.0  0.0  contig_13426     5207   5314  (19477) C CR1-X2_Pass       LINE/CR1          (220)   4202   4095 1003  
  239   25.8  0.0 10.1  contig_13428    28800  28898  (65851) + CR1-X3_Pass       LINE/CR1           2567   2655 (1816) 1004 *
  251   22.7  3.0  1.5  contig_13428    28889  28955  (65794) + CR1-L1_Tgu        LINE/CR1           2534   2601 (1671) 1005  
  288   11.6  0.0  0.0  contig_13432    14246  14288  (13406) + CR1-Y_Pass        LINE/CR1           2510   2552 (1236) 1006  
  324   24.9  3.5  0.3  contig_13437     2831   2950  (43821) C CR1-J2_Pass       LINE/CR1          (109)   4168   4085 1007  
  225   34.4  3.8  2.7  contig_13445    23521  23705  (49074) C CR1-J2_Pass       LINE/CR1          (334)   3943   3757 1008  
  258   16.9  0.0  9.7  contig_13445    31408  31479  (41300) C CR1-I_Tgu         LINE/CR1            (0)   4285   4221 1009  
  331   33.3  0.0  0.0  contig_13449    21886  21969  (26702) C CR1-Y_Pass        LINE/CR1            (3)   3785   3702 1010  
  245   43.0  1.2  0.0  contig_1345      8958   9043  (90471) + CR1-J2_Pass       LINE/CR1           4191   4277    (0) 1011  
  287   22.8 15.7  0.9  contig_134530     671    801     (40) C TguLTRL4c         LTR/ERVL          (712)    352    206 1012  
  915   27.7  2.2  3.5  contig_13456    30164  30542  (99914) + TguERV4_I-int     LTR/ERV1           5274   5626 (2598) 1013  
  226   27.3  0.0  0.0  contig_13456    52786  52851  (77605) C TguERVK7_N2_I-int LTR/ERVK          (601)   2847   2782 1014  
  245   24.5  5.9  6.9  contig_13456    52993  53093  (77363) C TguERVK7_N2_I-int LTR/ERVK          (803)   2645   2546 1014  
  232   17.9  3.5  1.8  contig_13459    27907  27963   (4506) C CR1-K3_Tgu        LINE/CR1           (12)   4239   4182 1015  
  591   25.3 18.2  1.1  contig_13465    13990  14165  (48282) + CR1-X1_Pass       LINE/CR1           4215   4420    (8) 1016  
  209   46.0  2.4  0.0  contig_134665      42    165   (2480) + (CATA)n           Simple_repeat         2    128    (0) 1017  
  245   20.0  6.0  3.0  contig_134681      21     87    (334) + CR1-X2_Pass       LINE/CR1           4340   4408   (14) 1018  
  295   37.2  8.2  3.1  contig_13474     9116   9467  (51894) C CR1-Y1_Aves       LINE/CR1           (34)   3305   2936 1019  
  554   23.8  0.0  1.6  contig_13475    21577  21700  (15177) + CR1-X3_Pass       LINE/CR1           4300   4421   (50) 1020  
  236    9.7  0.0  0.0  contig_13488      344    374     (23) + CR1-X3_Pass       LINE/CR1           3272   3302 (1169) 1021  
  259   28.6  0.3  0.3  contig_1349     38739  38821 (223041) C CR1-Z2_Pass       LINE/CR1            (8)   2764   2705 1022  
  774   24.6  8.0  4.2  contig_13494    25060  25322  (58336) + TguLTRL4d         LTR/ERVL            389    661  (268) 1023  
  283   20.3  3.1  0.0  contig_13494    28435  28498  (55160) + TguLTRL4d         LTR/ERVL            381    446  (483) 1024  
  254   31.8 10.2  0.8  contig_135      29217  29343  (50852) + CR1-Y_Pass        LINE/CR1           3621   3759   (29) 1025  
  251   30.1  5.1  3.6  contig_13505    63771  63908  (52987) C TguLTR5a          LTR/ERVL          (215)    356    217 1026  
  338   30.1  0.0  0.0  contig_135062    2119   2201  (10671) + CR1-J3_Pass       LINE/CR1           2763   2845 (1421) 1027  
  332   20.3  4.7  0.0  contig_135101      42    105    (309) C CR1-I_Tgu         LINE/CR1           (15)   4270   4204 1028  
  242   18.2  7.1  1.8  contig_135113    3289   3344    (641) C CR1-YB2_Pass      LINE/CR1          (123)   3748   3690 1029  
  263   21.7  0.0  0.0  contig_135127     293    352      (1) C CR1-J1_Pass       LINE/CR1            (6)   3987   3928 1030  
  357   20.3  0.0  0.0  contig_13527     1731   1799  (21284) C CR1-X3_Pass       LINE/CR1           (72)   4399   4331 1031  
  667   27.3  1.5  2.5  contig_135270     394    592      (2) + CR1-X3_Pass       LINE/CR1           2751   2947 (1524) 1032  
  252    6.2  0.0  0.0  contig_13528     4681   4712   (9173) + CR1-J1_Pass       LINE/CR1           3951   3982   (11) 1033  
  297   24.4  0.8  7.3  contig_13531    35975  36098   (9084) C CR1-L2_Tgu        LINE/CR1           (42)   4206   4091 1034  
  227   25.6  5.6  3.4  contig_13535     2195   2283  (40735) + CR1-I_Tgu         LINE/CR1           2846   2936 (1349) 1035  
  270   19.6  0.0  0.0  contig_13535    23149  23199  (19819) C CR1-J2_Pass       LINE/CR1           (15)   4262   4212 1036  
  315   24.7  5.1  1.3  contig_13535    40441  40518   (2500) C CR1-J1_Pass       LINE/CR1           (15)   3978   3898 1037  
  820   33.2  1.6  0.7  contig_135435     504    806    (240) + TguERV3_I-int     LTR/ERV1           3493   3798 (5391) 1038  
  246   11.4  0.0  0.0  contig_135459     234    268   (1181) + CR1-X3_Pass       LINE/CR1           3782   3816  (655) 1039  
  329   23.4  0.0  0.0  contig_135459     760    823    (626) + CR1-X3_Pass       LINE/CR1           4306   4369  (102) 1040  
  265   27.9  1.3  0.0  contig_135527       1     79    (775) + TguERV1_I-int     LTR/ERV1           6129   6208 (3515) 1041  
  396   31.6  2.6  3.6  contig_135527     552    745    (109) + TguERV2_I-int     LTR/ERV1           4358   4549 (2452) 1042  
  245   23.6  1.0  0.0  contig_13556     6128   6196  (23472) C CR1-L2_Tgu        LINE/CR1           (29)   4243   4173 1043  
  232   36.0  2.7  0.0  contig_1356     73273  73383  (20754) + CR1-X3_Pass       LINE/CR1           3849   3962  (509) 1044  
  274   28.3  7.0  1.7  contig_13566     4322   4436 (129313) + TguERV7_N1_I-int  LTR/ERV1            311    431 (4951) 1045  
  266   26.3  1.3  0.0  contig_13566    68243  68318  (65431) C CR1-J2_Pass       LINE/CR1           (17)   4260   4184 1046  
  503   29.3  8.6  6.1  contig_1357    158505 158784 (107574) + CR1-X3_Pass       LINE/CR1           4114   4400   (71) 1047  
  748   27.6  5.3  5.7  contig_13578     5663   5927  (56512) C TguLTRL4d         LTR/ERVL          (243)    686    423 1048  
  228   22.4  0.0  2.0  contig_13579    54554  54603  (21865) + CR1-J1_Pass       LINE/CR1           3927   3975   (18) 1049  
  275   25.2 10.7  0.0  contig_13585    21660  21762  (16172) C CR1-Y_Pass        LINE/CR1           (17)   3771   3658 1050  
  229   15.2  0.0  0.0  contig_1360    138924 138956  (11323) C TguSINE1          SINE/tRNA-CR1       (4)    133    101 1051  
  225   16.1 10.5  1.8  contig_1360    149713 149769    (510) + TguERVK5_I-int    LTR/ERVK           7588   7649  (645) 1052  
  297   26.9  0.0  0.0  contig_13609     6446   6512      (2) + CR1-J1_Pass       LINE/CR1           3908   3974   (19) 1053  
  315   39.2  4.9  5.4  contig_13611    17221  17611  (36706) C CR1-YB2_Pass      LINE/CR1          (141)   3730   3342 1054  
  265   31.1  8.6  0.0  contig_136170     350    500    (182) + TguLTRL4d         LTR/ERVL            182    345  (584) 1055  
  239   17.1  0.0  0.0  contig_136206     199    239     (95) + CR1-J1_Pass       LINE/CR1           3738   3778  (215) 1056  
  225   20.0  4.0  0.0  contig_136337       1     50    (985) + CR1-Y_Pass        LINE/CR1           3733   3784    (4) 1057  
  271   31.2 10.8  1.5  contig_136347     349    478    (121) + CR1-J3_Pass       LINE/CR1           4106   4247   (19) 1058  
  303   21.3  0.0  0.0  contig_13649    21793  21853  (13294) C TguSINE1          SINE/tRNA-CR1       (0)    137     77 1059  
  297   20.3  1.6  0.0  contig_136510       1     64   (1825) C TguLTRL4d         LTR/ERVL          (169)    760    696 1060  
  520   35.1  5.0  2.2  contig_136510    1011   1287    (602) C TguLTRL4d         LTR/ERVL          (644)    285      1 1061  
  243   24.4 10.3  0.0  contig_13675       88    165    (569) + TguERVK1_LTR5     LTR/ERVK            219    304   (45) 1062  
  436   28.4  9.6  0.6  contig_136769      95    250    (171) + CR1-YB2_Pass      LINE/CR1           3547   3716  (155) 1063  
  239   10.5  0.0  0.0  contig_1368      4886   4923  (80898) + CR1-J1_Pass       LINE/CR1           3951   3988    (5) 1064  
  471   29.7  6.3  6.3  contig_13690     2888   3092  (15032) C TguLTRL4d         LTR/ERVL            (0)    929    725 1065  
  232   35.5  5.5  1.8  contig_13691    25009  25117  (33546) C MIR_Aves2         SINE/MIR          (136)    119      7 1066  
  245   27.5  5.8  0.0  contig_13691    50977  51045   (7618) C UCON29            DNA/PiggyBac?     (248)    189    117 1067  
  284   32.8  7.8  1.5  contig_13692    13747  13950  (13533) C CR1-Y_Pass        LINE/CR1          (416)   3372   3156 1068  
  241   24.5  0.0  0.0  contig_13696    17311  17359  (47239) + CR1-X1_Pass       LINE/CR1           4044   4092  (336) 1069 *
  328   28.9  3.2  2.4  contig_13696    17343  17466  (47132) C CR1-X2_Pass       LINE/CR1          (599)   3823   3699 1070  
  225   24.1  1.6  4.9  contig_13696    52076  52136  (12462) + TguERV7_I-int     LTR/ERV1           3921   3979 (3272) 1071  
  627   30.4  5.5  4.8  contig_136980      49    470      (9) C TguERVK9_I-int    LTR/ERVK          (431)   5647   5258 1072  
  313   19.2 13.0  1.0  contig_13709    45698  45797  (24319) C CR1-YB1_Tgu       LINE/CR1           (15)   3844   3733 1073  
  266   20.0  2.6  1.3  contig_13710    11371  11446  (51993) C CR1-J2_Pass       LINE/CR1           (90)   4187   4111 1074  
  213   65.5  0.0  0.0  contig_137495     388    497   (1402) + (CTG)n            Simple_repeat         2    111    (0) 1075  
  281   36.6  2.3  0.0  contig_137496      97    271     (87) C CR1-Y_Pass        LINE/CR1         (1868)   1920   1742 1076  
  236   35.0  2.5  2.5  contig_1375     16487  16606  (22718) + CR1-Z2_Pass       LINE/CR1           2485   2604  (168) 1077  
  239   36.0  1.8  0.0  contig_13752    69312  69422   (6542) C CR1-X2_Pass       LINE/CR1          (696)   3726   3614 1078  
  219   56.1  0.0  0.0  contig_13752    70167  70273   (5691) + T-rich            Low_complexity        1    107    (0) 1079  
  233   16.7  0.0  0.0  contig_13757    25167  25208   (5656) + CR1-J3_Pass       LINE/CR1           4196   4237   (29) 1080  
  267   25.7  0.0  2.8  contig_13765    36439  36510  (21465) + CR1-X3_Pass       LINE/CR1           3019   3088 (1383) 1081  
  418   29.1  0.0  0.0  contig_13765    37169  37278  (20697) + CR1-X3_Pass       LINE/CR1           3450   3559  (912) 1081  
  382   26.7  6.7  0.0  contig_13766    71458  71592  (29400) C CR1-J2_Pass       LINE/CR1            (8)   4269   4126 1082  
  228   24.1  0.0  0.0  contig_137695    1083   1136      (6) + CR1-J2_Pass       LINE/CR1           4020   4073  (204) 1083  
  268   21.4 24.3  0.0  contig_137698     249    318      (0) + CR1-J2_Pass       LINE/CR1           4147   4233   (44) 1084  
  298   25.6  6.0  1.2  contig_13778     7975   8057   (2814) C TguLTRL4d         LTR/ERVL           (11)    918    832 1085  
  230   19.2  0.0  1.9  contig_13785     8608   8660  (20695) C CR1-J2_Pass       LINE/CR1           (31)   4246   4195 1086  
  255   29.1  2.4  4.9  contig_13787     3038   3160    (470) + TguERVK8_I-int    LTR/ERVK           2949   3068 (4009) 1087  
  252   26.1 10.2  0.0  contig_137887     400    487      (0) + CR1-Y_Pass        LINE/CR1           3598   3694   (94) 1088  
  233   21.7  7.2  0.0  contig_1379       364    432  (29863) C CR1-J2_Pass       LINE/CR1          (105)   4172   4099 1089  
  263   19.1  1.5  6.0  contig_13795     1764   1830  (39104) + CR1-X2_Pass       LINE/CR1           4348   4411   (11) 1090  
  264   17.4  0.0  0.0  contig_13795    17314  17359  (23575) C CR1-J2_Pass       LINE/CR1           (15)   4262   4217 1091  
  287   17.0  0.0  0.0  contig_13796    20327  20379  (22585) + CR1-X3_Pass       LINE/CR1           4362   4414   (57) 1092  
  282   23.8  2.4  5.9  contig_13796    27241  27325  (15639) C CR1-J1_Pass       LINE/CR1         (1680)   2313   2232 1093  
  240   14.6 20.8  0.0  contig_13796    37593  37640   (5324) + TguSINE1          SINE/tRNA-CR1        80    137    (0) 1094  
  693   26.3  3.2  5.1  contig_13798    38557  38772  (44810) + TguLTRL4d         LTR/ERVL            438    649  (280) 1095  
  476   20.9  0.0  0.9  contig_1380    118635 118740 (392157) C CR1-X3_Pass       LINE/CR1         (1844)   2627   2523 1096  
  668   21.2  6.6  0.0  contig_1380    454488 454624  (56273) + CR1-X3_Pass       LINE/CR1           4246   4391   (80) 1097  
  484   23.9  0.0  0.0  contig_138005       1     92    (520) + CR1-J2_Pass       LINE/CR1           4018   4109  (168) 1098  
  361   25.2  2.9  1.0  contig_138027     246    349     (89) C CR1-J2_Pass       LINE/CR1           (14)   4263   4158 1099  
  239   19.0  6.9  0.0  contig_13806    43583  43640  (26632) + CR1-J2_Pass       LINE/CR1           4159   4220   (57) 1100  
  232   27.3  0.0  0.0  contig_13808    10136  10190   (5376) C CR1-Y_Pass        LINE/CR1           (28)   3760   3706 1101  
  341   35.4  0.0  1.9  contig_138143     566    726   (2087) + TguERV1_I-int     LTR/ERV1           2107   2264 (6925) 1102  
  715   32.7  4.5  4.8  contig_138143     883   1585   (1228) + TguERV1_I-int     LTR/ERV1           3140   3840 (5883) 1102  
  245   31.3  7.0  1.0  contig_13818     6805   6904 (115145) C CR1-Y_Pass        LINE/CR1         (1318)   2470   2365 1103  
  253    9.1  0.0  0.0  contig_13818    22402  22434  (99615) C CR1-Y_Pass        LINE/CR1         (1216)   2572   2540 1104  
  597   31.7  2.2  0.6  contig_13818    24669  24849  (97200) C CR1-Y_Pass        LINE/CR1         (2903)    885    702 1105  
  232   33.8  6.3  0.7  contig_1383     27508  27650  (42827) + CR1-YB2_Pass      LINE/CR1           2368   2518 (1353) 1106  
  388   28.3  2.8  0.0  contig_13833    11376  11481  (13149) + TguLTRL4d         LTR/ERVL             21    129  (800) 1107  
  386   21.1  6.0  6.0  contig_13838    24871  24986   (4842) + TguLTR5a          LTR/ERVL              1    116  (455) 1108  
  251   14.8  1.7  6.9  contig_138401     270    327    (154) C CR1-Z1_Pass       LINE/CR1            (6)   2766   2712 1109  
  337   15.2 24.1  0.0  contig_138498     438    516      (0) C CR1-Y_Pass        LINE/CR1         (2636)   1152   1055 1110  
  299   20.4 11.2  1.1  contig_138519     236    324      (2) C TguLTR5a          LTR/ERVL          (202)    369    272 1111  
  290   30.1 14.7  2.5  contig_13852    47546  47743  (19841) + TguLTRL4d         LTR/ERVL              1    222  (707) 1112  
  238   24.5  9.2  0.0  contig_138579      13    110    (191) + CR1-J3_Pass       LINE/CR1           4152   4258    (8) 1113  
  580   22.0  0.7  2.9  contig_13869     8873   9008  (47278) C CR1-Z2_Pass       LINE/CR1           (16)   2756   2624 1114  
  252   26.1  7.2  3.6  contig_13869    35962  36100  (20186) C TguERVK5_I-int    LTR/ERVK          (508)   7786   7643 1115  
  405   31.7  4.2  2.4  contig_13869    37596  37763  (18523) + CR1-X3_Pass       LINE/CR1            369    539 (3932) 1116  
  250   31.4  1.8  3.7  contig_138750       2    110    (526) + TguLTR5a          LTR/ERVL            463    569    (2) 1117  
  233    9.7  0.0  0.0  contig_13878    12229  12259  (36117) + CR1-I_Tgu         LINE/CR1           4242   4272   (13) 1118  
  230   17.4  0.0  2.1  contig_1388     59618  59664  (99939) C CR1-L1_Tgu        LINE/CR1          (952)   3320   3275 1119  
  296   12.5  0.0  0.0  contig_138852       1     40    (354) C CR1-X3_Pass       LINE/CR1          (110)   4361   4322 1120  
  328   20.8 12.5  0.0  contig_1389     38724  38819 (107787) + CR1-J1_Pass       LINE/CR1           3677   3784  (209) 1121  
  245   25.4  0.0  0.0  contig_13905     2101   2155  (38660) C CR1-J1_Pass       LINE/CR1          (176)   3817   3763 1122  
  237   27.8 11.9  5.0  contig_139057     674    874    (238) C TguERV4N1_I-int   LTR/ERV1         (4833)    943    729 1123  
  278   21.7  0.0  0.0  contig_139092     366    425      (0) C CR1-X3_Pass       LINE/CR1           (49)   4422   4363 1124  
  537   21.4  0.0  0.9  contig_13917       25    137  (19702) C CR1-X3_Pass       LINE/CR1           (70)   4401   4290 1125  
  244   15.8  0.0  0.0  contig_139172     924    961     (42) C CR1-J1_Pass       LINE/CR1           (15)   3978   3941 1126  
  226   25.0  0.0  5.1  contig_13926     1572   1630  (40796) C TguERVK7_N2_I-int LTR/ERVK         (2309)   1139   1084 1127  
  254   10.3  2.6  0.0  contig_13928      262    300      (0) C CR1-J2_Pass       LINE/CR1           (15)   4262   4223 1128  
  270    7.0  0.0  8.5  contig_13931    11349  11395  (46867) + CR1-Z2_Pass       LINE/CR1           2727   2769    (3) 1129  
  230   17.1  0.0  0.0  contig_139316     101    135    (267) C TguERV6_LTR2      LTR/ERV1          (222)    374    340 1130  
  241   25.6  5.1  5.8  contig_13933    58497  58633   (3582) C LFSINE_Vert       SINE              (194)    265    130 1131  
  244    6.1  0.0  0.0  contig_13938    12924  12956  (27223) + CR1-J2_Pass       LINE/CR1           4225   4257   (20) 1132  
  624   21.6  8.6  0.0  contig_13940   108430 108568  (20946) + CR1-X3_Pass       LINE/CR1           3363   3513  (958) 1133  
  239   32.3  0.0  0.0  contig_13940   112695 112759  (16755) + TguLTRL4d         LTR/ERVL            530    594  (335) 1134  
  228   46.8  1.3  0.0  contig_139400    2236   2314   (1293) + (CAG)n            Simple_repeat         3     82    (0) 1135  
  240   24.6  2.9  9.7  contig_13941     4996   5202   (6194) C TguERV1_I-int     LTR/ERV1         (9276)    447    255 1136  
 2088   30.7  6.7  3.9  contig_13942    46887  47787   (6669) C TguLTRL4d         LTR/ERVL            (3)    926      1 1137  
  479   20.0  0.0  0.0  contig_13953    83272  83356      (0) C CR1-Y1_Aves       LINE/CR1         (1216)   2123   2039 1138  
  237   30.1  4.1  0.0  contig_13954    25281  25353   (2234) + CR1-J2_Pass       LINE/CR1           3865   3940  (337) 1139  
  229   57.1  0.0  0.0  contig_139664    1917   2021   (1996) + polypurine        Low_complexity        2    106    (0) 1140  
 1133   25.2  4.9  4.0  contig_13977    85106  85432   (7611) + TguLTRL4d         LTR/ERVL            495    824  (105) 1141  
  282   25.9 14.5  0.8  contig_13989     1302   1418  (46452) C CR1-J2_Pass       LINE/CR1            (7)   4270   4138 1142  
  246   30.6  4.1  0.0  contig_1399    119585 119682  (51281) + CR1-J1_Pass       LINE/CR1           3758   3859  (134) 1143  
  512   29.7  5.7  1.3  contig_139901       2    158    (358) C TguLTRL4d         LTR/ERVL          (765)    164      1 1144  
  252    7.5  2.5  0.0  contig_13991    20313  20352   (8412) C CR1-J2_Pass       LINE/CR1          (417)   3860   3820 1145  
  303   27.2  5.1  0.0  contig_13994    21104  21218   (7281) + CR1-J2_Pass       LINE/CR1           4130   4262   (15) 1146  
  260   20.0  6.7  0.0  contig_14023    15498  15572  (15983) C CR1-J3_Pass       LINE/CR1           (29)   4237   4158 1147  
  285   20.0  1.7  0.0  contig_14023    23854  23913   (7642) C CR1-J2_Pass       LINE/CR1           (16)   4261   4201 1148  
  246   24.7  1.2  2.4  contig_14035    14998  15080   (3309) + TguLTRL4a         LTR/ERVL            237    318  (836) 1149  
  231   20.7 12.0 11.2  contig_1404     20056  20180  (12037) + CR1-J3_Pass       LINE/CR1           4120   4245   (21) 1150  
  530   29.3  3.0  3.5  contig_140425     287    516   (3671) + TguERVK5_I-int    LTR/ERVK           7517   7745  (549) 1151  
  368   15.7 10.0  0.0  contig_14044    22577  22646  (49767) C CR1-X3_Pass       LINE/CR1          (164)   4307   4231 1152  
  302   17.9  5.4  0.0  contig_14044    22857  22912  (49501) + CR1-X3_Pass       LINE/CR1           4336   4394   (77) 1153  
  433   34.2  6.2  2.6  contig_1405     32789  33061  (54758) + TguERV2_I-int     LTR/ERV1           3633   3915 (3086) 1154  
  410   20.9  6.5  2.8  contig_1405     35224  35331  (52488) + TguLTR12          LTR/ERV1            620    731   (24) 1155  
  236   18.0  0.0  2.0  contig_14056    60737  60787   (5391) + CR1-J2_Pass       LINE/CR1           4225   4274    (3) 1156  
  234   40.4  0.0  0.0  contig_14056    64367  64480   (1698) + CR1-I_Tgu         LINE/CR1           4026   4139  (146) 1157  
  243   17.4  0.0  0.0  contig_14059    22880  22932    (173) + CR1-J3_Pass       LINE/CR1           4200   4236   (30) 1158  
  228   16.7  0.0  0.0  contig_140627     320    361      (4) + CR1-X2_Pass       LINE/CR1           4191   4232  (190) 1159  
  288   26.8  8.7  4.3  contig_140694     352    558      (0) + CR1-J2_Pass       LINE/CR1           3989   4204   (73) 1160  
  180   54.0  0.0  0.0  contig_140697     802    851     (12) + (TA)n             Simple_repeat         2     51    (0) 1161  
  225   28.8  2.7  1.4  contig_1407      8367   8440  (67343) C TguERVK2_I-int    LTR/ERVK         (5072)   2295   2221 1162  
  486   25.4  1.7  0.8  contig_140755     657    775   (2579) C CR1-J2_Pass       LINE/CR1         (2113)   2164   2045 1163  
  334   16.7  0.0  0.0  contig_140795     208    267    (164) C CR1-J2_Pass       LINE/CR1            (5)   4272   4213 1164  
  801   31.7  1.1  1.0  contig_140839    5364   5688     (25) + TguERVK8_I-int    LTR/ERVK           3917   4501 (2576) 1165  
  299   20.8  4.6  6.5  contig_140923     236    343      (0) + CR1-K4_Tgu        LINE/CR1           3900   4005  (254) 1166  
  229   28.7  0.0  2.2  contig_14093    12221  12309  (16295) C CR1-Y2_Aves       LINE/CR1         (1917)   1422   1336 1167  
  236   25.6  2.2  3.4  contig_14093    12843  12931  (15673) C CR1-Y2_Aves       LINE/CR1         (2731)    608    521 1167  
  348   25.6 11.1  3.7  contig_14094    29784  29945  (38228) + TguLTR5a          LTR/ERVL            185    358  (213) 1168  
  256   27.7  2.4  1.2  contig_14095    12699  12782  (16148) C CR1-J2_Pass       LINE/CR1            (7)   4270   4186 1169  
  356   24.3  1.4  0.0  contig_14096    23394  23467  (69153) + CR1-Y_Pass        LINE/CR1           3654   3728   (60) 1170  
  245   13.6  2.2  2.2  contig_1410     22519  22563  (29467) + CR1-Y_Pass        LINE/CR1           3735   3779    (9) 1171  
  666   25.2  9.8  6.2  contig_14100    26805  27079  (35593) C TguLTRL4d         LTR/ERVL            (8)    921    637 1172  
  261   26.7  4.6  1.7  contig_14104    43974  44092  (57532) + CR1-J2_Pass       LINE/CR1           4138   4270    (7) 1173  
  228    7.1  0.0  0.0  contig_14107    11470  11497  (31631) + CR1-J3_Pass       LINE/CR1           3664   3691  (575) 1174  
  268   25.0  1.3  1.3  contig_141072       1     77    (715) + CR1-X3_Pass       LINE/CR1           4346   4422   (49) 1175  
  227   23.1  4.6  0.0  contig_14119    12051  12115  (16226) + CR1-J2_Pass       LINE/CR1           4100   4167  (110) 1176  
  276   35.0  0.7  3.4  contig_1412     31440  31587  (33640) + CR1-YB2_Pass      LINE/CR1           2682   2825 (1046) 1177  
  238   25.0  1.5  0.0  contig_1412     32031  32098  (33129) + CR1-L1_Tgu        LINE/CR1           3899   3967  (305) 1178  
  233   19.7  3.1  4.7  contig_14120      248    311 (227293) C TguERVK8_LTR1g    LTR/ERVK           (49)    262    200 1179  
  642   21.7  3.1  0.0  contig_14123      256    384  (29563) C TguLTR12          LTR/ERV1            (0)    755    623 1180  
  277   24.4 11.0  0.0  contig_14124    61768  61849  (12335) + CR1-J2_Pass       LINE/CR1           4177   4267   (10) 1181  
  515   31.8  3.0  3.3  contig_14129     1509   1810   (1766) + TguERVK5_I-int    LTR/ERVK           5893   6193 (2101) 1182  
  266   31.3  5.1  1.7  contig_14129     1905   2021   (1555) + TguERVK5_I-int    LTR/ERVK           6298   6418 (1876) 1182  
  621   23.6  2.1  6.7  contig_141359     198    391      (0) + TguERV6_I-int     LTR/ERV1            929   1110 (6913) 1183  
  565   23.5  3.8  0.0  contig_1414     11708  11839  (37979) C TguLTRL4d         LTR/ERVL           (90)    839    703 1184  
  240   15.7 11.8  0.0  contig_1414     16566  16616  (33202) + TguERVK8_I-int    LTR/ERVK           3402   3458 (3619) 1185  
  232   15.1 14.9  0.0  contig_14142     7296   7370  (15959) + CR1-L2_Tgu        LINE/CR1           4187   4264   (13) 1186  
  297   20.4  7.5  0.0  contig_14143    21854  21946  (45147) C CR1-J2_Pass       LINE/CR1            (7)   4270   4171 1187  
  229   22.0  0.0  0.0  contig_14157    67421  67470   (2281) C CR1-J2_Pass       LINE/CR1           (14)   4263   4214 1188  
  371   28.6  2.1  0.7  contig_141635     167    307     (31) C TguERV4N1_I-int   LTR/ERV1         (2552)   3224   3082 1189  
  228   20.0  6.2  6.2  contig_141747     167    230    (139) C CR1-YB2_Pass      LINE/CR1         (3057)    814    751 1190  
  258   29.5  0.0  0.0  contig_14176    39275  39352  (16687) C CR1-J2_Pass       LINE/CR1           (13)   4264   4187 1191  
  243   21.1  0.0  1.9  contig_14180    11428  11480  (21340) C CR1-L1_Tgu        LINE/CR1         (2017)   2255   2204 1192  
  272   13.0  2.2  0.0  contig_141858       1     46    (573) C TguLTR5a          LTR/ERVL          (524)     47      1 1193  
  251   21.6 14.3  3.3  contig_142      60017  60107  (30705) C CR1-I_Tgu         LINE/CR1           (18)   4267   4167 1194  
  306   25.0  4.5  0.0  contig_142      74963  75050  (15762) C CR1-J2_Pass       LINE/CR1           (15)   4262   4171 1195  
  258   26.3 11.6  9.6  contig_142027      71    268     (34) + TguERV4N1_I-int   LTR/ERV1            586    960 (4816) 1196  
  235   30.1 13.9  1.7  contig_14207    20478  20592  (37432) C CR1-Y_Pass        LINE/CR1           (33)   3755   3627 1197  
  246   27.3  0.0  2.5  contig_142117      23    101    (568) + CR1-X3_Pass       LINE/CR1           4341   4417   (54) 1198  
  233   19.3  0.0  5.0  contig_14213    13739  13798  (41081) C CR1-L2_Tgu        LINE/CR1           (10)   4238   4182 1199  
  237   21.1  8.2  1.4  contig_14214    41443  41516  (11531) + CR1-K4_Tgu        LINE/CR1           4156   4248   (11) 1200  
  316   29.6  0.6  8.0  contig_14214    43092  43267   (9780) C TguLTR13d         LTR/ERV1          (145)    305    143 1201  
  277   30.4  7.5  6.9  contig_1422     29527  29699  (25513) C CR1-YB2_Pass      LINE/CR1            (6)   3865   3692 1202  
  279   28.9  1.3  0.0  contig_14224    32355  32430  (89056) C CR1-Z2_Pass       LINE/CR1          (309)   2463   2387 1203  
  525   20.0  5.2  0.7  contig_14229    66163  66298   (9807) C CR1-Z2_Pass       LINE/CR1           (48)   2724   2583 1204  
  394   23.2  4.2  0.0  contig_14232    80163  80257 (115404) + TguLTRL4d         LTR/ERVL            812    910   (19) 1205  
  390   21.3 11.8  5.6  contig_14232   108298 108441  (87220) + TguLTR12          LTR/ERV1            591    743   (12) 1206  
  471   34.0  0.7  0.7  contig_142373       1    154    (531) + CR1-YB2_Pass      LINE/CR1           2088   2241 (1630) 1207  
  267   25.5  0.0  0.0  contig_1424       852    902  (18682) C CR1-J1_Pass       LINE/CR1           (13)   3980   3930 1208  
  200   58.6  0.0  0.8  contig_142419     512    628    (702) + (TA)n             Simple_repeat         2    117    (0) 1209  
  227   14.6  0.0  4.7  contig_142467     294    336      (0) C CR1-J2_Pass       LINE/CR1          (864)   3413   3373 1210  
  239   27.6  7.9  2.2  contig_14249    16678  16766      (0) + CR1-YB2_Pass      LINE/CR1           3653   3746  (125) 1211  
  676   17.8  5.1  5.6  contig_1425     12372  12567  (38927) + CR1-X3_Pass       LINE/CR1           4276   4470    (1) 1212  
 1633   30.4  0.5  0.2  contig_142505       2    427      (2) C TguERV3_I-int     LTR/ERV1         (1100)   8089   7663 1213  
  240   15.7 15.7  0.0  contig_14251    14775  14825  (84185) + CR1-J3_Pass       LINE/CR1           4189   4247   (19) 1214  
  235    9.8  2.4  0.0  contig_142544     672    712      (0) + CR1-J1_Pass       LINE/CR1           3829   3870  (123) 1215  
  357   21.6  6.0  1.3  contig_14257    11463  11612  (11910) + CR1-J2_Pass       LINE/CR1           4106   4262   (15) 1216  
  256   28.6 10.7  0.0  contig_14257    19680  19763   (3759) + CR1-Y_Pass        LINE/CR1           3099   3191  (597) 1217  
  262   27.1  0.0  0.0  contig_14262     5472   5530  (16685) + TguLTRL4d         LTR/ERVL            862    920    (9) 1218  
  268   17.9  0.9  0.9  contig_14278    14545  14609   (8960) + CR1-J1_Pass       LINE/CR1           3941   3986    (7) 1219  
  328   29.4 10.6  1.7  contig_1428     29384  29563  (81562) C CR1-J1_Pass       LINE/CR1            (6)   3987   3829 1220  
  324   25.9  0.0  5.6  contig_1428     35258  35347  (75778) C CR1-J2_Pass       LINE/CR1            (6)   4271   4187 1221  
  321   24.6  0.0  0.0  contig_1428     35348  35416  (75709) C CR1-I_Tgu         LINE/CR1           (15)   4270   4202 1222  
  241   34.9  0.0  0.0  contig_1428     50653  50735  (60390) C CR1-Y_Pass        LINE/CR1         (1058)   2730   2648 1223  
  272   18.6 10.5  0.0  contig_1428     51550  51635  (59490) C CR1-J1_Pass       LINE/CR1           (78)   3915   3821 1224  
  281   15.3 11.0  6.6  contig_1428     92808  92898  (18227) C CR1-X3_Pass       LINE/CR1           (55)   4416   4322 1225  
  252   24.1  1.9  0.0  contig_142814     218    271     (33) C CR1-I_Tgu         LINE/CR1           (20)   4265   4211 1226  
  275   21.0  4.8  0.0  contig_142854     343    404    (220) C CR1-J2_Pass       LINE/CR1           (10)   4267   4203 1227  
  232   15.4  0.0  0.0  contig_14289     1926   1964  (63819) + CR1-J2_Pass       LINE/CR1           4236   4274    (3) 1228  
  227   14.3  0.0  0.0  contig_14289     6840   6874  (58909) C CR1-J1_Pass       LINE/CR1            (7)   3986   3952 1229  
  250   20.7  3.5  0.0  contig_14299      350    407  (73708) + CR1-X3_Pass       LINE/CR1           3538   3597  (874) 1230  
  285   14.9  4.9  9.8  contig_14299    15883  15964  (58151) + CR1-J2_Pass       LINE/CR1           4200   4277    (0) 1231  
  263   15.4  0.0  0.0  contig_14304     5564   5615  (10803) C CR1-J2_Pass       LINE/CR1           (37)   4240   4189 1232  
  363   21.6  6.7  1.1  contig_143061     232    320      (9) + CR1-J2_Pass       LINE/CR1           4158   4251   (26) 1233  
  228   23.3  1.7  0.0  contig_14310    15173  15232  (25197) C TguERV4b_I-int    LTR/ERV1         (7610)    527    467 1234  
  251   24.5  0.0  0.0  contig_14322    19060  19108  (60609) C CR1-J2_Pass       LINE/CR1           (98)   4179   4131 1235  
  246   19.1 14.5  1.4  contig_14323     1479   1547   (3118) + CR1-J2_Pass       LINE/CR1           4185   4262   (15) 1236  
  309   22.9  2.9  0.0  contig_14329    35782  35851   (5032) C CR1-X3_Pass       LINE/CR1          (603)   3868   3797 1237  
  605   31.7  0.0  0.0  contig_143368       3    169    (813) + TguERVK1_I-int    LTR/ERVK           3247   3413 (3978) 1238  
 1455   28.3 10.5  0.0  contig_143368     173    840    (142) + TguERVK1_I-int    LTR/ERVK           4552   5289 (2102) 1238  
  296   13.7  2.0  0.0  contig_14338     2693   2743  (18247) C CR1-X3_Pass       LINE/CR1          (139)   4332   4281 1239  
  256   12.5  2.0  2.0  contig_143471     151    199    (136) C CR1-J2_Pass       LINE/CR1           (13)   4264   4216 1240  
  305   18.8  5.6 10.3  contig_1435       172    278    (712) + TguERV4N2_LTR2    LTR/ERV1            352    453   (51) 1241  
  573   25.9  2.0  6.5  contig_1435       324    571    (419) + TguERV4N2_I-int   LTR/ERV1              1    237 (7941) 1241  
  351   15.7  1.4  1.4  contig_1435       769    839    (151) + TguERV4N2_I-int   LTR/ERV1            406    476 (7661) 1241  
  273   22.9  6.6  0.0  contig_143517       1     61    (546) C CR1-J3_Pass       LINE/CR1          (191)   4075   4011 1242  
  229   49.3  0.0  0.7  contig_143536    1678   1830    (187) + (TA)n             Simple_repeat         1    152    (0) 1243  
  277   10.9  2.2  0.0  contig_143643     312    357      (0) + TguERV4b_LTR      LTR/ERV1            252    298   (89) 1244  
  596   26.0  8.6  2.5  contig_14370     7843   8039  (31403) + TguLTRL4d         LTR/ERVL            685    893   (36) 1245  
  334   33.9  0.8  0.8  contig_14370    10052  10176  (29266) + TguLTRL4c         LTR/ERVL            581    705  (394) 1246  
  301   29.9 21.1  0.0  contig_14370    10749  10895  (28547) + CR1-J2_Pass       LINE/CR1           4050   4227   (50) 1247  
  310   11.8 30.6  0.0  contig_14375     1463   1547  (24904) + CR1-J2_Pass       LINE/CR1           4156   4266   (11) 1248  
  247   14.6  0.0  0.0  contig_14377    15540  15580  (36934) + CR1-K4_Tgu        LINE/CR1           4207   4247   (12) 1249  
  320   21.2  0.0  0.0  contig_14377    26632  26697  (25817) C CR1-J2_Pass       LINE/CR1           (29)   4248   4183 1250  
  502   20.6 14.0  0.0  contig_14385     4334   4469  (81329) + TguLTR5c          LTR/ERVL              1    155  (431) 1251  
  725   30.3 10.8  0.0  contig_14386    11667  11917  (52156) + TguLTRL4d         LTR/ERVL              5    282  (647) 1252  
  321   19.6  7.5  7.3  contig_14389    13988  14241   (8989) C TguERV4b_LTR      LTR/ERV1           (48)    415    182 1253  
  227   10.8  2.7  0.0  contig_14391    17303  17339   (2082) C CR1-J2_Pass       LINE/CR1          (202)   4075   4038 1254  
  258   37.9  1.7  1.7  contig_14393    17796  17972   (2596) + CR1-Y_Pass        LINE/CR1           3609   3785    (3) 1255  
  394   34.3  3.0  3.8  contig_143932     486    855     (26) + TguERV3_I-int     LTR/ERV1           6187   6553 (2636) 1256  
  231   15.2  0.0  0.0  contig_14395     9159   9191   (2628) + CR1-J1_Pass       LINE/CR1           3931   3963   (30) 1257  
  344   16.9 25.1  3.1  contig_144      16009  16142  (96787) + CR1-J3_Pass       LINE/CR1           4096   4251   (15) 1258  
  280   25.0  1.3  0.0  contig_144      19858  19933  (92996) + CR1-J2_Pass       LINE/CR1           4190   4266   (11) 1259  
  441   25.1 11.8  3.9  contig_14416    13972  14174  (51717) + TguLTRL4d         LTR/ERVL            486    704  (225) 1260  
  341   18.8 16.3  2.0  contig_14419    22531  22628  (51487) + CR1-X3_Pass       LINE/CR1           4287   4398   (73) 1261  
  297   26.4  8.6  5.2  contig_1442     73851  73966  (81851) + TguLTRL4c         LTR/ERVL            909   1028   (71) 1262  
  228   18.0  1.4 12.9  contig_14422    53384  53453  (10972) C TguLTRL2a4        LTR/ERVL         (1057)    339    278 1263  
  362   16.7  0.0  0.0  contig_144237     433    492     (39) + TguLTRL4d         LTR/ERVL            870    929    (0) 1264  
  288   21.1  8.1  1.8  contig_14429    17037  17147   (7008) C CR1-YB1_Tgu       LINE/CR1           (41)   3818   3701 1265  
  336   17.4  4.3  0.0  contig_144334     750    818     (36) + CR1-X3_Pass       LINE/CR1           4342   4413   (58) 1266  
  370   22.1  5.8  0.0  contig_14436    27038  27123   (4091) C CR1-J2_Pass       LINE/CR1           (22)   4255   4165 1267  
  249   19.5  9.9  3.7  contig_1444     23940  24020   (8266) C CR1-L2_Tgu        LINE/CR1            (3)   4274   4184 1268  
  311   26.5 15.2  0.0  contig_1444     27959  28090   (4196) C CR1-J2_Pass       LINE/CR1            (6)   4271   4120 1269  
  314   26.2  0.0  3.6  contig_14445      166    248    (323) + TguERVK5_I-int    LTR/ERVK           6121   6200 (2094) 1270  
  442   26.3  1.0  1.0  contig_14445      409    560     (11) + TguERVK7_N2_I-int LTR/ERVK           2767   2863  (585) 1271  
  251   16.7  0.0  2.0  contig_144486     199    247    (116) + CR1-X1_Pass       LINE/CR1           4374   4421    (7) 1272  
  268   24.8  4.7  0.9  contig_144558     125    230    (557) + CR1-YB1_Tgu       LINE/CR1           3746   3855    (4) 1273  
  250   20.3  0.0  0.0  contig_14458      238    296    (791) C TguERV4b_I-int    LTR/ERV1            (0)   8137   8079 1274  
  247   23.2  5.4  0.0  contig_14460     1976   2031  (17405) + CR1-J3_Pass       LINE/CR1           3892   3950  (316) 1275  
  230   18.3 13.1  1.6  contig_1447     20543  20603  (75280) + TguLTRK1_I        LTR/ERVK            970   1037 (6561) 1276  
  236   24.2  3.2  2.1  contig_144792     857    949      (0) + CR1-J2_Pass       LINE/CR1           4117   4210   (67) 1277  
  336   28.0  3.0  0.0  contig_1448     73705  73804  (77141) C CR1-J2_Pass       LINE/CR1           (34)   4243   4141 1278  
  311   26.7  2.7  0.0  contig_1448    129334 129408  (21537) + CR1-J2_Pass       LINE/CR1           4187   4263   (14) 1279  
  227   22.4  5.2  0.0  contig_144823      67    124    (381) C TguLTRL4d         LTR/ERVL          (866)     63      3 1280  
  345   22.1  0.0  0.0  contig_14494     4846   4922  (24074) + CR1-J2_Pass       LINE/CR1           3972   4048  (229) 1281  
  228   10.3  2.6  0.0  contig_145      19963  20001  (47547) + CR1-J2_Pass       LINE/CR1           3819   3858  (419) 1282  
  231   24.5  0.0  0.0  contig_1450     10656  10704   (6616) + TguSINE1          SINE/tRNA-CR1        80    128    (9) 1283  
  280   17.7 11.3  0.0  contig_14501    12625  12686  (91718) + CR1-J2_Pass       LINE/CR1           4132   4200   (77) 1284  
  260   22.7  6.1  0.0  contig_14501    15596  15661  (88743) + CR1-J2_Pass       LINE/CR1           4164   4233   (44) 1285  
  234   27.3  1.8  0.0  contig_14506    17403  17457  (26613) C CR1-Z2_Pass       LINE/CR1           (13)   2759   2704 1286  
  227   15.3  1.5  9.2  contig_14509    19881  19945  (39936) C CR1-L2_Tgu        LINE/CR1           (12)   4236   4177 1287  
  271   14.9  0.0  0.0  contig_14509    23050  23096  (36785) C CR1-J2_Pass       LINE/CR1          (184)   4093   4047 1288  
  709   31.9  0.9  1.5  contig_1451       288    612   (2842) + TguERV4_I-int     LTR/ERV1           4617   4939 (3285) 1289  
  602   28.7  0.8  5.1  contig_1451      3215   3449      (5) + TguERV4N2_I-int   LTR/ERV1           2454   2678 (5500) 1290  
  300   14.6  0.0  2.0  contig_145180       4     52    (272) C CR1-X3_Pass       LINE/CR1          (112)   4359   4312 1291  
  321   23.6 19.5  0.0  contig_145225     157    279    (211) C CR1-J2_Pass       LINE/CR1           (10)   4267   4121 1292  
  307   26.7  7.8  0.0  contig_14538    56516  56605  (46693) + TguLTR5c          LTR/ERVL            490    586    (0) 1293  
  294   33.7  2.7  4.2  contig_14539    21311  21573  (35503) C TguERV2_I-int     LTR/ERV1         (4485)   2516   2258 1294  
  311   27.1  1.2  0.0  contig_1454     70575  70659   (1389) C CR1-X3_Pass       LINE/CR1         (1242)   3229   3144 1295  
  229   21.6  8.1  0.0  contig_14540    12402  12475   (8839) + CR1-J2_Pass       LINE/CR1           4160   4239   (38) 1296  
  247   27.4  4.5  4.5  contig_14549    15447  15534  (19752) C TguLTR5c          LTR/ERVL            (2)    584    497 1297  
 1064   26.4  0.4  0.8  contig_14556     2923   3166   (8516) C TguLTRL4d         LTR/ERVL           (10)    919    677 1298  
  238   21.9 13.8  1.5  contig_1456     23528  23592  (60341) + CR1-I_Tgu         LINE/CR1           2799   2871 (1414) 1299  
  230   36.1  3.0  3.0  contig_14579    27242  27375  (50390) + CR1-Y_Pass        LINE/CR1           3642   3775   (13) 1300  
  340   15.6  9.2  2.0  contig_14583    39127  39224   (6271) + CR1-J2_Pass       LINE/CR1           4154   4258   (19) 1301  
  218   55.2  1.9  0.0  contig_145955     268    372   (1250) + (CAG)n            Simple_repeat         2    108    (0) 1302  
  231   14.0 12.0  0.0  contig_145967      57    106    (203) C TguERVK9_LTR1e    LTR/ERVK           (86)    207    152 1303  
  252   31.4  1.8  4.5  contig_14599    56589  56698   (8266) + CR1-YB2_Pass      LINE/CR1           3519   3625  (246) 1304  
  232   15.8  0.0  0.0  contig_14600    18125  18162  (41345) C CR1-J2_Pass       LINE/CR1           (12)   4265   4228 1305  
  472   26.4  7.7  6.2  contig_14602    30695  30888  (25946) + TguLTRL4d         LTR/ERVL            481    677  (252) 1306  
  347   19.4  0.7  0.4  contig_146070    1190   1263    (143) + CR1-J1_Pass       LINE/CR1           3650   3711  (282) 1307  
  379   24.3  2.9  1.0  contig_146092      90    193    (250) + CR1-J2_Pass       LINE/CR1           4158   4263   (14) 1308  
  238   22.2 11.1  0.0  contig_146177     269    340      (0) C CR1-X3_Pass       LINE/CR1           (44)   4427   4348 1309  
  273   20.3  7.1  1.4  contig_146232       2     71    (253) C CR1-J2_Pass       LINE/CR1           (33)   4244   4171 1310  
  266   31.4  1.8  3.2  contig_14625    58351  58510   (6886) + CR1-X3_Pass       LINE/CR1           3036   3266 (1205) 1311  
  556   28.3  5.5  1.9  contig_146345     713    932      (7) C TguLTRL4c         LTR/ERVL          (395)    704    425 1312  
  264   13.2  0.0  0.0  contig_146423       3     40    (564) C CR1-J1_Pass       LINE/CR1          (201)   3792   3755 1313  
  630   25.7  3.8  4.5  contig_146547      26    290     (30) + TguERV6_I-int     LTR/ERV1           1814   2076 (6006) 1314  
  370   16.4  4.0  4.0  contig_14657       92    167   (1696) + TguERV4N2_LTR2    LTR/ERV1            375    450   (54) 1315  
  278   18.2  0.0  0.0  contig_146581     700    743   (2344) + CR1-X1_Pass       LINE/CR1           4358   4401   (27) 1316  
  282   29.0  0.0  0.0  contig_14661    41031  41099  (29136) + CR1-YB2_Pass      LINE/CR1           3790   3858   (13) 1317  
  695   20.6  8.7  3.6  contig_14665      118    313   (1410) + TguLTRL4d         LTR/ERVL            687    892   (37) 1318  
  260   27.1  0.0  1.2  contig_146653      85    170    (143) C TguERV6_LTR2      LTR/ERV1          (177)    419    335 1319  
  237   18.6 11.9  0.0  contig_14666    42400  42458  (32819) C CR1-L2_Tgu        LINE/CR1            (1)   4247   4182 1320  
  246   19.7  7.5  1.5  contig_14666    74196  74262   (1015) C CR1-Z1_Pass       LINE/CR1          (331)   2441   2371 1321  
  317   19.6  0.0  0.0  contig_14671    29429  29484   (8877) + TguLTRL4c         LTR/ERVL            253    308  (791) 1322  
  234   23.1  7.6  1.5  contig_146716       1     66    (437) C CR1-J2_Pass       LINE/CR1           (35)   4242   4173 1323  
  479   26.5  5.4  4.4  contig_14677    34364  34568  (16257) C TguLTR13a         LTR/ERV1           (20)    463    257 1324  
  232   17.5  0.0  0.0  contig_146782     276    315     (13) C CR1-YB2_Pass      LINE/CR1            (3)   3868   3829 1325  
  457   22.7  9.8  0.0  contig_146834       2    133    (218) + CR1-J2_Pass       LINE/CR1           4130   4274    (3) 1326  
  491   22.5  9.4  0.0  contig_146835       1    138    (218) + CR1-J2_Pass       LINE/CR1           4124   4274    (3) 1327  
  248   35.0  1.7  0.8  contig_14688    33160  33277  (11941) + CR1-Z1_Pass       LINE/CR1           2184   2302  (470) 1328  
  249   22.4  0.0  3.3  contig_14694    34570  34629     (28) C CR1-J3_Pass       LINE/CR1            (7)   4259   4202 1329  
  226   19.6  3.5  3.5  contig_14695    19438  19495  (52103) + TguERVK5_I-int    LTR/ERVK            228    285 (8009) 1330  
  218   41.1  3.8  1.5  contig_146968     225    355   (2475) + polypyrimidine    Low_complexity        1    134    (0) 1331  
  278   28.4 13.1  4.5  contig_14698      505    703     (22) C TguERVK6-int      LTR/ERVK         (1440)   6896   6817 1332  
  441   25.2  0.0  0.0  contig_147012     194    300      (0) C CR1-X3_Pass       LINE/CR1           (55)   4416   4310 1333  
  256   30.1  2.4  0.0  contig_14702     3843   3925  (14183) C CR1-J2_Pass       LINE/CR1           (15)   4262   4178 1334  
  229   27.1  0.0  1.4  contig_14708    12734  12804  (48318) C CR1-Y_Pass        LINE/CR1          (360)   3428   3359 1335  
  249   29.1  1.3  0.0  contig_14708    33947  34025  (27097) + CR1-J2_Pass       LINE/CR1           4185   4264   (13) 1336  
  270   14.8 13.0  0.0  contig_1471     20764  20817  (71810) C CR1-X3_Pass       LINE/CR1           (82)   4389   4329 1337  
  471   22.1 11.5  0.0  contig_14716     6398   6519  (27729) + CR1-X3_Pass       LINE/CR1           4293   4428   (43) 1338  
  303   14.0  8.8  0.0  contig_14716     7422   7478  (26770) + CR1-X3_Pass       LINE/CR1           4363   4424   (47) 1339  
  325   21.0  0.0  0.0  contig_147169     630    691      (0) C CR1-J2_Pass       LINE/CR1           (98)   4179   4118 1340  
  579   24.5  3.6  0.0  contig_14720    23874  24012   (2620) C CR1-J2_Pass       LINE/CR1           (29)   4248   4105 1341  
  246    0.0  0.0  0.0  contig_147211      95    121    (246) + TguSINE1          SINE/tRNA-CR1        96    122   (15) 1342  
  227   13.3 17.8  0.0  contig_147256       1     45    (283) + CR1-Y_Pass        LINE/CR1           3736   3788    (0) 1343  
  319   17.0  0.0  1.9  contig_14726     6995   7048  (35989) + CR1-Z2_Pass       LINE/CR1           2661   2713   (59) 1344  
  253   27.1  0.0  0.0  contig_147349     424    482   (5181) + CR1-X2_Pass       LINE/CR1           4331   4389   (33) 1345  
  252   24.1 16.9  0.0  contig_147352     380    462     (30) + CR1-X3_Pass       LINE/CR1           4078   4174  (297) 1346  
  257   31.1  2.7  0.0  contig_14741    19529  19602 (205670) C CR1-Z2_Pass       LINE/CR1          (441)   2331   2256 1347  
  255   32.6  1.5  1.5  contig_14741    78764  78897 (146375) + TguLTR12          LTR/ERV1            620    753    (2) 1348  
  213   66.9  0.0  0.0  contig_147413       1    130   (1138) + (CA)n             Simple_repeat         2    131    (0) 1349  
 1015   25.2 13.0  4.0  contig_147456      42    417    (580) + CR1-X3_Pass       LINE/CR1           4013   4422   (49) 1350  
  238   25.7 15.8  0.0  contig_1475      9352   9452 (134815) C TguLTRL4c         LTR/ERVL          (268)    831    715 1351  
  906   25.4  5.1  0.4  contig_1475     33382  33657 (110610) C TguLTRL4d         LTR/ERVL            (0)    929    641 1352  
  267   21.2  4.5 15.9  contig_1475     60978  61134  (83133) + TguLTRL4c         LTR/ERVL            477    615  (484) 1353  
  279   32.3  6.3  9.2  contig_1475     76230  76468  (67799) + TguLTRL4d         LTR/ERVL            317    548  (381) 1354  
  344   24.6  6.7  7.4  contig_14753     8113   8261  (23935) + TguLTRL4c         LTR/ERVL            791    938  (161) 1355  
  235   20.9  2.3  0.0  contig_147542     208    250    (110) C TguLTR5a          LTR/ERVL          (204)    367    324 1356  
  236   22.9  0.0  0.0  contig_14757    50818  50865 (107111) C CR1-J3_Pass       LINE/CR1           (18)   4248   4201 1357  
  344   16.8 26.7  0.0  contig_14757    95915  96015  (61961) C CR1-J1_Pass       LINE/CR1          (103)   3890   3763 1358  
  294   23.2  4.3  0.0  contig_147635     533    601      (8) C CR1-J2_Pass       LINE/CR1           (71)   4206   4135 1359  
  357   18.9 10.4  1.0  contig_14764    30873  30968  (35285) C CR1-X3_Pass       LINE/CR1           (32)   4439   4335 1360  
  230   23.4  1.5  5.9  contig_1477      6235   6302  (42916) + TguLTRL4d         LTR/ERVL            723    787  (142) 1361  
  269   29.0  4.2  2.1  contig_1477     22337  22431  (26787) + CR1-X1_Pass       LINE/CR1           4331   4427    (1) 1362  
  225   36.0  3.0  0.0  contig_14772     4602   4701 (113415) C TguLTR5e          LTR/ERVL           (26)    572    470 1363  
  253   25.4  0.0  0.0  contig_14772     7332   7390 (110726) + CR1-J3_Pass       LINE/CR1           3777   3835  (431) 1364  
  256   36.7  7.0  2.9  contig_14775    13716  13886  (22356) C MIR_Aves2         SINE/MIR           (69)    186      9 1365  
  237   25.7  0.0  1.3  contig_1478      7577   7651  (49961) C CR1-J2_Pass       LINE/CR1           (15)   4262   4189 1366  
  399   23.5 18.6  0.0  contig_14791     5540   5641  (17100) C CR1-X3_Pass       LINE/CR1         (1099)   3372   3252 1367  
  245   50.5  0.0  1.0  contig_147916       1    104   (1140) + polypyrimidine    Low_complexity        2    104    (0) 1368  
  259   20.3  6.8  0.0  contig_147959     656    714    (524) C CR1-J2_Pass       LINE/CR1           (42)   4235   4173 1369  
  250   23.8  1.6  0.0  contig_147968     329    391     (23) C CR1-J2_Pass       LINE/CR1           (11)   4266   4203 1370  
  459   32.1  3.8  0.6  contig_148030      65    224     (98) + TguLTR5a          LTR/ERVL            205    369  (202) 1371  
  322   21.6  8.2  0.0  contig_14806    20186  20282   (7206) + CR1-J2_Pass       LINE/CR1           4095   4199   (78) 1372  
  700   20.6  9.4  2.8  contig_148092      93    272     (82) + CR1-Z2_Pass       LINE/CR1           2492   2683   (89) 1373  
  227   22.9  0.0  2.0  contig_14810    13049  13097  (19459) + CR1-X2_Pass       LINE/CR1           4273   4320  (102) 1374  
  257   28.9  1.3  0.0  contig_14810    29664  29739   (2817) C CR1-Z1_Pass       LINE/CR1          (745)   2027   1951 1375  
  259   59.0  0.0  2.2  contig_14815     3532   3668 (104968) + (TA)n             Simple_repeat         2    135    (0) 1376  
  265   40.1  2.0  0.7  contig_14821    84643  84790   (1118) + CR1-J1_Pass       LINE/CR1           2932   3081  (912) 1377  
  476   22.2  1.1  0.0  contig_148220       1     90    (216) C CR1-J2_Pass       LINE/CR1          (262)   4015   3925 1378  
  228   13.9  0.0  0.0  contig_14823    69265  69300  (15530) + TguERVK6-int      LTR/ERVK           4369   4404 (3932) 1379  
  272   28.1  4.3  0.9  contig_148296      20    134    (168) + TguLTRL4d         LTR/ERVL            252    370  (559) 1380  
  226   25.8  1.5  0.0  contig_148331     448    513    (147) C CR1-X2_Pass       LINE/CR1            (2)   4420   4354 1381  
  427   27.5  6.5  6.2  contig_148348     844   1263    (167) + TguERV4N1_I-int   LTR/ERV1            586    943 (4833) 1382  
  354   26.4 11.2  0.9  contig_148354       1    107    (340) C CR1-X1_Pass       LINE/CR1          (107)   4321   4204 1383  
  275   24.2  3.2  0.0  contig_148385       8     69   (5362) C CR1-J2_Pass       LINE/CR1          (269)   4008   3945 1384  
  787   23.6  0.0  0.0  contig_148388      72    232    (492) + CR1-X3_Pass       LINE/CR1           4262   4422   (49) 1385  
  378   21.8  4.0  0.0  contig_1484     34946  35046  (47037) C CR1-J2_Pass       LINE/CR1           (39)   4238   4134 1386  
  236   19.1  4.3  0.0  contig_148468     238    284     (25) + CR1-Y_Pass        LINE/CR1           3725   3773   (15) 1387  
  243   17.4  2.2  0.0  contig_14847    81672  81717  (25311) + TguLTR5a          LTR/ERVL              1     47  (524) 1388  
  389   17.2  0.0  0.0  contig_14852    16217  16280   (7841) + CR1-X2_Pass       LINE/CR1           4354   4417    (5) 1389  
  246   24.1 12.4  4.1  contig_14854    18247  18415  (39552) + CR1-YB1_Tgu       LINE/CR1           3666   3848   (11) 1390  
  483   22.6  6.0  1.7  contig_14869    31773  31889   (3599) + CR1-X3_Pass       LINE/CR1           4291   4412   (59) 1391  
  262   32.1  0.0  0.0  contig_14870      795    878   (5888) C CR1-J2_Pass       LINE/CR1          (157)   4120   4037 1392  
  231   16.7  4.8  0.0  contig_14871    62244  62285  (27545) C TguERV1_I-int     LTR/ERV1         (8194)   1529   1486 1393  
  228   24.3  4.0  2.6  contig_14877    60088  60163  (31462) C TguLTRL4c         LTR/ERVL         (1022)     77      1 1394  
  361   23.8  0.0  0.0  contig_14878    26749  26828  (54657) C CR1-J2_Pass       LINE/CR1           (13)   4264   4185 1395  
  337   34.7  0.0  0.8  contig_14878    34642  34760  (46725) + TguLTR5c          LTR/ERVL            311    428  (158) 1396  
  342   30.1  3.0  4.6  contig_14878    53829  54039  (27446) C CR1-Z1_Pass       LINE/CR1         (1375)   1397   1264 1397  
  267   36.1  5.8  2.4  contig_14878    65356  65562  (15923) + CR1-YB1_Tgu       LINE/CR1           2719   2822 (1037) 1398  
  327   18.1  1.4  0.0  contig_148798     778    849      (1) + TguLTR5b          LTR/ERVL              5     77  (519) 1399  
  334   25.5  1.0  3.1  contig_14901    15927  16023  (57945) + CR1-J2_Pass       LINE/CR1           4168   4262   (15) 1400  
  260   29.0  0.0  2.8  contig_14905     9075   9145  (14551) + CR1-Z1_Pass       LINE/CR1           2695   2763    (9) 1401  
  252   20.6  0.0  8.7  contig_1491      3049   3117  (27057) + TguERV3_LTR2b     LTR/ERV1            520    582   (50) 1402  
  254   33.6  4.4  7.0  contig_14910    19791  20017 (104771) + CR1-J1_Pass       LINE/CR1           3758   3978   (15) 1403  
  244   23.1  0.0  0.0  contig_14910    99373  99424  (25364) C CR1-K4_Tgu        LINE/CR1          (640)   3619   3568 1404  
  255    6.2  0.0  0.0  contig_149114     248    279     (83) + CR1-J2_Pass       LINE/CR1           4213   4244   (33) 1405  
  180    0.0  0.0  0.0  contig_149133     216    235    (196) + (TTGG)n           Simple_repeat         2     21    (0) 1406  
  613   25.4  2.8  0.7  contig_14915    56649  56791  (49401) + CR1-Z2_Pass       LINE/CR1           2614   2759   (13) 1407  
  450   15.7  8.8  2.2  contig_14915    67417  67507  (38685) C CR1-Y_Pass        LINE/CR1         (1214)   2574   2478 1408  
  322   29.1  4.8  1.9  contig_149191      16    120    (201) + TguLTRL4d         LTR/ERVL            341    448  (481) 1409  
  238   48.1  0.0  1.2  contig_149194     346    427    (758) + polypyrimidine    Low_complexity        2     82    (0) 1410  
  377   22.9  4.8  0.0  contig_149232     257    339      (5) C CR1-X3_Pass       LINE/CR1           (53)   4418   4332 1411  
  232   20.0 10.6  1.5  contig_14942    20006  20071  (32814) + CR1-K1_Tgu        LINE/CR1           3995   4066  (176) 1412  
  638   32.2  3.1  0.3  contig_14942    31293  31582  (21303) C CR1-Y_Pass        LINE/CR1            (0)   3788   3491 1413  
  226   14.3  0.0  0.0  contig_14942    40052  40086  (12799) C CR1-I_Tgu         LINE/CR1         (1233)   3052   3018 1414  
  310   29.6  1.8  4.2  contig_149513     334    503      (0) + TguERVK3a_I-int   LTR/ERVK           7099   7244  (503) 1415  
  191   49.3  2.7  0.0  contig_14958      694    768   (2430) + (CTG)n            Simple_repeat         2     78    (0) 1416  
  349   27.2  4.0  3.3  contig_149693     211    362      (3) + CR1-J2_Pass       LINE/CR1           4118   4270    (7) 1417  
  228   28.8  0.0  0.0  contig_1497     18849  18907  (81917) + CR1-L2_Tgu        LINE/CR1           3262   3320  (928) 1418  
  689   23.7 12.9  1.4  contig_14972     5294   5503  (47664) + CR1-X3_Pass       LINE/CR1           4188   4421   (50) 1419  
  233   62.3  0.0  0.7  contig_149733     416    554    (771) + (TA)n             Simple_repeat         2    139    (0) 1420  
  269   22.1  0.0  0.0  contig_14975    10737  10801   (1662) C CR1-L2_Tgu        LINE/CR1           (29)   4237   4168 1421  
  252   29.1  0.3  0.0  contig_14983    63285  63363  (27658) + CR1-I_Tgu         LINE/CR1           4192   4279    (6) 1422  
  404   24.5 11.1  1.4  contig_14984     7775   7981   (9003) + CR1-J2_Pass       LINE/CR1           4020   4246   (31) 1423  
  247   24.7 11.1  2.0  contig_14984    12757  12855   (4129) C CR1-I_Tgu         LINE/CR1            (5)   4280   4173 1424  
  323   31.9  0.0  0.0  contig_15        2552   2642  (59649) + CR1-Y_Pass        LINE/CR1            353    443 (3345) 1425  
  226   48.3  1.1  0.0  contig_150079    1428   1514    (697) + polypyrimidine    Low_complexity        1     88    (0) 1426  
  235   16.0 10.0  0.0  contig_15009    12251  12300  (78759) C CR1-X3_Pass       LINE/CR1           (43)   4428   4374 1427  
  248   14.3  7.5  6.0  contig_1501     10053  10119  (27381) + CR1-YB1_Tgu       LINE/CR1           3788   3855    (4) 1428  
  263   19.2  0.0 12.4  contig_15014    13076  13164  (65658) C TguLTR5a          LTR/ERVL          (177)    394    317 1429  
  364   28.3  4.0  0.0  contig_15014    55484  55582  (23240) + CR1-J2_Pass       LINE/CR1           4155   4257   (20) 1430  
  228   11.1  8.9  0.0  contig_150157     319    363      (0) C CR1-J1_Pass       LINE/CR1            (6)   4271   4223 1431  
  246   19.6  2.0  0.0  contig_15022    15314  15364  (36899) C CR1-J3_Pass       LINE/CR1           (11)   4255   4204 1432  
  341   19.0  2.9  0.4  contig_150235     178    256     (53) C CR1-J2_Pass       LINE/CR1           (11)   4266   4164 1433  
  703   23.6 10.8  0.0  contig_15027   152714 152916  (84524) + CR1-X3_Pass       LINE/CR1           4197   4421   (50) 1434  
  359   21.0  0.0  0.0  contig_150367       2     63    (285) + CR1-X1_Pass       LINE/CR1           4357   4418   (10) 1435  
  245   15.6  2.2  0.0  contig_150484     488    532      (0) + CR1-J2_Pass       LINE/CR1           3747   3792  (485) 1436  
  292   23.1  4.6  0.0  contig_150488     256    320     (81) + CR1-X2_Pass       LINE/CR1           4355   4422    (0) 1437  
  251   21.1  1.8  0.0  contig_150524     376    432      (5) + CR1-X2_Pass       LINE/CR1           3619   3676  (746) 1438  
  229   11.1  2.8  0.0  contig_150663     861    896    (228) + CR1-YB2_Pass      LINE/CR1           3808   3844   (27) 1439  
  280   34.9  0.0  0.0  contig_15067    15222  15307  (15791) + TguLTRL4d         LTR/ERVL            118    203  (726) 1440  
  440   25.4  8.7  0.8  contig_150692     219    345      (0) C CR1-X3_Pass       LINE/CR1          (239)   4232   4096 1441  
  953   33.5  1.2  0.0  contig_1507      2034   2379   (3789) + TguERV4_I-int     LTR/ERV1           4963   5312 (2912) 1442  
  893   29.4  2.8  2.8  contig_1507      2417   2808   (3360) + TguERV4_I-int     LTR/ERV1           5190   5581 (2643) 1443  
 1770   49.0  0.4  0.3  contig_1507      5142   6160      (8) + TguERV4N2_I-int   LTR/ERV1           2904   3923 (4255) 1444  
  269   10.3  0.0  0.0  contig_150708     264    302      (0) C CR1-J2_Pass       LINE/CR1           (13)   4264   4226 1445  
  244   21.7  0.0  0.0  contig_150749       2     47    (736) + CR1-I_Tgu         LINE/CR1           4230   4275   (10) 1446  
  234   25.4  4.8  0.0  contig_150753     145    207    (465) C CR1-Y_Pass        LINE/CR1          (912)   2876   2811 1447  
  278   23.2  0.0  1.8  contig_150808     674    730      (0) + CR1-J2_Pass       LINE/CR1           4202   4257   (20) 1448  
  400   12.3  4.0  2.7  contig_150829     501    575    (102) C TguERV4N2_LTR2    LTR/ERV1           (54)    450    375 1449  
  692   21.4  2.9  0.0  contig_150874     169    308    (329) C CR1-X3_Pass       LINE/CR1           (53)   4418   4275 1450  
  242   23.7  0.0  0.0  contig_150883     334    392    (202) + CR1-J1_Pass       LINE/CR1           2111   2169 (1824) 1451  
  670   26.8  1.5  2.5  contig_150883     394    592      (2) + CR1-X3_Pass       LINE/CR1           2751   2947 (1524) 1452  
  231   26.1 13.0  0.0  contig_15092    15796  15910  (12370) + TguERVK1_LTR5     LTR/ERVK            219    348    (1) 1453  
  333   19.0  2.9  0.4  contig_150962     178    256     (52) C CR1-J2_Pass       LINE/CR1           (11)   4266   4164 1454  
  276   19.8 27.1  0.9  contig_151033     273    379      (0) C CR1-J2_Pass       LINE/CR1           (22)   4255   4121 1455  
  541   27.8  1.6  1.6  contig_151087       6    199   (3142) + TguERV5_I-int     LTR/ERV1           2952   3145 (4878) 1456  
  228    0.0  0.0  0.0  contig_151087    3317   3341      (0) + CR1-J3_Pass       LINE/CR1           3648   3672  (594) 1457  
  230   27.9 11.5  0.0  contig_15114     4988   5048  (34476) C TguLTR5a          LTR/ERVL          (202)    369    302 1458  
  232   47.6  1.5  5.3  contig_15130     7036   7166  (87737) C TguLTR5b          LTR/ERVL           (14)    582    457 1459  
  249   25.0 17.8  1.4  contig_1514     35065  35283  (14204) + CR1-J1_Pass       LINE/CR1           3723   3977   (16) 1460  
  339   21.4  0.0  1.4  contig_151446      53    123    (343) + CR1-J3_Pass       LINE/CR1           3997   4066  (200) 1461  
  254   31.5  0.0  0.0  contig_15157    22319  22391  (13701) C CR1-X2_Pass       LINE/CR1          (321)   4101   4029 1462  
  235   32.1  2.8  0.9  contig_15157    24319  24425  (11667) C CR1-J1_Pass       LINE/CR1         (2651)   1342   1234 1463  
  234   26.9  3.0  6.1  contig_15158     1191   1289  (33536) + CR1-Z1_Pass       LINE/CR1           2238   2333  (439) 1464  
  334   24.4  0.0  2.2  contig_15166    22805  22896  (42408) C CR1-X3_Pass       LINE/CR1           (53)   4418   4329 1465  
  300   32.6  2.2  0.0  contig_15166    30516  30604  (34700) + CR1-YB2_Pass      LINE/CR1           3665   3755  (116) 1466  
  688   25.9  9.4  0.5  contig_15166    52632  52833  (12471) + CR1-X3_Pass       LINE/CR1           4196   4415   (56) 1467  
  383   22.3  9.7  0.0  contig_151718     216    318      (2) + CR1-X3_Pass       LINE/CR1           4313   4425   (46) 1468  
  557   22.1  0.9  0.0  contig_15173    21475  21587  (44119) C CR1-X3_Pass       LINE/CR1           (49)   4422   4309 1469  
  260   20.4 17.5 11.0  contig_151757    2496   2649   (3500) + TguERV1_I-int     LTR/ERV1            264    427 (9296) 1470  
  245   30.6  0.0  0.0  contig_151762     517    588      (5) C CR1-Y_Pass        LINE/CR1         (2709)   1079   1008 1471  
  868   35.0  4.5  1.8  contig_151769      12    500      (2) + TguERVK1_I-int    LTR/ERVK           2355   2856 (4535) 1472  
  235   17.4  4.3  0.0  contig_15182    38949  38994  (40913) C CR1-J2_Pass       LINE/CR1           (13)   4264   4217 1473  
  229   24.1  0.0  1.7  contig_1519     41238  41296   (7738) + CR1-Y_Pass        LINE/CR1           2704   2761 (1027) 1474  
  230   17.9  0.0  0.0  contig_15191    17117  17155   (8130) C CR1-YB2_Pass      LINE/CR1         (1200)   2671   2633 1475  
  227   29.2  0.0  0.0  contig_1520    149443 149507  (59450) C CR1-I_Tgu         LINE/CR1           (20)   4265   4201 1476  
  264   26.1  1.0  7.1  contig_1520    162432 162530  (46427) + CR1-YB2_Pass      LINE/CR1           3765   3866    (5) 1477  
  234   28.9  4.8  0.0  contig_1520    170898 170980  (37977) + CR1-X3_Pass       LINE/CR1           4336   4422   (49) 1478  
  232    8.6  0.0  2.8  contig_1520    175350 175385  (33572) + CR1-J1_Pass       LINE/CR1           3950   3984    (9) 1479  
  273   25.4  1.4  0.0  contig_1520    176853 176923  (32034) + CR1-X3_Pass       LINE/CR1           4129   4200  (271) 1480  
  277   18.2 13.6  0.0  contig_1520    191572 191637  (17320) + CR1-Y_Pass        LINE/CR1           3686   3760   (28) 1481  
  292   25.1  0.0  0.0  contig_152005     577    655      (0) C CR1-J2_Pass       LINE/CR1           (19)   4258   4192 1482  
  343   26.5  1.6  2.5  contig_15204       24    166   (5352) + TguERV4N2_I-int   LTR/ERV1           6089   6185 (1993) 1483  
  279   22.7  5.5  3.3  contig_15204      514    604   (4914) + TguERV6_LTR2      LTR/ERV1            328    420  (176) 1484  
  304   20.0  5.6  5.6  contig_15204      691    780   (4738) + TguERV4N1_LTR     LTR/ERV1            329    418   (45) 1483  
  248   19.6  9.3  9.3  contig_15205     8309   8415   (1489) C TguERV4N2_LTR2    LTR/ERV1           (23)    481    375 1485  
  241   20.0 12.3  1.2  contig_15205     8515   8595   (1309) C TguERV6_LTR2      LTR/ERV1          (179)    417    328 1486  
  241   19.4 14.3  1.6  contig_15206    17874  17936   (7970) C TguLTRK1_I        LTR/ERVK         (3814)   3784   3714 1487  
  235   56.7  0.0  0.0  contig_152086     190    346      (6) + polypurine        Low_complexity        2    158    (0) 1488  
  233   22.0  2.0  0.0  contig_1521      6715   6764  (18000) C CR1-Z2_Pass       LINE/CR1          (151)   2621   2571 1489  
  234   15.0  0.0  2.4  contig_1522     23180  23220  (24358) C CR1-Y_Pass        LINE/CR1          (163)   3625   3586 1490  
  371   34.5  6.7  4.8  contig_15221     4842   5051  (29959) C TguLTRL4d         LTR/ERVL          (201)    728    515 1491  
  263   30.0  4.3  0.0  contig_152218       1     70    (313) C CR1-J2_Pass       LINE/CR1           (52)   4225   4153 1492  
  228   30.3  8.8  4.4  contig_15222    23852  23965  (23162) C CR1-K3_Tgu        LINE/CR1         (1310)   2941   2823 1493  
  412   29.0  1.4  6.1  contig_15226      624    770  (53712) + TguLTRL4c         LTR/ERVL            357    496  (603) 1494  
  639   21.8  2.4  1.9  contig_15239    34209  34414  (43271) + CR1-J2_Pass       LINE/CR1           3809   4015  (262) 1495  
  262   52.8  0.7  0.0  contig_152400    1491   1632      (3) + (TA)n             Simple_repeat         2    144    (0) 1496  
  692   27.8  2.1  3.4  contig_15241    18613  18850  (22799) + TguLTRL4d         LTR/ERVL            524    758  (171) 1497  
  282   25.0 11.2  0.0  contig_15250    30476  30555   (8461) C CR1-J2_Pass       LINE/CR1           (91)   4186   4098 1498  
  304   22.9  1.6  0.0  contig_15251    12079  12139  (41558) + CR1-J2_Pass       LINE/CR1           4203   4264   (13) 1499  
  427   12.3  4.0  2.7  contig_152654     136    210    (275) + TguERV4N2_LTR2    LTR/ERV1            375    450   (54) 1500  
  257   24.0 20.8  0.0  contig_15269    20026  20121   (5562) + CR1-X1_Pass       LINE/CR1           3616   3731  (697) 1501  
  233   21.7 14.3  1.4  contig_15270    16391  16460  (15079) C CR1-J3_Pass       LINE/CR1          (876)   3390   3312 1502  
  473   30.6  3.4  4.5  contig_15270    20906  21188  (10351) C TguLTRL4d         LTR/ERVL          (131)    968    689 1503  
  246   23.4 19.1  0.0  contig_15272     8200   8293  (12262) C CR1-J3_Pass       LINE/CR1           (29)   4237   4126 1504  
  225   17.5  0.0  0.0  contig_15273    45300  45339  (20511) C CR1-YB2_Pass      LINE/CR1            (9)   3862   3823 1505  
  261   31.6 16.4  3.4  contig_15277     8186   8447   (3237) C CR1-J3_Pass       LINE/CR1          (214)   4052   3757 1506  
  403   23.6  2.8  0.0  contig_15288    24828  24933   (4242) C CR1-X1_Pass       LINE/CR1          (395)   4033   3925 1507  
  243   20.0  0.0  0.0  contig_15290    17128  17167  (19109) C CR1-J1_Pass       LINE/CR1           (16)   3977   3938 1508  
  312   22.6 12.4  2.9  contig_15293     6843   6979  (99021) + CR1-J2_Pass       LINE/CR1           4124   4273    (4) 1509  
  281   24.4 11.1  0.0  contig_15293    59455  59544  (46456) + CR1-J2_Pass       LINE/CR1           4163   4262   (15) 1510  
  244   25.0  0.0  0.0  contig_152943     527    574      (0) + CR1-J2_Pass       LINE/CR1           3997   4044  (233) 1511  
  354   17.5  0.0  0.0  contig_15298    12877  12933   (3569) C CR1-Z2_Pass       LINE/CR1          (220)   2552   2496 1512  
  228   34.2  3.5  2.6  contig_15313      882    995    (235) C CR1-Z1_Pass       LINE/CR1          (416)   2356   2242 1513  
 1103   28.5  7.7  3.7  contig_15314    25248  25731   (1523) + TguLTRL4d         LTR/ERVL            341    907   (22) 1514  
  228   25.0  8.6  3.5  contig_15326    63692  63807  (17410) + X7B_LINE          LINE/CR1             79    200   (50) 1515  
  233   28.6  1.4  1.4  contig_15327    53936  54006   (8439) C TguERV3_LTR1b     LTR/ERV1          (206)    457    387 1516  
  214   15.0  7.0  7.0  contig_153334     209    294    (341) + (GGATG)n          Simple_repeat         5     90    (0) 1517  
  304   26.2 13.9  0.9  contig_153382    1257   1364    (171) C TguLTR5a          LTR/ERVL          (228)    343    222 1518  
  228   23.4 17.2  0.0  contig_153383      41    104    (275) + CR1-I_Tgu         LINE/CR1           4203   4277    (8) 1519  
  278   21.0 14.8  0.0  contig_15339    19572  19652  (25037) + CR1-J2_Pass       LINE/CR1           4174   4266   (11) 1520  
  238   22.9  0.0  0.0  contig_153410     320    367    (147) C CR1-J1_Pass       LINE/CR1            (5)   3988   3941 1521  
  253   22.3 24.1  0.0  contig_153413       1    112    (326) + CR1-J2_Pass       LINE/CR1           4127   4265   (12) 1522  
  262   24.7  0.0  2.7  contig_153608     283    357    (731) C CR1-L2_Tgu        LINE/CR1         (1318)   2930   2858 1523  
  523   24.2  4.5  1.5  contig_153695     233    366      (0) + CR1-X3_Pass       LINE/CR1           4211   4348  (123) 1524  
  226   21.8  9.1  0.0  contig_15370     5594   5648  (44615) + TguERV6_I-int     LTR/ERV1           1340   1399 (6683) 1525  
  294   13.0  0.0  0.0  contig_15370    40613  40658   (9605) C CR1-X2_Pass       LINE/CR1          (191)   4231   4186 1526  
  230   20.4  0.0  0.0  contig_153790     113    156    (202) C CR1-J3_Pass       LINE/CR1           (29)   4237   4194 1527  
  422   30.1 10.3  1.1  contig_1538     20209  20383   (5630) + CR1-X2_Pass       LINE/CR1           4084   4274  (148) 1528  
  242   22.6  6.0  0.0  contig_153807     135    218    (225) + CR1-J2_Pass       LINE/CR1           4075   4163  (114) 1529  
  228   28.8  0.0  0.0  contig_15384     8982   9040 (123463) C CR1-J2_Pass       LINE/CR1            (2)   4275   4217 1530  
  230   57.1  1.8  1.2  contig_153863    1062   1224   (3820) + polypurine        Low_complexity        1    164    (0) 1531  
  303   18.3  8.5  0.0  contig_1539     12563  12644  (55508) C CR1-J2_Pass       LINE/CR1           (21)   4256   4168 1532  
  243   13.7  7.8  0.0  contig_1539     25246  25296  (42856) + CR1-I_Tgu         LINE/CR1           4221   4275   (10) 1533  
  318   15.7  0.0  0.0  contig_1539     49274  49324  (18828) C TguSINE1          SINE/tRNA-CR1       (6)    131     81 1534  
  230   26.8  2.9  4.9  contig_15397    23915  24016   (3564) C CR1-Y_Pass        LINE/CR1          (321)   3467   3368 1535  
  257   22.6 21.4  0.0  contig_15399    10226  10309  (38066) C CR1-J2_Pass       LINE/CR1           (14)   4263   4162 1536  
  243   19.2  0.0  3.7  contig_15399    38950  39003   (9372) C TguERV4b_I-int    LTR/ERV1         (5590)   2547   2496 1537  
  385   23.6 10.2  0.0  contig_1540     58587  58713  (63815) + CR1-J2_Pass       LINE/CR1           4131   4270    (7) 1538  
  257   28.3  7.7 10.4  contig_15401      268    527  (21014) + TguERV4N2_LTR2    LTR/ERV1            202    454   (50) 1539  
  239   33.6  3.2  2.4  contig_15419    35715  35839  (14492) C CR1-Y_Pass        LINE/CR1         (1128)   2660   2535 1540  
  262   28.3  0.0  0.0  contig_15419    41915  41974   (8357) + CR1-I_Tgu         LINE/CR1           4076   4135  (150) 1541  
  310   20.3  0.0  0.0  contig_15420    64280  64343  (35859) + CR1-K4_Tgu        LINE/CR1           3290   3353  (906) 1542  
  271    6.8 32.2  0.0  contig_15420    64478  64536  (35666) C TguLTRL4b         LTR/ERVL          (731)    333    256 1543  
  351   12.9  6.5  0.0  contig_15424        9     70   (1274) C TguERV4b_LTR      LTR/ERV1           (70)    317    252 1544  
  263   22.7  3.0  4.0  contig_15424      157    257   (1087) C TguERV6_LTR1      LTR/ERV1          (176)    489    390 1545  
  322   30.2  1.9  1.4  contig_154244     277    503      (0) + TguERVK5_I-int    LTR/ERVK           7571   7668  (626) 1546  
  343   14.5  6.5  0.0  contig_15425        9     70   (3846) C TguERV4b_LTR      LTR/ERV1           (70)    317    252 1547  
  301   19.1  7.6  3.3  contig_15425      156    247   (3669) C TguERV6_LTR1      LTR/ERV1          (173)    492    397 1548  
  201   43.8  0.0  2.6  contig_154256    1093   1207    (219) + (CAG)n            Simple_repeat         2    113    (0) 1549  
  330   29.1  7.4  0.8  contig_15430       39    190  (39829) + TguERV4_I-int     LTR/ERV1           1160   1365 (6859) 1550  
  317   26.1  1.9 10.6  contig_15433    10254  10408  (47644) + TguLTRL4c         LTR/ERVL             22    167  (897) 1551  
  226   23.4  0.0  0.0  contig_15434    45408  45454   (4226) + CR1-Z1_Pass       LINE/CR1           2125   2171  (601) 1552  
  318   20.8  6.5  0.0  contig_15438       71    147  (77450) + CR1-Y_Pass        LINE/CR1           2045   2126 (1662) 1553  
  234   30.3  1.8  1.8  contig_15438    71001  71111   (6486) + CR1-X3_Pass       LINE/CR1           3972   4082  (389) 1554  
  641   31.5  2.4  3.7  contig_154396     313    658      (8) C TguERVK8_I-int    LTR/ERVK         (2531)   4546   4244 1555  
  235   33.4  0.2  6.9  contig_15440     7279   7433  (10524) C CR1-YB2_Pass      LINE/CR1         (1119)   2752   2627 1556  
  963   25.1 11.7  0.3  contig_15443    12912  13219  (85816) + CR1-X3_Pass       LINE/CR1           2528   2870 (1601) 1557  
  254   18.6 15.2  0.0  contig_15443    15381  15439  (83596) + CR1-X3_Pass       LINE/CR1           4313   4380   (91) 1558  
  466   25.4  0.0  2.6  contig_15445    25713  25825  (36233) + CR1-X3_Pass       LINE/CR1           4295   4404   (67) 1559  
  227   46.4  1.8  1.8  contig_154460      24    137    (561) + (CATA)n           Simple_repeat         2    115    (0) 1560  
  325   16.9  9.5  1.2  contig_154501    5387   5470     (96) C CR1-YB1_Tgu       LINE/CR1            (3)   3856   3766 1561  
  276   10.6  0.0  4.1  contig_15459    39702  39750  (35587) C CR1-J2_Pass       LINE/CR1          (186)   4091   4045 1562  
  538   22.1  0.0  5.9  contig_15459    53810  53944  (21393) + TguLTR13c         LTR/ERV1            334    460   (36) 1563  
  395   30.2  0.8  1.6  contig_15465    52171  52298  (79997) + CR1-X3_Pass       LINE/CR1           4293   4419   (52) 1564  
  241   22.4  4.5  0.0  contig_15465    65603  65669  (66626) C UCON12            Unknown           (149)    146     77 1565  
  226   19.1  0.0  0.0  contig_154719    2874   2915    (175) + CR1-J1_Pass       LINE/CR1           3930   3971   (22) 1566  
  652   19.9 11.3  0.0  contig_15472     3626   3766  (43941) + CR1-X3_Pass       LINE/CR1           3823   3979  (492) 1567  
  421   21.0  0.0  0.0  contig_15472     3891   3971  (43736) + CR1-X3_Pass       LINE/CR1           4310   4390   (81) 1567  
  284   21.4 25.2  0.0  contig_15482    13056  13158   (5513) + CR1-J2_Pass       LINE/CR1           4149   4277    (0) 1568  
  213   55.0  0.0  0.0  contig_154834      14     93   (1965) + (TA)n             Simple_repeat         1     80    (0) 1569  
  228   22.2  0.0  0.0  contig_154861      51     95    (217) C CR1-J1_Pass       LINE/CR1            (7)   3986   3942 1570  
  229   54.8  0.0  0.0  contig_154909    2354   2437    (288) + polypurine        Low_complexity        3     86    (0) 1571  
  180    7.7  0.0  0.0  contig_154993       1     26    (580) + (TCTCC)n          Simple_repeat         1     26    (0) 1572  
  413   29.4  2.0  5.1  contig_1550     32500  32696  (40182) + TguLTR13a         LTR/ERV1            230    420   (63) 1573  
  266   11.1  0.0  0.0  contig_155016     247    282     (98) + TguLTR5a          LTR/ERVL              6     41  (530) 1574  
  332   22.6  0.0  0.0  contig_155106     957   1018      (1) + CR1-J1_Pass       LINE/CR1           3751   3812  (181) 1575  
  367   20.2  7.3  4.0  contig_15514    54295  54418      (3) C TguERV1_I-int     LTR/ERV1          (162)   9561   9434 1576  
  275   46.2  0.0  0.0  contig_155165       1     80    (528) C CR1-J2_Pass       LINE/CR1          (208)   4069   3990 1577  
  232   24.2  3.2  1.6  contig_15530   139593 139655  (55562) + CR1-L2_Tgu        LINE/CR1           4177   4240    (8) 1578  
  379   18.3  1.4  0.0  contig_155313      71    141    (799) C CR1-X3_Pass       LINE/CR1          (155)   4316   4245 1579  
  302   23.2  1.4  0.0  contig_15533    15320  15388  (19210) + CR1-X3_Pass       LINE/CR1           4344   4413   (58) 1580  
  234   20.3 13.3  1.7  contig_15556     4944   5003    (190) C CR1-Y_Pass        LINE/CR1           (15)   3773   3723 1581  
  520   17.3  9.5  0.9  contig_155610     818    922      (0) + CR1-X3_Pass       LINE/CR1           4241   4354  (117) 1582  
  242   17.5  0.0 10.0  contig_15563    45342  45411   (4631) + TguERV4_I-int     LTR/ERV1           1920   1982 (6242) 1583  
  334   30.3  5.7  0.0  contig_15574    46294  46415  (18982) C TguLTR12          LTR/ERV1            (0)    755    627 1584  
  296   20.3  1.7  0.0  contig_15575     8328   8386  (13779) C CR1-J2_Pass       LINE/CR1            (9)   4268   4209 1585  
  421   36.4  0.0  0.7  contig_155799      69    220     (87) + CR1-J3_Pass       LINE/CR1           2166   2316 (1950) 1586  
  406   25.9 12.6  1.0  contig_15581     3439   3637  (20294) C CR1-J2_Pass       LINE/CR1           (14)   4263   4042 1587  
  254   14.9  8.8  1.5  contig_15581     7915   7982  (15949) + CR1-Y_Pass        LINE/CR1           3700   3760   (28) 1588  
  347   28.7  6.2  4.4  contig_15586   123827 123939  (53337) C CR1-X3_Pass       LINE/CR1          (230)   4241   4127 1589  
  343   26.0  3.3  1.3  contig_15586   164063 164214  (13062) + CR1-J1_Pass       LINE/CR1           3832   3986    (7) 1590  
  200   43.2  0.0  1.0  contig_1559      1088   1183  (39157) + (TA)n             Simple_repeat         2     96    (0) 1591  
  237   30.8  3.1  0.0  contig_15590    85579  85643   (4779) C CR1-Y2_Aves       LINE/CR1         (3077)    262    196 1592  
  292   18.0  0.0  0.0  contig_155924     438    487      (0) + CR1-X2_Pass       LINE/CR1           3701   3750  (672) 1593  
  359   23.1  0.0  0.0  contig_155929       1     78    (709) C CR1-J1_Pass       LINE/CR1         (1868)   2125   2048 1594  
  228   33.7  0.0  2.4  contig_156       8941   9025  (47149) C CR1-X3_Pass       LINE/CR1          (520)   3951   3869 1595  
  244   22.6  5.7  0.0  contig_156      27746  27798  (28376) C CR1-J1_Pass       LINE/CR1            (9)   3984   3929 1596  
  360   28.7  4.3  0.0  contig_156002       1    115    (281) C CR1-X3_Pass       LINE/CR1          (210)   4261   4142 1597  
  234   22.2  1.3  6.5  contig_1561     23032  23108  (45409) + CR1-J1_Pass       LINE/CR1            571    643 (3350) 1598  
  234   28.6  0.0  0.0  contig_1561     41462  41524  (26993) C CR1-I_Tgu         LINE/CR1           (12)   4273   4211 1599  
  208   55.6  0.0  1.3  contig_156113    1099   1251      (0) + (CATATA)n         Simple_repeat         2    152    (0) 1600  
  317   32.5  1.3  1.9  contig_15632    32479  32632 (113032) C TguLTR5a          LTR/ERVL          (216)    355    203 1601  
  310   34.5  7.7  2.5  contig_15632   131052 131286  (14378) C CR1-K4_Tgu        LINE/CR1          (332)   3934   3688 1602  
  250   21.2  1.4  4.8  contig_156383      36    113    (231) C CR1-K2_Tgu        LINE/CR1           (13)   4233   4156 1603  
  253   38.9  2.7  0.5  contig_15639    10141  10326  (29862) + CR1-Z2_Pass       LINE/CR1           2233   2422  (350) 1604  
  430   26.9  9.2  4.2  contig_1564     67856  68114  (14787) + TguLTRL4d         LTR/ERVL            355    671  (258) 1605  
  721   22.4  3.8  0.6  contig_1564     68159  68315  (14586) + TguLTRL4d         LTR/ERVL            763    924    (5) 1605  
  255   21.4  8.6  4.3  contig_15652    33193  33285  (15520) C CR1-J2_Pass       LINE/CR1           (16)   4261   4165 1606  
  362   16.4  0.0  0.0  contig_15654      385    439     (24) + CR1-X3_Pass       LINE/CR1           4306   4360  (111) 1607  
  238   11.8  0.0  0.0  contig_15655    50162  50195  (47635) + CR1-J1_Pass       LINE/CR1           3950   3983   (10) 1608  
  999   29.4  7.7  4.8  contig_15656     9016   9597 (146607) + TguLTRL4d         LTR/ERVL             21    670  (259) 1609  
  225   11.9  2.4  0.0  contig_15656    10012  10053 (146151) C CR1-I_Tgu         LINE/CR1           (10)   4275   4233 1610  
  254   27.1  0.0  1.4  contig_15656    33995  34065 (122139) C TguLTR5a          LTR/ERVL          (281)    290    221 1611  
  319   17.6  2.9  1.4  contig_1566     54999  55067  (91236) + CR1-J2_Pass       LINE/CR1           4195   4264   (13) 1612  
  230   45.1  0.0  2.9  contig_156612    1190   1294   (3005) + (CTG)n            Simple_repeat         1    102    (0) 1613  
  227   20.0  0.0  7.7  contig_15667    68039  68103  (32945) C CR1-X1_Pass       LINE/CR1           (10)   4418   4359 1614  
  246   23.5  2.9  1.4  contig_156676     343    411      (2) C CR1-I_Tgu         LINE/CR1           (16)   4269   4200 1615  
  250   16.2  0.0  0.0  contig_156743     342    378      (9) + CR1-J1_Pass       LINE/CR1           1995   2031 (1962) 1616  
  225   22.2  1.9  0.0  contig_15685     3985   4038  (24956) C CR1-J1_Pass       LINE/CR1            (8)   3985   3931 1617  
  286   27.9 11.1  2.8  contig_156855     621    764      (5) C CR1-J3_Pass       LINE/CR1           (11)   4255   4100 1618  
  295   30.2 11.6  2.3  contig_15688     9730   9902  (34232) C TguLTRL4d         LTR/ERVL          (740)    189      1 1619  
  372   17.9  1.5  0.0  contig_15689      366    432   (8207) + CR1-X2_Pass       LINE/CR1           4354   4421    (1) 1620  
  307   26.1  4.5  0.0  contig_1569    152695 152782  (28656) C TguLTRL4d         LTR/ERVL            (9)    920    829 1621  
  312   43.7  3.6  2.1  contig_15701    23593  23786   (6606) + MIR_Aves1         SINE/MIR             16    212   (52) 1622  
  575   24.7  3.9  2.7  contig_15720     7718   7907  (12016) C TguLTRL4d         LTR/ERVL          (268)    661    422 1623  
  200   42.8  2.9  2.4  contig_15726     4766   4935   (7282) + (CATATA)n         Simple_repeat         3    173    (0) 1624  
  237   14.3 11.9  0.0  contig_1573     11901  11942  (18886) C CR1-L1_Tgu        LINE/CR1         (1219)   3053   3007 1625  
  264   27.3  0.0  0.0  contig_15738    13088  13142  (56052) + CR1-Z1_Pass       LINE/CR1           2229   2283  (489) 1626  
  383   28.4 12.7  7.7  contig_15752       87    345  (35987) C CR1-Y_Pass        LINE/CR1           (27)   3761   3518 1627  
  235   10.3  0.0  0.0  contig_15752    27211  27249   (9083) + CR1-X3_Pass       LINE/CR1           4390   4428   (43) 1628  
  299   28.3  8.1  0.0  contig_15758    23647  23745   (8578) C TguLTR5c          LTR/ERVL          (479)    107      1 1629  
  272   25.8  2.0  5.1  contig_15758    31673  31770    (553) + CR1-YB2_Pass      LINE/CR1           2572   2666 (1205) 1630  
  206   46.8  0.8  0.0  contig_15762    13677  13802   (5711) + (TA)n             Simple_repeat         2    128    (0) 1631  
  366   17.1 10.2  0.0  contig_15774     6708   6795  (34243) C CR1-X3_Pass       LINE/CR1           (49)   4422   4326 1632  
  248   28.8 13.4  1.5  contig_15775    11494  11627  (30692) + TguLTRL4d         LTR/ERVL             59    208  (721) 1633  
  753   25.5  7.1  2.4  contig_15775    11657  11909  (30410) + TguLTRL4d         LTR/ERVL            641    905   (24) 1633  
  231   42.0  0.0  1.4  contig_15777     7703   7772  (16752) C CR1-Z1_Pass       LINE/CR1            (0)   2772   2704 1634  
  215   50.0  0.0  0.0  contig_157798    1714   1811    (446) + polypurine        Low_complexity        1     98    (0) 1635  
  204   41.2  0.0  0.0  contig_157834    8486   8621   (1003) + (CAG)n            Simple_repeat         3    138    (0) 1636  
  226   28.1  3.1  1.5  contig_1579     93157  93221  (72384) C TguERV7k_I-int    LTR/ERV1         (6180)     94     29 1637  
  247   21.6  0.0  0.0  contig_1579    135775 135825  (29780) C CR1-J2_Pass       LINE/CR1           (29)   4248   4198 1638  
  638   21.5 27.0  2.1  contig_15799      806   1038  (12892) C CR1-X3_Pass       LINE/CR1           (59)   4412   4122 1639  
  401   22.7  0.0  0.0  contig_15803   137210 137297    (695) + CR1-X3_Pass       LINE/CR1           4330   4417   (54) 1640  
  207   50.0  0.8  1.5  contig_158052     782    915    (873) + (TA)n             Simple_repeat         1    133    (0) 1641  
  229   23.6  0.0  1.8  contig_15808     8320   8375  (48859) C TguLTRK2e_I       LTR/ERVK         (4907)    703    649 1642  
  232   19.6  2.0  0.0  contig_15808    29691  29741  (27493) C CR1-J2_Pass       LINE/CR1            (4)   4273   4222 1643  
  237   30.5  3.8  3.8  contig_158101       9    168    (137) + TguERV4N1_I-int   LTR/ERV1            724    883 (4893) 1644  
  356   33.1  8.1  0.0  contig_158117     176    299    (522) + CR1-Z1_Pass       LINE/CR1           2418   2551  (221) 1645  
  512   27.5  0.8  0.8  contig_158117     317    437    (384) + CR1-Z2_Pass       LINE/CR1           2592   2712   (60) 1646  
  244   20.4  0.0  0.0  contig_158387      21     69    (417) + CR1-J2_Pass       LINE/CR1           4222   4270    (7) 1647  
  243   25.0  3.7  2.4  contig_15840     7626   7707  (41062) + CR1-L2_Tgu        LINE/CR1           3825   3907  (341) 1648  
  235   17.9  0.0  9.7  contig_15856    16357  16418  (10848) + TguERVL1_I-int    LTR/ERVL           2642   2697 (2778) 1649  
  249   27.6  3.5  0.0  contig_158601     584    641      (0) + CR1-Y_Pass        LINE/CR1           3676   3735   (53) 1650  
  452   23.8  3.8  0.0  contig_15871    14089  14193 (107327) C CR1-X3_Pass       LINE/CR1           (55)   4416   4308 1651  
  466   17.6  1.2  0.0  contig_15871    77000  77084  (44436) C CR1-X3_Pass       LINE/CR1           (68)   4403   4318 1652  
  232   16.3  0.0  0.0  contig_15874    29351  29393  (22069) C CR1-J2_Pass       LINE/CR1           (90)   4187   4145 1653  
  316   35.6  3.1  2.3  contig_15886    40069  40317  (24309) C CR1-Z2_Pass       LINE/CR1          (382)   2390   2140 1654  
  235   12.5  0.0  2.4  contig_15892    59580  59620   (1548) C CR1-K4_Tgu        LINE/CR1           (27)   4232   4193 1655  
  239   13.0  5.6  0.0  contig_159033     185    238    (127) C TguERV4b_LTR      LTR/ERV1           (81)    306    250 1656  
  254   15.2  0.0  9.8  contig_159080     324    374      (2) + CR1-J1_Pass       LINE/CR1           3941   3986    (7) 1657  
  267   16.9  1.7  1.7  contig_159103     304    363    (189) + TguLTRL4d         LTR/ERVL            729    788  (141) 1658  
  227    7.5  0.0  4.8  contig_15920     9610   9651  (13745) + TguLTRK7h         LTR/ERVK             91    130  (297) 1659  
  259   15.8  0.0  0.0  contig_15921    15035  15072    (277) + CR1-YB2_Pass      LINE/CR1           2618   2655 (1216) 1660  
  363   31.1  2.9  0.0  contig_15922   117623 117725  (23059) + CR1-YB2_Pass      LINE/CR1           1021   1126 (2745) 1661  
  226   16.2  0.0  0.0  contig_15922   126413 126449  (14335) C CR1-X1_Pass       LINE/CR1          (159)   4269   4233 1662  
  278   20.4 10.5  1.9  contig_15928     4527   4631  (44278) + TguLTR5a          LTR/ERVL              1    114  (457) 1663  
  246   23.6  0.0  0.0  contig_159303    1005   1059    (292) + CR1-J2_Pass       LINE/CR1           4198   4252   (25) 1664  
  240   18.2  4.5  0.0  contig_159303    1145   1188    (163) + CR1-J1_Pass       LINE/CR1           3948   3993    (0) 1665  
 1803   25.8  7.6  2.6  contig_15931    15665  16205  (22383) + TguLTRL4d         LTR/ERVL             95    662  (267) 1666  
  518   21.6  9.2  1.4  contig_159415       5    145    (524) C TguLTRL4d         LTR/ERVL          (134)    795    644 1667  
  292   25.5  3.0  5.0  contig_159415     183    281    (388) C TguLTRL4d         LTR/ERVL          (360)    569    473 1667  
  232   12.5  0.0  0.0  contig_159422       2     41    (793) + CR1-J2_Pass       LINE/CR1           4224   4263   (14) 1668  
  256   26.2  0.0  9.0  contig_15948    24442  24508   (4720) + CR1-J2_Pass       LINE/CR1           4200   4260   (17) 1669  
  355   20.2  9.6  4.8  contig_159493     127    230     (84) C TguLTR12          LTR/ERV1           (57)    698    590 1670  
  331   27.5  7.5  8.6  contig_1595     51192  51378   (9263) + TguLTR13e         LTR/ERV1            211    395   (61) 1671  
  305   22.0  8.7  1.1  contig_15955    42131  42237  (26141) C CR1-J2_Pass       LINE/CR1           (15)   4244   4125 1672  
  377   34.4  0.0  0.0  contig_1596      8990   9111  (37485) + CR1-X2_Pass       LINE/CR1           3462   3583  (839) 1673  
  250   32.7  9.9  0.7  contig_159610     338    488      (3) + CR1-J2_Pass       LINE/CR1           1787   1951 (2326) 1674  
  288   21.5  1.5  1.5  contig_159650       7     72    (559) C CR1-J2_Pass       LINE/CR1          (206)   4071   4006 1675  
  260   28.7  7.3  1.8  contig_159691       9    118    (628) C CR1-J3_Pass       LINE/CR1          (217)   4049   3934 1676  
  245   13.5  0.0  0.0  contig_1597     88750  88786  (67859) C CR1-J1_Pass       LINE/CR1          (135)   3858   3822 1677  
  251   18.4  0.0  0.0  contig_15971     2352   2400  (68028) C CR1-J2_Pass       LINE/CR1            (2)   4275   4227 1678  
  233   12.8  0.0  0.0  contig_15971    47566  47604  (22824) + CR1-I_Tgu         LINE/CR1           4231   4269   (16) 1679  
  262   28.2  0.0  2.7  contig_159721     701    773     (91) + TguLTRL4d         LTR/ERVL            134    204  (725) 1680  
  243   14.6  6.2  0.0  contig_15973    33788  33835   (2399) C CR1-J2_Pass       LINE/CR1            (1)   4276   4226 1681  
  273   27.5  0.0  0.0  contig_159924     282    350      (1) C CR1-YB2_Pass      LINE/CR1          (952)   2919   2851 1682  
  374   21.6  8.8  1.8  contig_1600     48805  48917    (118) C CR1-YB2_Pass      LINE/CR1         (2051)   1820   1700 1683  
  288   18.0  0.0  0.0  contig_16009    14592  14641   (2160) C CR1-X3_Pass       LINE/CR1          (476)   3995   3946 1684  
  371   14.6  0.0  0.0  contig_16009    14700  14754   (2047) C CR1-X3_Pass       LINE/CR1         (1603)   2868   2814 1684  
  271   30.3  8.3  0.0  contig_16011    48693  48801   (6244) C CR1-X2_Pass       LINE/CR1           (19)   4403   4286 1685  
  237    6.7  0.0  0.0  contig_16013    21752  21781    (667) + CR1-X1_Pass       LINE/CR1           4036   4065  (363) 1686  
  230   13.5  0.0  0.0  contig_16014     5114   5150  (33117) C CR1-X2_Pass       LINE/CR1            (2)   4420   4384 1687  
  322   18.5  0.0  0.0  contig_16019    20891  20944  (35054) C CR1-J1_Pass       LINE/CR1          (160)   3833   3780 1688  
  309   13.6  0.0  1.9  contig_160384     328    390      (1) + CR1-J1_Pass       LINE/CR1           3287   3330  (663) 1689  
  342   27.7 11.4  2.1  contig_16047      280    419  (25933) + TguLTRL4d         LTR/ERVL            555    707  (222) 1690  
  375   25.0  2.2  0.0  contig_16047      970   1061  (25291) + TguLTRL4d         LTR/ERVL            831    924    (5) 1690  
  329   23.2 22.4  0.7  contig_1605     11518  11660  (57757) C CR1-J2_Pass       LINE/CR1           (18)   4259   4086 1691  
  256   33.0  4.7  0.0  contig_1605     52961  53066  (16351) + CR1-Y_Pass        LINE/CR1           3637   3747   (41) 1692  
  325   18.1  5.4  2.7  contig_1605     69001  69074    (343) C TguERV4N2_LTR2    LTR/ERV1           (54)    450    375 1693  
  288   22.0  0.0  0.0  contig_160523      55    113    (474) + TguLTR5a          LTR/ERVL              3     61  (510) 1694  
  360   23.5 12.5  4.2  contig_160555     168    287    (182) + TguLTRL4d         LTR/ERVL            525    654  (275) 1695  
  266   21.2  1.2  2.4  contig_160555     387    468      (1) + TguLTRL4d         LTR/ERVL            691    771  (158) 1695  
  970   20.9 16.5  0.4  contig_16068    29907  30166  (25726) + CR1-Z2_Pass       LINE/CR1           2354   2655  (117) 1696  
  248   11.8  0.0  0.0  contig_1607     22229  22262  (48625) + CR1-J1_Pass       LINE/CR1           3836   3869  (124) 1697  
  249   24.6  6.6  0.0  contig_1607     56466  56526  (14361) + CR1-J2_Pass       LINE/CR1           4201   4265   (12) 1698  
  257   22.0  0.0  0.0  contig_160806     385    434      (0) + CR1-J1_Pass       LINE/CR1           3721   3770  (223) 1699  
  232   17.6  1.9  3.8  contig_16081      997   1049  (34087) + CR1-J1_Pass       LINE/CR1           3739   3790  (203) 1700  
  280   29.2  6.5  1.9  contig_16083    43749  43856   (9555) C CR1-J2_Pass       LINE/CR1         (1497)   2780   2668 1701  
  256   40.0  0.6  4.2  contig_160942    3345   3511    (281) + polypyrimidine    Low_complexity        1    161    (0) 1702  
  286   25.0 13.4  1.0  contig_16095     6250   6346  (49085) C CR1-J2_Pass       LINE/CR1           (11)   4266   4158 1703  
  217   45.2  0.0  0.0  contig_160972       1     93   (1817) + (CTG)n            Simple_repeat         3     95    (0) 1704  
  233   24.4  4.4  4.4  contig_161      25441  25530  (39319) C CR1-I_Tgu         LINE/CR1          (348)   3937   3848 1705  
  253   37.9  1.5  7.6  contig_1610     17433  17629 (120338) C TguLTR5a          LTR/ERVL           (84)    487    303 1706  
  226   17.1  0.0  0.0  contig_1610     94708  94748  (43219) + TguERVK6-int      LTR/ERVK           5060   5100 (3236) 1707  
  253   17.9  1.7  3.5  contig_16100    22785  22842   (6341) + CR1-I_Tgu         LINE/CR1           4211   4267   (18) 1708  
  517   29.6  0.0  0.0  contig_161016       4    135    (204) C CR1-X3_Pass       LINE/CR1         (1419)   3052   2921 1709  
  227   27.6  0.0  0.0  contig_16105    26316  26373   (4818) + CR1-J2_Pass       LINE/CR1           4205   4262   (15) 1710  
  365   34.9  3.9  1.2  contig_161068      13    267    (909) C TguERV2_I-int     LTR/ERV1         (3664)   3337   3076 1711  
  296   22.2  2.9  4.8  contig_161068     569    672    (504) C TguERV1_I-int     LTR/ERV1         (4975)   4748   4647 1712  
  278   22.9  0.0  0.0  contig_161094     294    341      (0) + CR1-J1_Pass       LINE/CR1           3722   3769  (224) 1713  
  470   25.5  6.6  4.1  contig_1611     33351  33546  (25105) + TguLTR13b         LTR/ERV1            230    430   (41) 1714  
  409   16.9  4.4  2.2  contig_16110    24359  24449  (31208) C CR1-X3_Pass       LINE/CR1           (54)   4417   4325 1715  
  227   20.9  1.5  1.5  contig_16116    36634  36701   (5860) C CR1-YB2_Pass      LINE/CR1          (630)   3241   3174 1716  
  281   17.5  5.3  0.0  contig_161221     206    262    (121) C CR1-K4_Tgu        LINE/CR1            (0)   4259   4200 1717  
  327   16.2  9.6  7.7  contig_16125     6928   7051   (5966) C TguERV4N2_LTR2    LTR/ERV1           (51)    453    259 1718  
  358   27.1  0.0  0.0  contig_16128    53780  53864  (52060) + CR1-J2_Pass       LINE/CR1           4187   4271    (6) 1719  
  244   19.6  0.0  0.0  contig_16128    74443  74488  (31436) C CR1-J1_Pass       LINE/CR1            (7)   3986   3941 1720  
  292   27.3  2.6  0.0  contig_16137    22601  22677   (2985) + CR1-X3_Pass       LINE/CR1           4090   4168  (303) 1721  
  204   52.2  0.0  0.0  contig_16140     1544   1612    (177) + polypyrimidine    Low_complexity        2     70    (0) 1722  
  367   17.0  6.5  4.3  contig_16142    54091  54182  (61217) C CR1-X3_Pass       LINE/CR1           (67)   4404   4311 1723  
  229   10.0  0.0  0.0  contig_16148    13615  13644  (10282) C CR1-J1_Pass       LINE/CR1          (355)   3638   3609 1724  
  248   26.0  9.1  0.0  contig_16149      106    182    (462) C TguLTR5c          LTR/ERVL          (438)    148     65 1725  
  304   26.1  0.0  6.3  contig_16151    23568  23694  (24300) + TguLTRL4a         LTR/ERVL            208    326  (828) 1726  
  244   12.1  0.0  0.0  contig_16156    17209  17241  (11197) C CR1-J3_Pass       LINE/CR1          (261)   4005   3973 1727  
  247   26.3  0.0  0.0  contig_16156    20325  20381   (8057) C CR1-J1_Pass       LINE/CR1           (13)   3980   3924 1728  
  390   25.7  2.9  0.0  contig_16157    56068  56172   (7792) C CR1-J2_Pass       LINE/CR1            (9)   4268   4161 1729  
  218   65.1  0.0  0.0  contig_161600    1072   1220      (1) + (TATATG)n         Simple_repeat         6    154    (0) 1730  
  254   21.3  0.0  0.0  contig_16162      328    388      (0) + CR1-J2_Pass       LINE/CR1           3540   3600  (677) 1731  
  331   27.3  2.7  0.9  contig_161633       2    112    (356) + TguERVL1_I-int    LTR/ERVL           5202   5314  (161) 1732  
  231   12.9 31.4  0.0  contig_16171    14939  15008   (3599) + CR1-J3_Pass       LINE/CR1           4161   4252   (14) 1733  
  264   27.8  9.0  3.0  contig_161714     172    271    (122) + CR1-J2_Pass       LINE/CR1           4147   4252   (25) 1734  
  234   27.3  4.5  0.0  contig_16175    32312  32377  (15486) + CR1-X1_Pass       LINE/CR1           4192   4260  (168) 1735  
  311   26.3  1.3  0.0  contig_16184    18469  18544   (3157) C CR1-J2_Pass       LINE/CR1           (16)   4261   4185 1736  
  569   34.5  6.0  3.8  contig_161870       7    458    (123) C TguERVK9_I-int    LTR/ERVK          (516)   5562   5101 1737  
  267   22.0  0.0  0.0  contig_16188        1     50  (71608) + CR1-YB2_Pass      LINE/CR1           2636   2685 (1186) 1738  
  252   25.3  5.0  1.2  contig_161942      29    108    (297) + CR1-J2_Pass       LINE/CR1           4098   4180   (97) 1739  
  252   19.1  0.0  0.0  contig_161984     310    351     (24) C CR1-J1_Pass       LINE/CR1           (11)   3982   3941 1740  
  242   14.9  2.0  4.1  contig_16203    21107  21155  (19433) + CR1-Z2_Pass       LINE/CR1           2707   2754   (18) 1741  
  308   31.1  7.6  0.0  contig_162044      84    202    (163) + CR1-Y_Pass        LINE/CR1            978   1105 (2683) 1742  
  264   36.9  6.0  0.7  contig_162132     209    358    (470) C CR1-Y_Pass        LINE/CR1          (992)   2796   2639 1743  
  268   12.8 29.8  0.0  contig_162185      33    126    (327) + CR1-J2_Pass       LINE/CR1           4147   4268    (9) 1744  
  339   26.4  1.1  3.2  contig_16234     1966   2059  (16020) + TguLTRL4d         LTR/ERVL             57    148  (781) 1745  
  246   35.6  2.5  1.7  contig_16243    40693  40812     (48) C TguLTRL4c         LTR/ERVL           (32)   1067    947 1746  
  404   31.3  4.0  1.3  contig_1625     96502  96650 (129939) + CR1-J2_Pass       LINE/CR1           4117   4269    (8) 1747  
  650   25.1 13.8  0.7  contig_162525       1    326    (236) + CR1-J2_Pass       LINE/CR1           3859   4251   (26) 1748  
  281   16.0  0.0  0.0  contig_1627    122811 122860  (29470) + CR1-X2_Pass       LINE/CR1           4354   4403   (19) 1749  
  235   28.0 15.7  0.9  contig_162714       1    108    (362) C CR1-X3_Pass       LINE/CR1         (1331)   3140   3017 1750  
  308   22.2 11.1  0.0  contig_16274     8590   8679   (6147) C CR1-X1_Pass       LINE/CR1           (11)   4417   4318 1751  
  232   28.2  7.0  0.0  contig_16289   127382 127452  (50133) + CR1-L1_Tgu        LINE/CR1           2884   2959 (1313) 1752  
  255   24.1  5.1  0.0  contig_162893     170    248    (306) + CR1-J2_Pass       LINE/CR1           4185   4267   (10) 1753  
  458   27.8  3.7  0.8  contig_16291    29918  30051  (50385) + CR1-J1_Pass       LINE/CR1            292    429 (3564) 1754  
  382   19.1  0.0  6.7  contig_16291    57786  57875  (22561) C TguLTR13c         LTR/ERV1           (36)    460    377 1755  
  323   19.0  0.0  0.0  contig_162998      40     97    (352) C CR1-J2_Pass       LINE/CR1           (17)   4260   4203 1756  
  367   23.1  0.0  3.2  contig_1630     86610  86703  (18225) + CR1-J2_Pass       LINE/CR1           4187   4277    (0) 1757  
  231   20.6 14.3  0.0  contig_16316    20477  20539  (41027) + CR1-Y_Pass        LINE/CR1           2505   2576 (1212) 1758  
  235   19.1  0.0  0.0  contig_163199      62    103   (1045) + CR1-X2_Pass       LINE/CR1           3277   3318 (1104) 1759  
  242   26.9 12.8  0.9  contig_16328     5755   5863 (233211) C TguLTR5b          LTR/ERVL           (22)    574    453 1760  
  460   29.9  3.1  0.0  contig_16328   167416 167542  (71532) C CR1-Z2_Pass       LINE/CR1          (102)   2670   2540 1761  
  253   26.8  1.4  0.0  contig_16328   168349 168419  (70655) C CR1-Z2_Pass       LINE/CR1         (1674)   1098   1027 1761  
  495   28.1  0.0  0.0  contig_1633         1    128    (470) C TguERV4N1_I-int   LTR/ERV1         (4387)   3837   3710 1762  
  704   25.3  0.6  0.6  contig_1633       217    383    (215) C TguERV4N1_I-int   LTR/ERV1         (3149)   2627   2461 1762  
  787   22.6  0.6  0.6  contig_1633       404    568     (30) C TguERV4_I-int     LTR/ERV1         (4558)   3666   3502 1763  
  241   27.2  0.9  3.7  contig_16331    13067  13173  (10851) + CR1-X1_Pass       LINE/CR1           3200   3303 (1125) 1764  
  249   18.0  0.0  0.0  contig_16342    76005  76054  (12434) C CR1-J2_Pass       LINE/CR1          (103)   4174   4125 1765  
  231   28.1  0.0  0.0  contig_16349    18366  18422   (4749) C CR1-Y_Pass        LINE/CR1            (8)   3780   3724 1766  
  416   30.0  9.4  1.6  contig_163497     835   1088     (83) + CR1-X3_Pass       LINE/CR1           2446   2719 (1752) 1767  
  283   22.4  0.0  2.9  contig_1635     95533  95601  (18541) + CR1-I_Tgu         LINE/CR1           4198   4264   (21) 1768  
  227   35.0  2.6  0.0  contig_16359    37186  37302  (37175) C CR1-I_Tgu         LINE/CR1          (350)   3935   3816 1769  
  303   27.8  7.7  1.7  contig_16374     9498   9614  (11822) + TguLTRL4b         LTR/ERVL            221    344  (720) 1770  
  235   21.5  3.1  0.0  contig_163798      19     83    (379) C CR1-X3_Pass       LINE/CR1         (2596)   1875   1809 1771  
  230   26.2  1.6  0.0  contig_163803     326    386     (18) + CR1-Z2_Pass       LINE/CR1           2704   2765    (7) 1772  
  435   20.7  1.1  0.0  contig_163912     517    603      (0) + CR1-X3_Pass       LINE/CR1           4284   4371  (100) 1773  
  249   36.1  2.8  3.1  contig_16392     9554   9804  (11895) C CR1-L2_Tgu        LINE/CR1         (1196)   3052   2812 1774  
  304   22.6 11.6  2.1  contig_16400    11693  11787 (196842) C CR1-YB2_Pass      LINE/CR1         (1371)   2500   2397 1775  
  276   23.0  5.3  1.3  contig_16400   202837 202911   (5718) + TguLTR5a          LTR/ERVL            267    344  (227) 1776  
  428   28.2 14.2  2.8  contig_16406    73335  73546  (30132) C TguLTRL4c         LTR/ERVL          (634)    465    230 1777  
  304   23.3  3.2  0.0  contig_164226       2     78    (501) C CR1-J1_Pass       LINE/CR1          (130)   3863   3803 1778  
  226   22.6  0.0  1.9  contig_16430    37708  37761  (45454) C CR1-K4_Tgu        LINE/CR1           (11)   4248   4196 1779  
  479   23.5 10.7  0.7  contig_16434     1570   1719   (6735) + TguLTRL4d         LTR/ERVL            130    294  (635) 1780  
  229   26.1 14.9  2.1  contig_16455     7222   7315  (14091) C CR1-I_Tgu         LINE/CR1          (430)   3855   3750 1781  
  348   30.8  0.0  0.0  contig_164553     256    346      (0) C CR1-X3_Pass       LINE/CR1          (487)   3984   3894 1782  
  302   26.3 20.8  2.0  contig_16470    53331  53431  (17760) C CR1-J1_Pass       LINE/CR1         (1408)   2585   2466 1783  
  226   12.8  0.0  9.3  contig_164749     866    908    (440) + TguLTRK7d         LTR/ERVK             62    100  (303) 1784  
  241   19.1  2.1  0.0  contig_16488    68836  68882  (53404) C CR1-Y_Pass        LINE/CR1           (20)   3768   3721 1785  
  517   30.3  0.5  1.5  contig_1649     17259  17456  (61258) C TguERV2_I-int     LTR/ERV1         (6418)    583    388 1786  
  289   15.8 17.5  0.0  contig_16491    27337  27393   (5126) + CR1-X1_Pass       LINE/CR1           3565   3631  (797) 1787  
  394   17.1  8.8  7.9  contig_164934     225    338     (16) + TguERV4N2_LTR2    LTR/ERV1            339    453   (51) 1788  
  225   12.2  0.0  2.4  contig_165      98465  98506 (120494) + TguLTRK1_I        LTR/ERVK           6372   6412 (1186) 1789  
  235   25.5  0.0  0.0  contig_165     134276 134326  (84674) + CR1-Z2_Pass       LINE/CR1           1518   1568 (1204) 1790  
  315   28.3  4.1  2.4  contig_165044     291    413    (117) C CR1-J1_Pass       LINE/CR1           (15)   3978   3854 1791  
  274   28.9  9.4  1.9  contig_165113     207    312     (30) C CR1-YB2_Pass      LINE/CR1         (2483)   1388   1275 1792  
  243   28.0 13.7  2.0  contig_165114      31    132    (206) + CR1-YB2_Pass      LINE/CR1           1275   1388 (2483) 1793  
  242   25.0  0.0  2.7  contig_1652     98367  98440 (331160) C CR1-J2_Pass       LINE/CR1           (21)   4256   4185 1794  
  278   20.8  1.9  0.0  contig_1652    379817 379869  (49731) + CR1-X2_Pass       LINE/CR1           4353   4406   (16) 1795  
  280   26.2  0.0  0.0  contig_1652    406550 406610  (22990) + CR1-X3_Pass       LINE/CR1           3863   3923  (548) 1796  
  297   20.7  1.1  5.4  contig_16524        4     95    (378) + TguERV6_LTR2      LTR/ERV1            339    426  (170) 1797  
  231   19.3  7.0  0.0  contig_16529     3114   3170  (43276) + CR1-J2_Pass       LINE/CR1           4043   4103  (174) 1798  
  360   19.6 16.1  0.0  contig_16529     3351   3462  (42984) + CR1-J2_Pass       LINE/CR1           4131   4260   (17) 1798  
  226    3.6  0.0  0.0  contig_16529    34279  34306  (12140) C TguSINE1          SINE/tRNA-CR1      (21)    116     89 1799  
  356   29.5  2.3  1.5  contig_16530   101719 101849   (7125) C CR1-YB2_Pass      LINE/CR1          (538)   3333   3202 1800  
  242   17.0  5.6  1.9  contig_16534    16926  16979  (69613) C TguLTRK7p         LTR/ERVK          (216)    145     90 1801  
  290   18.6  6.8  0.0  contig_165395     103    161    (399) + TguERV4b_LTR      LTR/ERV1            255    317   (70) 1802  
  270   16.0  0.0  0.0  contig_1654     10112  10161  (19161) + CR1-J2_Pass       LINE/CR1           4040   4089  (188) 1803  
  407   20.2  5.4  1.8  contig_165412      67    177    (142) C CR1-J2_Pass       LINE/CR1            (3)   4274   4160 1804  
 1472   36.4  1.9  2.5  contig_1655       351    985   (2552) + TguERV6_I-int     LTR/ERV1            959   1589 (6493) 1805  
  280   14.3 12.5  1.6  contig_16556      842    905   (1069) C TguERV4N2_LTR2    LTR/ERV1           (54)    450    380 1806  
  261   29.0  0.0  0.0  contig_1656     58974  59042   (3132) + CR1-YB2_Pass      LINE/CR1           2473   2541 (1330) 1807  
  227   31.7  3.8  0.9  contig_16565     2794   2898  (12502) + CR1-J2_Pass       LINE/CR1           4042   4149  (128) 1808  
  368   25.8 14.3  0.8  contig_16573    15835  15967  (12118) + TguLTRL4d         LTR/ERVL             18    168  (761) 1809  
  201   47.5  0.0  0.0  contig_16575      672    772   (1196) + (TA)n             Simple_repeat         2    102    (0) 1810  
  449   20.8 13.2  3.7  contig_1658     15727  15941  (27404) + TguLTR13d         LTR/ERV1            225    463   (33) 1811  
  281   33.1  3.6  3.0  contig_16599      760    927  (56466) + CR1-I_Tgu         LINE/CR1           3943   4111  (174) 1812  
  250   23.3 15.6  0.0  contig_1660     59985  60074  (12841) C CR1-K1_Tgu        LINE/CR1           (57)   4185   4082 1813  
  445   21.3  4.3  0.0  contig_16608     1259   1352  (12955) + CR1-X3_Pass       LINE/CR1           4218   4315  (156) 1814  
  261   18.8  0.0  0.0  contig_166088     338    385    (197) C CR1-J2_Pass       LINE/CR1           (91)   4186   4139 1815  
  227   13.9  0.0  0.0  contig_166104     284    319      (1) C CR1-Y_Pass        LINE/CR1           (12)   3776   3741 1816  
  237   16.3  7.0  4.1  contig_16621     4498   4583   (1803) + CR1-K1_Tgu        LINE/CR1           3596   3690  (561) 1817  
  244   24.5  0.0  0.0  contig_16621     4807   4855   (1531) + CR1-K4_Tgu        LINE/CR1           3599   3647  (612) 1818  
  238   16.7  0.0  9.1  contig_16628    19712  19777   (5244) C TguERV4b_LTR      LTR/ERV1           (75)    312    270 1819  
  282   13.9  0.0  0.0  contig_166287     371    413    (203) + CR1-X3_Pass       LINE/CR1           4327   4369  (102) 1820  
  340   28.1  0.0  0.0  contig_16630    32332  32413   (3077) + CR1-J1_Pass       LINE/CR1           3729   3810  (183) 1821  
  855   28.3  6.8  0.7  contig_166327       2    282    (141) C TguERV4N2_I-int   LTR/ERV1         (6840)   1338   1041 1822  
  550   26.7  9.7  0.5  contig_16635      298    504  (19880) + TguLTRL4d         LTR/ERVL              4    229  (700) 1823  
  852   26.5  6.5  5.8  contig_16635      558    882  (19502) + TguLTRL4d         LTR/ERVL            438    764  (165) 1823  
  268   20.0  4.2  1.4  contig_16643      890    960  (18974) + CR1-X3_Pass       LINE/CR1           4364   4436   (35) 1824  
  231   35.5  0.0  0.0  contig_16657    23576  23651    (664) + CR1-Y_Pass        LINE/CR1           3258   3333  (455) 1825  
  244   20.6  4.5  4.5  contig_1666      8336   8401  (93734) C CR1-Y1_Aves       LINE/CR1           (18)   3321   3256 1826  
  563   22.8  0.8  0.0  contig_16667    16840  16962  (19587) + CR1-X3_Pass       LINE/CR1           4299   4422   (49) 1827  
  260   13.2  3.6  3.6  contig_16668    19554  19608   (6308) C CR1-J3_Pass       LINE/CR1           (18)   4248   4194 1828  
  287   13.7 15.7  0.0  contig_16676     1027   1077  (13199) C CR1-J1_Pass       LINE/CR1           (12)   3981   3923 1829  
  341   16.8 18.8  0.0  contig_16679    10382  10482  (29716) C CR1-J2_Pass       LINE/CR1           (10)   4267   4148 1830  
  387   27.4  4.3  2.2  contig_16686      187    324    (264) C TguERV7k_I-int    LTR/ERV1         (1445)   4829   4689 1831  
  228   15.1  5.6  1.9  contig_16687     7037   7090  (93444) C CR1-J3_Pass       LINE/CR1            (8)   4258   4203 1832  
  236   37.1  0.8  2.5  contig_16693    45209  45327  (49283) C CR1-Z1_Pass       LINE/CR1          (367)   2405   2289 1833  
  226   38.1  1.5  1.5  contig_16693    57876  58011  (36599) C CR1-Z2_Pass       LINE/CR1          (381)   2391   2256 1834  
  242   33.0  5.5  0.0  contig_16694    26226  26334  (28732) + CR1-X3_Pass       LINE/CR1           4305   4419   (52) 1835  
  226   23.3  0.0  0.0  contig_166960       2     44   (5466) C CR1-Y_Pass        LINE/CR1          (299)   3489   3447 1836  
  259   32.2  2.3  0.0  contig_16699     2817   2903   (3038) C CR1-Y1_Aves       LINE/CR1         (1352)   1987   1899 1837  
  278   23.5 19.1  0.0  contig_16701    11265  11379  (15360) C CR1-J1_Pass       LINE/CR1          (161)   3832   3696 1838  
  271   17.3  0.0  1.9  contig_16701    11424  11476  (15263) C CR1-J2_Pass       LINE/CR1           (14)   4263   4212 1839  
  247   17.8  0.0  0.0  contig_167052    5582   5631      (0) + CR1-Y_Pass        LINE/CR1           3353   3390  (398) 1840  
  426   24.1 15.8  5.6  contig_167081     120    333     (50) + TguLTR13d         LTR/ERV1            205    449   (34) 1841  
  329   24.0  4.2  0.0  contig_16714    12901  12996  (35640) C TguLTR12          LTR/ERV1            (0)    755    656 1842  
  325   26.6  1.3  0.0  contig_16721    10190  10268   (9896) + CR1-X1_Pass       LINE/CR1           4347   4426    (2) 1843  
  235   27.9  0.0  0.0  contig_167304     240    300     (28) C CR1-J2_Pass       LINE/CR1           (11)   4266   4206 1844  
  304   30.2 16.7  0.0  contig_16732      584    709  (11945) C CR1-X3_Pass       LINE/CR1          (523)   3948   3802 1845  
  263   12.5  0.0  0.0  contig_167362     624    663    (133) + CR1-Z2_Pass       LINE/CR1           2733   2772    (0) 1846  
  237    7.5 22.5  0.0  contig_16741     9506   9545  (23588) C CR1-Y_Pass        LINE/CR1            (6)   3782   3734 1847  
  344   34.0  3.9  0.0  contig_16742      249    351    (298) + CR1-J2_Pass       LINE/CR1           3918   4024  (253) 1848  
  219   47.8  0.8  3.4  contig_167497    1550   1668    (132) + (TATATG)n         Simple_repeat         5    120    (0) 1849  
  270   21.0  1.6  0.0  contig_16750    27643  27704  (48145) C CR1-X3_Pass       LINE/CR1           (55)   4416   4354 1850  
  361   30.3 12.9  0.0  contig_16754      909   1179  (32980) + CR1-J2_Pass       LINE/CR1           3970   4275    (2) 1851  
  357   27.9  8.0  7.1  contig_16761    64353  64591   (8671) C TguERVK9_I-int    LTR/ERVK         (2000)   4078   3838 1852  
  321   30.3 10.9  0.6  contig_167641     220    375      (7) C CR1-X2_Pass       LINE/CR1          (690)   3732   3561 1853  
  248   28.7 10.4  4.7  contig_16768    38225  38330 (179790) C TguLTRL4d         LTR/ERVL          (464)    635    524 1854  
  336   23.8 11.7  1.9  contig_16768    38476  38578 (179542) C TguLTRL4d         LTR/ERVL          (738)    191     79 1854  
  295   29.9  3.1  0.0  contig_167807     100    196    (491) C CR1-X2_Pass       LINE/CR1         (1325)   3097   2998 1855  
  259   27.1  4.2  9.6  contig_16782    27312  27478  (52528) + CR1-YB2_Pass      LINE/CR1           3680   3837   (34) 1856  
  541   30.5  7.0  0.9  contig_16782    77284  77511   (2495) C CR1-X2_Pass       LINE/CR1          (909)   3513   3272 1857  
  341   25.4  0.0  0.0  contig_168137     304    374      (4) C CR1-X1_Pass       LINE/CR1          (304)   4124   4054 1858  
  230   25.4  0.0  0.0  contig_16814     1463   1517  (18689) C TguLTRL1a1        LTR/ERVL          (271)    372    318 1859  
  630   35.0  5.9  0.0  contig_16822     6174   6410  (92408) + CR1-Y_Pass        LINE/CR1            304    554 (3234) 1860  
  274   18.9  7.5  0.0  contig_16822    55146  55198  (43620) + TguLTR5c          LTR/ERVL            383    439  (147) 1861  
  243   31.6  0.0  1.2  contig_168364     459    538    (178) C CR1-J1_Pass       LINE/CR1         (1613)   2380   2302 1862  
  370   26.4 11.5  0.8  contig_168388       3    124    (330) C CR1-J2_Pass       LINE/CR1          (203)   4074   3940 1863  
  215   55.0  0.0  0.0  contig_168390     427    537    (805) + (TA)n             Simple_repeat         2    112    (0) 1864  
  588   17.6  3.3  2.5  contig_168429     273    394      (0) C CR1-X3_Pass       LINE/CR1           (37)   4434   4312 1865  
  254   27.4  8.7  1.7  contig_168486      13    127    (184) + TguLTRL4c         LTR/ERVL            866    988  (111) 1866  
  435   25.5  5.1  0.0  contig_168561       1     98    (619) + CR1-J1_Pass       LINE/CR1           3631   3733  (260) 1867  
  238   27.5  1.2  1.2  contig_168561     141    221    (496) C TguLTRK2d_I       LTR/ERVK          (650)   4613   4533 1868  
  295   26.1  1.4  0.0  contig_16861     9508   9576  (46924) + CR1-Z2_Pass       LINE/CR1           2071   2140  (632) 1869  
  292   28.4 10.8  1.6  contig_16861    15787  15915  (40585) + CR1-I_Tgu         LINE/CR1           3015   3155 (1130) 1870  
  353   19.5  2.5  4.9  contig_16861    43513  43593  (12907) + TguSINE1          SINE/tRNA-CR1        56    134    (3) 1871  
  230   49.3  0.0  0.0  contig_168615     506    578    (159) + (TA)n             Simple_repeat         2     74    (0) 1872  
  227   28.1  0.0  0.0  contig_168617     308    371    (216) + CR1-Z1_Pass       LINE/CR1           2623   2686   (86) 1873  
  398   32.1  5.0  5.6  contig_16864    11779  11976 (145362) C TguLTR5c          LTR/ERVL            (2)    584    388 1874  
  510   28.5  6.1  1.5  contig_16865     1494   1689     (52) + TguERV4_I-int     LTR/ERV1           4527   4731 (3493) 1875  
  454   15.9  6.6  3.3  contig_16867     4943   5033  (38344) C TguLTR5a          LTR/ERVL          (475)     96      3 1876  
  535   19.9 13.5  1.5  contig_16867    18116  18248  (25129) C CR1-Y_Pass        LINE/CR1         (1448)   2340   2192 1877  
  272   33.1 11.4  1.5  contig_168675     272    403     (44) C CR1-J2_Pass       LINE/CR1           (33)   4244   4100 1878  
  336   28.7  2.7  2.7  contig_16869    28878  28988  (50520) + CR1-J2_Pass       LINE/CR1           4157   4267   (10) 1879  
  312   14.9  0.0  0.0  contig_168770       4     50    (467) C CR1-J1_Pass       LINE/CR1           (98)   3895   3849 1880  
  240   29.8  1.9  0.0  contig_16878    10630  10733   (1231) C TguERV3_I-int     LTR/ERV1         (2848)   6341   6236 1881  
  251   16.9 18.5  0.0  contig_16883    56095  56159      (0) C CR1-J2_Pass       LINE/CR1           (98)   4179   4103 1882  
  228    8.6  2.9  0.0  contig_16885    13504  13538   (3959) C TguERV6_I-int     LTR/ERV1         (1467)   6615   6580 1883  
  690   28.3  9.5  3.1  contig_16888   145403 145719  (10086) C TguLTRL4c         LTR/ERVL           (48)   1051    715 1884  
  680   25.0 12.7  2.3  contig_1690    181964 182184 (137270) C CR1-X3_Pass       LINE/CR1           (35)   4436   4193 1885  
  333   24.8  2.6  0.9  contig_1690    302797 302910  (16544) C CR1-J2_Pass       LINE/CR1            (7)   4270   4155 1886  
  285   14.5  6.5  0.0  contig_16903      308    369   (3704) + TguERV4b_LTR      LTR/ERV1            252    317   (70) 1887  
  225   31.1  3.2  2.4  contig_16906     3410   3534  (22110) C CR1-Z1_Pass       LINE/CR1          (567)   2205   2080 1888  
  392   33.6  4.4  3.5  contig_16906    19200  19475   (6169) C TguERV2_I-int     LTR/ERV1         (2422)   4579   4360 1889  
  257   31.2  0.0  1.3  contig_16906    20262  20339   (5305) C TguERV2_I-int     LTR/ERV1         (4087)   5102   5026 1889  
  299   26.8  3.7  0.0  contig_16911    15552  15633  (18335) C CR1-J2_Pass       LINE/CR1            (6)   4271   4187 1890  
  462   26.9  8.8  9.7  contig_169169       1    322      (0) + TguERV4_I-int     LTR/ERV1           4528   4962 (2289) 1891  
  260   28.1  3.1  0.0  contig_169170     168    231    (216) C CR1-Y_Pass        LINE/CR1          (112)   3676   3611 1892  
  256   15.6  0.0  4.3  contig_16929    11488  11534  (53725) C CR1-J1_Pass       LINE/CR1            (6)   3987   3943 1893  
  507   18.9  3.6  0.9  contig_16929    64272  64383    (876) + CR1-X3_Pass       LINE/CR1           4301   4415   (56) 1894  
  226   18.6  0.0  4.4  contig_16935    32368  32412  (16663) + TguERV3_I-int     LTR/ERV1           1397   1439 (7750) 1895  
  227   26.5  4.4  0.0  contig_16935    48916  48983     (92) + CR1-J2_Pass       LINE/CR1           4177   4247   (30) 1896  
  273   16.0  0.0  3.9  contig_16936     9785   9836   (5783) C TguLTR5a          LTR/ERVL          (521)     50      1 1897  
  232   19.1  1.5  4.5  contig_16944     9755   9820   (2355) + CR1-K4_Tgu        LINE/CR1           1823   1886 (2373) 1898  
  309   21.2  2.5  3.8  contig_169461     845    945    (206) C TguERVK9_I-int    LTR/ERVK          (244)   5834   5763 1899  
  427   20.4  1.1  1.1  contig_16951      519    607  (23617) + TguLTRL4d         LTR/ERVL            802    890   (39) 1900  
  635   25.5  7.2  3.1  contig_16953        2    195    (309) + TguERV5_I-int     LTR/ERV1           5168   5369 (2654) 1901  
  347   25.4  4.4  0.0  contig_169581     128    241    (118) C CR1-J2_Pass       LINE/CR1           (20)   4257   4139 1902  
  288   29.7  5.5  0.0  contig_16968    45263  45353  (17254) + TguLTR5a          LTR/ERVL              2     97  (474) 1903  
  489   20.4  5.4  0.0  contig_16968    45385  45477  (17130) + TguLTR5a          LTR/ERVL            270    367  (204) 1903  
  588   19.6 22.6  0.0  contig_16968    50501  50668  (11939) + CR1-X3_Pass       LINE/CR1           4223   4428   (43) 1904  
  313   25.4  5.4  7.3  contig_16973     3812   4077   (5799) C TguERV4b_LTR      LTR/ERV1           (56)    448    202 1905  
  416   15.3  8.2  0.0  contig_16980    20264  20348   (3498) C CR1-X3_Pass       LINE/CR1           (50)   4421   4330 1906  
  241    0.0  8.6  2.9  contig_169999      45     79    (365) C CR1-Z1_Pass       LINE/CR1          (357)   2415   2379 1907  
  229   24.3  3.1 15.8  contig_170035      39    165    (248) + TguLTRL4a         LTR/ERVL            387    497  (657) 1908  
  262   22.4  2.9  1.5  contig_1701     11086  11153 (109389) + CR1-J2_Pass       LINE/CR1           4204   4272    (5) 1909  
  226   29.2  2.8  0.0  contig_17010     1964   2035   (3797) + CR1-J2_Pass       LINE/CR1           4189   4262   (15) 1910  
  363   25.4  8.4  0.6  contig_17014     2463   2628   (8453) C CR1-J2_Pass       LINE/CR1           (78)   4199   4021 1911  
  330   20.3  0.0  3.3  contig_1702     98558  98618  (98540) C TguLTRL4d         LTR/ERVL          (422)    507    449 1912  
  461   23.1  0.0  5.5  contig_17022     7750   7859   (1567) C CR1-X3_Pass       LINE/CR1           (55)   4416   4313 1913  
  225   19.1  0.0  0.0  contig_17025    24157  24198    (148) C CR1-X2_Pass       LINE/CR1          (178)   4244   4203 1914  
  245   23.3  5.5  0.0  contig_17026    15377  15449   (4386) C CR1-J2_Pass       LINE/CR1           (30)   4247   4171 1915  
  311   30.9  5.8  7.6  contig_17029    11912  12135  (25580) + TguERV1_I-int     LTR/ERV1           5222   5441 (3748) 1916  
  443   29.6  1.9  0.6  contig_17029    12172  12331  (25384) + TguERV1_I-int     LTR/ERV1           6074   6235 (3488) 1916  
  403   25.0  4.9  1.4  contig_170397     195    336     (25) + CR1-X3_Pass       LINE/CR1           4156   4302  (169) 1917  
  675   17.8  3.9  0.8  contig_17042     9743   9872  (10206) + CR1-Z2_Pass       LINE/CR1           2633   2766    (6) 1918  
  546   23.5  2.5  0.0  contig_17046     4584   4702   (8463) + CR1-X3_Pass       LINE/CR1           4091   4212  (259) 1919  
  237   21.4  0.0  0.0  contig_170513       1     42    (398) + CR1-J1_Pass       LINE/CR1           3948   3989    (4) 1920  
  233   25.3 13.7  0.0  contig_17052     2818   2912  (13575) + CR1-X3_Pass       LINE/CR1           3407   3514  (957) 1921  
  247   29.8  6.0  0.0  contig_17063      390    473    (354) + TguERVL1_I-int    LTR/ERVL           4044   4132 (1343) 1922  
  251   26.7 10.6  2.4  contig_170714     192    314     (50) + CR1-X3_Pass       LINE/CR1           4194   4326  (145) 1923  
  235   18.1  3.9  7.7  contig_1708     21546  21623  (54538) C TguERV7_I-int     LTR/ERV1         (1077)   6174   6100 1924  
  238   11.4  0.0  0.0  contig_17086    25477  25511  (22876) + CR1-J2_Pass       LINE/CR1           4227   4261   (16) 1925  
  299   18.4  0.0  0.2  contig_1709     38427  38500  (37905) C CR1-I_Tgu         LINE/CR1          (137)   4148   4087 1926  
  329   20.9  0.0  0.0  contig_1709     49244  49310  (27095) C CR1-J2_Pass       LINE/CR1           (23)   4254   4188 1927  
  707   38.9  4.9  5.1  contig_17099     2772   3419  (18535) C TguERV3_I-int     LTR/ERV1         (3016)   6173   5527 1928  
 2211   49.7  4.2  3.4  contig_17099     4007   6525  (15429) C TguERV3_I-int     LTR/ERV1         (4110)   5079   2540 1928  
  348   29.1  0.0  1.0  contig_17099     6670   6773  (15181) C TguERV1_I-int     LTR/ERV1         (7038)   2685   2583 1929  
  244   28.2  2.8  1.4  contig_17099    15304  15447   (6507) C X6A_LINE          LINE/CR1           (97)    161     16 1930  
  281   22.7 13.7  2.3  contig_17114    14282  14412  (27424) C CR1-J2_Pass       LINE/CR1           (10)   4267   4122 1931  
  287   26.8 11.9  1.5  contig_171217      56    256     (50) C CR1-J2_Pass       LINE/CR1            (0)   4277   4056 1932  
  380   29.1  5.0  4.5  contig_17122     7351   7548  (14739) + TguERV2_I-int     LTR/ERV1           4259   4457 (2544) 1933  
  248   36.9  4.0  0.7  contig_17124     2877   3026  (46268) + TguLTRL1_I        LTR/ERVL           3997   4151  (264) 1934  
  239   27.4  1.4  1.4  contig_17127    15756  15829  (26398) + CR1-YB2_Pass      LINE/CR1           3791   3864    (7) 1935  
  325   19.4  7.5  0.0  contig_171327     449    515    (564) C CR1-J2_Pass       LINE/CR1         (1884)   2393   2322 1936  
  246   15.6  8.3  8.3  contig_17138     5343   5426  (25999) + CR1-J1_Pass       LINE/CR1           3895   3978   (15) 1937  
  258   18.6 14.9  1.1  contig_17138    16960  17046  (14379) + CR1-I_Tgu         LINE/CR1           4175   4273   (12) 1938  
  584   22.0  2.1 10.8  contig_1714    149806 150045  (68216) C TguLTR13b         LTR/ERV1           (38)    433    215 1939  
  234   33.3  0.0  1.0  contig_1714    172597 172696  (45565) C CR1-L2_Tgu        LINE/CR1          (438)   3810   3712 1940  
  250   10.0  5.0  0.0  contig_171412     265    304      (3) + CR1-J2_Pass       LINE/CR1           3815   3856  (421) 1941  
  261   18.2  5.5  0.0  contig_17146    40338  40392    (141) + CR1-I_Tgu         LINE/CR1           4225   4282    (3) 1942  
  396   24.4 12.2  0.0  contig_1716     15388  15510  (64260) C CR1-X1_Pass       LINE/CR1           (15)   4413   4276 1943  
  229   27.4  2.0  0.0  contig_1716     55613  55663  (24107) C TguERVK9_I-int    LTR/ERVK         (5869)    209    158 1944  
  226   21.2 11.6  4.3  contig_17162     5295   5363  (29743) C CR1-K4_Tgu        LINE/CR1         (3459)    800    727 1945  
  243   14.6  7.0  3.5  contig_171625    1405   1461    (702) + CR1-I_Tgu         LINE/CR1           4217   4275   (10) 1946  
  241   25.7  4.2  1.4  contig_17168     4791   4861   (2488) + CR1-J2_Pass       LINE/CR1           4194   4266   (11) 1947  
  252   19.6  0.0  0.0  contig_17173        1     51  (21135) + CR1-J2_Pass       LINE/CR1           4213   4263   (14) 1948  
  592   28.1  1.3  1.3  contig_17179    25506  25660  (14000) + CR1-Y_Pass        LINE/CR1            707    861 (2927) 1949  
  296   26.0 12.3  5.1  contig_17185     3876   4013  (31731) + CR1-YB1_Tgu       LINE/CR1           3626   3813   (46) 1950  
  311   23.8  2.4  1.2  contig_17187     4292   4376   (8565) C CR1-X3_Pass       LINE/CR1           (54)   4417   4332 1951  
  231   31.3  9.0  1.0  contig_171880     282    381      (2) + CR1-J2_Pass       LINE/CR1           3052   3159 (1118) 1952  
  201   50.0  0.9  0.9  contig_171881      97    201   (1654) + (CAG)n            Simple_repeat         2    106    (0) 1953  
  273   20.0  3.0  3.0  contig_1719      7565   7631 (115166) + CR1-J2_Pass       LINE/CR1           4117   4183   (94) 1954  
  227   24.7 11.7  0.0  contig_1719    120184 120260   (2537) + CR1-J2_Pass       LINE/CR1           4185   4270    (7) 1955  
  676   26.3  3.2  6.0  contig_17192     3751   4001  (31042) + TguLTRL4c         LTR/ERVL            831   1074   (25) 1956  
  220   62.6  0.0  0.0  contig_171949      36    201    (893) + (TA)n             Simple_repeat         2    167    (0) 1957  
  242   21.4  1.8  0.0  contig_17198    20508  20563   (1501) C CR1-X3_Pass       LINE/CR1           (52)   4419   4363 1958  
  374   28.3  0.8  0.0  contig_1720     94313  94432  (51829) C CR1-X3_Pass       LINE/CR1          (345)   4126   4006 1959  
  241   27.9  0.0  4.2  contig_172010      17     87    (761) C CR1-J2_Pass       LINE/CR1           (91)   4186   4119 1960  
  477   24.4  5.8  0.8  contig_17202    52603  52722   (3365) + TguLTR5c          LTR/ERVL            336    461  (125) 1961  
  260   21.9  9.4  0.0  contig_17209    68369  68432   (1058) + CR1-I_Tgu         LINE/CR1           4112   4181  (104) 1962  
  246   25.3  4.8  0.0  contig_17214    37167  37249   (3962) C CR1-Y_Pass        LINE/CR1         (1856)   1932   1846 1963  
  232   16.3  2.0  2.0  contig_1722     52556  52605  (29168) C CR1-K4_Tgu        LINE/CR1            (7)   4252   4203 1964  
  262   25.9  0.0  0.0  contig_17222    17329  17386  (19297) C CR1-X2_Pass       LINE/CR1            (9)   4413   4356 1965  
  249   21.2  1.0 11.5  contig_17222    25512  25607  (11076) C CR1-J2_Pass       LINE/CR1           (36)   4241   4156 1966  
  233   25.5  0.0  0.0  contig_17228       76    126  (88367) C CR1-J1_Pass       LINE/CR1           (16)   3977   3927 1967  
  588   19.5  2.6  0.0  contig_172306       1    113    (282) + CR1-X3_Pass       LINE/CR1           4312   4427   (44) 1968  
  264   22.9 12.5  6.2  contig_17231     9400   9506  (10784) C CR1-K2_Tgu        LINE/CR1           (11)   4248   4136 1969  
  226   22.9  3.3  0.0  contig_172312     264    324     (10) + TguLTRL4d         LTR/ERVL            833    895   (34) 1970  
  453   26.9 11.9  6.1  contig_17248    13648  14069  (34572) + TguLTRL4d         LTR/ERVL            127    760  (169) 1971  
  253   26.4  1.4  0.0  contig_172516     176    247    (147) C CR1-YB2_Pass      LINE/CR1          (481)   3390   3318 1972  
  249   24.3  2.6  2.6  contig_17254     2621   2696    (243) + TguERV7_I-int     LTR/ERV1           4053   4128 (3123) 1973  
  292   21.9  0.0  1.5  contig_17260     1925   1989    (589) C CR1-J2_Pass       LINE/CR1            (9)   4268   4205 1974  
  187   65.8  0.0  0.0  contig_172607      61    142    (488) + (CTG)n            Simple_repeat         3     84    (0) 1975  
  265   31.7  0.0  0.0  contig_172756     391    450     (33) + CR1-Y_Pass        LINE/CR1            356    415 (3373) 1976  
  279   15.6  0.0  0.0  contig_1728     17745  17789  (17224) + CR1-J3_Pass       LINE/CR1           3003   3047 (1219) 1977  
  241   38.2  0.0  0.0  contig_17282    21183  21284  (62092) + CR1-YB2_Pass      LINE/CR1           2355   2456 (1415) 1978  
  392   20.2  2.2  2.2  contig_17284    22179  22269    (685) + TguLTR5a          LTR/ERVL              1     91  (480) 1979  
  259   29.4  2.3  1.5  contig_172910      78    214    (155) + CR1-YB1_Tgu       LINE/CR1           3226   3362  (509) 1980  
  278   13.2  9.4  0.0  contig_172910     244    296     (73) + CR1-Y_Pass        LINE/CR1           3385   3442  (346) 1981  
  232   30.9  6.3  5.8  contig_17295     1553   1741   (2789) + CR1-X1_Pass       LINE/CR1           3026   3215 (1213) 1982  
  249   20.8  0.0  3.6  contig_172953      37     91    (235) C TguLTRL4d         LTR/ERVL          (454)    475    423 1983  
  243   32.8 10.0  0.8  contig_172989      61    180    (453) C CR1-X3_Pass       LINE/CR1          (824)   3647   3517 1984  
  511   21.7  0.0  0.0  contig_173       7928   8033  (71807) + CR1-X3_Pass       LINE/CR1           4266   4371  (100) 1985  
  247   20.4  0.0  0.0  contig_17301        8     56   (1027) C CR1-X3_Pass       LINE/CR1           (70)   4401   4353 1986  
  228   17.0 10.6  0.0  contig_17302    24508  24554  (49013) + CR1-J2_Pass       LINE/CR1           4209   4260   (17) 1987  
  453   24.2  1.1  0.0  contig_17302    48471  48565  (25002) + TguERVL1_I-int    LTR/ERVL           2119   2214 (3261) 1988  
  252   16.2  0.0  0.0  contig_173163    5535   5571      (0) + CR1-J3_Pass       LINE/CR1           3920   3956  (310) 1989  
  909   23.2 15.4  0.0  contig_17319    35594  35839   (2707) C CR1-X3_Pass       LINE/CR1           (39)   4432   4149 1990  
  234   20.3  4.5  3.0  contig_1732     67992  68057  (44334) + TguERVL2b1_LTR    LTR/ERVL            281    347  (219) 1991  
  267   22.9  5.7  0.0  contig_173216     687    791     (95) + CR1-J2_Pass       LINE/CR1           4037   4147  (130) 1992  
  672   33.8  7.4  4.1  contig_17327    21176  21542  (27119) C TguLTRL4c         LTR/ERVL            (2)   1097    719 1993  
  606   29.7  0.0  2.7  contig_173278     122    308      (1) C TguLTRL4d         LTR/ERVL            (0)    929    748 1994  
  312   25.5 12.8  0.0  contig_173280       1     94    (207) + CR1-J2_Pass       LINE/CR1           4142   4247   (30) 1995  
  307   21.8 17.9  0.0  contig_17329    35729  35806  (29400) + CR1-X3_Pass       LINE/CR1           4043   4134  (337) 1996  
  258   15.2  0.0  0.0  contig_1733     16898  16943  (75857) + CR1-X3_Pass       LINE/CR1           3933   3978  (493) 1997  
  401   25.3  2.1  0.0  contig_1733     17014  17108  (75692) + CR1-X3_Pass       LINE/CR1           4101   4197  (274) 1997  
  264   21.8  4.9  4.9  contig_173355      97    178    (403) + TguERVK7_I-int    LTR/ERVK           5399   5480 (1555) 1998  
  234   25.5  0.0  0.0  contig_173355     193    243    (338) + TguERVK9_I-int    LTR/ERVK           5267   5317  (761) 1999  
  248   33.0  5.9  3.3  contig_173355     278    574      (7) + TguERVK7_I-int    LTR/ERVK           6601   6916 (1420) 1998  
  364   17.9  1.3  0.0  contig_17349    11875  11952  (49344) C CR1-J2_Pass       LINE/CR1            (5)   4272   4194 2000  
  339   20.8 22.0  0.7  contig_17349    19448  19597  (41699) C CR1-J1_Pass       LINE/CR1           (14)   3979   3798 2001  
  275   22.2 13.3  0.0  contig_17349    34043  34132  (27164) C CR1-J2_Pass       LINE/CR1           (11)   4266   4165 2002  
  235   23.7  3.4  0.0  contig_17349    54008  54066   (7230) + CR1-I_Tgu         LINE/CR1           4194   4254   (31) 2003  
  257   23.2 10.8  2.9  contig_17355        1    102    (589) C CR1-J1_Pass       LINE/CR1          (153)   3840   3731 2004  
  410   25.2 12.2  0.6  contig_17358    49278  49433  (35953) C CR1-J2_Pass       LINE/CR1            (5)   4272   4099 2005  
  187   55.0  0.0  1.0  contig_173586     295    395      (0) + (TA)n             Simple_repeat         1    100    (0) 2006  
  242   11.1  0.0  0.0  contig_17361    63148  63183   (3977) C CR1-J1_Pass       LINE/CR1           (10)   3983   3948 2007  
  241   24.8 19.8  1.3  contig_1737    132330 132566  (56194) C CR1-J2_Pass       LINE/CR1           (30)   4247   3967 2008  
  253   34.6  0.0  2.3  contig_17373    19263  19395     (55) + TguERVK7_I-int    LTR/ERVK           5351   5480 (1555) 2009  
  300   31.5  0.0  0.0  contig_17383    56619  56707  (14539) + TguLTRL4d         LTR/ERVL             49    137  (792) 2010  
  324   19.6 17.5  0.0  contig_17385     3748   3844  (26818) + CR1-J2_Pass       LINE/CR1           4149   4262   (15) 2011  
  291   26.6 15.2  1.4  contig_17385     3929   4073  (26589) C CR1-J2_Pass       LINE/CR1           (12)   4265   4101 2012  
  233   26.9  7.6  9.2  contig_17386    26340  26458  (22324) + CR1-I_Tgu         LINE/CR1           3015   3131 (1154) 2013  
  300   28.4  1.1  0.0  contig_17387     6626   6713  (11239) C CR1-I_Tgu         LINE/CR1            (7)   4278   4190 2014  
  225   16.3  8.2  0.0  contig_17387     8504   8552   (9400) C CR1-YB1_Tgu       LINE/CR1           (33)   3826   3774 2015  
  281   24.2 16.8  0.0  contig_17387    11009  11103   (6849) + CR1-J2_Pass       LINE/CR1           4160   4270    (7) 2016  
  663   22.7 15.1  1.5  contig_173937     102    307     (93) C CR1-X3_Pass       LINE/CR1           (50)   4421   4188 2017  
  226   23.7 10.1  2.0  contig_17394    34339  34437   (9524) C CR1-I_Tgu         LINE/CR1           (16)   4269   4163 2018  
  235   32.0  4.0  0.0  contig_17401    16333  16407  (35259) C CR1-YB2_Pass      LINE/CR1          (140)   3731   3654 2019  
  231   29.6 16.1  4.7  contig_174130      66    214    (254) + TguLTRL4c         LTR/ERVL            719    884  (215) 2020  
  225   34.4  0.0  0.0  contig_17415    21652  21744   (8246) + CR1-Z2_Pass       LINE/CR1           2570   2662  (110) 2021  
  338   18.0 18.9  0.0  contig_17435    38968  39078  (54381) + CR1-J2_Pass       LINE/CR1           4048   4179   (98) 2022  
  296   18.2  7.1  0.0  contig_17435    58261  58359  (35100) C CR1-J2_Pass       LINE/CR1           (69)   4208   4103 2023  
  346   24.6 10.8  0.0  contig_17435    69309  69438  (24021) + CR1-J1_Pass       LINE/CR1           3832   3975   (18) 2024  
  331   22.8 19.3  0.0  contig_1745    109117 109230    (893) C CR1-J2_Pass       LINE/CR1           (11)   4266   4131 2025  
  298   16.3 16.5  5.2  contig_17457        3     99  (42572) C CR1-J2_Pass       LINE/CR1           (77)   4200   4093 2026  
  251   16.6  0.0  0.5  contig_17463     3570   3624   (5580) C CR1-X2_Pass       LINE/CR1           (22)   4406   4353 2027  
  234   17.1  0.0  0.0  contig_17478     5897   5937   (2898) + CR1-K4_Tgu        LINE/CR1           4192   4232   (27) 2028  
  611   29.8  3.1  1.8  contig_174814       3    231    (131) C TguERV4N2_I-int   LTR/ERV1         (4459)   3719   3488 2029  
  338   20.0  0.0  0.0  contig_174822       1     60    (343) + CR1-X3_Pass       LINE/CR1           4085   4144  (327) 2030  
  263   29.2  2.4  4.0  contig_1749     25253  25377  (10068) + CR1-J2_Pass       LINE/CR1           4149   4271    (6) 2031  
  227    8.0 11.3  5.7  contig_17494    13870  13922   (2746) C TguERVK7_N2_I-int LTR/ERVK          (761)   2687   2632 2032  
  298   19.1  5.8 12.5  contig_17498     1785   1904    (294) + TguERV4_LTR2      LTR/ERV1            216    327   (57) 2033  
  329   30.4  6.6  5.8  contig_17498     1956   2196      (2) + TguERV4N2_I-int   LTR/ERV1              1    243 (7935) 2033  
  261   28.4  5.9  0.0  contig_175025       9    110    (199) + CR1-J2_Pass       LINE/CR1           4159   4266   (11) 2034  
  264   25.0 18.1  0.0  contig_17503    13200  13271  (12452) C CR1-Z2_Pass       LINE/CR1           (62)   2710   2626 2035  
  283   22.4  3.9  1.3  contig_1751     12870  12946 (136020) + CR1-Y_Pass        LINE/CR1           3702   3780    (8) 2036  
  688   27.7  0.0  0.6  contig_1751     74695  74872  (74094) C CR1-X2_Pass       LINE/CR1         (1600)   2822   2646 2037  
  649   20.6  8.0  2.1  contig_1751     78222  78409  (70557) C TguLTRL4d         LTR/ERVL           (70)    859    661 2038  
  233   20.7  0.0  6.5  contig_1751     90220  90281  (58685) + CR1-Z2_Pass       LINE/CR1           2713   2770    (2) 2039  
  397   13.2  0.0  8.4  contig_1751    113124 113206  (35760) + CR1-J1_Pass       LINE/CR1           2022   2097 (1896) 2040  
  315   31.8 10.4  2.1  contig_17514    21009  21201  (50425) C CR1-J2_Pass       LINE/CR1         (4009)    268     60 2041  
  821   22.7  9.0  1.0  contig_17516    48208  48407  (18435) + TguLTRL4d         LTR/ERVL            664    879   (50) 2042  
  250    6.1  0.0  0.0  contig_175179     181    213    (202) C CR1-X3_Pass       LINE/CR1          (204)   4267   4235 2043  
  293   30.6 12.7  1.6  contig_17520     8615   8740  (88159) + CR1-Y_Pass        LINE/CR1           2135   2274 (1514) 2044  
  500   35.3  0.9  0.9  contig_17520    80012  80343  (16556) + TguERV6_I-int     LTR/ERV1           4663   5294 (2930) 2045  
  344   21.9  0.0  7.1  contig_175209       5    117    (297) + CR1-J2_Pass       LINE/CR1           4158   4262   (15) 2046  
  250   21.3 12.1  0.0  contig_175223     745    809    (423) + CR1-J1_Pass       LINE/CR1           3824   3887  (106) 2047  
  264   22.2 17.8  0.0  contig_175251     132    221     (85) + CR1-J2_Pass       LINE/CR1           4153   4258   (19) 2048  
  235   25.6  3.3  6.5  contig_1754      1082   1173  (30413) + TguLTRL1a7        LTR/ERVL            118    206  (427) 2049  
  237   34.2  8.1  0.0  contig_17549    19327  19437   (5926) + CR1-J3_Pass       LINE/CR1           4032   4151  (115) 2050  
  232   14.3  2.4  0.0  contig_175503     259    300      (0) C CR1-J2_Pass       LINE/CR1            (4)   4273   4231 2051  
  369   13.2  7.5  5.0  contig_17554    13223  13302  (14105) C CR1-J2_Pass       LINE/CR1            (0)   4277   4196 2052  
  600   20.0  0.8  0.0  contig_17562    11428  11552  (51549) + CR1-X3_Pass       LINE/CR1           4246   4371  (100) 2053  
  309   30.5  3.8  0.3  contig_17562    49967  50164  (12937) C CR1-Y_Pass        LINE/CR1         (1728)   2131   1927 2054  
  232   31.6  3.6  4.3  contig_1758    175852 175990  (11639) + CR1-L1_Tgu        LINE/CR1           1906   2043 (2229) 2055  
  309   34.4  7.4  0.5  contig_17588    12675  12864  (19830) + CR1-Z1_Pass       LINE/CR1           2215   2417  (355) 2056  
  231   26.9  1.5  0.0  contig_17588    17092  17158  (15536) C MIR_Aves2         SINE/MIR           (33)    222    155 2057  
  314   26.2 15.9  0.0  contig_176089     364    470      (0) + CR1-X3_Pass       LINE/CR1           3017   3140 (1331) 2058  
  444   26.2  0.7  0.7  contig_17617      734    883    (780) + TguERV6_I-int     LTR/ERV1           4021   4170 (3967) 2059  
  682   34.8  3.9  2.3  contig_17617      898   1476    (187) + TguERV6_I-int     LTR/ERV1           4456   5229 (2949) 2059  
  203   54.6  0.8  0.0  contig_176182     278    396     (38) + polypurine        Low_complexity        2    121    (0) 2060  
  201   48.1  0.0  0.0  contig_17622     2485   2563   (1313) + (CTG)n            Simple_repeat         3     81    (0) 2061  
  201   59.8  0.6  0.6  contig_17623    60690  60854  (93778) + (CAGA)n           Simple_repeat         2    166    (0) 2062  
  232   22.9  0.0  0.0  contig_17632     8088   8135   (1076) C TguERV1_I-int     LTR/ERV1         (6816)   2907   2860 2063  
  242   13.8  8.3  3.3  contig_17633    33261  33320   (9608) C TguERV6_I-int     LTR/ERV1          (243)   7839   7777 2064  
  243   54.0  0.0  2.8  contig_176346       1    141    (487) + (CATATA)n         Simple_repeat         4    140    (0) 2065  
  234   16.0  1.9  7.4  contig_176365     257    310      (0) + CR1-L1_Tgu        LINE/CR1           4193   4243   (29) 2066  
  370   22.7  0.0  0.0  contig_17642    55735  55809  (27170) + CR1-X3_Pass       LINE/CR1           2023   2097 (2374) 2067  
  251   18.8  0.0  0.0  contig_17642    78843  78890   (4089) + CR1-YB2_Pass      LINE/CR1           3492   3539  (332) 2068  
  236   13.9  2.3  0.0  contig_176511     415    457      (0) + TguERV4b_LTR      LTR/ERV1            253    296   (91) 2069  
  226   22.0  0.0  0.0  contig_17660     1852   1901   (7655) + CR1-X3_Pass       LINE/CR1           2199   2248 (2223) 2070  
  741   29.1  2.5  8.4  contig_17660     2126   2399   (7157) + CR1-X3_Pass       LINE/CR1           2634   2891 (1580) 2070  
  609   25.2  6.4  0.6  contig_17664    15746  15901  (20141) + TguLTRL4d         LTR/ERVL            761    925    (4) 2071  
  243   29.7  0.0  0.0  contig_1767      9781   9854  (45392) C CR1-I_Tgu         LINE/CR1           (11)   4274   4201 2072  
  418   23.2  0.0  5.1  contig_17671    13907  14024  (98608) C TguLTR13c         LTR/ERV1           (36)    460    349 2073  
  772   27.8  9.6  2.2  contig_17671    33552  33823  (78809) C TguLTRL4d         LTR/ERVL            (1)    928    637 2074  
  428   31.1  7.4  0.0  contig_17671    34041  34175  (78457) C TguLTRL4d         LTR/ERVL          (731)    198     54 2074  
  358   34.9  5.8  3.7  contig_176741      31    357      (3) C TguERVK8_I-int    LTR/ERVK          (818)   6259   5926 2075  
  471   28.5  0.0  0.0  contig_17681    26888  27010  (19408) + CR1-X1_Pass       LINE/CR1           4085   4207  (221) 2076  
  248   35.4  6.0  2.3  contig_17686    28892  29024  (59845) C CR1-X3_Pass       LINE/CR1          (533)   3938   3801 2077  
  315   34.1 10.2  2.3  contig_17688    17040  17216   (6304) C TguLTR5c          LTR/ERVL          (390)    196      6 2078  
  239   17.1  0.0  0.0  contig_17693    59508  59548  (52336) C TguLTRK1_I        LTR/ERVK         (2152)   5446   5406 2079  
  226   27.3  0.0  0.0  contig_177056     384    438    (128) C CR1-Y_Pass        LINE/CR1            (2)   3786   3732 2080  
  235   24.2  0.0  1.5  contig_17713     7632   7698   (1222) + CR1-X2_Pass       LINE/CR1           3586   3651  (771) 2081  
  235   27.2 10.7  3.6  contig_17717    51725  51808   (1202) + CR1-J1_Pass       LINE/CR1           3780   3869  (124) 2082  
  232   33.3  1.1  2.2  contig_17719     3518   3609     (47) + CR1-J3_Pass       LINE/CR1           3990   4080  (186) 2083  
  245   15.0  0.0  0.0  contig_17727     8482   8521  (25542) C CR1-J3_Pass       LINE/CR1            (8)   4258   4219 2084  
  227   21.1  3.8 10.1  contig_1773     35954  36032   (1472) + TguLTRL4d         LTR/ERVL            355    428  (501) 2085  
  230   17.9  0.0  0.0  contig_17732     9801   9839  (28207) C TguLTRK7q         LTR/ERVK          (223)    130     92 2086  
  370   15.5  7.3  2.9  contig_177617     124    232    (109) C TguERV4N2_LTR2    LTR/ERV1           (51)    453    375 2087  
  398   24.6  4.6  0.8  contig_17768     4889   5019   (1131) + CR1-J2_Pass       LINE/CR1           4130   4265   (12) 2088  
  253   19.0 13.8  0.0  contig_177683       1     58    (328) C CR1-J1_Pass       LINE/CR1          (170)   3823   3758 2089  
  261   23.1  0.0  0.0  contig_177765      12     63    (282) C CR1-Z2_Pass       LINE/CR1            (5)   2767   2716 2090  
  255   16.7  0.0  0.0  contig_177787       1     42    (315) C CR1-Z1_Pass       LINE/CR1          (490)   2282   2241 2091  
  229   19.1  0.0  0.0  contig_177788       1     42    (324) C CR1-Z1_Pass       LINE/CR1          (490)   2282   2241 2092  
  307   16.9  6.2  0.0  contig_17780      173    237    (566) + TguERV4b_LTR      LTR/ERV1            253    321   (66) 2093  
  229   30.6  3.5  3.5  contig_177809     125    239     (97) + CR1-Z2_Pass       LINE/CR1           2305   2419  (353) 2094  
  952   19.8  5.5  5.5  contig_17781    28952  29186    (640) + CR1-Z2_Pass       LINE/CR1           2471   2705   (67) 2095  
  204   47.1  1.1  2.3  contig_17783    45708  45881    (223) + (CATA)n           Simple_repeat         3    174    (0) 2096  
  313   20.9  3.0  0.0  contig_17809    57191  57257   (5104) + CR1-X3_Pass       LINE/CR1           4344   4412   (59) 2097  
  267   20.9 13.0  4.3  contig_17821    43883  43997  (28232) + TguLTR12          LTR/ERV1            589    713   (42) 2098  
  317   22.2  5.9  0.2  contig_17824    12324  12404    (222) C CR1-X1_Pass       LINE/CR1          (331)   4140   4052 2099  
  923   30.6  1.4  0.3  contig_17826       16    297    (765) + TguERV4_I-int     LTR/ERV1            468    752 (7472) 2100  
  763   32.6  3.5  2.0  contig_17826      560    900    (162) + TguERV4_I-int     LTR/ERV1            947   1292 (6790) 2100  
  366   27.4  4.7  0.9  contig_17842    43247  43353  (13232) C CR1-Z2_Pass       LINE/CR1            (7)   2765   2655 2101  
  306   13.6  0.0  0.0  contig_17842    44709  44752  (11833) C CR1-Z2_Pass       LINE/CR1          (456)   2316   2273 2102  
  367   26.3  6.5  5.7  contig_17860     8966   9195  (54415) C TguLTR13c         LTR/ERV1           (38)    458    202 2103  
  236   32.0  1.0  1.0  contig_17863    49291  49394  (16322) + CR1-Z2_Pass       LINE/CR1           2256   2359  (413) 2104  
  308   14.5  6.5  0.0  contig_17869      828    889    (190) + TguERV4b_LTR      LTR/ERV1            252    317   (70) 2105  
  211   61.8  0.0  1.0  contig_178704    2035   2137    (463) + polypyrimidine    Low_complexity        2    103    (0) 2106  
  450   15.6  0.0  0.0  contig_178850     166    242    (588) + CR1-X3_Pass       LINE/CR1           4341   4417   (54) 2107  
  252   32.3  9.2  2.3  contig_17886      970   1099    (222) C CR1-Z1_Pass       LINE/CR1          (481)   2291   2153 2108  
  382   32.6  5.2  2.4  contig_178864      55    305      (0) + TguERVK6-int      LTR/ERVK           4258   4515 (3821) 2109  
  238   45.6  0.0  0.7  contig_1789     44869  45007      (0) + (TA)n             Simple_repeat         2    139    (0) 2110  
  226   19.2  5.8  0.0  contig_1790      4589   4640  (25232) + CR1-J2_Pass       LINE/CR1           4112   4166  (111) 2111  
  250   24.5 21.4  1.0  contig_17903    17181  17283   (3101) C CR1-X3_Pass       LINE/CR1           (67)   4404   4281 2112  
  268   46.8  0.0  0.0  contig_179068    2665   2803    (546) + (TA)n             Simple_repeat         2    140    (0) 2113  
  242   46.9  2.1  0.0  contig_179088     390    485    (229) + (CTG)n            Simple_repeat         2     99    (0) 2114  
  292    9.7  5.6  2.5  contig_17911     8381   8452  (58063) + TguERV4b_LTR      LTR/ERV1            264    317   (70) 2115  
  272   22.8  5.3  0.0  contig_17912       43     99    (378) + CR1-J1_Pass       LINE/CR1           3927   3986    (7) 2116  
  237   14.6  2.4  0.0  contig_179577       4     44    (709) C CR1-J2_Pass       LINE/CR1           (29)   4248   4207 2117  
  240   14.6 22.3  8.0  contig_17966    34066  34177  (60300) C TguERVK2_I-int    LTR/ERVK          (733)   6634   6507 2118  
  386   35.9  0.0  7.2  contig_17966    36440  36634  (57843) + CR1-Z2_Pass       LINE/CR1           2581   2761   (11) 2119  
  290   17.2 20.4  0.0  contig_17967      394    486  (14316) C CR1-J2_Pass       LINE/CR1            (7)   4270   4159 2120  
  277   10.8  0.0  0.0  contig_17967     6153   6189   (8613) C CR1-J1_Pass       LINE/CR1           (14)   3979   3943 2121  
  453   25.1 15.8  0.0  contig_17967    10468  10670   (4132) C CR1-J2_Pass       LINE/CR1           (14)   4263   4029 2122  
  235   20.8  2.1  0.0  contig_17973     1393   1440   (1315) C CR1-X2_Pass       LINE/CR1            (5)   4417   4369 2123  
  226   18.2 13.6  0.0  contig_17974    29742  29785  (21214) + TguLTRK4          LTR/ERVK              3     52  (522) 2124  
  326   29.1  5.5  0.8  contig_17976    34906  35033   (1455) + TguLTRL4d         LTR/ERVL            107    240  (689) 2125  
  273   32.9  0.0  0.0  contig_17976    35166  35238   (1250) + TguLTRL4d         LTR/ERVL            515    587  (342) 2125  
  339   23.1  0.0  0.0  contig_17976    35240  35304   (1184) + TguLTRL4d         LTR/ERVL            863    927    (2) 2126  
  282   17.6  8.6  2.1  contig_179814     165    257    (421) + CR1-J2_Pass       LINE/CR1           4080   4178   (99) 2127  
  237   22.4  6.0  0.0  contig_179814     499    565    (113) + CR1-J2_Pass       LINE/CR1           4188   4258   (19) 2127  
  249   22.2  0.0  0.0  contig_18003      711    764  (10605) C CR1-J1_Pass       LINE/CR1           (11)   3982   3929 2128  
  232   29.6  4.9  0.0  contig_180092     127    207    (155) C CR1-J2_Pass       LINE/CR1            (3)   4274   4190 2129  
  229   26.3 11.2  3.1  contig_180126      31    128    (269) C CR1-X3_Pass       LINE/CR1           (99)   4372   4267 2130  
  229   26.1 14.1  0.0  contig_1802    122693 122784  (14479) + CR1-J2_Pass       LINE/CR1           4163   4267   (10) 2131  
  239   13.5  5.6  3.7  contig_180482      38     91    (212) + CR1-J2_Pass       LINE/CR1           4214   4268    (9) 2132  
  249   28.4 14.7  0.0  contig_1805      1566   1674 (102927) C CR1-J1_Pass       LINE/CR1           (17)   3976   3852 2133  
  358   22.6  9.5  0.0  contig_1805     21931  22014  (82587) + CR1-J1_Pass       LINE/CR1           3607   3698  (295) 2134  
  372   19.8 15.1  0.0  contig_1805     44632  44717  (59884) C CR1-J2_Pass       LINE/CR1           (14)   4263   4165 2135  
  279   28.6  1.3  0.0  contig_1805     49046  49122  (55479) + CR1-J2_Pass       LINE/CR1           4187   4264   (13) 2136  
  225   18.0  0.0  0.0  contig_1805    100018 100067   (4534) + CR1-J2_Pass       LINE/CR1           4225   4274    (3) 2137  
  414   10.8  1.5  0.0  contig_18061    30466  30530   (1356) + CR1-X3_Pass       LINE/CR1           4361   4426   (45) 2138  
  598   29.8  7.9  2.0  contig_18063    17265  17466  (71247) C CR1-Y_Pass        LINE/CR1         (2904)    884    671 2139  
  390   16.9  5.2  0.0  contig_18069     3032   3108  (28901) C CR1-X3_Pass       LINE/CR1           (50)   4421   4341 2140  
  241   33.7  1.1  0.0  contig_1807       734    825    (134) C CR1-L1_Tgu        LINE/CR1          (904)   3368   3276 2141  
  200   49.3  0.0  0.0  contig_18070     2715   2787   (2612) + polypyrimidine    Low_complexity        2     74    (0) 2142  
  499   20.9 17.8  0.0  contig_180739     119    247     (86) C CR1-J2_Pass       LINE/CR1            (1)   4276   4125 2143  
  350   17.2  0.0  0.0  contig_18076     6934   6991  (27080) + CR1-Y1_Aves       LINE/CR1           2061   2118 (1221) 2144  
  418   27.5  0.9  1.8  contig_180809      60    170    (240) C CR1-J2_Pass       LINE/CR1          (253)   4024   3915 2145  
  234   22.9  1.4  0.0  contig_18082    68333  68402    (858) C CR1-I_Tgu         LINE/CR1           (13)   4272   4202 2146  
  273   30.4  5.5  4.0  contig_18084    10140  10341  (82051) C MIR_Aves1         SINE/MIR            (7)    257     53 2147  
  309   20.3  5.4  0.0  contig_18087    17698  17771      (3) C CR1-J2_Pass       LINE/CR1           (29)   4248   4171 2148  
  256   15.2  2.2  0.0  contig_1809     77546  77591  (62401) C CR1-Y_Pass        LINE/CR1           (13)   3775   3729 2149  
  227   26.8  1.8  0.0  contig_18103    43849  43904  (48306) + CR1-Z1_Pass       LINE/CR1           2070   2126  (646) 2150  
  227   25.0  2.4  2.4  contig_18103    85153  85234   (6976) C CR1-YB2_Pass      LINE/CR1         (2092)   1779   1698 2151  
  252   17.0  0.0  0.7  contig_18115    85342  85405  (38838) C CR1-Z2_Pass       LINE/CR1         (1043)   1729   1692 2152  
  245   22.8  7.0  0.0  contig_181218     139    195    (167) + CR1-Y_Pass        LINE/CR1           3721   3781    (7) 2153  
  612   27.1  3.4  4.3  contig_1813     61970  62175  (30337) C TguLTRL4d         LTR/ERVL          (378)    551    264 2154  
  553   23.8  3.6  2.9  contig_181320       6    190    (472) C TguLTR13b         LTR/ERV1           (99)    384    198 2155  
  222   44.4  1.4  2.2  contig_18134    17479  17616   (1926) + (CTG)n            Simple_repeat         1    137    (0) 2156  
  476   30.3 11.9  1.5  contig_181341       5    205    (312) + TguLTRL4d         LTR/ERVL            527    748  (181) 2157  
  410   23.4  6.3  0.0  contig_181466       1    111    (355) + CR1-J2_Pass       LINE/CR1           4122   4239   (38) 2158  
  237   31.2  1.2  0.0  contig_18148    71967  72046   (4848) + CR1-Z2_Pass       LINE/CR1           2309   2389  (383) 2159  
  272   13.6  3.2  6.3  contig_18150     1019   1081   (5236) + CR1-YB1_Tgu       LINE/CR1           3653   3713  (146) 2160  
  327   23.9  6.7  1.1  contig_181522      10     98    (231) C CR1-J2_Pass       LINE/CR1           (26)   4251   4158 2161  
  340   23.6 15.2  1.6  contig_181596     275    399      (1) C CR1-J2_Pass       LINE/CR1           (20)   4257   4116 2162  
  261   14.9 29.8  0.0  contig_181658     321    414     (32) C CR1-J2_Pass       LINE/CR1            (9)   4268   4147 2163  
  241   20.0  5.1  3.9  contig_181663     367    444      (1) C TguERV6_LTR2      LTR/ERV1          (175)    421    343 2164  
  292   15.4 17.9  0.0  contig_181713     264    341      (2) + CR1-J2_Pass       LINE/CR1           4155   4246   (31) 2165  
  277   17.9 17.9  0.0  contig_181714       3     80    (263) C CR1-J2_Pass       LINE/CR1           (31)   4246   4155 2166  
  360   14.1  4.6  1.5  contig_181721       1     65    (326) + CR1-X3_Pass       LINE/CR1           4294   4360  (111) 2167  
  269   18.8  0.0  0.0  contig_18175    76595  76642  (16376) C CR1-J1_Pass       LINE/CR1          (106)   3887   3840 2168  
  616   26.5  3.7  0.0  contig_181780     228    389    (113) C CR1-X3_Pass       LINE/CR1          (243)   4228   4061 2169  
  234   16.7  0.0  0.0  contig_18182    38686  38721   (8752) C CR1-K4_Tgu        LINE/CR1         (1092)   3167   3132 2170  
  469   24.8  0.9  1.8  contig_181820      61    171    (240) C CR1-J2_Pass       LINE/CR1          (253)   4024   3915 2171  
  252   24.1  0.0  0.0  contig_18195     3372   3429  (24173) + CR1-I_Tgu         LINE/CR1           4220   4277    (8) 2172  
  262   27.8  0.0  1.4  contig_18198     5126   5198  (23141) C TguLTRL4d         LTR/ERVL          (123)    941    870 2173  
  264   21.8 11.8  1.0  contig_18198     5381   5482  (22857) C TguLTRL4d         LTR/ERVL          (584)    345    233 2173  
  732   34.1  4.0  3.4  contig_1820         7    452      (4) + TguERV4_I-int     LTR/ERV1           1699   2147 (6077) 2174  
  262   51.5  0.0  0.0  contig_18200    19493  19624  (10453) + (TA)n             Simple_repeat         2    133    (0) 2175  
  296   26.4  8.9  1.6  contig_18203    26476  26598  (16167) + CR1-YB2_Pass      LINE/CR1           2690   2821 (1050) 2176  
  226   18.8  0.0  2.0  contig_182070     113    161    (596) C CR1-Z2_Pass       LINE/CR1          (651)   2121   2074 2177  
  242   30.1  0.0  5.7  contig_182167     154    241    (357) + CR1-X1_Pass       LINE/CR1           4185   4267  (161) 2178  
  240   25.4  0.0  1.6  contig_182225      35     98    (265) C CR1-K4_Tgu        LINE/CR1            (9)   4250   4188 2179  
  232   10.5  4.7 10.9  contig_18226    62489  62552   (5546) + CR1-L1_Tgu        LINE/CR1           4042   4101  (171) 2180  
  309   15.5  0.0 12.3  contig_182270     600    680      (0) C CR1-X3_Pass       LINE/CR1           (90)   4381   4311 2181  
  233   29.4  3.5  0.0  contig_18239    42165  42249  (42319) + CR1-J2_Pass       LINE/CR1           1839   1926 (2351) 2182  
  703   28.1  2.0  2.0  contig_182523       1    269    (689) + TguERV4b_I-int    LTR/ERV1           3962   4170 (3967) 2183  
  562   30.9 10.4  4.1  contig_182523     257    813    (145) + TguERV4b_I-int    LTR/ERV1           4535   5220 (2958) 2183 *
  226   11.8  0.0  0.0  contig_182571     340    373     (14) + CR1-X2_Pass       LINE/CR1           4022   4055  (367) 2184  
  771   20.1  4.3  0.0  contig_182594     138    301    (109) + CR1-X3_Pass       LINE/CR1           4252   4422   (49) 2185  
  234   18.4  0.0  0.0  contig_18261    15680  15717  (29304) C TguERVK4a_I-int   LTR/ERVK          (248)   6316   6279 2186  
  226   17.6  0.0 12.1  contig_18261    37882  37939   (7082) C TguERVL2_I-int    LTR/ERVL         (1463)   3677   3627 2187  
  209   56.8  0.0  0.0  contig_182639    1169   1249      (0) + (TA)n             Simple_repeat         1     81    (0) 2188  
  234   47.1  0.7  2.1  contig_182660      54    196    (370) + (TATATG)n         Simple_repeat         6    146    (0) 2189  
  264   24.0  0.0  0.0  contig_18293    35546  35595  (15591) C TguLTRL4d         LTR/ERVL            (2)    927    878 2190  
  291   30.8  1.9  7.1  contig_18293    35963  36116  (15070) C TguLTRL4d         LTR/ERVL          (432)    497    352 2190  
  442   34.5  1.4  0.0  contig_182956     882   1023      (0) C CR1-J2_Pass       LINE/CR1         (1512)   2765   2622 2191  
  229   25.4  1.6  0.0  contig_18298    16007  16069   (5945) C CR1-J2_Pass       LINE/CR1          (416)   3861   3798 2192  
  225   25.0  3.8  3.8  contig_18299     1323   1401   (1101) C TguERVK5_I-int    LTR/ERVK          (336)   7958   7880 2193  
  419   24.1  0.0  0.0  contig_1830     36866  36948 (343237) C CR1-Y_Pass        LINE/CR1           (92)   3696   3614 2194  
  239   25.9  8.7  1.2  contig_1830     55069  55173 (325012) C CR1-I_Tgu         LINE/CR1           (12)   4273   4162 2195  
  277   29.7  8.8  0.0  contig_1830    175535 175625 (204560) C CR1-J3_Pass       LINE/CR1         (2689)   1577   1479 2196  
  234   23.9  0.0  0.0  contig_183005       2     47    (550) C CR1-J2_Pass       LINE/CR1          (235)   4042   3997 2197  
  250    7.0 20.9  0.0  contig_18311     9454   9496  (31173) C CR1-J2_Pass       LINE/CR1          (319)   3958   3907 2198  
  368   23.7  2.1  0.0  contig_18313     2379   2471  (69493) C CR1-J2_Pass       LINE/CR1           (11)   4266   4172 2199  
  285   26.9  0.0  0.0  contig_18313    64445  64511   (7453) + CR1-Z1_Pass       LINE/CR1           1792   1858  (914) 2200  
  238   20.3  6.2  7.5  contig_18316     8378   8457    (830) C CR1-L2_Tgu        LINE/CR1         (3297)    951    873 2201  
  235   10.0  0.0  0.0  contig_18319    38143  38172   (1515) + CR1-Z2_Pass       LINE/CR1           2736   2765    (7) 2202  
  246   28.2  5.8  2.3  contig_18324     4824   4910   (5104) C CR1-YB2_Pass      LINE/CR1          (103)   3768   3679 2203  
  485   26.7  3.0  0.0  contig_18334    20008  20138  (21877) C TguLTR12          LTR/ERV1            (0)    755    621 2204  
  376   10.0  0.0  0.0  contig_18345    10500  10549  (22890) + CR1-Y_Pass        LINE/CR1           2525   2574 (1214) 2205  
  232   29.5  1.6  0.0  contig_18347    42525  42585  (10959) + CR1-Z2_Pass       LINE/CR1           2705   2766    (6) 2206  
  273   26.1  6.7  3.4  contig_1836     44734  44852   (6275) + CR1-J2_Pass       LINE/CR1           4133   4255   (22) 2207  
  242   28.1  7.8  0.0  contig_1837      4057   4120  (20006) + CR1-Y_Pass        LINE/CR1           3493   3561  (227) 2208  
  364   13.4  5.8  5.8  contig_18371    21764  21850  (30833) C TguERV4N1_LTR     LTR/ERV1           (48)    415    329 2209  
  275   23.1  1.5  0.0  contig_18373    21514  21578  (36639) + CR1-X1_Pass       LINE/CR1           4059   4124  (304) 2210  
  304   26.4  4.6  0.0  contig_18374     1911   1997  (17244) C TguLTR5c          LTR/ERVL          (490)     96      6 2211  
  258   23.6  5.5  1.4  contig_18375     9105   9177   (6288) C CR1-I_Tgu         LINE/CR1           (20)   4265   4190 2212  
  263   24.2 18.5  1.1  contig_183858     381    472      (3) + CR1-J2_Pass       LINE/CR1           4123   4230   (47) 2213  
  839   29.8  0.0  2.6  contig_18389    55360  55552  (17377) C CR1-Z2_Pass       LINE/CR1          (104)   2668   2481 2214  
  253   23.1  6.2  0.0  contig_18389    59146  59210  (13719) + TguERV4b_LTR      LTR/ERV1            253    321   (66) 2215  
  251   14.6  6.2  0.0  contig_183994     683    730      (0) C CR1-J2_Pass       LINE/CR1            (3)   4274   4224 2216  
  261   23.5 17.6  0.0  contig_1840      9684   9751  (32110) + CR1-X3_Pass       LINE/CR1           3269   3348 (1123) 2217  
  309   17.8  1.3  4.0  contig_18402     6880   6955  (25600) + CR1-X3_Pass       LINE/CR1           4343   4416   (55) 2218  
  258   15.6  1.9  1.0  contig_18403    17833  17886  (20695) + CR1-J2_Pass       LINE/CR1           4211   4266    (0) 2219  
  311   26.6  1.1  1.1  contig_18407    28497  28591    (117) C CR1-J2_Pass       LINE/CR1          (102)   4175   4081 2220  
  235   17.5 17.5  0.0  contig_18408     7449   7511  (16756) + CR1-J2_Pass       LINE/CR1           4203   4276    (1) 2221  
  260   39.0  2.7  1.4  contig_1841     40957  41177  (12724) C CR1-Z2_Pass       LINE/CR1          (605)   2167   1944 2222  
  279   24.3  4.0  1.3  contig_184128     206    280    (146) + CR1-I_Tgu         LINE/CR1           4199   4275   (10) 2223  
  227   13.0 10.9  0.0  contig_184136     235    280     (78) C TguERV4N1_I-int   LTR/ERV1         (1397)   4379   4329 2224  
  512   29.3  0.5  5.3  contig_18414    41960  42168  (11859) + TguLTR13a         LTR/ERV1            221    419   (64) 2225  
  266   29.2  1.4  0.0  contig_1842     55316  55387  (94680) C CR1-J3_Pass       LINE/CR1            (7)   4259   4187 2226  
  248   19.2  0.0  1.9  contig_1842     57893  57945  (92122) C CR1-X2_Pass       LINE/CR1           (16)   4406   4355 2227  
  233   18.6  0.0  0.0  contig_1842     77165  77207  (72860) C CR1-L2_Tgu        LINE/CR1           (26)   4222   4180 2228  
  232   24.0 13.9  0.0  contig_1842     90703  90792  (59275) C CR1-I_Tgu         LINE/CR1           (16)   4269   4203 2229  
  249   10.8  0.0  0.0  contig_1842    124087 124123  (25944) C CR1-J2_Pass       LINE/CR1          (204)   4073   4037 2230  
  402   31.9  0.9  0.0  contig_18422     4052   4167  (25710) + TguLTRL4d         LTR/ERVL             72    188  (741) 2231  
  252   20.6  0.0  4.5  contig_18432    22184  22249  (11237) + TguLTRL4d         LTR/ERVL            723    785  (144) 2232  
  229   17.5  0.0  2.4  contig_184347     205    245    (205) C CR1-Y_Pass        LINE/CR1           (33)   3755   3716 2233  
  422   25.0  5.2  2.9  contig_184362       2    137    (458) + CR1-Y_Pass        LINE/CR1            412    550 (3238) 2234  
  261   25.3  0.0  3.9  contig_184362     128    205    (390) + CR1-YB1_Tgu       LINE/CR1           3299   3373  (486) 2235 *
  627   30.7  2.2  0.0  contig_184386       1    225    (180) + TguERV4_I-int     LTR/ERV1           7720   7949  (275) 2236  
  273   17.4  0.0  0.0  contig_18445    14269  14314  (25457) C CR1-X2_Pass       LINE/CR1           (10)   4412   4367 2237  
  258   20.4  1.9  0.0  contig_184522     289    342    (399) C CR1-X2_Pass       LINE/CR1            (0)   4422   4368 2238  
  320   22.1 17.9  0.0  contig_18465    81399  81493  (31516) C CR1-J2_Pass       LINE/CR1           (14)   4271   4160 2239  
  239   32.0  5.4  3.1  contig_184811     542    670     (12) + CR1-Z1_Pass       LINE/CR1           2270   2401  (371) 2240  
  229   26.9  4.5  0.0  contig_184874     287    353      (7) C CR1-J2_Pass       LINE/CR1           (19)   4258   4189 2241  
  641   30.3  3.1  5.5  contig_1849     49570  49824  (30052) C TguLTRL4d         LTR/ERVL            (0)    929    681 2242  
  287   32.3  7.5  0.0  contig_185051       1    133    (213) + CR1-J1_Pass       LINE/CR1           3836   3978   (15) 2243  
  240   20.8  2.1  0.0  contig_1851     39552  39599  (27108) C TguERV6_I-int     LTR/ERV1          (381)   7701   7653 2244  
  225   21.4  1.8  1.8  contig_18521    36171  36227   (9532) + TguLTR5b          LTR/ERVL            536    592    (4) 2245  
  251   24.1  0.0  0.0  contig_18526    40605  40658  (14487) C TguLTR5a          LTR/ERVL          (514)     57      4 2246  
  200   58.9  0.0  0.0  contig_185275     643    810    (788) + polypyrimidine    Low_complexity        2    169    (0) 2247  
  346   21.5  1.3  0.0  contig_185387      33    111    (246) C CR1-X3_Pass       LINE/CR1           (54)   4417   4338 2248  
  255   15.6 12.5  0.0  contig_185516     301    364      (1) + CR1-J2_Pass       LINE/CR1           4177   4248   (29) 2249  
  333   19.1  8.5  0.0  contig_18553      793    886    (535) + CR1-J2_Pass       LINE/CR1           4171   4272    (5) 2250  
  496   21.8 15.8  5.6  contig_185531     120    333     (51) + TguLTR13d         LTR/ERV1            205    449   (34) 2251  
  246   23.7  5.3  2.1  contig_1856     12128  12222    (628) C CR1-J2_Pass       LINE/CR1           (22)   4255   4158 2252  
  474   24.6  1.6  7.2  contig_18566    22152  22344  (28182) + CR1-X3_Pass       LINE/CR1           4289   4470    (1) 2253  
  265   25.2  9.7  4.0  contig_18567    39306  39429    (744) C TguLTRL4b         LTR/ERVL          (515)    549    419 2254  
  271   12.9 22.6  0.0  contig_18571        2     63  (40468) C TguLTR5a          LTR/ERVL          (475)     96     21 2255  
  446   22.3  5.6  8.5  contig_18592     6256   6472  (12902) + TguLTR13c         LTR/ERV1            245    464   (32) 2256  
  755   29.2  6.9  1.2  contig_186019      16    261     (57) + TguLTRL4d         LTR/ERVL            341    600  (329) 2257  
  308   17.4 15.9  2.3  contig_18609    42944  43031   (3412) + CR1-J2_Pass       LINE/CR1           4171   4270    (7) 2258  
  351   19.5  4.9  0.0  contig_18609    43325  43406   (3037) + CR1-J2_Pass       LINE/CR1           4191   4276    (1) 2259  
  266   14.8  1.6 11.5  contig_18613    20375  20435  (23572) C CR1-X3_Pass       LINE/CR1           (68)   4403   4349 2260  
  993   30.3  2.4  0.4  contig_1862         2    352      (3) C TguERV4N1_I-int   LTR/ERV1         (3203)   2573   2251 2261  
  340   27.4  2.0  0.0  contig_186279       1    102    (201) + CR1-X3_Pass       LINE/CR1           4320   4423   (48) 2262  
  259   20.8 11.1  0.0  contig_186535     269    340      (0) C CR1-X3_Pass       LINE/CR1           (44)   4427   4348 2263  
  275   32.6  0.0  2.2  contig_1866     23769  23859 (176184) + TguLTRL4d         LTR/ERVL             52    140  (789) 2264  
  271   33.5  3.4  6.7  contig_1866     62828  63006 (137037) + TguLTR5a          LTR/ERVL            184    356  (215) 2265  
  227   20.5  0.0  0.0  contig_186669     297    335      (0) + CR1-Z1_Pass       LINE/CR1           2702   2740   (32) 2266  
  259   20.4  0.0 10.0  contig_18669    11771  11830  (10380) C CR1-J2_Pass       LINE/CR1           (15)   4262   4209 2267  
  262   25.0  0.0  0.0  contig_186728       1     56    (283) C CR1-J3_Pass       LINE/CR1          (224)   4042   3987 2268  
  334   21.9  7.3  0.0  contig_186738     135    216    (182) + TguLTR5a          LTR/ERVL              5     92  (479) 2269  
  232   27.3  9.4  2.9  contig_18677    29810  29979  (50639) + CR1-YB2_Pass      LINE/CR1           3685   3865    (6) 2270  
  272   27.2  1.9  1.9  contig_18680        9    113    (382) + TguERVK9_I-int    LTR/ERVK           5779   5883  (195) 2271  
  225   31.4  8.4  3.5  contig_186800     270    411    (487) C CR1-X3_Pass       LINE/CR1         (2725)   1746   1598 2272  
  296   26.7  3.5  0.0  contig_18688     9175   9260  (13100) + CR1-Y_Pass        LINE/CR1           3014   3102  (686) 2273  
  353   25.4 15.1  5.5  contig_18688    10820  10965  (11395) + CR1-J1_Pass       LINE/CR1           3809   3968   (25) 2274  
  424   18.7  1.0  7.1  contig_186967     225    322     (27) C CR1-J2_Pass       LINE/CR1           (26)   4251   4160 2275  
  458   29.5  6.6  3.3  contig_18697     6676   6857  (37087) C CR1-X3_Pass       LINE/CR1          (514)   3957   3770 2276  
  293   26.4  0.0  0.0  contig_18704       58    129  (71331) C CR1-X3_Pass       LINE/CR1           (43)   4428   4357 2277  
  298   23.0  8.1  0.0  contig_18704    33545  33631  (37829) C CR1-J2_Pass       LINE/CR1           (15)   4262   4169 2278  
  227   20.8 18.1  0.0  contig_18709    27157  27228  (18278) + TguERV3_I-int     LTR/ERV1           7043   7127 (2062) 2279  
  677   21.2 12.8  0.0  contig_18709    42462  42640   (2866) C CR1-X3_Pass       LINE/CR1           (50)   4421   4220 2280  
  225   22.0  2.0  0.0  contig_187296     329    378    (314) C CR1-X3_Pass       LINE/CR1         (2922)   1549   1499 2281  
  316   19.1 11.3  0.9  contig_18731    10618  10723  (60361) C CR1-J2_Pass       LINE/CR1            (7)   4270   4154 2282  
  305   16.0  6.5  2.6  contig_18731    15341  15417  (55667) + CR1-J2_Pass       LINE/CR1           4189   4268    (9) 2283  
  333   21.7  8.4  0.0  contig_18731    24602  24684  (46400) C CR1-J2_Pass       LINE/CR1           (20)   4257   4168 2284  
  260   21.7  1.4  1.4  contig_18731    51696  51765  (19319) + CR1-J2_Pass       LINE/CR1           4198   4267   (10) 2285  
  236   18.2  0.0  0.0  contig_18731    64408  64451   (6633) C CR1-J1_Pass       LINE/CR1           (19)   3974   3931 2286  
  256   20.4  0.0  0.0  contig_187405     266    314      (0) C CR1-X3_Pass       LINE/CR1           (50)   4421   4373 2287  
  368   10.5  5.3  0.0  contig_18743    12984  13040  (45865) C CR1-Y_Pass        LINE/CR1         (1214)   2574   2515 2288  
  405   35.5  1.6  1.6  contig_187439     168    356      (1) + TguLTRL4d         LTR/ERVL              1    189  (740) 2289  
  465   26.2  0.0  5.1  contig_187441     288    424      (1) + TguLTR5a          LTR/ERVL            233    362  (209) 2290  
  285   26.4  7.4  5.1  contig_18752     5525   5700  (41318) + TguLTRL4c         LTR/ERVL            379    558  (541) 2291  
  980   27.4  3.2  2.4  contig_18758        3    409    (226) + TguERV4_I-int     LTR/ERV1           4937   5598 (2626) 2292  
  461   22.9  9.0  0.0  contig_18768     9909  10052  (20121) + CR1-J2_Pass       LINE/CR1           4106   4262   (15) 2293  
  314   28.2  4.1  1.1  contig_18768    23190  23332   (6841) + CR1-J2_Pass       LINE/CR1           4145   4267   (10) 2294  
  355   31.8 10.1  0.0  contig_18774        7    135  (10467) + CR1-J2_Pass       LINE/CR1           3994   4135  (142) 2295  
  239   27.9  7.3  0.0  contig_18783      718    785      (0) + CR1-X3_Pass       LINE/CR1           3497   3569  (902) 2296  
  344   19.5  6.1  0.0  contig_18796      541    622  (42216) C CR1-X3_Pass       LINE/CR1         (2681)   1790   1704 2297  
  362   26.2  0.0  1.0  contig_18809       13    116  (48563) + CR1-J2_Pass       LINE/CR1           4143   4245   (32) 2298  
  310   34.1  0.8  1.5  contig_18812        1    134   (2631) C TguERVK6-int      LTR/ERVK         (3917)   4419   4287 2299  
  464   30.0  4.3  1.8  contig_18812     2587   2749     (16) C TguERVK5_I-int    LTR/ERVK         (2100)   6194   6028 2300  
  236   21.4  0.0  1.8  contig_18816     9842   9898   (1677) C CR1-J2_Pass       LINE/CR1           (19)   4258   4203 2301  
  272   12.3  6.7  5.0  contig_18819     7105   7164  (35506) C CR1-X3_Pass       LINE/CR1           (50)   4421   4361 2302  
  367   20.2  1.3  0.0  contig_188295      33    111    (245) C CR1-X3_Pass       LINE/CR1           (54)   4417   4338 2303  
  247   22.6  1.9  0.0  contig_18834    20161  20213   (6546) + CR1-J2_Pass       LINE/CR1           3282   3335  (942) 2304  
  273   28.5  3.7  3.2  contig_18835        1    209    (378) C TguERV4N1_I-int   LTR/ERV1         (4988)    788    580 2305  
  288   33.5  4.8  1.3  contig_18835      259    569     (18) C TguERV4N1_I-int   LTR/ERV1         (4822)    954    633 2306  
  286   15.5 19.7  0.0  contig_18837    24097  24167   (3214) + CR1-J2_Pass       LINE/CR1           4177   4261   (16) 2307  
  253   28.4  4.1  2.1  contig_1885     26795  26891  (13569) C CR1-K3_Tgu        LINE/CR1          (859)   3392   3294 2308  
  235   17.1  0.0  4.7  contig_18850    71971  72013  (65153) C CR1-J1_Pass       LINE/CR1           (12)   3981   3941 2309  
  336   27.4 11.8  0.0  contig_1886     58517  58651  (10515) C CR1-J2_Pass       LINE/CR1           (20)   4257   4107 2310  
  230   20.8 10.8  2.7  contig_188617     163    236    (344) C TguERV5_I-int     LTR/ERV1         (4358)   3665   3586 2311  
  855   29.9  6.1  3.5  contig_18865    15228  15681  (50469) + TguLTRL4d         LTR/ERVL             22    569  (360) 2312  
  411   31.8  1.6  0.8  contig_18867    44819  44945  (54871) + CR1-YB2_Pass      LINE/CR1           3348   3475  (396) 2313  
  256   26.9  4.8  4.0  contig_18868     1102   1225  (53203) + CR1-J2_Pass       LINE/CR1           4021   4145  (132) 2314  
  427   23.6  4.7  0.0  contig_188697       3    108    (217) C CR1-X3_Pass       LINE/CR1           (46)   4425   4315 2315  
  294   13.6  6.6  3.3  contig_18874     4623   4683  (25539) C CR1-L1_Tgu        LINE/CR1         (1209)   3063   3001 2316  
  289   54.9  0.0  0.6  contig_188759     178    342    (412) + (TA)n             Simple_repeat         1    164    (0) 2317  
  506   19.2  7.6  6.5  contig_18878    12327  12510  (38882) + TguLTR13b         LTR/ERV1            253    438   (33) 2318  
  370   16.5 17.2  2.1  contig_1888     15936  16028 (203656) + CR1-X1_Pass       LINE/CR1           4319   4425    (3) 2319  
  296   29.0  7.1  8.8  contig_1888     25115  25284 (194400) + CR1-X1_Pass       LINE/CR1           4112   4278  (150) 2320  
  599   24.3  5.2  0.0  contig_188867     150    285     (91) C CR1-X3_Pass       LINE/CR1          (306)   4165   4023 2321  
  261   15.9  0.0  0.0  contig_18893      796    839      (0) + CR1-J2_Pass       LINE/CR1           4044   4087  (190) 2322  
  233   23.6  1.3  5.3  contig_18902     7521   7596  (10955) + CR1-L1_Tgu        LINE/CR1           3709   3781  (491) 2323  
  283   14.6  2.1  0.0  contig_189134     137    184    (150) + CR1-I_Tgu         LINE/CR1           4224   4272   (13) 2324  
  332   23.8  3.6  0.0  contig_189143     172    255    (173) + CR1-Z2_Pass       LINE/CR1           2678   2764    (8) 2325  
  354   12.2  0.0  0.0  contig_1892     52518  52566 (106705) + CR1-Y_Pass        LINE/CR1           2526   2574 (1214) 2326  
  282   25.8  0.0  0.0  contig_1892     73072  73137  (86134) C CR1-Z1_Pass       LINE/CR1          (763)   2009   1944 2327  
  412   22.8  5.0  0.0  contig_18936    56970  57070  (18730) + CR1-J2_Pass       LINE/CR1           4151   4256   (21) 2328  
  238   22.2  0.0  0.0  contig_189377     257    301      (0) + CR1-J2_Pass       LINE/CR1           4065   4109  (168) 2329  
  302   40.6  3.2  1.6  contig_18944    15583  15832  (32289) C CR1-YB2_Pass      LINE/CR1          (650)   3221   2968 2330  
  232   10.0  2.5  0.0  contig_189496     334    373      (1) C CR1-J2_Pass       LINE/CR1            (4)   4273   4233 2331  
  229   16.3  0.0  0.0  contig_1895     28353  28395  (94511) C CR1-J2_Pass       LINE/CR1            (5)   4272   4230 2332  
  548   12.2  6.9  3.9  contig_1895     95707  95808  (27098) + CR1-X3_Pass       LINE/CR1           4313   4417   (54) 2333  
  228   19.6  1.9  1.9  contig_18958     5518   5569  (18726) C TguERV7k_I-int    LTR/ERV1          (971)   5303   5252 2334  
  230    8.8  2.9  0.0  contig_1896     16661  16694  (21967) + CR1-Y_Pass        LINE/CR1           3742   3776   (12) 2335  
  296   20.7  0.0  0.0  contig_1896     29594  29651   (9010) C CR1-J1_Pass       LINE/CR1          (220)   3773   3716 2336  
  325   21.7  3.2  0.0  contig_189605     481    557      (1) + CR1-J1_Pass       LINE/CR1           3803   3863  (130) 2337  
  703   25.0  3.2  0.5  contig_189623     229    436     (50) C TguERV4N2_I-int   LTR/ERV1         (2643)   5535   5124 2338  
  274   21.7  8.0  5.7  contig_189666       1     88    (594) C CR1-J2_Pass       LINE/CR1           (43)   4234   4145 2339  
  544   25.8 18.0  0.0  contig_18989    24604  24781  (15091) C CR1-X3_Pass       LINE/CR1          (115)   4356   4147 2340  
  383   28.7  2.5  4.2  contig_18994    14894  15013    (996) + TguERVK7_I-int    LTR/ERVK           3787   3904 (3131) 2341  
  230   22.2  1.9  0.0  contig_190      77179  77232 (156305) C CR1-Z2_Pass       LINE/CR1          (411)   2361   2307 2342  
  251   21.6  0.0  0.0  contig_19010    21324  21374   (9759) C TguLTRL4d         LTR/ERVL          (755)    174    124 2343  
  235   48.7  0.0  0.0  contig_190245     231    306    (155) + (TA)n             Simple_repeat         2     77    (0) 2344  
  229   19.1  4.3  0.0  contig_19025    29343  29389  (44628) + TguERVL2b1_LTR    LTR/ERVL            228    276  (290) 2345  
  229   31.6  6.8  5.6  contig_19042    22014  22174 (122483) + CR1-Y1_Aves       LINE/CR1           2915   3077  (262) 2346  
  400   24.1  7.2  3.6  contig_19042    48706  48843  (95814) + TguLTRL4d         LTR/ERVL            530    672  (257) 2347  
  207   50.0  0.0  0.0  contig_19042    53658  53727  (90930) + (CATATA)n         Simple_repeat         3     72    (0) 2348  
  275    7.1  7.1  0.0  contig_19042    84295  84336  (60321) C TguERV4N2_LTR2    LTR/ERV1           (54)    450    406 2349  
  227   12.9  0.0  0.0  contig_1905     18502  18532  (71952) + CR1-Z2_Pass       LINE/CR1           2736   2766    (6) 2350  
  333   16.0 14.7  0.0  contig_19051    24734  24808  (29982) C CR1-J2_Pass       LINE/CR1           (34)   4243   4158 2351  
  234   16.2  0.0  0.0  contig_19051    30801  30837  (23953) C TguERVL2a2-LTR    LTR/ERVL          (313)    442    406 2352  
  253   25.7  3.3 12.5  contig_1906      3731   3850 (137450) + CR1-J2_Pass       LINE/CR1           4153   4261   (16) 2353  
  345   30.5  6.5  7.2  contig_19068     2405   2683  (17846) C TguLTRL4d         LTR/ERVL          (538)    391    115 2354  
  233   14.0  3.8  5.7  contig_19075     5803   5855  (23745) C TguERV3_I-int     LTR/ERV1         (8407)    782    731 2355  
  234   31.4  7.1  7.1  contig_19077    17659  17785  (19751) C CR1-I_Tgu         LINE/CR1          (528)   3757   3631 2356  
  229   22.8  1.7  3.4  contig_19086    33974  34032  (29576) + TguLTRL4d         LTR/ERVL            397    454  (475) 2357  
  230   18.9  5.6  1.9  contig_19086    51146  51199  (12409) + TguLTRK2e_I       LTR/ERVK           2043   2098 (3512) 2358  
  598   26.9  8.8  0.0  contig_1910     19459  19618  (16639) + CR1-X3_Pass       LINE/CR1           2010   2183 (2288) 2359  
  461   29.6  0.7  0.0  contig_1910     20263  20414  (15843) + CR1-X3_Pass       LINE/CR1           3938   4090  (381) 2359  
  331   21.5  9.2  0.0  contig_19101    23565  23629 (108316) C TguLTRL4d         LTR/ERVL            (0)    929    859 2360  
  343   26.6  1.7  5.8  contig_19101    23686  23805 (108140) C TguLTRL4d         LTR/ERVL          (734)    195     81 2360  
  228   22.6  3.2  1.6  contig_19101   125123 125185   (6760) + TguERVK6-int      LTR/ERVK           4451   4514 (3822) 2361  
  438   22.3  8.5  0.0  contig_19105    12957  13050  (30474) C CR1-X3_Pass       LINE/CR1           (70)   4401   4300 2362  
  412   18.5  1.4  0.0  contig_19105    13093  13173  (30351) C CR1-X3_Pass       LINE/CR1          (310)   4161   4077 2362  
  438   28.9  0.0  0.0  contig_191157       1    114    (280) + TguLTRL4d         LTR/ERVL            705    818  (111) 2363  
  300   13.7 20.4  3.1  contig_1912      3151   3248  (86994) + TguLTRL4b         LTR/ERVL             25    139  (790) 2364  
  336   21.1 11.3  0.0  contig_1912      3304   3436  (86806) + TguLTRL4b         LTR/ERVL            220    367  (697) 2364  
  459   38.9 10.0  2.6  contig_19132     6099   6430  (44223) C TguLTRL4d         LTR/ERVL          (338)    591     93 2365  
  617   32.7  0.5  1.4  contig_19135    26621  26831  (33717) + CR1-Y_Pass        LINE/CR1            369    577 (3211) 2366  
  338   30.4  5.2  0.7  contig_1914     55874  56009  (31370) C TguLTR5a          LTR/ERVL          (429)    142      1 2367  
  245   30.4  5.1  0.0  contig_19140     1436   1514  (46866) + CR1-J1_Pass       LINE/CR1           2958   3040  (953) 2368  
  313   28.3  3.5  0.9  contig_19158    29184  29297   (6923) + CR1-J2_Pass       LINE/CR1           4109   4225   (52) 2369  
  240   17.5  0.0  0.0  contig_191597     253    292     (18) C CR1-I_Tgu         LINE/CR1           (24)   4261   4222 2370  
  256   31.5 12.8  2.0  contig_19167     2607   2755  (17773) + TguLTR5a          LTR/ERVL            210    374  (197) 2371  
  275   26.5  0.0  0.0  contig_19168     9987  10054  (29131) + TguERVL1_I-int    LTR/ERVL           3494   3561 (1914) 2372  
  449   29.8  7.3  0.0  contig_191874      87    237     (75) C TguERVL1_I-int    LTR/ERVL         (1875)   3600   3439 2373  
  223   54.2  0.0  0.0  contig_191890     681    800   (1530) + polypurine        Low_complexity        1    120    (0) 2374  
  265   33.8  3.5  3.5  contig_19195     1847   1990   (4481) + TguERVL2_I-int    LTR/ERVL           1637   1780 (3360) 2375  
  206   53.9  1.9  0.0  contig_191990    1633   1736   (1097) + polypyrimidine    Low_complexity        2    107    (0) 2376  
  257   27.6  2.6  2.6  contig_1920      6672   6749  (84754) C CR1-J2_Pass       LINE/CR1           (15)   4262   4185 2377  
  678   25.1  3.1  5.6  contig_19203     1520   1791 (175643) + TguLTR13e         LTR/ERV1            143    451   (45) 2378  
  378   33.5  0.6  0.6  contig_19203   143153 143326  (34108) C TguERV1_I-int     LTR/ERV1          (117)   9606   9433 2379  
  630   23.9  3.0  0.6  contig_19209       93    256    (119) C CR1-X3_Pass       LINE/CR1           (63)   4408   4241 2380  
  348   28.7  0.9  0.9  contig_1921     10717  10825  (35619) C CR1-X2_Pass       LINE/CR1          (841)   3581   3473 2381  
  246   11.4  0.0  0.0  contig_192201     152    186    (172) C CR1-J2_Pass       LINE/CR1            (8)   4269   4235 2382  
  273   22.8  1.8  7.3  contig_192201     195    303     (55) C CR1-J2_Pass       LINE/CR1           (90)   4187   4085 2383  
  186   53.3  0.0  0.0  contig_192218     207    281    (519) + (TA)n             Simple_repeat         2     76    (0) 2384  
  295   35.8  0.0  0.0  contig_192325     319    427     (98) C CR1-J1_Pass       LINE/CR1          (114)   3879   3771 2385  
  287   31.8  0.8  0.8  contig_19248     6736   6868 (137943) + TguERVK5_I-int    LTR/ERVK           4215   4347 (3947) 2386  
  233   22.9  1.3  6.7  contig_19248     6973   7047 (137764) + TguERVK4a_I-int   LTR/ERVK           3938   4008 (2556) 2387  
  426   37.0  6.5  3.8  contig_19248     7809   8895 (135916) + TguERVK3a_I-int   LTR/ERVK           5431   6492 (1844) 2388  
  241   21.7  0.0  0.0  contig_192691       1     46    (600) + CR1-I_Tgu         LINE/CR1           4223   4268   (17) 2389  
  268   19.1  2.1  0.0  contig_192759       1     47    (257) C CR1-J3_Pass       LINE/CR1          (259)   4007   3960 2390  
  265   14.3  0.0  0.0  contig_19276     1970   2011  (37095) C CR1-J2_Pass       LINE/CR1           (11)   4266   4225 2391  
  343   15.9  1.6  1.6  contig_192803       2     65    (320) C CR1-Z2_Pass       LINE/CR1           (36)   2736   2673 2392  
  334   29.4  1.1  0.0  contig_19288    42974  43065  (10139) C TguLTR5a          LTR/ERVL          (208)    363    271 2393  
  259   23.5  3.5  0.0  contig_1929    136570 136654   (4786) + CR1-J2_Pass       LINE/CR1           4092   4179   (98) 2394  
  234   28.0  2.0  5.1  contig_19291    45509  45606  (29294) + CR1-K4_Tgu        LINE/CR1           3292   3386  (873) 2395  
  274   25.5  9.5  1.1  contig_192923     142    236    (587) C TguERVK2_I-int    LTR/ERVK         (1605)   5762   5660 2396  
  647   31.6  4.2  4.9  contig_192923     394    819      (4) C TguERVK2_I-int    LTR/ERVK         (1869)   5498   5076 2396  
  511   22.3  0.8  0.8  contig_19304      836    966      (7) + TguERVK1N1_I-int  LTR/ERVK           1747   1877 (1793) 2397  
  252   30.4  0.0  0.0  contig_19309    14380  14458   (6921) + TguLTRL4d         LTR/ERVL            117    195  (734) 2398  
  649   19.5  1.7  0.0  contig_19309    14943  15060   (6319) + TguLTRL4d         LTR/ERVL            730    849   (80) 2399  
  230    9.4  0.0  0.0  contig_19313    10808  10839  (37196) C CR1-J1_Pass       LINE/CR1            (6)   3987   3956 2400  
  347   12.1  6.1  0.0  contig_19322      612    677   (1192) C TguERV4b_LTR      LTR/ERV1           (66)    321    252 2401  
  226   10.0  0.0  0.0  contig_19358    17159  17188   (9435) C CR1-YB1_Tgu       LINE/CR1            (3)   3856   3827 2402  
  348   11.5 16.1  1.6  contig_193631     115    176    (222) + CR1-Z2_Pass       LINE/CR1           2635   2705   (67) 2403  
  296   20.7 18.3  0.0  contig_19367    48548  48629  (41649) C CR1-J2_Pass       LINE/CR1           (10)   4267   4171 2404  
  302   25.7  5.7  0.0  contig_19369     2940   3044  (41905) + CR1-J2_Pass       LINE/CR1           4159   4269    (8) 2405  
  201   46.5  1.4  0.7  contig_193741     643    785    (271) + (CATATA)n         Simple_repeat         6    149    (0) 2406  
  243   16.0  0.0 12.3  contig_193784      88    144    (224) C TguLTRK7k         LTR/ERVK          (326)     75     26 2407  
  351   21.5  9.1  4.9  contig_1938      9008   9247  (26258) C TguERV6_LTR1      LTR/ERV1          (175)    490    143 2408  
  667   32.6  6.5  3.9  contig_1938     31500  32554   (2951) C TguERVK9_I-int    LTR/ERVK          (729)   6306   4822 2409  
  248   23.5  1.4  1.4  contig_1938     32715  32783   (2722) C TguERVK9_I-int    LTR/ERVK         (1473)   4605   4537 2409  
  262   17.8  5.1  7.6  contig_1938     33255  33333   (2172) C TguERVK7_I-int    LTR/ERVK         (3293)   5043   4967 2410  
  591   27.6  4.4  2.6  contig_1938     33335  33561   (1944) C TguERVK7_I-int    LTR/ERVK         (2841)   4194   3964 2410  
  326   29.6  6.9  9.8  contig_1938     33942  34218   (1287) C TguERVK6-int      LTR/ERVK         (3899)   4437   4169 2411  
  355   30.8  1.6  4.8  contig_193818      35    261    (220) C TguERVK7_I-int    LTR/ERVK         (3087)   3948   3765 2412  
  399   22.7  2.6  5.6  contig_193830     319    450      (3) C TguLTR5c          LTR/ERVL          (314)    282    152 2413  
  233   26.8  1.9  5.8  contig_19385     3793   3895  (72777) + TguLTRL1a1        LTR/ERVL            296    394  (249) 2414  
  252   21.7  0.0  0.0  contig_19385    25919  25964  (50708) + CR1-J1_Pass       LINE/CR1           3941   3986    (7) 2415  
  600   22.1  1.5  0.8  contig_19390     4612   4743  (32379) + CR1-X3_Pass       LINE/CR1           4293   4425   (46) 2416  
  294   25.8  0.0  0.0  contig_19399    20295  20356  (22410) + CR1-I_Tgu         LINE/CR1           4214   4275   (10) 2417  
  268   11.9  7.1  0.0  contig_194037     527    568      (0) C CR1-Y_Pass        LINE/CR1         (1080)   2708   2664 2418  
  224   56.2  0.0  0.0  contig_194121      19    107    (662) + polypyrimidine    Low_complexity        2     90    (0) 2419  
  248   33.7 11.9  0.0  contig_19420     3862   3962  (30835) + TguLTRL4c         LTR/ERVL            723    835  (264) 2420  
  229   53.5  1.0  0.0  contig_19426     9672   9772    (504) + (TA)n             Simple_repeat         1    102    (0) 2421  
  244   31.3  3.0  0.0  contig_19427     6076   6174  (34476) + CR1-J2_Pass       LINE/CR1           4173   4274    (3) 2422  
  272   33.0  9.0  2.1  contig_19427    25482  25670  (14980) C CR1-YB2_Pass      LINE/CR1          (289)   3582   3381 2423  
  243   32.2 12.9  2.7  contig_19427    25721  25867  (14783) C CR1-YB1_Tgu       LINE/CR1          (613)   3246   3085 2424  
  234   13.2  2.6  0.0  contig_1943    198947 198984   (2694) C TguERVK3a_I-int   LTR/ERVK         (4792)   2955   2917 2425  
  254   12.5  4.2  0.0  contig_1944      4189   4245  (35863) + CR1-J1_Pass       LINE/CR1           3813   3864  (129) 2426  
  256    9.8  0.0  0.0  contig_19446    15524  15564  (47626) C CR1-X2_Pass       LINE/CR1            (1)   4421   4381 2427  
  236   22.7  7.6  0.0  contig_19446    21797  21862  (41328) + TguLTR11          LTR/ERVL?           770    840  (130) 2428  
  329   24.6  0.0  0.0  contig_19446    39815  39883  (23307) C CR1-X1_Pass       LINE/CR1           (13)   4415   4347 2429  
  201   43.7  0.0  1.8  contig_194491     315    477    (492) + CT-rich           Low_complexity        2    161    (0) 2430  
  238   38.5  0.0  0.0  contig_19458     8958   9074  (77456) + CR1-Z2_Pass       LINE/CR1           2164   2280  (492) 2431  
  238   28.6  0.0  0.0  contig_19458    30910  30986  (55544) C CR1-K3_Tgu        LINE/CR1          (139)   4112   4036 2432  
  327   19.6  0.0  0.0  contig_19461    20680  20735   (4294) C CR1-X2_Pass       LINE/CR1           (13)   4409   4354 2433  
  306   31.7  5.9  0.0  contig_19468     6153   6253  (22820) + TguLTRL4d         LTR/ERVL              1    107  (822) 2434  
  242    6.1  3.0  0.0  contig_1947     26727  26759  (33061) C CR1-X3_Pass       LINE/CR1          (480)   3991   3958 2435  
  264   18.9  1.9  0.0  contig_194745     246    298     (42) + CR1-X1_Pass       LINE/CR1           4275   4328  (100) 2436  
  250   24.6  7.0  0.0  contig_194795     491    547      (0) C CR1-J1_Pass       LINE/CR1          (275)   3718   3658 2437  
  243   27.4  0.0  0.0  contig_19482     5776   5837  (32545) + CR1-Z2_Pass       LINE/CR1           2704   2765    (7) 2438  
  256   16.2  0.0  0.0  contig_194981     268    304      (1) C CR1-J3_Pass       LINE/CR1          (318)   3948   3912 2439  
  753   32.7  2.0  1.0  contig_19506    24820  25125  (33565) C CR1-X3_Pass       LINE/CR1           (28)   4443   4135 2440  
  433   28.4  4.9  2.1  contig_195099     510    653      (0) + CR1-X3_Pass       LINE/CR1           2476   2623 (1848) 2441  
  347   25.0  0.0  0.0  contig_19514     9644   9715   (6815) + CR1-J1_Pass       LINE/CR1           3908   3979   (14) 2442  
  250   11.4  0.0  0.0  contig_19514    16476  16510     (20) C CR1-X2_Pass       LINE/CR1          (827)   3595   3561 2443  
  420   27.7  4.5  5.9  contig_19515     7623   7980  (18799) C TguERVK5_I-int    LTR/ERVK         (1902)   6392   6310 2444  
  299   23.4  0.0  0.0  contig_195163       1     64    (256) C CR1-J2_Pass       LINE/CR1          (197)   4080   4017 2445  
  241   34.0  0.0  6.0  contig_19521    50857  50956  (20366) C TguLTRL4d         LTR/ERVL            (0)    929    836 2446  
  339   29.0  7.3  3.3  contig_19521    51190  51339  (19983) C TguLTR5c          LTR/ERVL          (336)    250     95 2447  
  228   26.6  0.0  3.0  contig_19526    26959  27024  (10016) + CR1-Y_Pass        LINE/CR1           3722   3785    (3) 2448  
  329   19.8  2.6  8.4  contig_1953      4797   5024    (352) + TguERV4b_LTR      LTR/ERV1            181    472  (193) 2449  
  383   18.8 11.8  0.0  contig_195377       1     85    (298) + CR1-Z1_Pass       LINE/CR1           2206   2300  (472) 2450  
  261   22.4  1.7  0.0  contig_19563    16252  16309  (48770) C CR1-J1_Pass       LINE/CR1          (121)   3872   3814 2451  
  770   20.1  4.3  0.0  contig_195677     155    318    (109) + CR1-X3_Pass       LINE/CR1           4252   4422   (49) 2452  
  229   50.0  0.0  0.0  contig_19576     3762   3841   (7825) + (CAG)n            Simple_repeat         2     81    (0) 2453  
  260   28.6  0.0  1.2  contig_19586     2169   2253  (14400) C CR1-Y_Pass        LINE/CR1         (1345)   2443   2360 2454  
  485   27.1  4.2  6.3  contig_19589    26674  26862    (700) + TguLTR5c          LTR/ERVL              1    185  (401) 2455  
  254   15.6  0.0  0.0  contig_19590    45123  45167      (2) + CR1-J2_Pass       LINE/CR1           4136   4180   (97) 2456  
  186   65.9  0.0  0.0  contig_19594     4918   5046  (10353) + (CTG)n            Simple_repeat         1    129    (0) 2457  
  375   25.3  0.0  1.1  contig_19601    50801  50892  (61819) + CR1-X3_Pass       LINE/CR1           4217   4307  (164) 2458  
  250   23.5  0.0  0.0  contig_19613     7555   7605 (105401) + CR1-J2_Pass       LINE/CR1           4207   4257   (20) 2459  
  220   57.0  0.8  1.6  contig_196165     180    302     (53) + polypyrimidine    Low_complexity        2    123    (0) 2460  
 1111   33.0 16.1  4.1  contig_19620     6676   7279  (17887) + TguLTRL4d         LTR/ERVL             19    694  (235) 2461  
  226   10.0  0.0  7.0  contig_196214     285    327    (131) + CR1-J2_Pass       LINE/CR1           4237   4276    (1) 2462  
  255   16.7  0.0  0.0  contig_1965     17057  17104  (17491) + TguLTRL4d         LTR/ERVL            702    749  (180) 2463  
  263   21.9  3.1  0.0  contig_196521     423    486     (54) C CR1-X3_Pass       LINE/CR1           (54)   4417   4352 2464  
  230   25.0  0.0  0.0  contig_19655    22587  22642  (62822) + CR1-J1_Pass       LINE/CR1           3930   3985    (8) 2465  
  236   12.5  0.0  2.4  contig_19655    59792  59832  (25632) + CR1-Y_Pass        LINE/CR1           1527   1566 (2222) 2466  
  309   24.3 11.9 11.1  contig_196698       3    363     (38) C TguERV4N1_I-int   LTR/ERV1         (4833)    943    580 2467  
  226   23.5 19.8  3.0  contig_19670     4816   4916  (33072) + CR1-J1_Pass       LINE/CR1           3728   3845  (148) 2468  
  382   18.1  0.0  1.4  contig_19670    34746  34818   (3170) + CR1-X3_Pass       LINE/CR1           4320   4391   (80) 2469  
  214   61.2  0.0  0.0  contig_196716     215    312   (1855) + (CTG)n            Simple_repeat         3    100    (0) 2470  
  312   31.4  9.0  0.8  contig_19678    13194  13315   (9751) C CR1-X2_Pass       LINE/CR1          (208)   4214   4083 2471  
  415   28.2  2.2  2.2  contig_19684    20667  20800  (21287) C TguLTR5a          LTR/ERVL          (435)    136      3 2472  
  225   18.2  6.8  0.0  contig_19684    23370  23413  (18674) + CR1-Y_Pass        LINE/CR1           2258   2304 (1484) 2473  
  373   21.1 20.3  0.0  contig_19687    13946  14073   (3848) + CR1-J2_Pass       LINE/CR1           4104   4257   (20) 2474  
  258   15.8  0.0  0.0  contig_196886     273    310      (0) + CR1-X3_Pass       LINE/CR1           4334   4371  (100) 2475  
  411   22.3  2.1  2.1  contig_19702    47169  47264  (40153) + CR1-J2_Pass       LINE/CR1           4179   4274    (3) 2476  
  226   31.1  4.8  1.9  contig_19720     9091   9195  (33456) + CR1-J2_Pass       LINE/CR1           2111   2218 (2059) 2477  
  439   26.3  0.0  5.0  contig_19720    20771  20890  (21761) C TguLTRL4d         LTR/ERVL            (4)    925    812 2478  
  273   27.6  0.0  0.0  contig_19726     1663   1720  (23021) C CR1-Z2_Pass       LINE/CR1            (9)   2763   2706 2479  
  225   22.6  9.7  0.0  contig_19726    14949  15010   (9731) + CR1-Z2_Pass       LINE/CR1           2586   2653  (119) 2480  
  256   32.8  2.0  7.3  contig_1973     39465  39668  (91824) + CR1-Y2_Aves       LINE/CR1           3144   3336    (3) 2481  
 1218   30.6  2.2  2.2  contig_197344      24    568    (143) + TguERV4_I-int     LTR/ERV1           1319   1863 (6361) 2482  
  422   27.0  2.7  0.0  contig_19735    30288  30398  (14823) C CR1-J2_Pass       LINE/CR1            (6)   4271   4158 2483  
  239   31.0  3.4  1.1  contig_19739    12062  12149     (57) + CR1-Y_Pass        LINE/CR1           3684   3773   (15) 2484  
  237   13.7  7.8  0.0  contig_19745    88161  88211  (31711) C CR1-YB2_Pass      LINE/CR1            (1)   3870   3816 2485  
  214   48.0  0.0  0.0  contig_19745    99003  99075  (20847) + A-rich            Low_complexity        2     74    (0) 2486  
  278   17.2  8.5  7.5  contig_19746    36832  36925  (15074) + CR1-J2_Pass       LINE/CR1           4177   4271    (6) 2487  
  287   21.7  0.0  1.6  contig_19750     5633   5693  (33045) C CR1-X2_Pass       LINE/CR1            (7)   4415   4356 2488  
  285   18.9 12.0  5.0  contig_19750     6681   6780  (31958) C CR1-J2_Pass       LINE/CR1           (10)   4267   4161 2489  
  228   13.9  0.0  0.0  contig_19750    12885  12920  (25818) C CR1-J2_Pass       LINE/CR1          (135)   4142   4107 2489  
  244   25.4 10.8  3.1  contig_197575       4    133    (199) C CR1-J2_Pass       LINE/CR1           (52)   4225   4086 2490  
  488   21.0  2.0  0.0  contig_197632     236    335      (0) C CR1-X3_Pass       LINE/CR1           (51)   4420   4319 2491  
  209   45.2  1.4  0.0  contig_197668     298    370    (546) + (CTG)n            Simple_repeat         2     75    (0) 2492  
  288   27.5  0.0  1.2  contig_1977     68730  68810     (10) C CR1-J2_Pass       LINE/CR1          (199)   4078   3999 2493  
  360   24.6  7.8  4.3  contig_19770    40734  40848  (28650) + CR1-J2_Pass       LINE/CR1           4159   4277    (0) 2494  
  877   30.9  8.5  3.2  contig_19770    45285  45987  (23511) + TguLTRL4d         LTR/ERVL              1    926    (3) 2495  
  382   29.9  2.8  0.0  contig_19774     7843   7949  (21049) + TguLTRL4d         LTR/ERVL             21    130  (799) 2496  
 1530   25.6  3.5  3.0  contig_19774     8228   8633  (20365) + TguLTRL4d         LTR/ERVL            522    929    (0) 2496  
  227   29.7  2.7  0.0  contig_19776    20322  20395  (61802) + CR1-Y_Pass        LINE/CR1           3706   3781    (7) 2497  
  329   23.2  5.3  0.0  contig_197768     366    460    (156) + CR1-J2_Pass       LINE/CR1           4159   4258   (19) 2498  
  225   32.5  3.8  4.5  contig_19786     5944   6075  (48570) C MER125            DNA                (26)    150     20 2499  
  254   20.4  0.0  0.0  contig_19786    13572  13620  (41025) + CR1-I_Tgu         LINE/CR1           4222   4270   (15) 2500  
  200   52.0  0.0  0.0  contig_197862     428    504    (394) + (TA)n             Simple_repeat         2     78    (0) 2501  
  527   27.7  1.3  1.3  contig_1979     22722  22871 (114444) C TguLTRL4d         LTR/ERVL          (121)    808    659 2502  
  248   35.2  2.4  2.4  contig_198      26167  26291 (140281) C CR1-K1_Tgu        LINE/CR1          (318)   3924   3800 2503  
  319   22.5  3.4  0.0  contig_198     114305 114393  (52179) + CR1-J2_Pass       LINE/CR1           4175   4266   (11) 2504  
  356   14.9  4.0  2.6  contig_198     117445 117520  (49052) + CR1-X3_Pass       LINE/CR1           4322   4398   (73) 2505  
  245   17.0  1.9  1.9  contig_198     128710 128763  (37809) + CR1-K2_Tgu        LINE/CR1           4185   4238    (8) 2506  
  250   20.6 10.3  0.0  contig_198     163168 163235   (3337) + CR1-J2_Pass       LINE/CR1           4194   4268    (9) 2507  
  231   17.4  0.0  2.1  contig_19804    30055  30101   (3125) C CR1-J1_Pass       LINE/CR1            (8)   3985   3940 2508  
  229   22.9  0.0  0.0  contig_198085      80    127    (403) C CR1-J2_Pass       LINE/CR1          (104)   4173   4126 2509  
  273   20.5  1.2  4.9  contig_19822    11656  11737    (932) C TguERV4N2_LTR2    LTR/ERV1           (51)    453    375 2510  
  336   11.8  0.0  0.0  contig_19837    31429  31479  (36108) C CR1-X3_Pass       LINE/CR1           (86)   4385   4335 2511  
  253   19.0 17.2  0.0  contig_19840    28225  28282  (45471) C TguLTR5a          LTR/ERVL          (205)    366    299 2512  
  331   27.2  7.8  0.0  contig_19840    60144  60246  (13507) C CR1-X3_Pass       LINE/CR1           (46)   4425   4315 2513  
  262   30.2  5.8  0.8  contig_19852     7814   7933  (50965) C CR1-L2_Tgu        LINE/CR1         (1312)   2936   2811 2514  
  230   21.3  0.0  2.1  contig_19857     4152   4199  (22614) C CR1-X1_Pass       LINE/CR1           (21)   4407   4361 2515  
  316   14.3  0.0  0.0  contig_19861     8521   8569   (8805) C CR1-Z2_Pass       LINE/CR1           (17)   2755   2707 2516  
  269   18.9  0.0  0.0  contig_19893      137    189   (2742) + TguLTRL4d         LTR/ERVL            725    777  (152) 2517  
  340   56.6  5.9  0.0  contig_199      20831  21118   (7330) + CR1-X3_Pass       LINE/CR1           4117   4421   (50) 2518  
  238   18.7 14.7  0.0  contig_19931     9067   9141   (6160) C CR1-I_Tgu         LINE/CR1           (15)   4270   4185 2519  
  262   52.6  0.0  0.0  contig_199411     470    621     (15) + (TA)n             Simple_repeat         2    153    (0) 2520  
  245   20.6  3.8  7.6  contig_19942    11338  11416 (116364) C CR1-Z2_Pass       LINE/CR1         (1991)    781    706 2521  
  236   28.3 14.8  1.8  contig_19946      430    598  (60805) C X5A_LINE          LINE/CR1            (1)    229     39 2522  
  285   33.7  3.4  2.2  contig_199546       1    200    (183) C CR1-L2_Tgu        LINE/CR1          (532)   3716   3519 2523  
  270   26.9 11.9  3.0  contig_19964    38346  38479   (9247) C TguLTRL4d         LTR/ERVL          (685)    244     99 2524  
  275   16.7  0.0  0.0  contig_1997      2479   2526  (25240) C CR1-J3_Pass       LINE/CR1           (13)   4253   4206 2525  
  286   28.2  0.0  4.0  contig_1997     12695  12768  (14998) C CR1-J1_Pass       LINE/CR1            (5)   3988   3918 2526  
  228   26.1 15.2  2.9  contig_19982    49730  49867  (20132) C CR1-Y_Pass        LINE/CR1           (34)   3754   3600 2527  
  359   23.0  8.1  0.0  contig_199934     174    260    (139) C CR1-X3_Pass       LINE/CR1         (1638)   2833   2740 2528  
  741   18.8  0.7  1.4  contig_19994    15240  15385  (35755) C CR1-X3_Pass       LINE/CR1           (27)   4444   4300 2529  
  225   20.9  0.0  0.0  contig_20       87851  87893  (37992) C TguERV4N2_I-int   LTR/ERV1         (4037)   4141   4099 2530  
  248   14.6  0.0  0.0  contig_20009     6071   6111   (7574) + CR1-I_Tgu         LINE/CR1           4230   4270   (15) 2531  
  337   23.9  0.0  0.0  contig_20014    20703  20769  (16750) C CR1-I_Tgu         LINE/CR1           (10)   4275   4209 2532  
  388   25.9 11.7  1.5  contig_20014    35537  35673   (1846) C CR1-Z2_Pass       LINE/CR1           (73)   2699   2549 2533  
  412   27.6  3.6  3.6  contig_20014    35853  35991   (1528) C CR1-Z1_Pass       LINE/CR1          (751)   2021   1883 2534  
  324   21.9  8.3  4.8  contig_20024    30500  30667      (0) C CR1-J2_Pass       LINE/CR1            (0)   4277   4104 2535  
  234   19.1  0.0  0.0  contig_20036    20293  20334  (13607) + TguLTR5a          LTR/ERVL              1     42  (529) 2536  
  333   23.3  0.0  0.0  contig_200390      25     97    (264) C CR1-I_Tgu         LINE/CR1           (97)   4188   4116 2537  
  712   21.9  7.7  2.7  contig_200539      83    265     (92) C CR1-Z2_Pass       LINE/CR1           (89)   2683   2492 2538  
  262   12.5  0.0  0.0  contig_20056    48119  48158  (19645) C CR1-L2_Tgu        LINE/CR1           (13)   4235   4196 2539  
  236   23.4  0.0  0.0  contig_20056    58867  58913   (8890) C CR1-J1_Pass       LINE/CR1           (19)   3974   3928 2540  
  258   17.4  0.0  0.0  contig_20057    10372  10417  (64530) + CR1-YB2_Pass      LINE/CR1           1424   1469 (2402) 2541  
  228   13.3 26.7  0.0  contig_20057    13905  13949  (60998) C CR1-Y_Pass        LINE/CR1            (4)   3784   3728 2542  
  268   17.4 13.0  0.0  contig_200694       1     46    (327) + CR1-J2_Pass       LINE/CR1           4130   4169  (108) 2543  
  421   23.5  6.5  3.2  contig_200766     270    392      (0) C CR1-J2_Pass       LINE/CR1           (13)   4264   4138 2544  
  501   31.5  5.0  2.2  contig_20088    36915  37096     (89) + CR1-YB2_Pass      LINE/CR1           3671   3857   (14) 2545  
  381   18.6  8.4  4.1  contig_20089    10610  10762  (25847) C TguLTRL4d         LTR/ERVL          (481)    448    207 2546  
  235   29.6  0.8  6.7  contig_20093    94800  94933  (18725) C TguLTRL4d         LTR/ERVL          (253)    676    551 2547  
  288   22.2 10.9  1.7  contig_20099     5066   5184   (9420) + CR1-J1_Pass       LINE/CR1           3738   3867  (126) 2548  
  231   11.8  0.0  0.0  contig_201      64869  64902  (29838) C TguLTRK2k         LTR/ERVK          (168)    244    211 2549  
  244   26.8  0.0  0.0  contig_201089      46    101    (229) + CR1-I_Tgu         LINE/CR1           4214   4269   (16) 2550  
  226   25.0  0.0  6.7  contig_20128    27603  27662   (8646) + CR1-J3_Pass       LINE/CR1           3952   4007  (259) 2551  
  275   33.2 11.1  1.4  contig_2014      6543   6759  (44504) + CR1-Y_Pass        LINE/CR1           3245   3482  (306) 2552  
  330   24.6  3.7 14.8  contig_201538       2    163    (206) C TguLTRL4d         LTR/ERVL          (193)    736    593 2553  
  233   32.2  1.1  0.0  contig_2016    138039 138128 (122025) + CR1-I_Tgu         LINE/CR1           2137   2227 (2058) 2554  
  257   27.1  0.0  1.2  contig_201619     144    229     (84) + TguERV6_LTR2      LTR/ERV1            335    419  (177) 2555  
  500   23.8  0.0  3.2  contig_2017     97255  97380  (37562) C CR1-X3_Pass       LINE/CR1           (47)   4424   4303 2556  
  328   22.2  0.0  0.0  contig_20171    41620  41691   (8447) + CR1-J2_Pass       LINE/CR1           3160   3231 (1046) 2557  
  274   28.4  0.3  0.3  contig_201717     163    251    (119) C CR1-YB1_Tgu       LINE/CR1          (516)   3355   3267 2558  
  245   23.4  1.5  1.5  contig_20181        9     73  (16722) C CR1-J1_Pass       LINE/CR1           (84)   3909   3845 2559  
  273   18.8  0.0  0.0  contig_201925       1     48    (434) C CR1-J1_Pass       LINE/CR1          (134)   3859   3812 2560  
  240   20.3 17.2  0.0  contig_201942       8     71    (261) + CR1-J2_Pass       LINE/CR1           4195   4269    (8) 2561  
  316   24.4 19.5  0.0  contig_20204      212    334    (156) + CR1-J2_Pass       LINE/CR1           4121   4267   (10) 2562  
  225   32.0  1.9  2.8  contig_2021      7473   7578  (39749) C TguERVL2a2-LTR    LTR/ERVL          (523)    232    128 2563  
  395   22.1  4.4  3.2  contig_202114     142    245     (67) C CR1-X3_Pass       LINE/CR1          (191)   4280   4188 2564  
  244   19.6 13.0  0.0  contig_202140     426    471      (1) + CR1-J1_Pass       LINE/CR1           3668   3719  (274) 2565  
  422   33.0  5.5  0.5  contig_2022     70227  70427     (94) + TguLTR5c          LTR/ERVL            376    586    (0) 2566  
  232    7.1  0.0  0.0  contig_2023     73593  73620  (95214) C CR1-Y_Pass        LINE/CR1           (19)   3769   3742 2567  
  310   29.1  0.0  0.0  contig_20236    37029  37114  (31034) + CR1-X3_Pass       LINE/CR1           4315   4400   (71) 2568  
  344   27.1  3.4  2.0  contig_20236    65610  65756   (2392) C TguLTRL4d         LTR/ERVL          (380)    549    401 2569  
  262   25.0  3.1  1.5  contig_2025     44416  44480  (77482) C CR1-YB2_Pass      LINE/CR1         (1079)   2792   2727 2570  
  243   17.6  0.0  1.9  contig_2025     63327  63378  (58584) + CR1-J2_Pass       LINE/CR1           4047   4097  (180) 2571  
  285   27.7 13.4  0.0  contig_2026      5043   5154 (170875) + CR1-I_Tgu         LINE/CR1           4141   4267   (18) 2572  
  401   26.2  4.6  3.8  contig_2026     91267  91397  (84632) C CR1-X3_Pass       LINE/CR1           (39)   4432   4301 2573  
  242   18.6  6.6  3.3  contig_2026     91399  91459  (84570) C CR1-Y_Pass        LINE/CR1           (30)   3758   3696 2574 *
  516   26.4  3.5  0.7  contig_2026     91444  91584  (84445) C CR1-X3_Pass       LINE/CR1          (150)   4321   4177 2573  
  225   30.9  2.5  0.0  contig_2026    143556 143636  (32393) + CR1-X3_Pass       LINE/CR1           3200   3282 (1189) 2575  
  241   25.7  4.7  0.9  contig_202649     125    230    (337) + CR1-YB1_Tgu       LINE/CR1           3746   3855    (4) 2576  
  256   29.4  1.0  0.0  contig_20266    30249  30350   (3786) + CR1-J2_Pass       LINE/CR1           4077   4179   (98) 2577  
  237   52.8  0.0  0.0  contig_202722       1    125    (323) + (TA)n             Simple_repeat         2    126    (0) 2578  
  252   19.0 10.2  1.7  contig_20277      643    701  (41724) + TguLTRK1_I        LTR/ERVK           1889   1952 (5646) 2579  
  248   22.2  0.0  0.0  contig_20295     3984   4037  (20792) + CR1-J1_Pass       LINE/CR1           3928   3981   (12) 2580  
  225   30.9 11.1  0.0  contig_20296    18085  18210   (1234) + CR1-Z2_Pass       LINE/CR1           2247   2386  (386) 2581  
  244   22.2  0.0  3.6  contig_20297    16959  17014  (69273) + CR1-J2_Pass       LINE/CR1           4205   4258   (19) 2582  
  319   22.2  1.4  0.0  contig_203047       1     72    (379) C CR1-Y_Pass        LINE/CR1         (1759)   2029   1957 2583  
  232   25.4  2.9  2.9  contig_20307      625    693  (21064) + CR1-X3_Pass       LINE/CR1           4134   4202  (269) 2584  
  326   29.1  7.0  1.6  contig_20315     4572   4756   (7528) C CR1-J2_Pass       LINE/CR1            (7)   4270   4076 2585  
  227   22.2 17.5  0.0  contig_20315     5029   5091   (7193) C CR1-J2_Pass       LINE/CR1           (87)   4190   4117 2586  
  271   22.8 22.8  0.0  contig_20326    10955  11055   (6599) + CR1-J2_Pass       LINE/CR1           4114   4237   (40) 2587  
  202   64.7  0.0  0.0  contig_203471     257    375    (558) + (TG)n             Simple_repeat         2    120    (0) 2588  
  279   17.6  0.0  0.0  contig_2035     46923  46973 (128418) + CR1-J1_Pass       LINE/CR1           3938   3988    (5) 2589  
  262   37.6  0.0  0.0  contig_203503      99    207    (297) + CR1-J1_Pass       LINE/CR1           3771   3879  (114) 2590  
  269   15.0 11.5  1.6  contig_20351    21587  21647  (22255) C CR1-J2_Pass       LINE/CR1           (13)   4264   4198 2591  
 1351   28.7  0.5  0.8  contig_20366        1    397     (19) C TguERV4_I-int     LTR/ERV1         (3074)   5150   4755 2592  
  356   20.9  9.8  1.1  contig_2037     14407  14498  (56218) C CR1-X3_Pass       LINE/CR1           (85)   4386   4287 2593  
  242   14.6  2.4  0.0  contig_20370     8366   8406  (49182) C CR1-J1_Pass       LINE/CR1           (11)   3982   3941 2594  
  236   30.4  0.0  1.4  contig_203735     168    237    (124) C CR1-Y_Pass        LINE/CR1            (7)   3781   3713 2595  
  271   23.2  0.0  0.0  contig_203786     754    809     (12) C CR1-J2_Pass       LINE/CR1           (19)   4258   4203 2596  
  311   16.9  0.0  0.0  contig_203866     297    355      (0) + TguERV4_I-int     LTR/ERV1           1199   1257 (6967) 2597  
  209   47.2  2.2  0.0  contig_203893     445    535      (0) + (TATATG)n         Simple_repeat         4     96    (0) 2598  
  347   28.6  2.4  5.3  contig_20390    15850  16019     (84) + TguERVK5_I-int    LTR/ERVK           5272   5436 (2858) 2599  
  424   21.2  5.1  3.4  contig_204      39975  40091   (1299) + CR1-X3_Pass       LINE/CR1           4306   4424   (47) 2600  
  288   25.4  0.0  1.5  contig_20401      690    757      (0) + CR1-J2_Pass       LINE/CR1           4050   4116  (161) 2601  
  364   32.0  0.0  0.0  contig_20404    14507  14634   (3690) + TguERV1_I-int     LTR/ERV1           6837   6964 (2759) 2602  
  257   25.0  0.0  0.0  contig_20414     8728   8795  (14190) + TguLTR5a          LTR/ERVL              3     70  (501) 2603  
  227   21.4  0.0  0.0  contig_20424    12150  12191  (37850) + TguERVK8_I-int    LTR/ERVK           2811   2852 (4225) 2604  
  336   14.0  1.7  1.7  contig_20431    72911  72968    (813) + CR1-J2_Pass       LINE/CR1           4130   4187   (90) 2605  
  242   14.3  2.4  0.0  contig_20435     3982   4023  (13726) C CR1-J1_Pass       LINE/CR1           (30)   3963   3921 2606  
  788   36.2  5.0  0.3  contig_204390     555    837      (8) C CR1-X3_Pass       LINE/CR1           (35)   4436   4141 2607  
  353   16.2  8.6  1.2  contig_2044     79328  79408 (113977) + CR1-X1_Pass       LINE/CR1           4131   4217  (211) 2608  
  242   21.1  0.0  0.0  contig_2045      1301   1352    (973) + CR1-J2_Pass       LINE/CR1           4212   4263   (14) 2609  
  248   19.7  4.9  0.0  contig_20457    76812  76872  (19549) + CR1-J2_Pass       LINE/CR1           4172   4235   (42) 2610  
  249   21.1  6.9  1.7  contig_20460    68617  68674   (7441) + CR1-X2_Pass       LINE/CR1           4359   4419    (3) 2611  
  226   19.3  0.0  3.4  contig_20460    74330  74388   (1727) + CR1-K2_Tgu        LINE/CR1           4184   4240    (6) 2612  
  236   29.4  3.9  3.1  contig_20466     6853   6982  (21374) C CR1-J1_Pass       LINE/CR1          (126)   3867   3737 2613  
  341   31.1  3.3  3.3  contig_20476      113    295   (9022) + TguERV4N1_LTR     LTR/ERV1            225    407   (56) 2614  
  287   23.6  1.4  0.0  contig_20477     9631   9702  (18642) C CR1-J2_Pass       LINE/CR1            (6)   4271   4199 2615  
  275   22.7  7.2  0.0  contig_204860     236    332     (11) C CR1-J2_Pass       LINE/CR1           (71)   4206   4103 2616  
  229   17.6  0.0  0.0  contig_20491      378    411   (3065) + CR1-X1_Pass       LINE/CR1           4367   4400   (28) 2617  
  230   18.8  2.0  2.0  contig_204994     271    319     (68) C TguLTRL2a5        LTR/ERVL          (618)    774    726 2618  
  486   18.1 24.5  0.7  contig_2051     36614  36752  (44274) + CR1-X3_Pass       LINE/CR1           4186   4357  (114) 2619  
  246   24.6  3.1  0.0  contig_2052     66506  66570  (86138) C CR1-J3_Pass       LINE/CR1          (922)   3344   3278 2620  
  249   22.0  0.0  0.0  contig_2052     92271  92320  (60388) C CR1-X3_Pass       LINE/CR1           (59)   4412   4363 2621  
  256   36.2  5.0  3.2  contig_2052    101150 101561  (51147) C CR1-X3_Pass       LINE/CR1         (1186)   3285   3168 2622  
  658   27.9  2.5  0.0  contig_20520    28714  28917   (9559) C CR1-X3_Pass       LINE/CR1           (27)   4444   4236 2623  
  245   33.9  3.0  3.0  contig_205200     318    448      (3) C TguLTR5b          LTR/ERVL          (314)    282    152 2624  
  244   15.1  0.0  0.0  contig_20526     2238   2276  (11534) C CR1-J3_Pass       LINE/CR1          (316)   3969   3923 2625  
  241    0.0  8.6  2.9  contig_205432     366    400     (44) + CR1-Z1_Pass       LINE/CR1           2379   2415  (357) 2626  
  234   32.3  3.1  2.3  contig_205452     238    367     (22) C CR1-L2_Tgu        LINE/CR1          (774)   3474   3344 2627  
  627   22.4  9.5  0.0  contig_2055    137014 137160 (130517) + CR1-X3_Pass       LINE/CR1           4231   4391   (80) 2628  
  584   32.0  2.2  0.0  contig_205507      93    317      (0) C TguERV4_I-int     LTR/ERV1          (275)   7949   7720 2629  
  262   27.1  5.7  0.0  contig_20553    22176  22245  (12608) C CR1-X3_Pass       LINE/CR1          (539)   3932   3859 2630  
  244    8.8  0.0  0.0  contig_20567        1     34   (1827) C CR1-Y_Pass        LINE/CR1         (2639)   1149   1116 2631  
  238   29.8  8.0  3.7  contig_20575    54474  54661  (91140) C TguLTR13e         LTR/ERV1           (41)    415    220 2632  
  325   26.1 21.8  4.2  contig_2058      8014   8229  (18256) + TguLTRL4c         LTR/ERVL            814   1067   (32) 2633  
  280   22.6 15.1  0.0  contig_20582    26637  26729  (13662) C CR1-I_Tgu         LINE/CR1           (17)   4268   4162 2634  
  382   17.2  0.0  0.0  contig_205841     113    170    (144) C TguSINE1          SINE/tRNA-CR1       (0)    137     80 2635  
 1742   29.8  3.0  1.9  contig_20587        7    674      (0) C TguERV4N2_I-int   LTR/ERV1         (6230)   1994   1195 2636  
  274   10.3  0.0  0.0  contig_20590     4121   4159  (32522) + CR1-J2_Pass       LINE/CR1           4225   4263   (14) 2637  
  228   22.9  9.3  1.0  contig_205900     370    466    (413) + TguERV1_I-int     LTR/ERV1            253    357 (9366) 2638  
  366   28.7 11.7  0.1  contig_205900     555    755    (124) + TguERV1_I-int     LTR/ERV1            252    485 (9238) 2638  
  227   51.6  0.0  0.0  contig_206039       1     62    (385) + (TA)n             Simple_repeat         1     62    (0) 2639  
  333   35.3  4.6  0.0  contig_20610     6397   6569    (708) C CR1-L1_Tgu        LINE/CR1         (3266)   1006    826 2640  
  340   18.6  0.0  0.0  contig_20631    12110  12168   (1947) C CR1-I_Tgu         LINE/CR1           (10)   4275   4217 2641  
  284   30.5  6.1  6.3  contig_20643      252    547    (889) + TguERV4N2_I-int   LTR/ERV1           3568   4140 (3111) 2642  
  236   25.0  1.6  3.2  contig_20654    10013  10074  (14138) C CR1-Y_Pass        LINE/CR1           (27)   3761   3701 2643  
  330   19.4  6.0  0.0  contig_206683      82    148    (155) + CR1-I_Tgu         LINE/CR1           4206   4276    (9) 2644  
  285   15.8  3.1  9.0  contig_20679    12411  12477  (11674) + CR1-J2_Pass       LINE/CR1           4179   4267   (18) 2645  
  531   28.2  9.8  4.0  contig_20680     1067   1291  (91337) + TguLTR5c          LTR/ERVL            217    454  (132) 2646  
  292   24.0  5.3  0.0  contig_206810      58    132    (269) C TguLTRL4d         LTR/ERVL          (818)    111     33 2647  
  454   19.4 12.9  0.6  contig_2069     31801  31971    (677) C CR1-J1_Pass       LINE/CR1            (7)   3986   3795 2648  
  480   16.5  2.8  4.6  contig_206971     362    469      (3) C CR1-X3_Pass       LINE/CR1           (42)   4429   4324 2649  
  228   28.8  0.0  7.0  contig_207      76589  76659   (1318) C TguLTRL4d         LTR/ERVL           (31)    898    833 2650  
  563   28.9  2.1  0.0  contig_20702    14799  14940  (64336) + TguLTRL4d         LTR/ERVL             39    183  (746) 2651  
  282   21.1 20.8  1.0  contig_20702    55677  55772  (23504) C TguLTR5a          LTR/ERVL          (280)    291    177 2652  
  693   22.6 15.3  0.0  contig_207055     102    291    (111) C CR1-X3_Pass       LINE/CR1           (50)   4421   4203 2653  
  209   50.6  0.0  0.0  contig_207100       1     83    (307) + (CATATA)n         Simple_repeat         2     84    (0) 2654  
  230   32.4  1.0  1.0  contig_20732      981   1083 (202548) + TguERV2_I-int     LTR/ERV1           1793   1895 (5106) 2655  
  256   29.4  1.2  1.2  contig_20732     1688   1773 (201858) + TguERV2_I-int     LTR/ERV1           2477   2562 (4439) 2655  
  324   32.3 10.9  1.5  contig_20732     2344   2610 (201021) + TguERV2_I-int     LTR/ERV1           3140   3431 (3570) 2655  
 2141   33.4  3.2  2.5  contig_20732   113318 114227  (89404) + CR1-Y_Pass        LINE/CR1             32    947 (2841) 2656  
  351   22.6 10.8  0.0  contig_20732   116165 116266  (87365) + CR1-YB2_Pass      LINE/CR1           2251   2363 (1508) 2657  
  237   14.7  9.6  6.8  contig_20735     9337   9409  (18613) + CR1-J2_Pass       LINE/CR1           4094   4168  (109) 2658  
  371   22.1 10.7  0.0  contig_20735    20672  20802   (7220) + CR1-J2_Pass       LINE/CR1           4097   4241   (36) 2659  
  454   28.1  1.6  0.0  contig_20740    23972  24092   (9193) + TguERVL1_I-int    LTR/ERVL           4536   4658  (817) 2660  
  235   24.6  0.0  0.0  contig_20744   297566 297626   (9264) C Eulor2A           DNA?               (72)    236    176 2661  
  226   26.7  0.0  0.0  contig_2075       741    800  (14314) C CR1-J3_Pass       LINE/CR1           (34)   4232   4173 2662  
  240   20.4  0.0  0.0  contig_2075      4864   4907  (10207) C CR1-J2_Pass       LINE/CR1           (16)   4261   4218 2663  
  297    8.5  4.3  0.0  contig_2075     11378  11424   (3690) + CR1-J2_Pass       LINE/CR1           4217   4265   (12) 2664  
  228   22.2  0.0  0.0  contig_207559     220    264     (50) + CR1-J1_Pass       LINE/CR1           3942   3986    (7) 2665  
  283    9.8  0.0  0.0  contig_20762     6757   6797   (2574) + CR1-X3_Pass       LINE/CR1           4329   4369  (102) 2666  
  524   30.9  1.9  1.9  contig_20768    11818  12025  (37671) C CR1-X2_Pass       LINE/CR1          (124)   4298   4091 2667  
  281   24.7  0.0  8.3  contig_207709     488    571      (0) + CR1-J3_Pass       LINE/CR1           4042   4118  (148) 2668  
  495   29.2  9.4  9.1  contig_20776     7624   7898   (1521) + TguLTRL4d         LTR/ERVL            474    749  (180) 2669  
  289   25.6  0.0  0.0  contig_20778     8853   8930  (43780) + CR1-J2_Pass       LINE/CR1           4185   4262   (15) 2670  
  255   26.1  3.4  1.1  contig_207858     623    711     (22) + TguLTR5a          LTR/ERVL            317    407  (164) 2671  
  311   20.7  4.9  0.0  contig_20787     2506   2587  (53411) C CR1-J2_Pass       LINE/CR1           (49)   4228   4143 2672  
  340   19.4 15.5  0.0  contig_20787    19863  19965  (36033) C CR1-J1_Pass       LINE/CR1            (0)   3993   3875 2673  
  253   21.4  5.4  0.0  contig_20787    55748  55803    (195) + CR1-X1_Pass       LINE/CR1           4357   4415   (13) 2674  
  426   20.5  0.0  1.2  contig_207896       1     84    (357) C TguLTRL4d         LTR/ERVL          (138)    791    709 2675  
  270   33.6  0.0  0.0  contig_20791        5    120    (668) C TguERVK6-int      LTR/ERVK         (3944)   4392   4277 2676  
  245   23.5  0.0  0.0  contig_20791      278    328    (460) C TguERVK6-int      LTR/ERVK         (4217)   4119   4069 2676  
  288   21.5  2.6  0.0  contig_208      10144  10217  (28487) C CR1-J2_Pass       LINE/CR1          (201)   4071   3996 2677  
  293   29.4  4.5  2.7  contig_20800    11409  11520  (10815) + CR1-X3_Pass       LINE/CR1           4153   4266  (205) 2678  
  245   22.2  0.0  0.0  contig_208111       1     45    (313) C CR1-X1_Pass       LINE/CR1          (292)   4136   4092 2679  
  285   19.7  0.0  1.5  contig_20816    27010  27076  (21343) + TguERV6_LTR1      LTR/ERV1            407    472  (193) 2680  
  304   25.5 10.7  1.8  contig_20818    10842  10953  (11918) + CR1-X3_Pass       LINE/CR1           3945   4066  (405) 2681  
  232   23.2 15.3  4.2  contig_2082    186458 186529  (58040) + TguLTR5a          LTR/ERVL            270    349  (222) 2682  
  369   36.4  4.9  1.4  contig_2083     30409  30631  (32073) C CR1-Z2_Pass       LINE/CR1          (415)   2357   2127 2683  
  236   11.4  0.0  0.0  contig_20834     4466   4500      (0) + CR1-J2_Pass       LINE/CR1           4039   4073  (204) 2684  
  267   38.3  6.5  0.4  contig_208384      55    285    (223) C CR1-Y_Pass        LINE/CR1          (668)   3120   2876 2685  
  287   25.0 13.4  0.7  contig_2085      5042   5190   (9669) C CR1-YB1_Tgu       LINE/CR1           (26)   3833   3666 2686  
  234    5.9  0.0  5.6  contig_208596      27     62    (324) + CR1-J1_Pass       LINE/CR1           3952   3985    (8) 2687  
  343   27.9  0.7  5.2  contig_20863     7765   7900  (35586) C TguLTR5c          LTR/ERVL            (0)    586    457 2688  
  474   29.8  8.7  4.8  contig_20873    14883  15171  (13785) + TguLTRL4d         LTR/ERVL             54    353  (576) 2689  
  248   15.8  0.0  0.0  contig_20875    29561  29598   (7823) C CR1-X1_Pass       LINE/CR1          (124)   4304   4267 2690  
  269   17.6  0.0  0.0  contig_20876     9366   9416  (38466) C CR1-X3_Pass       LINE/CR1           (59)   4412   4362 2691  
  378   13.1  4.8  1.9  contig_2088     13873  13956   (8749) C TguERV4b_LTR      LTR/ERV1           (66)    321    253 2692  
  936   56.2  1.1  0.6  contig_2088     15676  16201   (6504) C TguERV3_I-int     LTR/ERV1         (1079)   8110   7582 2693  
  339   35.2  5.3  5.8  contig_2088     16556  16745   (5960) C TguERV3_I-int     LTR/ERV1         (1922)   7267   7079 2693  
  233   65.5  0.0  0.0  contig_208817    1030   1200    (249) + polypyrimidine    Low_complexity        1    171    (0) 2694  
  248   24.9  8.9  4.7  contig_20883     5115   5283  (42187) + CR1-J2_Pass       LINE/CR1           4077   4252   (25) 2695  
  583   25.8  1.3  4.5  contig_20902    74484  74698  (54904) + TguLTR13b         LTR/ERV1            211    435   (36) 2696  
  417   31.2  0.0  2.3  contig_209068      24    151    (158) + TguLTR5a          LTR/ERVL              1    125  (446) 2697  
  225   15.9  0.0  8.3  contig_20917    10492  10539   (9457) C CR1-X3_Pass       LINE/CR1         (2582)   1889   1846 2698  
  280   19.0  3.5  0.0  contig_20920      221    278  (23737) + CR1-J2_Pass       LINE/CR1           4203   4262   (15) 2699  
  249   26.7  9.3  0.0  contig_20920      284    358  (23657) + CR1-J2_Pass       LINE/CR1           4192   4273    (4) 2699  
  341   23.0  1.2  1.5  contig_209346     219    300      (0) C TguERV4b_LTR      LTR/ERV1           (72)    315    252 2700  
  378   34.4 11.6  3.5  contig_20936     5024   5282   (6100) C CR1-X3_Pass       LINE/CR1         (3814)    657    378 2701  
  375   25.6 16.1  0.0  contig_2094     13207  13429   (3853) C CR1-J2_Pass       LINE/CR1           (14)   4263   4005 2702  
  209   44.9  1.1  1.1  contig_209410     148    327    (253) + (TA)n             Simple_repeat         1    180    (0) 2703  
  319   28.6  6.2  2.3  contig_20942     9105   9233   (2573) C TguLTRL4d         LTR/ERVL          (316)    613    480 2704  
  346   18.5  4.5  3.0  contig_20949    17742  17808  (18348) + TguERV4N2_LTR2    LTR/ERV1            383    450   (54) 2705  
  273   17.8  0.0  0.0  contig_20950    26512  26556  (76991) C TguLTR5a          LTR/ERVL          (204)    367    323 2706  
  332   30.6  0.7  4.3  contig_20950    34944  35083  (68464) C TguERVL2_I-int    LTR/ERVL         (3383)   1757   1623 2707  
  226   19.1  0.0  0.0  contig_20953     8262   8303   (3384) C CR1-X2_Pass       LINE/CR1            (7)   4415   4374 2708  
  486   16.5  2.8  4.6  contig_209581       4    111    (360) + CR1-X3_Pass       LINE/CR1           4324   4429   (42) 2709  
  237   33.3  1.7  1.7  contig_20959     7302   7417  (59555) + CR1-Y_Pass        LINE/CR1           2551   2666 (1122) 2710  
  232   54.4  0.0  1.0  contig_209615     379    482     (83) + polypurine        Low_complexity        2    104    (0) 2711  
  304   30.3  5.8  0.0  contig_2097        10    162   (3819) + TguERV1_I-int     LTR/ERV1           6844   6987 (2736) 2712  
  230   28.0 12.2  0.0  contig_2097       154    260   (3721) + TguERV3_I-int     LTR/ERV1           6471   6590 (2599) 2713 *
  279   25.3  9.2  9.2  contig_2097       754    916   (3065) + TguERV3_I-int     LTR/ERV1           6874   6979 (2210) 2713  
  225   26.8  8.4  0.0  contig_209789       1     71    (315) C CR1-J2_Pass       LINE/CR1           (46)   4231   4155 2714  
  298   34.7  7.9  4.1  contig_2098     34331  34699  (32749) C CR1-Y_Pass        LINE/CR1         (1075)   2713   2331 2715  
  278   28.6  7.6  3.5  contig_20980    11370  11514  (93540) C CR1-J2_Pass       LINE/CR1           (38)   4239   4089 2716  
  379   22.2  0.0  2.9  contig_20980    42392  42493  (62561) + CR1-J2_Pass       LINE/CR1           4168   4266   (11) 2717  
  346   38.1  4.2  2.6  contig_210      14431  14737   (9231) + CR1-Y_Pass        LINE/CR1            429    740 (3048) 2718  
  295   34.6  2.2  0.6  contig_210      16482  16664   (7304) + TguERV2_I-int     LTR/ERV1           1090   1275 (5726) 2719  
  294   29.3  3.7  2.2  contig_210      18938  19073   (4895) + TguERV2_I-int     LTR/ERV1           4026   4163 (5560) 2720  
  318   30.0  7.5  0.0  contig_210      19516  19635   (4333) + TguERV2_I-int     LTR/ERV1           5012   5140 (1861) 2720  
  226   14.7  0.0  0.0  contig_21002    16545  16578  (24371) C CR1-J3_Pass       LINE/CR1          (137)   4129   4096 2721  
  234   31.5  5.6  1.1  contig_21014    44423  44512  (55464) + CR1-Y_Pass        LINE/CR1           3681   3774   (14) 2722  
  268   17.4  0.0  0.0  contig_21017     1967   2012  (12993) + CR1-J1_Pass       LINE/CR1           3929   3974   (19) 2723  
  253   25.0  1.6  1.6  contig_21030    46158  46218  (22742) C CR1-YB1_Tgu       LINE/CR1          (106)   3753   3693 2724  
  290   25.0  1.5  0.0  contig_21032    12744  12811  (55652) C CR1-YB2_Pass      LINE/CR1          (715)   3156   3088 2725  
  236   18.9  0.0  0.0  contig_21035      141    177  (42359) + CR1-J2_Pass       LINE/CR1           4131   4167  (110) 2726  
  243   18.9  0.0  3.6  contig_21040      153    207   (6077) + CR1-X1_Pass       LINE/CR1           4367   4419    (9) 2727  
  476   28.4  5.7  1.3  contig_21040     5056   5212   (1072) C TguLTRL4c         LTR/ERVL           (42)   1057    894 2728  
  265   25.0  5.8  3.9  contig_21045    41891  41994   (6763) C CR1-J2_Pass       LINE/CR1           (15)   4262   4157 2729  
  312   31.3  2.5  4.2  contig_210481      78    197    (234) + TguLTRL4d         LTR/ERVL            398    515  (414) 2730  
  493   25.4 12.3  0.0  contig_21052    15838  15975  (11449) + CR1-X3_Pass       LINE/CR1           3144   3298 (1173) 2731  
 1219   24.1 16.8  3.3  contig_21052    18396  18869   (8555) C TguLTRL4d         LTR/ERVL            (2)    927    390 2732  
  237   12.8  5.1  0.0  contig_21057    43378  43416   (5584) C CR1-Z2_Pass       LINE/CR1            (8)   2764   2724 2733  
  474   33.6  4.0  4.7  contig_21064    22382  22833    (213) + TguERVK5_I-int    LTR/ERVK           5893   6397  (680) 2734  
  229   20.4  0.0  2.0  contig_210766       3     52    (286) + CR1-J2_Pass       LINE/CR1           2191   2239 (2038) 2735  
  256   23.5  0.0  0.0  contig_210847     248    298     (89) C TguERVK9_I-int    LTR/ERVK          (761)   5317   5267 2736  
  238   20.0  0.0  0.0  contig_21088      685    724  (19681) C CR1-J1_Pass       LINE/CR1          (124)   3869   3830 2737  
  261   28.8  2.7  0.0  contig_21090     7606   7678      (0) + CR1-Y_Pass        LINE/CR1           3627   3701   (87) 2738  
  231   29.1  0.0  0.0  contig_21097    22644  22698 (146718) C CR1-Z2_Pass       LINE/CR1         (1830)    942    888 2739  
  437   22.2  1.1  0.0  contig_21097    91595  91684  (77732) + CR1-J2_Pass       LINE/CR1           4143   4233   (44) 2740  
  312   33.0  2.5  0.0  contig_21098    20737  20854  (18511) + CR1-X3_Pass       LINE/CR1           2768   2888 (1583) 2741  
  254   28.4  0.0  0.0  contig_2111     29461  29555  (32439) C TguERV2_I-int     LTR/ERV1         (3049)   3952   3858 2742  
  497   31.1  3.2  2.3  contig_2111     30229  30550  (31444) C TguERV2_I-int     LTR/ERV1         (3721)   3280   3047 2743  
  262   15.2  0.0  0.0  contig_2111     44763  44808  (17186) + CR1-J1_Pass       LINE/CR1           3938   3983   (10) 2744  
  317   18.9  0.0  0.0  contig_211181       1     53    (257) C CR1-X3_Pass       LINE/CR1          (392)   4079   4027 2745  
  202   58.5  0.0  0.8  contig_21119    23963  24086  (44026) + (TA)n             Simple_repeat         1    123    (0) 2746  
  228    8.1  2.7  0.0  contig_2112      7621   7657 (121294) + CR1-I_Tgu         LINE/CR1           4241   4278    (7) 2747  
  269   11.4  0.0  2.0  contig_2112     14467  14517 (114434) + CR1-L2_Tgu        LINE/CR1           4178   4255   (22) 2748  
  227   27.3  6.1  0.0  contig_2112     17559  17624 (111327) C CR1-J2_Pass       LINE/CR1           (80)   4197   4128 2749  
  499   25.2  0.0  0.8  contig_21122    55830  55953  (16249) C CR1-X3_Pass       LINE/CR1           (60)   4411   4289 2750  
  237   25.0 10.1  1.4  contig_21123    20538  20606  (21809) + TguERVK2_I-int    LTR/ERVK           5669   5743 (1624) 2751  
  205   42.7  0.9  1.9  contig_211395     867    971    (297) + (CAG)n            Simple_repeat         1    104    (0) 2752  
  424   25.9  4.5  0.0  contig_21147     8808   8919  (48065) C TguLTR5c          LTR/ERVL            (0)    586    470 2753  
  268   28.2 10.4  0.8  contig_21147    36923  37047  (19937) + TguLTRL4d         LTR/ERVL            564    700  (229) 2754  
  226   30.4  0.0  0.0  contig_21147    55461  55516   (1468) C CR1-Y_Pass        LINE/CR1          (730)   3058   3003 2755  
  238   11.9  0.0 10.6  contig_2115     26627  26673  (49882) + TguLTRL2b1        LTR/ERVL           1369   1410    (0) 2756  
  371   20.2  0.0  0.0  contig_2115     64648  64726  (11829) + CR1-J2_Pass       LINE/CR1           4177   4255   (22) 2757  
  284   13.0  0.0  0.0  contig_21150     3286   3331  (34062) C CR1-X3_Pass       LINE/CR1          (868)   3603   3558 2758  
  225   15.1 10.7  5.4  contig_21152     6349   6404   (7024) C TguLTRK7g         LTR/ERVK          (272)    117     59 2759  
  329   21.6 13.6  4.3  contig_21154    47579  47718   (6231) + CR1-YB2_Pass      LINE/CR1           3093   3245  (626) 2760  
  371   29.2  6.9  7.6  contig_21176      118    295    (346) C TguERV6_I-int     LTR/ERV1         (1351)   6731   6467 2761  
  371   28.2  1.0  0.0  contig_21176      296    398    (243) C TguERVK1_I-int    LTR/ERVK         (1609)   5782   5679 2762  
  371   29.2  6.9  7.6  contig_21176      399    421    (220) C TguERV6_I-int     LTR/ERV1         (1351)   6466   6430 2761  
  350   23.5  4.7  0.0  contig_2118     21380  21464  (23180) C CR1-J2_Pass       LINE/CR1           (15)   4262   4174 2763  
  284   17.6  0.0  0.0  contig_2118     39990  40040   (4604) C CR1-J1_Pass       LINE/CR1          (132)   3861   3811 2764  
  249   27.4  1.6  3.1  contig_21191    10570  10633   (3273) + CR1-Y_Pass        LINE/CR1           2112   2174 (1614) 2765  
  205   50.0  0.0  0.0  contig_21209    34771  34824    (207) + (CTA)n            Simple_repeat         3     56    (0) 2766  
  271   23.3  0.0  0.0  contig_21234    28929  28988   (8483) + CR1-J2_Pass       LINE/CR1           4122   4181   (96) 2767  
  341   22.7  0.0 13.7  contig_21234    34637  34738   (2733) + CR1-J1_Pass       LINE/CR1           3637   3723  (270) 2768  
  709   27.4  6.9  6.6  contig_212458       1    317      (3) + TguERV3_I-int     LTR/ERV1           7690   7917 (1272) 2769  
  261   23.5 14.8  3.4  contig_21257    47653  47740   (3832) C CR1-X3_Pass       LINE/CR1          (117)   4354   4257 2770  
  226   28.6  0.0  0.0  contig_21282    10542  10604  (14107) C CR1-I_Tgu         LINE/CR1          (154)   4131   4069 2771  
  243   11.4  0.0  0.0  contig_21287     1922   1956  (34013) C TguERV7c_LTR      LTR/ERV1          (233)    394    360 2772  
  414   19.5  2.4  0.0  contig_212893     176    257    (101) C CR1-X3_Pass       LINE/CR1           (42)   4429   4346 2773  
  309   12.8  0.0  0.0  contig_213055     272    318     (31) + CR1-J2_Pass       LINE/CR1           1168   1214 (3063) 2774  
  304   13.3  0.0  0.0  contig_213092       1     45    (844) + CR1-X2_Pass       LINE/CR1           4190   4234  (188) 2775  
  241   21.3 13.3  0.0  contig_21312    11813  11887  (35665) + TguLTRL1_I        LTR/ERVL           4155   4239  (176) 2776  
  616   27.9  8.3  1.5  contig_213123      38    241     (65) + CR1-Z2_Pass       LINE/CR1           1619   1836  (936) 2777  
  257   20.9  0.0  0.0  contig_21322    18998  19040  (11357) C CR1-J1_Pass       LINE/CR1          (105)   3888   3846 2778  
  233   25.8  0.0  0.0  contig_213263     399    460     (14) C CR1-Y_Pass        LINE/CR1         (1127)   2661   2600 2779  
  228   22.1  8.9  2.5  contig_21327    45191  45269  (31004) C TguERV5_I-int     LTR/ERV1         (4953)   3070   2987 2780  
  242   18.4  7.8  1.3  contig_21327    50767  50843  (25430) + CR1-YB1_Tgu       LINE/CR1           3766   3847   (12) 2781  
  272   22.0  3.4  0.0  contig_21358    42634  42692  (12868) + CR1-X2_Pass       LINE/CR1           4093   4153  (269) 2782  
  244   16.7  0.0  0.0  contig_21358    49893  49934   (5626) + CR1-X3_Pass       LINE/CR1           4363   4404   (67) 2783  
  280   33.0  0.0  0.0  contig_21368    67911  68001   (5032) C CR1-Z2_Pass       LINE/CR1          (425)   2347   2257 2784  
  225   22.1 10.2  2.3  contig_2138     32228  32315  (22745) C Tgu_rep1          LTR/ERV1         (2746)   1298   1204 2785  
  309   23.0 16.1  0.0  contig_2138     54439  54525    (535) + CR1-J2_Pass       LINE/CR1           4161   4261   (16) 2786  
  308   28.2  2.8  0.0  contig_21387    13352  13422  (32545) + CR1-X3_Pass       LINE/CR1           3829   3901  (570) 2787  
  833   31.4  3.2  1.2  contig_21396     5141   5388   (8311) C TguLTRL4d         LTR/ERVL          (269)    660    408 2788  
  226   21.9  0.0  0.0  contig_21403    11105  11145  (11291) + CR1-Z2_Pass       LINE/CR1           2718   2758   (14) 2789  
  252   19.2  3.9  0.0  contig_21405    46914  46965  (39487) + CR1-J1_Pass       LINE/CR1           3927   3980   (13) 2790  
  284   29.3  2.4  0.0  contig_214229       1     82    (235) C CR1-X2_Pass       LINE/CR1          (224)   4198   4115 2791  
  372   15.1  4.0  2.7  contig_21431      959   1033  (21911) C TguERV4N2_LTR1    LTR/ERV1           (54)    373    298 2792  
  290   20.0  0.0  0.0  contig_21442     2324   2373 (106985) + CR1-X3_Pass       LINE/CR1           3873   3922  (549) 2793  
  241   26.7  3.3  0.0  contig_214426       1     60    (337) + CR1-J1_Pass       LINE/CR1           3757   3818  (175) 2794  
  232   11.1  0.0  0.0  contig_21456        2     37  (53636) + CR1-I_Tgu         LINE/CR1           4248   4283    (2) 2795  
  337   32.3  4.5  0.0  contig_21470     6880   7012  (61502) + CR1-J2_Pass       LINE/CR1           4135   4273    (4) 2796  
  230   18.2  0.0  9.8  contig_21475    30455  30515  (21763) C TguERVK9_I-int    LTR/ERVK         (1134)   4944   4890 2797  
  629   24.5  6.9  0.6  contig_214763     266    425     (22) + CR1-J1_Pass       LINE/CR1           3630   3799  (194) 2798  
  242   21.6 10.7  5.8  contig_2149     47843  47945  (33489) + CR1-Z2_Pass       LINE/CR1           1991   2098  (674) 2799  
  859   24.3 14.6  0.7  contig_215036      82    355      (0) C CR1-X3_Pass       LINE/CR1           (64)   4407   4096 2800  
  299   25.0 12.8  0.8  contig_2151     31906  32038 (112325) C CR1-J1_Pass       LINE/CR1          (205)   3788   3697 2801  
  266   22.6  4.8  0.0  contig_2151    139443 139504   (4859) + CR1-J2_Pass       LINE/CR1           4143   4207   (70) 2802  
  225   19.1  0.0  2.1  contig_21510    20821  20868  (28321) + TguERV4b_I-int    LTR/ERV1           1050   1096 (7041) 2803  
  227   22.2  7.8  6.5  contig_2152      5423   5499  (96393) + CR1-X1_Pass       LINE/CR1           3270   3347 (1081) 2804  
  373   31.5  0.9  0.0  contig_21520    55181  55291  (68077) C CR1-Y_Pass        LINE/CR1         (3023)    765    654 2805  
  359   32.5  3.1  2.4  contig_21520    97934  98188  (25180) C TguERVK2_I-int    LTR/ERVK         (1908)   5459   5260 2806  
  226   11.4 13.3  2.2  contig_21523     2263   2307  (32309) + CR1-L2_Tgu        LINE/CR1            752    801 (3447) 2807  
  232   16.7  9.5  0.0  contig_21533    21621  21662      (0) C CR1-J1_Pass       LINE/CR1           (10)   3983   3938 2808  
  268   13.6  2.3  0.0  contig_21543    13851  13894   (2114) C CR1-X2_Pass       LINE/CR1         (1112)   3310   3266 2809  
  209   46.5  0.0  0.0  contig_215553     351    449      (0) + (TA)n             Simple_repeat         1     99    (0) 2810  
  252   21.7  0.0  0.0  contig_2156     10890  10935   (3869) C CR1-Z2_Pass       LINE/CR1         (1214)   1558   1513 2811  
  231   27.5 10.6  6.0  contig_21560    56830  56980  (19582) + CR1-I_Tgu         LINE/CR1           2760   2917 (1368) 2812  
  420   26.5  5.8  3.3  contig_21571    29455  29575   (6612) C TguLTRL4c         LTR/ERVL          (394)    705    582 2813  
  349   23.7  2.1  0.0  contig_21576     3283   3375  (33291) + CR1-I_Tgu         LINE/CR1           4184   4278    (7) 2814  
  227   18.8 21.9  5.9  contig_21576    16696  16814  (19852) C CR1-J2_Pass       LINE/CR1            (6)   4271   4134 2815  
  284   29.5 11.6  0.0  contig_21580     2048   2159   (6457) C CR1-J2_Pass       LINE/CR1           (22)   4255   4131 2816  
  283   30.6  3.7  0.0  contig_2159     34164  34271  (70510) C CR1-J1_Pass       LINE/CR1          (160)   3833   3722 2817  
  202   55.2  0.0  0.0  contig_215987     378    444    (121) + polypyrimidine    Low_complexity        2     68    (0) 2818  
  369   22.6  2.8  3.8  contig_2163      8118   8223  (90978) C CR1-X3_Pass       LINE/CR1           (59)   4412   4308 2819  
  229   30.9  0.0  0.0  contig_21655    55978  56032  (58951) + CR1-Y_Pass        LINE/CR1           3727   3781    (7) 2820  
  228   26.3  1.3  3.8  contig_21658    17303  17381  (19738) C CR1-I_Tgu         LINE/CR1            (6)   4279   4203 2821  
  333   23.3  0.0  0.0  contig_216660     267    339     (22) + CR1-I_Tgu         LINE/CR1           4116   4188   (97) 2822  
  271   18.0  0.0  0.0  contig_2167    250720 250769  (20951) + CR1-J2_Pass       LINE/CR1           1650   1699 (2578) 2823  
  229   25.9  0.0  1.8  contig_21679    19336  19390  (82543) + TguERVK6-int      LTR/ERVK           2034   2087 (6249) 2824  
  578   22.1  0.8  0.0  contig_21687    37603  37724   (9132) C CR1-X3_Pass       LINE/CR1           (60)   4411   4289 2825  
  245   33.6  4.3  0.0  contig_21689     4267   4382  (26913) + CR1-X3_Pass       LINE/CR1           2273   2393 (2078) 2826  
  330   23.6  0.0  0.0  contig_21689     8614   8685  (22610) C CR1-J2_Pass       LINE/CR1            (1)   4276   4205 2827  
  240   26.6  7.7  7.7  contig_21697      109    291   (4912) C TguERV6_I-int     LTR/ERV1         (4707)   2544   2362 2828  
  614   31.6  3.7  4.8  contig_21697      404   1003   (4200) C TguERV6_I-int     LTR/ERV1         (6371)   1711   1130 2828  
  238   19.6  2.0  0.0  contig_21713     6030   6080  (19362) C CR1-J1_Pass       LINE/CR1           (14)   3979   3928 2829  
  227    9.3 16.3  0.0  contig_21734    16791  16833  (57120) + TguERV5_I-int     LTR/ERV1           3347   3396 (4627) 2830  
  233   23.7  7.0  3.0  contig_21738    14859  14958     (33) + CR1-J2_Pass       LINE/CR1           4141   4244   (33) 2831  
  517   28.7 10.6  2.4  contig_21740    76408  76614   (2187) C CR1-X3_Pass       LINE/CR1          (375)   4096   3873 2832  
  323   32.0  3.1  0.0  contig_217421     205    301     (36) C CR1-X3_Pass       LINE/CR1          (283)   4188   4089 2833  
  238   23.4  1.2  5.8  contig_21749     4910   4995  (55882) + CR1-K1_Tgu        LINE/CR1           3985   4066  (176) 2834  
  381   22.6  2.1  0.0  contig_21755       91    183  (51851) C CR1-X3_Pass       LINE/CR1           (53)   4418   4324 2835  
  233   26.1 14.2  4.3  contig_21763     9816   9999 (106273) C CR1-Y_Pass        LINE/CR1          (628)   3160   3069 2836  
  231   14.3  3.9  3.9  contig_21772    75403  75453  (30447) + CR1-X1_Pass       LINE/CR1           3254   3304 (1124) 2837  
  589   18.3  6.7  0.0  contig_2178    113522 113641  (58770) + CR1-X3_Pass       LINE/CR1           4244   4371  (100) 2838  
  297   21.4  0.3  0.7  contig_217833       1     78    (591) C CR1-J1_Pass       LINE/CR1          (211)   3782   3726 2839  
  317   26.9  0.0  0.0  contig_21784      613    690    (626) + CR1-J2_Pass       LINE/CR1           4185   4262   (15) 2840  
  230   10.8  2.7  0.0  contig_217868     304    340      (0) C CR1-I_Tgu         LINE/CR1            (9)   4276   4239 2841  
  321   19.0  0.0  0.4  contig_21790     1189   1255   (3235) C CR1-J2_Pass       LINE/CR1            (7)   4270   4188 2842  
  241   20.0  0.0  0.0  contig_21798    18598  18647  (17323) C CR1-X3_Pass       LINE/CR1          (409)   4062   4013 2843  
  380   24.3  6.2  0.9  contig_218       3742   3853  (14067) C CR1-X3_Pass       LINE/CR1         (1042)   3429   3312 2844  
  231   21.3  1.5 10.3  contig_2180      7730   7797  (77672) C TguERVK5_I-int    LTR/ERVK         (3439)   4855   4794 2845  
  225   15.7  0.0 10.5  contig_2181     63962  64018    (481) + CR1-Y2_Aves       LINE/CR1           1009   1059 (2280) 2846  
  252   13.6  7.1  0.0  contig_21811    39732  39787     (43) C CR1-J2_Pass       LINE/CR1            (2)   4275   4240 2847  
  254   21.3  6.6  0.0  contig_21819    29901  29961   (1175) + CR1-X3_Pass       LINE/CR1           4350   4414   (57) 2848  
  252   22.6  0.0  0.0  contig_2182     41230  41282 (108019) C CR1-X3_Pass       LINE/CR1         (2438)   2033   1981 2849  
  307   26.1  7.6  0.0  contig_2182     45628  45719 (103582) + CR1-X3_Pass       LINE/CR1           2212   2310 (2161) 2850  
  242   24.6  0.0  6.6  contig_21821     4706   4766   (1439) + CR1-J2_Pass       LINE/CR1            927    983 (3294) 2851  
  261   11.9  0.0  0.0  contig_21822      741    782   (6611) C CR1-L2_Tgu        LINE/CR1           (13)   4235   4194 2852  
 1060   32.1  5.8  5.1  contig_21826     1935   2620      (0) + TguERV4_I-int     LTR/ERV1           1964   2654 (5570) 2853  
  550   28.8  4.7  0.5  contig_21837     1745   1936  (15261) + CR1-X3_Pass       LINE/CR1           4264   4463    (8) 2854  
  269   20.3  0.0  4.8  contig_21844    11172  11233  (56659) + CR1-K4_Tgu        LINE/CR1           4177   4248   (11) 2855  
  313   28.8  3.3  1.7  contig_21851     1698   1817   (8845) + CR1-YB2_Pass      LINE/CR1           3617   3738  (133) 2856  
  239   15.8  0.0  0.0  contig_21851    10620  10657      (5) C CR1-I_Tgu         LINE/CR1           (13)   4272   4235 2857  
  232   23.3  5.0  0.0  contig_21863    47224  47283  (30756) + CR1-Y1_Aves       LINE/CR1           3256   3318   (21) 2858  
  453   34.3  3.6  5.2  contig_21863    70999  71250   (6789) + TguLTRL4d         LTR/ERVL            314    561  (368) 2859  
  234   60.0  0.0  0.0  contig_218703      64    178    (146) + polypurine        Low_complexity        2    116    (0) 2860  
  273   23.5  0.0  0.0  contig_21878    10715  10782   (4378) + CR1-J2_Pass       LINE/CR1           4036   4103  (174) 2861  
  317   20.6 15.7  4.9  contig_21878    10807  10908   (4252) + CR1-J2_Pass       LINE/CR1           4148   4260   (17) 2861  
  285   18.4 27.8  0.8  contig_21881    29219  29344    (367) + TguLTRL4d         LTR/ERVL             84    243  (686) 2862  
  260   33.3  0.0  0.0  contig_21881    29605  29682     (29) + TguLTRL4d         LTR/ERVL            482    559  (370) 2863  
  290   14.0  0.0  3.9  contig_218825       2     53    (515) + CR1-Z1_Pass       LINE/CR1           2718   2767    (5) 2864  
  451   25.3 12.2  1.3  contig_21886        1    156  (29660) + CR1-J2_Pass       LINE/CR1           4105   4277    (0) 2865  
  262   24.4 12.8  0.0  contig_21896    16512  16589   (1347) + CR1-X2_Pass       LINE/CR1           3897   3984  (438) 2866  
  407   32.7  2.5  1.9  contig_21908    16018  16176  (28922) C CR1-Y_Pass        LINE/CR1         (1378)   2410   2251 2867  
 1136   32.4  3.3  2.2  contig_21908    42648  43105   (1993) C CR1-Y_Pass        LINE/CR1         (3310)    478     16 2868  
  239    8.6  0.0  2.8  contig_21914     7101   7136   (4865) + CR1-K2_Tgu        LINE/CR1           4193   4227   (19) 2869  
  366   29.3 43.8  2.0  contig_21915    68968  69159  (20111) C CR1-X3_Pass       LINE/CR1           (67)   4404   4133 2870  
  454   28.3  0.0  0.8  contig_21915    69794  69914  (19356) C CR1-X3_Pass       LINE/CR1         (1060)   3411   3292 2870  
  257   32.1  3.6  0.0  contig_21922     2533   2616  (18430) C CR1-J3_Pass       LINE/CR1          (170)   4096   4010 2871  
  308   28.1  0.0  0.0  contig_21931     1418   1499   (8821) C CR1-Z1_Pass       LINE/CR1          (306)   2466   2385 2872  
  447   25.0  1.6  0.0  contig_21934    22339  22462  (17760) C CR1-J2_Pass       LINE/CR1           (98)   4179   4054 2873  
  395   22.6  6.3  6.3  contig_21942      946   1087   (2453) + TguERV2_I-int     LTR/ERV1           3113   3254 (3747) 2874  
  363   30.6  0.0  0.0  contig_21942     1571   1691   (1849) + TguERV2_I-int     LTR/ERV1           4446   4566 (2435) 2874  
  260   26.1  0.0  0.0  contig_21942     1905   1969   (1571) + TguERV2_I-int     LTR/ERV1           5011   5075 (1926) 2874  
  283   27.1  0.0  7.7  contig_21948    15222  15325  (21555) C CR1-X3_Pass       LINE/CR1         (3678)    793    698 2875  
  370   29.3 10.1  4.3  contig_21948    15534  15672  (21208) C CR1-X3_Pass       LINE/CR1         (4039)    432    286 2875  
  473   28.4  9.3  5.6  contig_21951    11309  11524   (2951) + TguLTRL4d         LTR/ERVL            476    699  (230) 2876  
  269   17.3  0.0  0.0  contig_21976    16275  16326  (33519) + CR1-J1_Pass       LINE/CR1           3721   3772  (221) 2877  
  430   22.6  7.9  1.4  contig_21988    45384  45522  (13852) C CR1-X3_Pass       LINE/CR1           (56)   4415   4268 2878  
  240   18.2  1.7  8.3  contig_21993    14143  14202  (20876) + TguERVK9_I-int    LTR/ERVK           5342   5397  (681) 2879  
  236   13.1 16.1  1.6  contig_220      37426  37487 (231606) C CR1-J3_Pass       LINE/CR1            (2)   4264   4194 2880  
  249   20.8  0.4  0.0  contig_220     214147 214197  (54896) C CR1-J1_Pass       LINE/CR1          (131)   3862   3823 2881  
  231   25.8  0.0  1.5  contig_22016     6131   6197  (14850) + CR1-X2_Pass       LINE/CR1           3791   3856  (566) 2882  
  253   10.3  2.6  0.0  contig_22039     2398   2436   (8545) + CR1-J3_Pass       LINE/CR1           4216   4255   (11) 2883  
  407   29.9  5.1  0.0  contig_2204     28471  28607     (65) C CR1-Z2_Pass       LINE/CR1          (177)   2595   2452 2884  
  241   20.8  0.0  2.0  contig_22042    14645  14693   (2763) + TguLTRL4d         LTR/ERVL            286    333  (596) 2885  
  616   24.0 12.4  4.2  contig_22042    14720  15002   (2454) + TguLTRL4d         LTR/ERVL            473    778  (151) 2885  
  238   22.6  8.2  4.1  contig_22042    15114  15210   (2246) + TguLTRL4d         LTR/ERVL            943   1043   (56) 2885  
  333   28.3 10.6  1.6  contig_22044      546    733  (15650) C CR1-Z1_Pass       LINE/CR1          (672)   2100   1891 2886  
  261   28.0 11.2  0.0  contig_2207      3120   3244  (16336) C CR1-J2_Pass       LINE/CR1           (19)   4258   4120 2887  
  232   18.4  0.0  0.0  contig_2207      3252   3300  (16280) C CR1-J1_Pass       LINE/CR1          (221)   3772   3724 2888  
  512   22.4  0.0  0.8  contig_2208    103237 103353  (29344) + CR1-X3_Pass       LINE/CR1           4092   4207  (264) 2889  
  234   43.8  0.0  0.0  contig_22083      346    473  (18169) + (TA)n             Simple_repeat         1    128    (0) 2890  
  246   48.5  0.0  1.2  contig_22083     7346   7516  (11126) + (CATATA)n         Simple_repeat         5    173    (0) 2891  
  285   23.5  0.0  0.0  contig_22085    15570  15637   (8445) C CR1-J1_Pass       LINE/CR1          (177)   3816   3749 2892  
  562   27.7  0.0  0.0  contig_2209         7    161    (254) + TguERV5_I-int     LTR/ERV1           1898   2052 (5971) 2893  
  470   27.1  2.0  2.0  contig_2209       254    400     (15) + TguERV5_I-int     LTR/ERV1           2627   2773 (4478) 2893  
  228   15.4  0.0  0.0  contig_22090     8313   8351  (39509) C CR1-Y_Pass        LINE/CR1           (12)   3776   3738 2894  
  244   25.4  5.6  0.0  contig_22091     1210   1280   (5663) C CR1-J2_Pass       LINE/CR1           (19)   4258   4184 2895  
  269   20.7 15.8  0.0  contig_22103    10367  10448  (73736) + CR1-I_Tgu         LINE/CR1           4184   4278    (7) 2896  
  264   27.6 15.3  0.6  contig_22103    31597  31753  (52431) + CR1-J3_Pass       LINE/CR1           3067   3246 (1020) 2897  
  232   24.4  0.0  0.0  contig_22105    17907  17951  (21262) + CR1-Y_Pass        LINE/CR1           3733   3777   (11) 2898  
  249   25.9  1.9  0.0  contig_22118     2803   2856    (497) + CR1-J1_Pass       LINE/CR1           2436   2490 (1503) 2899  
 1153   25.6  4.9  2.5  contig_22134      443    807    (392) C CR1-X3_Pass       LINE/CR1         (1801)   2670   2297 2900  
  318   31.9  6.0  0.0  contig_2214     33023  33188  (56548) C CR1-YB2_Pass      LINE/CR1          (225)   3646   3471 2901  
  250   25.0  0.0  0.0  contig_22140     3582   3637   (2200) + CR1-J2_Pass       LINE/CR1           4213   4268    (9) 2902  
  238   27.8  0.0  0.0  contig_22140     4076   4129   (1708) + CR1-J1_Pass       LINE/CR1           3928   3981   (12) 2903  
  225   28.1  1.8  0.0  contig_22140     4487   4543   (1294) + CR1-Y_Pass        LINE/CR1           3722   3779    (9) 2904  
  629   28.0  3.7  7.0  contig_22147     1481   1695   (8123) + TguLTRL4d         LTR/ERVL            460    667  (262) 2905  
  421   24.8  3.8  0.0  contig_22157    22338  22442  (18809) C CR1-X1_Pass       LINE/CR1          (283)   4145   4037 2906  
  365   28.6  4.4  0.9  contig_22159    18697  18809  (30588) C TguLTR12          LTR/ERV1           (18)    737    621 2907  
  230   20.4  2.3  0.0  contig_22178    10695  10738   (9186) C CR1-X1_Pass       LINE/CR1           (95)   4333   4289 2908  
  252   20.4 11.1  0.0  contig_2218     80851  80904  (30813) C CR1-J1_Pass       LINE/CR1            (7)   3986   3927 2909  
  266   26.2  6.8  4.5  contig_22185     9669   9756   (8207) + TguLTR5c          LTR/ERVL            497    586    (0) 2910  
  361   32.5  5.2  2.8  contig_22189      236    485     (67) + TguLTRL4d         LTR/ERVL             22    277  (652) 2911  
  358   28.2  7.9  1.2  contig_22203    30038  30202  (13358) + TguLTRL4d         LTR/ERVL             93    268  (661) 2912  
  235   28.1  0.0  0.0  contig_2221      4358   4414  (55216) C CR1-J1_Pass       LINE/CR1           (13)   3980   3924 2913  
  259   29.1 13.4  1.7  contig_2221     51252  51370   (8260) + CR1-J2_Pass       LINE/CR1           4136   4268    (9) 2914  
  566   32.8  2.9  0.0  contig_22219    14493  14666  (28933) C TguLTRL4d         LTR/ERVL            (3)    926    748 2915  
  237   27.1  0.0  0.0  contig_22219    15396  15443  (28156) C TguLTRL4d         LTR/ERVL          (434)    495    448 2915  
  585   21.0  0.0  0.8  contig_22220    10614  10733  (21184) + CR1-X3_Pass       LINE/CR1           4309   4427   (44) 2916  
  225   30.5  7.0  8.3  contig_22222    30615  30843  (20589) C CR1-Y2_Aves       LINE/CR1           (32)   3307   3082 2917  
  461   25.1 10.7  0.6  contig_22222    37073  37240  (14192) C TguLTRL4d         LTR/ERVL           (60)    869    685 2918  
  232   27.9  9.6  7.3  contig_22253     8750   8927  (11532) + TguLTR5a          LTR/ERVL            163    344  (227) 2919  
  285   12.2  0.0  0.0  contig_2226      4336   4376  (33171) C TguLTRL4d         LTR/ERVL            (0)    929    889 2920  
  556   26.9  5.8  2.9  contig_2226      4570   4741  (32806) C TguLTRL4d         LTR/ERVL          (264)    665    489 2921  
  415   22.3 10.6  2.1  contig_22273    22011  22152   (2520) C TguLTRL4d         LTR/ERVL          (718)    211     58 2922  
  492   22.6  0.0  0.0  contig_22274      154    255  (36800) + CR1-X3_Pass       LINE/CR1           4317   4418   (53) 2923  
  290   26.6 10.3  1.6  contig_2230     28971  29096  (78373) C CR1-J2_Pass       LINE/CR1           (31)   4246   4110 2924  
  272   22.7 14.6  0.0  contig_2230     33373  33482  (73987) C CR1-J2_Pass       LINE/CR1           (46)   4231   4106 2925  
  229   31.1  0.0  0.0  contig_22314     1425   1498  (28048) C CR1-L2_Tgu        LINE/CR1          (312)   3936   3863 2926  
  227   50.5  0.0  2.0  contig_22315     2032   2130   (9167) + (TATATG)n         Simple_repeat         6    102    (0) 2927  
  241   25.4  6.3  0.0  contig_22348      552    614    (255) C TguERVK1_LTR6     LTR/ERVK           (64)    292    226 2928  
  425   13.8  2.2 11.1  contig_22356    15315  15404  (38375) C TguLTRL4d         LTR/ERVL          (788)    141     60 2929  
  257   25.9  0.0  0.0  contig_2236     26542  26599  (28197) + CR1-Z2_Pass       LINE/CR1           2595   2652  (120) 2930  
  270   26.8  5.8  1.1  contig_2236     41766  41852  (12944) C CR1-Z2_Pass       LINE/CR1          (112)   2660   2570 2931  
  261   27.6 12.9  0.0  contig_22363    24206  24321  (78359) C TguERVK1_LTR5     LTR/ERVK            (0)    349    219 2932  
  582   22.6  1.5  2.9  contig_224       1112   1248  (90155) + CR1-Z2_Pass       LINE/CR1           2623   2757   (15) 2933  
  244   21.1  5.8  0.0  contig_224      81437  81488   (9915) + CR1-X1_Pass       LINE/CR1           4202   4256  (172) 2934  
  262   18.2  0.0  0.0  contig_224      81491  81534   (9869) + CR1-J1_Pass       LINE/CR1           3948   3991    (2) 2935  
  236   25.4  0.0  3.3  contig_22424     5346   5406  (43214) + CR1-X3_Pass       LINE/CR1           4346   4404   (67) 2936  
  599   24.5  1.9  4.4  contig_22425    16218  16375  (17085) + TguLTR12          LTR/ERV1            591    744   (11) 2937  
  241   25.7  0.0  0.0  contig_2243     95241  95301  (21496) C CR1-J2_Pass       LINE/CR1           (10)   4267   4216 2938  
  570   26.9  6.2  1.0  contig_2243    113460 113654   (3143) + CR1-X3_Pass       LINE/CR1           4239   4443   (28) 2939  
  286   27.0 13.5  0.0  contig_22444     3561   3649  (97784) C CR1-Z1_Pass       LINE/CR1          (414)   2358   2258 2940  
  225   15.2  2.1  4.2  contig_22444    59626  59673  (41760) + TguLTRL2a7        LTR/ERVL           1297   1343   (44) 2941  
  297   22.6 13.3  4.2  contig_22445     5619   5738  (59150) + CR1-J2_Pass       LINE/CR1           4111   4241   (36) 2942  
  248   23.2  2.7  5.5  contig_22445    57832  57904   (6984) C CR1-X2_Pass       LINE/CR1           (22)   4400   4330 2943  
  182    3.7  0.0  3.6  contig_22455      265    292  (30681) + (TTTTG)n          Simple_repeat         4     30    (0) 2944  
  365   31.1  3.3  7.0  contig_22464   113816 114048  (13793) C CR1-YB1_Tgu       LINE/CR1          (656)   3203   3052 2945  
  257   35.8  6.0  0.0  contig_22464   115085 115235  (12606) C CR1-YB1_Tgu       LINE/CR1         (2302)   1975   1816 2945  
  320   11.8  3.5 10.6  contig_2247     19518  19602  (62419) + TguLTR13c         LTR/ERV1            380    458   (38) 2946  
  495   20.2  7.3  0.9  contig_22480     7378   7487  (67265) C TguLTRL4d         LTR/ERVL          (773)    156     40 2947  
  342   31.2  0.9  1.8  contig_22502     4754   4867  (24153) C CR1-J3_Pass       LINE/CR1          (472)   3794   3682 2948  
  305   15.2  0.0  0.0  contig_22527    21572  21617  (25698) C CR1-X2_Pass       LINE/CR1          (759)   3663   3618 2949  
  292   27.0  7.6  5.5  contig_22527    30167  30311  (17004) + TguLTR13c         LTR/ERV1            324    471    (0) 2950  
  284   18.5  4.6  0.0  contig_22534     2930   2994  (79471) + CR1-I_Tgu         LINE/CR1           4202   4269   (16) 2951  
  229   22.2  0.0  0.0  contig_2255     86493  86537 (136831) C CR1-X2_Pass       LINE/CR1         (2112)   2310   2266 2952  
  343   26.0  2.1  0.0  contig_2255    162074 162169  (61199) C CR1-X3_Pass       LINE/CR1          (189)   4282   4185 2953  
  250   32.7 22.5  0.7  contig_22551     3518   3677  (13390) C CR1-YB2_Pass      LINE/CR1         (1198)   2673   2479 2954  
  421   19.4 13.0  0.0  contig_22559     8540   8647  (39774) + TguLTRL4d         LTR/ERVL            808    929    (0) 2955  
  288   16.7  0.0  1.8  contig_22561    27399  27453  (14239) C CR1-X3_Pass       LINE/CR1           (50)   4421   4368 2956  
  232   22.1  5.9  0.0  contig_22599     3517   3584  (21660) + CR1-J2_Pass       LINE/CR1           4187   4258   (19) 2957  
  241   27.4  9.4  1.0  contig_226      17500  17595  (65806) C TguLTRL4d         LTR/ERVL            (9)    920    817 2958  
  447   29.3  7.1  0.0  contig_226      17897  18036  (65365) C TguLTR5c          LTR/ERVL          (436)    150      1 2959  
  230   22.0  0.0  0.0  contig_22639    34051  34100  (44568) + CR1-X3_Pass       LINE/CR1           4368   4417   (54) 2960  
  394   32.3  5.0  0.0  contig_2264     51004  51164  (82353) + CR1-J2_Pass       LINE/CR1           4089   4257   (20) 2961  
  305   26.0  1.3  1.3  contig_2264     93753  93830  (39687) C CR1-X1_Pass       LINE/CR1            (2)   4426   4349 2962  
  492   28.4  2.7  0.0  contig_2264    127779 127926   (5591) + CR1-J2_Pass       LINE/CR1           4119   4270    (7) 2963  
  226   18.9  0.0  0.0  contig_22684    36134  36170  (31295) + MER133B           DNA?                  2     38  (102) 2964  
  534   28.3  1.2  0.6  contig_22684    42819  42978  (24487) C CR1-Z1_Pass       LINE/CR1          (111)   2661   2501 2965  
  230   29.9  4.4  5.9  contig_22699    22894  23028  (51721) + CR1-K2_Tgu        LINE/CR1           4017   4149   (97) 2966  
  278   30.8  0.0  0.0  contig_22699    60293  60370  (14379) + CR1-X3_Pass       LINE/CR1           4334   4411   (60) 2967  
  204   50.6  0.0  2.2  contig_2271     20678  20768  (48825) + A-rich            Low_complexity        2     90    (0) 2968  
  237   24.7 10.3  2.3  contig_22714      644    730   (9244) + CR1-X3_Pass       LINE/CR1           4324   4417   (54) 2969  
  720   21.1 12.9  6.1  contig_22717        1    263  (18453) C TguLTRL4d         LTR/ERVL          (159)    770    490 2970  
  321   11.1  0.0  0.0  contig_22728    14217  14261  (17588) + CR1-J1_Pass       LINE/CR1           2056   2100 (1893) 2971  
  336   24.4  1.3  0.0  contig_22728    23540  23617   (8232) + CR1-X1_Pass       LINE/CR1           4116   4194  (234) 2972  
  339   27.5  6.8 10.2  contig_22738      816   1050  (51522) + TguLTRL4d         LTR/ERVL            703    929    (0) 2973  
  448   26.5 11.9  3.4  contig_22740     2784   2959  (18154) + TguLTRL4d         LTR/ERVL            682    872   (57) 2974  
  243   26.1  6.8  0.0  contig_2276     15352  15439 (159087) C CR1-X2_Pass       LINE/CR1         (1777)   2645   2552 2975  
  274   22.9  8.4  1.4  contig_22763     4095   4165  (12969) + CR1-I_Tgu         LINE/CR1           3876   3951  (334) 2976  
  262   28.9  4.4  0.0  contig_22772    26721  26810    (408) C CR1-J1_Pass       LINE/CR1          (151)   3842   3749 2977  
  325   27.0 17.1  1.1  contig_22783     2583   2769  (10817) C CR1-J2_Pass       LINE/CR1           (11)   4266   4050 2978  
  235   23.4  0.0  2.1  contig_22783     9482   9529   (4057) C CR1-K1_Tgu        LINE/CR1           (16)   4226   4180 2979  
  346   24.1  2.4  0.0  contig_22787     6678   6760   (9841) + CR1-J2_Pass       LINE/CR1           4188   4272    (5) 2980  
  315   25.2 14.5  0.0  contig_2281     26595  26725  (66957) C CR1-J2_Pass       LINE/CR1            (2)   4275   4126 2981  
  237   19.7  3.1  1.7  contig_2281     71231  71302  (22380) C CR1-J2_Pass       LINE/CR1           (16)   4261   4184 2982  
  670   22.8 18.8  0.7  contig_2281     91681  91967   (1715) C CR1-X3_Pass       LINE/CR1           (57)   4414   4076 2983  
  230   13.9  0.0  0.0  contig_22841     2408   2443  (96815) C TguERVK8_I-int    LTR/ERVK         (4162)   2915   2880 2984  
  703   29.2 10.2  2.0  contig_22846    27531  27834  (26049) + TguLTRL4d         LTR/ERVL             44    372  (557) 2985  
  246   28.6  8.3  6.4  contig_22851    22118  22274  (38756) + CR1-YB2_Pass      LINE/CR1           3665   3824   (47) 2986  
  239   26.8  3.6  0.0  contig_22872    15368  15423   (6367) C CR1-Z1_Pass       LINE/CR1          (458)   2314   2257 2987  
  226    6.2  0.0  3.0  contig_22897    14181  14213   (2556) C TguERVK8_LTR1a    LTR/ERVK           (41)    270    239 2988  
  246   22.9  4.3 10.8  contig_229      82808  82900  (41621) C TguERV4N2_I-int   LTR/ERV1          (962)   7216   7130 2989  
  275   24.6  0.0  0.0  contig_229     109027 109083  (15438) C CR1-J1_Pass       LINE/CR1           (11)   3982   3926 2990  
  598   27.3  2.5  0.0  contig_22912    14897  15057  (34173) C TguLTR5a          LTR/ERVL          (203)    368    204 2991  
  661   24.9  4.7  0.0  contig_22919     2140   2308  (11281) + CR1-J2_Pass       LINE/CR1           4051   4227   (50) 2992  
  299   21.5 12.8  2.4  contig_22919    13110  13226    (363) C CR1-J2_Pass       LINE/CR1            (7)   4270   4136 2993  
  390   27.7  1.1  0.0  contig_22927     9004   9097  (12391) C TguLTRL4d         LTR/ERVL          (126)    803    709 2994  
  245   47.8  0.0  0.0  contig_2293       878    967     (23) + (TA)n             Simple_repeat         2     91    (0) 2995  
  275   17.5  1.8  0.0  contig_2294    166136 166192  (28254) C CR1-J2_Pass       LINE/CR1           (17)   4260   4203 2996  
  495   26.4  4.7  0.0  contig_22947     3343   3490  (35116) + CR1-J2_Pass       LINE/CR1           4104   4258   (19) 2997  
  611   20.0  0.0  0.0  contig_22948     8760   8869   (3754) C CR1-X3_Pass       LINE/CR1           (75)   4396   4287 2998  
  232   21.9  0.0  0.0  contig_22950        1     41  (11393) + CR1-J1_Pass       LINE/CR1           3938   3978   (15) 2999  
  266   19.5  0.0  0.0  contig_22958    11153  11193  (10796) C CR1-Y_Pass        LINE/CR1         (3543)    245    205 3000  
  257   22.0  0.0  0.0  contig_2296     80790  80839   (3976) + CR1-I_Tgu         LINE/CR1           4218   4267   (18) 3001  
  311   20.8 20.8  0.0  contig_22981    11364  11483  (21385) + CR1-J2_Pass       LINE/CR1           4121   4265   (12) 3002  
  350   25.5  5.2  1.9  contig_22989    14885  15030   (1842) + CR1-J2_Pass       LINE/CR1           4146   4276    (1) 3003  
  246   15.7  1.9  1.9  contig_23002    26880  26931  (20418) + TguERV4N2_I-int   LTR/ERV1           5114   5165 (3013) 3004  
  308   21.9  5.4  1.4  contig_23023     2287   2360  (12972) C CR1-I_Tgu         LINE/CR1           (23)   4262   4186 3005  
  236   16.7  0.0  0.0  contig_23070    28912  28955   (2436) C CR1-J3_Pass       LINE/CR1           (29)   4237   4200 3006  
  424   34.6  0.0  0.0  contig_2308      7495   7653  (17118) + CR1-X2_Pass       LINE/CR1           3403   3561  (861) 3007  
  244   14.1  4.5  0.0  contig_23090     5518   5575  (22906) + CR1-Y_Pass        LINE/CR1           3724   3756   (32) 3008  
  447   27.2  2.6  0.9  contig_23105    69621  69735  (11631) C CR1-J2_Pass       LINE/CR1           (15)   4262   4146 3009  
  274   26.6 10.0  9.2  contig_2311     16593  16712  (30497) C TguLTRL4c         LTR/ERVL          (264)    835    715 3010  
  807   27.0  7.6  4.5  contig_2311     31102  31430  (15779) + TguLTRL4d         LTR/ERVL            362    750  (179) 3011  
  225   31.5  3.5  4.1  contig_23110    20244  20415  (58853) + CR1-J1_Pass       LINE/CR1           1147   1317 (2676) 3012  
  454   27.6 10.2  1.1  contig_23120    24732  24918   (6400) + TguLTR5a          LTR/ERVL            204    407  (164) 3013  
  261   14.6  4.2  0.0  contig_23124     1372   1419  (65770) + CR1-J2_Pass       LINE/CR1           4216   4265   (12) 3014  
  335   20.6  1.4  0.0  contig_23125    38726  38798   (1775) + CR1-X3_Pass       LINE/CR1           4349   4422   (49) 3015  
  476   23.9  4.3  3.6  contig_23132    28331  28469  (16681) + TguLTRL4c         LTR/ERVL            219    358  (741) 3016  
  337   21.2 30.2  2.6  contig_23133    13346  13461  (25273) C CR1-J2_Pass       LINE/CR1            (5)   4272   4125 3017  
  526   24.5 12.8  0.6  contig_23136   119288 119443   (8970) C CR1-X3_Pass       LINE/CR1           (48)   4423   4249 3018  
  371   27.4 15.9  1.9  contig_23141     7710   7917   (3045) C CR1-X3_Pass       LINE/CR1          (224)   4247   4011 3019  
  316   18.6 22.8  0.9  contig_2315    156664 156777  (28217) + CR1-J2_Pass       LINE/CR1           4042   4180   (97) 3020  
  261   20.4  0.0  0.0  contig_2315    157059 157107  (27887) + CR1-J2_Pass       LINE/CR1           4216   4264   (13) 3020  
  238   19.5  1.1  9.9  contig_23152     7721   7811  (15669) C TguLTRK7h         LTR/ERVK          (294)    133     51 3021  
  254   27.7  3.1  8.9  contig_23166     5661   5824   (7654) + CR1-K2_Tgu        LINE/CR1           3269   3356  (890) 3022  
  380   25.3  5.4  8.3  contig_23174      107    347    (220) + TguERV6_LTR2      LTR/ERV1            339    572   (24) 3023  
  237   20.3  0.0  5.9  contig_23174      400    467    (100) + TguERV4N2_I-int   LTR/ERV1              1     64 (8114) 3023  
  250   19.8  2.7  9.0  contig_23187    58232  58342    (494) + TguERVL2a1_LTR    LTR/ERVL            284    387  (395) 3024  
  297   24.4 10.0  2.3  contig_2319      1817   1946  (13054) + CR1-J1_Pass       LINE/CR1           3837   3976   (17) 3025  
  475   26.5  2.6  2.2  contig_23193     1010   1163   (7807) C TguLTRL4d         LTR/ERVL            (0)    929    809 3026  
  233   16.1 14.5  0.0  contig_23209    31856  31917     (26) C TguLTR11n         LTR/ERV1           (14)    421    351 3027  
  258    8.6  0.0  0.0  contig_23217     6852   6886   (1978) C TguLTR5a          LTR/ERVL          (199)    372    338 3028  
  243   15.6 22.1  0.0  contig_2322    168285 168361   (2862) C CR1-J1_Pass       LINE/CR1          (147)   3846   3753 3029  
  227    9.5 19.1  0.0  contig_2322    168354 168395   (2828) C CR1-J3_Pass       LINE/CR1          (258)   4008   3959 3030 *
  380   23.5 11.7  3.2  contig_23220     2374   2527  (89662) + TguLTR12          LTR/ERV1            589    755    (0) 3031  
  231   34.0  1.9  0.0  contig_2323     14666  14768  (44375) C CR1-J1_Pass       LINE/CR1           (13)   3980   3876 3032  
  281   29.6  2.0  0.0  contig_2323     33164  33261  (25882) C CR1-J2_Pass       LINE/CR1            (7)   4270   4171 3033  
  239   18.8  0.0  2.0  contig_2323     38919  38967  (20176) C CR1-Y_Pass        LINE/CR1            (4)   3784   3737 3034  
  231   30.8  0.0  0.0  contig_23237    13570  13647  (87275) C CR1-J1_Pass       LINE/CR1            (7)   3986   3909 3035  
  247   25.4 12.2  0.9  contig_23237    40514  40628  (60294) + CR1-K4_Tgu        LINE/CR1           4111   4238   (21) 3036  
  261   21.0 14.8  0.0  contig_23241    27701  27781  (10262) + CR1-J1_Pass       LINE/CR1           3889   3981   (12) 3037  
  233   28.1  0.0  0.0  contig_23243    12402  12465  (27614) + CR1-K3_Tgu        LINE/CR1           4040   4103  (148) 3038  
  381   22.4  1.3  0.0  contig_23250    19416  19491  (14576) C CR1-X3_Pass       LINE/CR1           (98)   4373   4297 3039  
  346   21.2  0.0  0.0  contig_23251   129716 129793  (15469) C CR1-J1_Pass       LINE/CR1         (1893)   2100   2033 3040  
  358   14.8  3.3  0.0  contig_23253    10199  10259  (64676) C CR1-X1_Pass       LINE/CR1            (6)   4422   4360 3041  
  261   15.4 17.0  1.9  contig_2326     15135  15187   (4500) + CR1-J2_Pass       LINE/CR1           4218   4278    (7) 3042  
  369   19.4 22.1  1.5  contig_23261    25263  25398  (14931) + CR1-J2_Pass       LINE/CR1           4098   4261   (16) 3043  
  230   19.1  0.0  0.0  contig_23284    12806  12847  (15433) + CR1-X2_Pass       LINE/CR1           4376   4417    (5) 3044  
  282   21.7  1.7  0.0  contig_23285    18331  18390   (1234) + CR1-J1_Pass       LINE/CR1           3921   3981   (12) 3045  
  230   17.5  5.0  0.0  contig_23293     1147   1186  (13020) C TguLTRL4d         LTR/ERVL          (779)    150    109 3046  
  256   32.7  1.7  4.3  contig_23298    53079  53193  (54876) + CR1-J1_Pass       LINE/CR1           3757   3868  (125) 3047  
  583   40.3  5.7  7.3  contig_233      11143  11527  (41951) C TguLTRL4c         LTR/ERVL            (4)   1095    717 3048  
  240   28.4  4.1  9.9  contig_2330      9443   9563  (31073) + CR1-YB1_Tgu       LINE/CR1           3745   3858    (1) 3049
[truncated: 551,816 more chars]
