# Supplementary material for: A Draft De Novo Genome Assembly for the Northern Bobwhite (Colinus virginianus) Reveals Evidence for a Rapid Decline in Effective Population Size Beginning in the Late Pleistocene
Source: PLoS One. 2014 Mar 12;9(3):e90240. doi: 10.1371/journal.pone.0090240 (PMC3951200; doi:10.1371/journal.pone.0090240)
Supplement: Table S5 — Summary of All PHOBOS Repeat Analyses. (ZIP) [file pone.0090240.s005.zip]

Archive with 1 entries (1 files):
- Table S5.phobos
