# Supplementary material for: A Draft De Novo Genome Assembly for the Northern Bobwhite (Colinus virginianus) Reveals Evidence for a Rapid Decline in Effective Population Size Beginning in the Late Pleistocene
Source: PLoS One. 2014 Mar 12;9(3):e90240. doi: 10.1371/journal.pone.0090240 (PMC3951200; doi:10.1371/journal.pone.0090240)
Supplement: Table S9 — Bobwhite de novo cDNA Contigs-Blastx to all Avian Proteins. (XLSX) [file pone.0090240.s009.xlsx]

## Sheet: BobwhiteDeNovo_cDNAsBlastx
Table S9 Bobwhite de novo cDNA contigs-blastx to all avian proteins
queryid	querydef (Bobwhite de novo transcript)	querylen	hitid	hitdef	hitaccession	hitlen	hspnum	hspbitscore	hspscore	hspevalue	hspqueryfrom	hspqueryto	hsphitfrom	hsphitto	hspqueryframe	hsphitframe	hspidentty	hsppostive	hspgaps	hspalignlength
Query_1	SRR036708_contig_1_AvgCov_91.74	1668	gnl|BL_ORD_ID|175676	gi|8569622|pdb|1EI3|B Chain B, Crystal Structure Of Native Chicken Fibrinogen	175676	464	1	847.81	2189	0	198	1454	47	464	-2	0	391	405	1	419
Query_1	SRR036708_contig_1_AvgCov_91.74	1668	gnl|BL_ORD_ID|79252	gi|326918238|ref|XP_003205397.1| PREDICTED: LOW QUALITY PROTEIN: fibrinogen beta chain-like [Meleagris gallopavo]	79252	480	1	858.596	2217	0	198	1460	60	480	-2	0	397	407	0	421
Query_1	SRR036708_contig_1_AvgCov_91.74	1668	gnl|BL_ORD_ID|31304	gi|267844833|ref|NP_001161155.1| fibrinogen beta chain precursor [Gallus gallus]	31304	480	1	847.81	2189	0	198	1454	63	480	-2	0	391	405	1	419
Query_1	SRR036708_contig_1_AvgCov_91.74	1668	gnl|BL_ORD_ID|181829	gi|21730884|pdb|1M1J|B Chain B, Crystal Structure Of Native Chicken Fibrinogen With Two Different Bound Ligands	181829	464	1	847.81	2189	0	198	1454	47	464	-2	0	391	405	1	419
Query_1	SRR036708_contig_1_AvgCov_91.74	1668	gnl|BL_ORD_ID|181826	gi|21730887|pdb|1M1J|E Chain E, Crystal Structure Of Native Chicken Fibrinogen With Two Different Bound Ligands	181826	464	1	847.81	2189	0	198	1454	47	464	-2	0	391	405	1	419
Query_100	SRR036708_contig_100_AvgCov_3.69	936	gnl|BL_ORD_ID|75411	gi|326926090|ref|XP_003209238.1| PREDICTED: LOW QUALITY PROTEIN: probable phospholipid-transporting ATPase IF-like [Meleagris gallopavo]	75411	1239	1	60.4622	145	5.17841e-09	841	921	1213	1239	-1	0	27	27	0	27
Query_100	SRR036708_contig_100_AvgCov_3.69	936	gnl|BL_ORD_ID|25408	gi|224060763|ref|XP_002196503.1| PREDICTED: ATPase, class VI, type 11B [Taeniopygia guttata]	25408	1208	1	60.4622	145	5.17841e-09	841	921	1182	1208	-1	0	27	27	0	27
Query_100	SRR036708_contig_100_AvgCov_3.69	936	gnl|BL_ORD_ID|13475	gi|363737385|ref|XP_422773.3| PREDICTED: probable phospholipid-transporting ATPase IF [Gallus gallus]	13475	1167	1	56.225	134	9.76606e-08	841	921	1141	1167	-1	0	25	26	0	27
Query_10000	SRR036708_contig_10000_AvgCov_4.97	689	gnl|BL_ORD_ID|74880	gi|326927174|ref|XP_003209769.1| PREDICTED: ubiquinone biosynthesis protein COQ9, mitochondrial-like [Meleagris gallopavo]	74880	549	1	385.956	990	3.3241e-107	1	597	351	549	1	0	199	199	0	199
Query_10000	SRR036708_contig_10000_AvgCov_4.97	689	gnl|BL_ORD_ID|21058	gi|50753469|ref|XP_414001.1| PREDICTED: DNA-directed RNA polymerase II subunit RPB3 [Gallus gallus]	21058	275	1	385.956	990	3.3241e-107	1	597	77	275	1	0	199	199	0	199
Query_10000	SRR036708_contig_10000_AvgCov_4.97	689	gnl|BL_ORD_ID|43347	gi|350539355|ref|NP_001232142.1| putative DNA directed RNA polymerase II polypeptide C [Taeniopygia guttata]	43347	275	1	383.645	984	1.64973e-106	1	597	77	275	1	0	197	199	0	199
Query_10000	SRR036708_contig_10000_AvgCov_4.97	689	gnl|BL_ORD_ID|184532	gi|197127827|gb|ACH44325.1| putative DNA directed RNA polymerase II polypeptide C [Taeniopygia guttata]	184532	275	1	383.645	984	1.64973e-106	1	597	77	275	1	0	197	199	0	199
Query_10000	SRR036708_contig_10000_AvgCov_4.97	689	gnl|BL_ORD_ID|3084	gi|224157369|ref|XP_002188266.1| PREDICTED: hypothetical protein, partial [Taeniopygia guttata]	3084	129	1	117.857	294	1.68844e-26	1	159	77	129	1	0	53	53	0	53
Query_10002	SRR036708_contig_10002_AvgCov_2.65	264	gnl|BL_ORD_ID|79817	gi|326917080|ref|XP_003204832.1| PREDICTED: plasminogen activator inhibitor 2-like [Meleagris gallopavo]	79817	410	1	141.354	355	6.5868e-36	3	227	260	334	-2	0	68	75	0	75
Query_10002	SRR036708_contig_10002_AvgCov_2.65	264	gnl|BL_ORD_ID|21556	gi|50734136|ref|XP_418982.1| PREDICTED: plasminogen activator inhibitor 2 [Gallus gallus]	21556	412	1	140.969	354	1.20533e-34	3	227	260	334	-2	0	68	75	0	75
Query_10002	SRR036708_contig_10002_AvgCov_2.65	264	gnl|BL_ORD_ID|40914	gi|224045102|ref|XP_002199424.1| PREDICTED: hypothetical protein [Taeniopygia guttata]	40914	374	1	125.946	315	1.24668e-30	3	227	222	296	-2	0	60	68	0	75
Query_10002	SRR036708_contig_10002_AvgCov_2.65	264	gnl|BL_ORD_ID|40912	gi|224045106|ref|XP_002199437.1| PREDICTED: similar to serine (or cysteine) proteinase inhibitor, clade B (ovalbumin), member 10 isoform 1 [Taeniopygia guttata]	40912	407	1	83.5741	205	1.11375e-16	3	224	253	330	-2	0	41	57	4	78
Query_10002	SRR036708_contig_10002_AvgCov_2.65	264	gnl|BL_ORD_ID|40911	gi|224045108|ref|XP_002199473.1| PREDICTED: similar to serine (or cysteine) proteinase inhibitor, clade B (ovalbumin), member 10 isoform 2 [Taeniopygia guttata]	40911	380	1	83.5741	205	1.11375e-16	3	224	226	303	-2	0	41	57	4	78
Query_10007	SRR036708_contig_10007_AvgCov_1.99	243	gnl|BL_ORD_ID|16607	gi|363729644|ref|XP_003640684.1| PREDICTED: armadillo repeat-containing protein 4 [Gallus gallus]	16607	1014	1	159.844	403	1.21353e-39	2	241	729	808	-3	0	78	80	0	80
Query_10007	SRR036708_contig_10007_AvgCov_1.99	243	gnl|BL_ORD_ID|77598	gi|326921612|ref|XP_003207051.1| PREDICTED: armadillo repeat-containing protein 4-like [Meleagris gallopavo]	77598	1014	1	154.451	389	5.09852e-38	2	241	729	808	-3	0	76	78	0	80
Query_10007	SRR036708_contig_10007_AvgCov_1.99	243	gnl|BL_ORD_ID|41036	gi|224044741|ref|XP_002189609.1| PREDICTED: similar to armadillo repeat containing 4 [Taeniopygia guttata]	41036	987	1	124.79	312	4.32617e-29	2	241	702	781	-3	0	59	68	0	80
Query_10009	SRR036708_contig_10009_AvgCov_2.50	298	gnl|BL_ORD_ID|18032	gi|118101004|ref|XP_425738.2| PREDICTED: 1-phosphatidylinositol-4,5-bisphosphate phosphodiesterase eta-2 [Gallus gallus]	18032	1829	1	176.407	446	1.24795e-44	3	296	238	335	-3	0	96	97	0	98
Query_10009	SRR036708_contig_10009_AvgCov_2.50	298	gnl|BL_ORD_ID|35295	gi|224079786|ref|XP_002193505.1| PREDICTED: similar to phospholipase C, eta 2 [Taeniopygia guttata]	35295	1846	1	172.94	437	1.37977e-43	3	296	262	359	-3	0	91	96	0	98
Query_10009	SRR036708_contig_10009_AvgCov_2.50	298	gnl|BL_ORD_ID|72380	gi|326932323|ref|XP_003212269.1| PREDICTED: 1-phosphatidylinositol-4,5-bisphosphate phosphodiesterase eta-2-like [Meleagris gallopavo]	72380	1829	1	171.785	434	3.07382e-43	3	296	238	335	-3	0	93	96	0	98
Query_10009	SRR036708_contig_10009_AvgCov_2.50	298	gnl|BL_ORD_ID|13453	gi|363737435|ref|XP_422832.3| PREDICTED: 1-phosphatidylinositol-4,5-bisphosphate phosphodiesterase eta-1 [Gallus gallus]	13453	1696	1	110.153	274	1.09834e-24	3	296	212	309	-3	0	58	77	0	98
Query_10009	SRR036708_contig_10009_AvgCov_2.50	298	gnl|BL_ORD_ID|75326	gi|326926265|ref|XP_003209323.1| PREDICTED: 1-phosphatidylinositol-4,5-bisphosphate phosphodiesterase eta-1-like [Meleagris gallopavo]	75326	1694	1	110.153	274	1.09834e-24	3	296	212	309	-3	0	58	77	0	98
Query_1001	SRR036708_contig_1001_AvgCov_10.75	1319	gnl|BL_ORD_ID|25207	gi|224073876|ref|XP_002188662.1| PREDICTED: gelsolin [Taeniopygia guttata]	25207	778	1	641.728	1654	0	3	1004	445	778	3	0	307	326	0	334
Query_1001	SRR036708_contig_1001_AvgCov_10.75	1319	gnl|BL_ORD_ID|197160	gi|34921412|sp|O93510.1|GELS_CHICK RecName: Full=Gelsolin; AltName: Full=Actin-depolymerizing factor; Short=ADF; AltName: Full=Brevin; AltName: Full=Homogenin; Flags: Precursor	197160	778	1	671.774	1732	0	3	1004	445	778	3	0	327	333	0	334
Query_1001	SRR036708_contig_1001_AvgCov_10.75	1319	gnl|BL_ORD_ID|73263	gi|326930504|ref|XP_003211386.1| PREDICTED: gelsolin-like [Meleagris gallopavo]	73263	778	1	674.855	1740	0	3	1004	445	778	3	0	328	332	0	334
Query_1001	SRR036708_contig_1001_AvgCov_10.75	1319	gnl|BL_ORD_ID|27695	gi|45384386|ref|NP_990265.1| gelsolin precursor [Gallus gallus]	27695	778	1	671.774	1732	0	3	1004	445	778	3	0	327	333	0	334
Query_1001	SRR036708_contig_1001_AvgCov_10.75	1319	gnl|BL_ORD_ID|157472	gi|3688784|gb|AAC62928.1| homogenin [Gallus gallus]	157472	778	1	671.774	1732	0	3	1004	445	778	3	0	327	333	0	334
Query_10013	SRR036708_contig_10013_AvgCov_3.12	454	gnl|BL_ORD_ID|71730	gi|326933661|ref|XP_003212919.1| PREDICTED: BTB/POZ domain-containing protein KCTD20-like [Meleagris gallopavo]	71730	395	1	197.978	502	5.55683e-51	1	372	1	107	-2	0	100	103	17	124
Query_10013	SRR036708_contig_10013_AvgCov_3.12	454	gnl|BL_ORD_ID|20768	gi|50760273|ref|XP_417950.1| PREDICTED: BTB/POZ domain-containing protein KCTD20 [Gallus gallus]	20768	395	1	196.823	499	1.23793e-50	1	372	1	107	-2	0	99	103	17	124
Query_10013	SRR036708_contig_10013_AvgCov_3.12	454	gnl|BL_ORD_ID|34830	gi|224084724|ref|XP_002194004.1| PREDICTED: potassium channel tetramerisation domain containing 20 [Taeniopygia guttata]	34830	346	1	101.293	251	7.07849e-22	1	174	1	58	-2	0	49	51	0	58
Query_10014	SRR036708_contig_10014_AvgCov_2.65	342	gnl|BL_ORD_ID|70959	gi|326935254|ref|XP_003213690.1| PREDICTED: protein NipSnap homolog 3A-like, partial [Meleagris gallopavo]	70959	103	1	83.9593	206	8.44019e-17	2	193	40	103	2	0	59	59	0	64
Query_10014	SRR036708_contig_10014_AvgCov_2.65	342	gnl|BL_ORD_ID|20713	gi|50761912|ref|XP_424882.1| PREDICTED: protein NipSnap homolog 3A [Gallus gallus]	20713	250	1	81.6481	200	4.18882e-16	2	193	187	250	2	0	58	58	0	64
Query_10014	SRR036708_contig_10014_AvgCov_2.65	342	gnl|BL_ORD_ID|34410	gi|224088527|ref|XP_002188378.1| PREDICTED: hypothetical protein [Taeniopygia guttata]	34410	253	1	77.411	189	7.89978e-15	2	193	190	253	2	0	54	56	0	64
Query_10017	SRR036708_contig_10017_AvgCov_2.26	303	gnl|BL_ORD_ID|16852	gi|363729033|ref|XP_416929.3| PREDICTED: LOW QUALITY PROTEIN: E3 SUMO-protein ligase RanBP2 [Gallus gallus]	16852	3035	1	149.443	376	1.61919e-36	2	253	1409	1492	2	0	67	74	0	84
Query_10017	SRR036708_contig_10017_AvgCov_2.26	303	gnl|BL_ORD_ID|41665	gi|224042892|ref|XP_002192376.1| PREDICTED: RAN binding protein 2 [Taeniopygia guttata]	41665	2782	1	98.9821	245	2.50966e-21	26	259	1400	1476	2	0	46	53	1	78
Query_10017	SRR036708_contig_10017_AvgCov_2.26	303	gnl|BL_ORD_ID|13028	gi|363738468|ref|XP_003642015.1| PREDICTED: E3 SUMO-protein ligase RanBP2-like [Gallus gallus]	13028	1453	1	68.1662	165	4.744e-12	2	160	1181	1233	2	0	33	38	0	53
Query_10017	SRR036708_contig_10017_AvgCov_2.26	303	gnl|BL_ORD_ID|16303	gi|363730398|ref|XP_418937.3| PREDICTED: nuclear pore complex protein Nup153 [Gallus gallus]	16303	1419	1	58.151	139	4.90927e-09	2	229	631	708	2	0	31	40	12	83
Query_10017	SRR036708_contig_10017_AvgCov_2.26	303	gnl|BL_ORD_ID|79862	gi|326916989|ref|XP_003204787.1| PREDICTED: nuclear pore complex protein Nup153-like [Meleagris gallopavo]	79862	1454	1	57.3806	137	8.37395e-09	2	229	668	745	2	0	30	41	8	81
Query_10018	SRR036708_contig_10018_AvgCov_1.94	576	gnl|BL_ORD_ID|80619	gi|326915449|ref|XP_003204030.1| PREDICTED: LOW QUALITY PROTEIN: CCAAT/enhancer-binding protein zeta-like, partial [Meleagris gallopavo]	80619	1069	1	110.923	276	8.0087e-37	120	290	1002	1058	-2	0	51	56	0	57
Query_10018	SRR036708_contig_10018_AvgCov_1.94	576	gnl|BL_ORD_ID|40059	gi|224047648|ref|XP_002189521.1| PREDICTED: CCAAT/enhancer binding protein zeta [Taeniopygia guttata]	40059	1069	1	113.62	283	5.92208e-34	120	290	1002	1058	-2	0	51	56	0	57
Query_10018	SRR036708_contig_10018_AvgCov_1.94	576	gnl|BL_ORD_ID|112437	gi|71895313|ref|NP_001026231.1| CCAAT/enhancer-binding protein zeta [Gallus gallus]	112437	1076	1	119.398	298	4.16244e-27	120	428	964	1065	-2	0	61	74	1	103
Query_10018	SRR036708_contig_10018_AvgCov_1.94	576	gnl|BL_ORD_ID|193001	gi|53126218|emb|CAG30939.1| hypothetical protein RCJMB04_1b8 [Gallus gallus]	193001	1076	1	119.398	298	4.16244e-27	120	428	964	1065	-2	0	61	74	1	103
Query_10018	SRR036708_contig_10018_AvgCov_1.94	576	gnl|BL_ORD_ID|193369	gi|53135014|emb|CAG32386.1| hypothetical protein RCJMB04_24e3 [Gallus gallus]	193369	1076	1	119.398	298	4.16244e-27	120	428	964	1065	-2	0	61	74	1	103
Query_10019	SRR036708_contig_10019_AvgCov_2.57	555	gnl|BL_ORD_ID|193369	gi|53135014|emb|CAG32386.1| hypothetical protein RCJMB04_24e3 [Gallus gallus]	193369	1076	1	236.113	601	8.49605e-78	118	498	704	830	-1	0	116	119	0	127
Query_10019	SRR036708_contig_10019_AvgCov_2.57	555	gnl|BL_ORD_ID|112437	gi|71895313|ref|NP_001026231.1| CCAAT/enhancer-binding protein zeta [Gallus gallus]	112437	1076	1	236.113	601	8.49605e-78	118	498	704	830	-1	0	116	119	0	127
Query_10019	SRR036708_contig_10019_AvgCov_2.57	555	gnl|BL_ORD_ID|193001	gi|53126218|emb|CAG30939.1| hypothetical protein RCJMB04_1b8 [Gallus gallus]	193001	1076	1	233.417	594	5.40497e-77	118	498	704	830	-1	0	115	118	0	127
Query_10019	SRR036708_contig_10019_AvgCov_2.57	555	gnl|BL_ORD_ID|80619	gi|326915449|ref|XP_003204030.1| PREDICTED: LOW QUALITY PROTEIN: CCAAT/enhancer-binding protein zeta-like, partial [Meleagris gallopavo]	80619	1069	1	232.646	592	5.76329e-76	118	498	696	822	-1	0	114	117	0	127
Query_10019	SRR036708_contig_10019_AvgCov_2.57	555	gnl|BL_ORD_ID|40059	gi|224047648|ref|XP_002189521.1| PREDICTED: CCAAT/enhancer binding protein zeta [Taeniopygia guttata]	40059	1069	1	214.927	546	1.99114e-60	73	498	698	837	-1	0	109	121	2	142
Query_10021	SRR036708_contig_10021_AvgCov_5.06	601	gnl|BL_ORD_ID|19189	gi|118092264|ref|XP_421411.2| PREDICTED: WD repeat-containing protein 89 [Gallus gallus]	19189	389	1	157.532	397	9.1024e-86	331	582	42	125	-2	0	76	76	0	84
Query_10021	SRR036708_contig_10021_AvgCov_5.06	601	gnl|BL_ORD_ID|77825	gi|326921144|ref|XP_003206824.1| PREDICTED: WD repeat-containing protein 89-like [Meleagris gallopavo]	77825	389	1	158.688	400	1.18593e-85	331	591	39	125	-2	0	76	79	0	87
Query_10021	SRR036708_contig_10021_AvgCov_5.06	601	gnl|BL_ORD_ID|38729	gi|224051839|ref|XP_002200385.1| PREDICTED: WD repeat domain 89 [Taeniopygia guttata]	38729	389	1	119.013	297	4.33827e-68	331	600	36	125	-2	0	59	66	0	90
Query_10023	SRR036708_contig_10023_AvgCov_2.37	1490	gnl|BL_ORD_ID|74083	gi|326928808|ref|XP_003210566.1| PREDICTED: pyridoxal-dependent decarboxylase domain-containing protein 1-like, partial [Meleagris gallopavo]	74083	750	1	761.911	1966	0	3	1208	62	462	3	0	379	390	1	402
Query_10023	SRR036708_contig_10023_AvgCov_2.37	1490	gnl|BL_ORD_ID|25265	gi|224070082|ref|XP_002197812.1| PREDICTED: pyridoxal-dependent decarboxylase domain containing 1 [Taeniopygia guttata]	25265	789	1	755.747	1950	0	3	1208	66	467	3	0	375	388	0	402
Query_10023	SRR036708_contig_10023_AvgCov_2.37	1490	gnl|BL_ORD_ID|18485	gi|118097664|ref|XP_414728.2| PREDICTED: pyridoxal-dependent decarboxylase domain-containing protein 1 [Gallus gallus]	18485	791	1	772.696	1994	0	3	1208	66	467	3	0	380	393	0	402
Query_10023	SRR036708_contig_10023_AvgCov_2.37	1490	gnl|BL_ORD_ID|77401	gi|326922017|ref|XP_003207248.1| PREDICTED: glutamate decarboxylase-like protein 1-like [Meleagris gallopavo]	77401	528	1	63.1586	152	1.45909e-09	471	971	259	446	3	0	47	81	21	188
Query_10023	SRR036708_contig_10023_AvgCov_2.37	1490	gnl|BL_ORD_ID|16377	gi|363730221|ref|XP_003640783.1| PREDICTED: glutamate decarboxylase-like protein 1 [Gallus gallus]	16377	512	1	63.1586	152	1.45909e-09	471	971	243	430	3	0	47	81	21	188
Query_10026	SRR036708_contig_10026_AvgCov_2.13	639	gnl|BL_ORD_ID|50775	gi|344925838|ref|NP_001039304.2| FYVE and coiled-coil domain-containing protein 1 [Gallus gallus]	50775	1540	1	209.534	532	3.73363e-54	236	586	26	142	2	0	102	104	0	117
Query_10026	SRR036708_contig_10026_AvgCov_2.13	639	gnl|BL_ORD_ID|13908	gi|363736296|ref|XP_426861.3| PREDICTED: RUN and FYVE domain-containing protein 4-like [Gallus gallus]	13908	610	1	122.479	306	6.00245e-28	302	586	45	139	2	0	54	75	0	95
Query_10026	SRR036708_contig_10026_AvgCov_2.13	639	gnl|BL_ORD_ID|74150	gi|326928671|ref|XP_003210499.1| PREDICTED: RUN and FYVE domain-containing protein 1-like [Meleagris gallopavo]	74150	361	1	47.7506	112	1.87895e-05	287	565	129	221	2	0	28	52	0	93
Query_10026	SRR036708_contig_10026_AvgCov_2.13	639	gnl|BL_ORD_ID|36650	gi|224067769|ref|XP_002195806.1| PREDICTED: RUN and FYVE domain containing 1 [Taeniopygia guttata]	36650	692	1	47.7506	112	1.87895e-05	287	565	132	224	2	0	28	52	0	93
Query_10026	SRR036708_contig_10026_AvgCov_2.13	639	gnl|BL_ORD_ID|12803	gi|363739029|ref|XP_003642112.1| PREDICTED: LOW QUALITY PROTEIN: RUN and FYVE domain-containing protein 1 [Gallus gallus]	12803	692	1	47.7506	112	1.87895e-05	287	565	131	223	2	0	28	52	0	93
Query_10027	SRR036708_contig_10027_AvgCov_2.09	567	gnl|BL_ORD_ID|77376	gi|326922067|ref|XP_003207273.1| PREDICTED: calpain-7-like [Meleagris gallopavo]	77376	811	1	353.984	907	5.09245e-98	24	551	211	386	-2	0	170	173	0	176
Query_10027	SRR036708_contig_10027_AvgCov_2.09	567	gnl|BL_ORD_ID|16370	gi|363730235|ref|XP_418783.2| PREDICTED: calpain-7 [Gallus gallus]	16370	985	1	352.058	902	1.9227e-97	24	551	385	560	-2	0	169	173	0	176
Query_10027	SRR036708_contig_10027_AvgCov_2.09	567	gnl|BL_ORD_ID|40317	gi|224046898|ref|XP_002190073.1| PREDICTED: hypothetical protein [Taeniopygia guttata]	40317	385	1	352.058	902	1.9318e-97	24	551	169	344	-2	0	169	173	0	176
Query_10027	SRR036708_contig_10027_AvgCov_2.09	567	gnl|BL_ORD_ID|41380	gi|224043738|ref|XP_002189850.1| PREDICTED: similar to calpain 5 [Taeniopygia guttata]	41380	641	1	71.2478	173	1.27714e-12	30	431	42	173	-2	0	49	73	16	141
Query_10027	SRR036708_contig_10027_AvgCov_2.09	567	gnl|BL_ORD_ID|15920	gi|363731298|ref|XP_419369.3| PREDICTED: calpain-13 [Gallus gallus]	15920	562	1	68.5514	166	8.27817e-12	27	440	64	193	-2	0	46	74	10	139
Query_10028	SRR036708_contig_10028_AvgCov_2.30	526	gnl|BL_ORD_ID|17673	gi|118104260|ref|XP_001231287.1| PREDICTED: peroxisomal NADH pyrophosphatase NUDT12 [Gallus gallus]	17673	465	1	117.087	292	6.9566e-32	359	526	387	442	-1	0	55	56	0	56
Query_10028	SRR036708_contig_10028_AvgCov_2.30	526	gnl|BL_ORD_ID|34339	gi|224089142|ref|XP_002187308.1| PREDICTED: similar to nudix (nucleoside diphosphate linked moiety X)-type motif 12 [Taeniopygia guttata]	34339	464	1	112.464	280	6.18171e-29	359	526	386	441	-1	0	52	55	0	56
Query_10028	SRR036708_contig_10028_AvgCov_2.30	526	gnl|BL_ORD_ID|38619	gi|224052165|ref|XP_002191886.1| PREDICTED: similar to nudix-type motif 13 [Taeniopygia guttata]	38619	357	1	45.0542	105	1.47657e-05	383	526	266	316	-1	0	24	33	3	51
Query_10028	SRR036708_contig_10028_AvgCov_2.30	526	gnl|BL_ORD_ID|14370	gi|363735187|ref|XP_421582.3| PREDICTED: nucleoside diphosphate-linked moiety X motif 13 [Gallus gallus]	14370	499	1	44.2838	103	2.43114e-05	383	526	411	461	-1	0	23	32	3	51
Query_10028	SRR036708_contig_10028_AvgCov_2.30	526	gnl|BL_ORD_ID|76681	gi|326923489|ref|XP_003207968.1| PREDICTED: nucleoside diphosphate-linked moiety X motif 13-like [Meleagris gallopavo]	76681	357	1	43.5134	101	5.34411e-05	383	526	263	313	-1	0	22	32	3	51
Query_10029	SRR036708_contig_10029_AvgCov_5.60	757	gnl|BL_ORD_ID|13567	gi|363737150|ref|XP_422726.3| PREDICTED: organic solute transporter subunit alpha-like [Gallus gallus]	13567	339	1	303.523	776	2.54092e-82	85	582	174	339	1	0	150	159	0	166
Query_10029	SRR036708_contig_10029_AvgCov_5.60	757	gnl|BL_ORD_ID|75459	gi|326925992|ref|XP_003209190.1| PREDICTED: organic solute transporter subunit alpha-like [Meleagris gallopavo]	75459	257	1	300.827	769	1.64697e-81	85	582	92	257	1	0	148	157	0	166
Query_10029	SRR036708_contig_10029_AvgCov_5.60	757	gnl|BL_ORD_ID|37495	gi|224060601|ref|XP_002190283.1| PREDICTED: similar to organic solute transporter alpha [Taeniopygia guttata]	37495	362	1	280.026	715	3.00846e-75	85	579	197	361	1	0	135	151	0	165
Query_10029	SRR036708_contig_10029_AvgCov_5.60	757	gnl|BL_ORD_ID|41747	gi|224042671|ref|XP_002192511.1| PREDICTED: similar to Organic solute transporter subunit alpha [Taeniopygia guttata]	41747	574	1	126.716	317	4.25679e-29	100	522	397	537	1	0	61	94	0	141
Query_10029	SRR036708_contig_10029_AvgCov_5.60	757	gnl|BL_ORD_ID|20226	gi|118084075|ref|XP_001235386.1| PREDICTED: organic solute transporter subunit alpha-like [Gallus gallus]	20226	536	1	117.472	293	2.58251e-26	100	531	364	507	1	0	56	93	0	144
Query_1003	SRR036708_contig_1003_AvgCov_6.76	1063	gnl|BL_ORD_ID|192884	gi|53127400|emb|CAG31083.1| hypothetical protein RCJMB04_2c16 [Gallus gallus]	192884	118	1	63.5438	153	7.23683e-10	965	1063	86	118	-1	0	29	30	0	33
Query_1003	SRR036708_contig_1003_AvgCov_6.76	1063	gnl|BL_ORD_ID|196789	gi|82082957|sp|Q5ZMG0.1|DOPD_CHICK RecName: Full=D-dopachrome decarboxylase; AltName: Full=D-dopachrome tautomerase	196789	118	1	63.5438	153	7.23683e-10	965	1063	86	118	-1	0	29	30	0	33
Query_1003	SRR036708_contig_1003_AvgCov_6.76	1063	gnl|BL_ORD_ID|27376	gi|71897241|ref|NP_001025838.1| D-dopachrome decarboxylase [Gallus gallus]	27376	118	1	63.5438	153	7.23683e-10	965	1063	86	118	-1	0	29	30	0	33
Query_1003	SRR036708_contig_1003_AvgCov_6.76	1063	gnl|BL_ORD_ID|183979	gi|197128381|gb|ACH44879.1| putative D-dopachrome tautomerase variant 4 [Taeniopygia guttata]	183979	118	1	62.3882	150	1.6122e-09	965	1063	86	118	-1	0	28	30	0	33
Query_1003	SRR036708_contig_1003_AvgCov_6.76	1063	gnl|BL_ORD_ID|183978	gi|197128382|gb|ACH44880.1| putative D-dopachrome tautomerase variant 4 [Taeniopygia guttata]	183978	118	1	62.003	149	2.1056e-09	965	1063	86	118	-1	0	28	30	0	33
Query_10032	SRR036708_contig_10032_AvgCov_2.00	206	gnl|BL_ORD_ID|78766	gi|326919226|ref|XP_003205883.1| PREDICTED: probable phospholipid-transporting ATPase VD-like, partial [Meleagris gallopavo]	78766	1365	1	136.732	343	1.11187e-32	3	206	65	132	-1	0	68	68	0	68
Query_10032	SRR036708_contig_10032_AvgCov_2.00	206	gnl|BL_ORD_ID|15063	gi|363733513|ref|XP_420722.3| PREDICTED: probable phospholipid-transporting ATPase VD, partial [Gallus gallus]	15063	1382	1	132.494	332	2.0969e-31	3	206	30	97	-1	0	66	66	0	68
Query_10032	SRR036708_contig_10032_AvgCov_2.00	206	gnl|BL_ORD_ID|25627	gi|224049933|ref|XP_002194236.1| PREDICTED: similar to ATPase, class V, type 10D [Taeniopygia guttata]	25627	1375	1	129.798	325	1.35917e-30	3	206	66	133	-1	0	63	66	0	68
Query_10032	SRR036708_contig_10032_AvgCov_2.00	206	gnl|BL_ORD_ID|74312	gi|326928338|ref|XP_003210337.1| PREDICTED: probable phospholipid-transporting ATPase VB-like [Meleagris gallopavo]	74312	1467	1	101.293	251	5.17684e-22	3	206	69	136	-1	0	46	56	0	68
Query_10032	SRR036708_contig_10032_AvgCov_2.00	206	gnl|BL_ORD_ID|12787	gi|363739068|ref|XP_414491.3| PREDICTED: probable phospholipid-transporting ATPase VB [Gallus gallus]	12787	1463	1	100.138	248	1.15328e-21	3	206	67	134	-1	0	45	56	0	68
Query_10034	SRR036708_contig_10034_AvgCov_3.21	1632	gnl|BL_ORD_ID|88682	gi|57525229|ref|NP_001006200.1| endophilin-B2 [Gallus gallus]	88682	403	1	503.827	1296	2.03187e-142	29	1021	57	403	2	0	323	323	26	352
Query_10034	SRR036708_contig_10034_AvgCov_3.21	1632	gnl|BL_ORD_ID|193514	gi|53133766|emb|CAG32212.1| hypothetical protein RCJMB04_20c13 [Gallus gallus]	193514	403	1	503.827	1296	2.03187e-142	29	1021	57	403	2	0	323	323	26	352
Query_10034	SRR036708_contig_10034_AvgCov_3.21	1632	gnl|BL_ORD_ID|45585	gi|82233766|sp|Q5ZJ81.1|SHLB2_CHICK RecName: Full=Endophilin-B2; AltName: Full=SH3 domain-containing GRB2-like protein B2	45585	403	1	503.827	1296	2.03187e-142	29	1021	57	403	2	0	323	323	26	352
Query_10034	SRR036708_contig_10034_AvgCov_3.21	1632	gnl|BL_ORD_ID|10104	gi|363745344|ref|XP_003643270.1| PREDICTED: endophilin-B2-like, partial [Gallus gallus]	10104	382	1	503.827	1296	2.03231e-142	29	1021	36	382	2	0	323	323	26	352
Query_10034	SRR036708_contig_10034_AvgCov_3.21	1632	gnl|BL_ORD_ID|73336	gi|326930356|ref|XP_003211313.1| PREDICTED: endophilin-B2-like [Meleagris gallopavo]	73336	403	1	502.671	1293	4.51604e-142	29	1021	57	403	2	0	323	324	26	352
Query_10037	SRR036708_contig_10037_AvgCov_1.69	416	gnl|BL_ORD_ID|193919	gi|53130818|emb|CAG31738.1| hypothetical protein RCJMB04_10e12 [Gallus gallus]	193919	822	1	215.698	548	2.05158e-56	22	414	358	488	-3	0	109	124	0	131
Query_10037	SRR036708_contig_10037_AvgCov_1.69	416	gnl|BL_ORD_ID|45758	gi|82082176|sp|Q5ZKK5.1|ODFP2_CHICK RecName: Full=Outer dense fiber protein 2; AltName: Full=Cenexin; AltName: Full=Outer dense fiber of sperm tails protein 2	45758	822	1	215.698	548	2.05158e-56	22	414	358	488	-3	0	109	124	0	131
Query_10037	SRR036708_contig_10037_AvgCov_1.69	416	gnl|BL_ORD_ID|84838	gi|61098304|ref|NP_001012817.1| outer dense fiber protein 2 [Gallus gallus]	84838	822	1	215.698	548	2.05158e-56	22	414	358	488	-3	0	109	124	0	131
Query_10037	SRR036708_contig_10037_AvgCov_1.69	416	gnl|BL_ORD_ID|73361	gi|326930305|ref|XP_003211288.1| PREDICTED: outer dense fiber protein 2-like [Meleagris gallopavo]	73361	822	1	214.927	546	3.49946e-56	22	414	358	488	-3	0	109	124	0	131
Query_10037	SRR036708_contig_10037_AvgCov_1.69	416	gnl|BL_ORD_ID|36058	gi|224073426|ref|XP_002194480.1| PREDICTED: outer dense fiber of sperm tails 2 [Taeniopygia guttata]	36058	801	1	139.428	350	1.86853e-33	22	414	337	467	-3	0	71	98	0	131
Query_10039	SRR036708_contig_10039_AvgCov_1.79	414	gnl|BL_ORD_ID|24789	gi|313760563|ref|NP_001186478.1| sodium-coupled neutral amino acid transporter 4 [Gallus gallus]	24789	556	1	142.895	359	1.69001e-34	4	228	4	78	1	0	71	73	0	75
Query_10039	SRR036708_contig_10039_AvgCov_1.79	414	gnl|BL_ORD_ID|82569	gi|326911468|ref|XP_003202080.1| PREDICTED: sodium-coupled neutral amino acid transporter 4-like [Meleagris gallopavo]	82569	538	1	138.658	348	3.18723e-33	4	228	4	78	1	0	68	71	0	75
Query_10039	SRR036708_contig_10039_AvgCov_1.79	414	gnl|BL_ORD_ID|24970	gi|224093704|ref|XP_002196787.1| PREDICTED: similar to solute carrier family 38, member 4 [Taeniopygia guttata]	24970	548	1	120.553	301	8.98203e-28	19	234	1	72	1	0	60	66	0	72
Query_10040	SRR036708_contig_10040_AvgCov_2.23	553	gnl|BL_ORD_ID|24789	gi|313760563|ref|NP_001186478.1| sodium-coupled neutral amino acid transporter 4 [Gallus gallus]	24789	556	1	323.553	828	1.36133e-88	1	552	35	218	1	0	181	184	0	184
Query_10040	SRR036708_contig_10040_AvgCov_2.23	553	gnl|BL_ORD_ID|82569	gi|326911468|ref|XP_003202080.1| PREDICTED: sodium-coupled neutral amino acid transporter 4-like [Meleagris gallopavo]	82569	538	1	320.472	820	1.15243e-87	1	552	35	218	1	0	180	182	0	184
Query_10040	SRR036708_contig_10040_AvgCov_2.23	553	gnl|BL_ORD_ID|24970	gi|224093704|ref|XP_002196787.1| PREDICTED: similar to solute carrier family 38, member 4 [Taeniopygia guttata]	24970	548	1	300.442	768	1.23413e-81	1	552	27	210	1	0	169	174	0	184
Query_10040	SRR036708_contig_10040_AvgCov_2.23	553	gnl|BL_ORD_ID|191771	gi|60098471|emb|CAH65066.1| hypothetical protein RCJMB04_2k20 [Gallus gallus]	191771	473	1	206.068	523	3.16763e-53	19	552	33	207	1	0	119	146	3	178
Query_10040	SRR036708_contig_10040_AvgCov_2.23	553	gnl|BL_ORD_ID|196959	gi|71896965|ref|NP_001025912.1| sodium-coupled neutral amino acid transporter 2 [Gallus gallus]	196959	473	1	206.068	523	3.16763e-53	19	552	33	207	1	0	119	146	3	178
Query_10041	SRR036708_contig_10041_AvgCov_3.28	635	gnl|BL_ORD_ID|78907	gi|326918939|ref|XP_003205742.1| PREDICTED: estrogen sulfotransferase-like [Meleagris gallopavo]	78907	316	1	342.043	876	4.77542e-94	19	594	19	209	-3	0	165	173	1	192
Query_10041	SRR036708_contig_10041_AvgCov_3.28	635	gnl|BL_ORD_ID|19434	gi|118090299|ref|XP_420616.2| PREDICTED: estrogen sulfotransferase [Gallus gallus]	19434	294	1	330.102	845	1.87788e-90	19	582	1	187	-3	0	161	166	1	188
Query_10041	SRR036708_contig_10041_AvgCov_3.28	635	gnl|BL_ORD_ID|39370	gi|224049578|ref|XP_002197659.1| PREDICTED: similar to sulfotransferase family 1D, member 1 [Taeniopygia guttata]	39370	297	1	264.618	675	9.68932e-71	19	582	1	190	-3	0	127	152	4	191
Query_10041	SRR036708_contig_10041_AvgCov_3.28	635	gnl|BL_ORD_ID|192368	gi|21748178|emb|CAD41949.1| sulfotransferase 1B [Gallus gallus]	192368	296	1	211.075	536	1.27135e-54	28	573	5	186	-3	0	101	132	8	186
Query_10041	SRR036708_contig_10041_AvgCov_3.28	635	gnl|BL_ORD_ID|197025	gi|57013083|sp|Q8JG30.1|ST1B1_CHICK RecName: Full=Sulfotransferase family cytosolic 1B member 1; Short=ST1B1; Short=Sulfotransferase 1B1	197025	296	1	211.075	536	1.27135e-54	28	573	5	186	-3	0	101	132	8	186
Query_10042	SRR036708_contig_10042_AvgCov_2.00	216	gnl|BL_ORD_ID|80529	gi|326915636|ref|XP_003204120.1| PREDICTED: cAMP and cAMP-inhibited cGMP 3&apos;,5&apos;-cyclic phosphodiesterase 10A-like, partial [Meleagris gallopavo]	80529	769	1	139.428	350	1.68822e-33	1	216	573	644	-1	0	71	71	0	72
Query_10042	SRR036708_contig_10042_AvgCov_2.00	216	gnl|BL_ORD_ID|15761	gi|363731661|ref|XP_419613.3| PREDICTED: cAMP and cAMP-inhibited cGMP 3&apos;,5&apos;-cyclic phosphodiesterase 10A [Gallus gallus]	15761	826	1	139.428	350	1.68822e-33	1	216	630	701	-1	0	71	71	0	72
Query_10042	SRR036708_contig_10042_AvgCov_2.00	216	gnl|BL_ORD_ID|40027	gi|224047731|ref|XP_002188611.1| PREDICTED: similar to phosphodiesterase 10A [Taeniopygia guttata]	40027	847	1	136.346	342	1.42916e-32	1	216	651	722	-1	0	69	69	0	72
Query_10042	SRR036708_contig_10042_AvgCov_2.00	216	gnl|BL_ORD_ID|25493	gi|224055168|ref|XP_002197020.1| PREDICTED: phosphodiesterase 11A [Taeniopygia guttata]	25493	902	1	62.3882	150	2.62273e-10	19	210	709	772	-1	0	28	44	0	64
Query_10042	SRR036708_contig_10042_AvgCov_2.00	216	gnl|BL_ORD_ID|14069	gi|363735920|ref|XP_421985.3| PREDICTED: LOW QUALITY PROTEIN: dual 3&apos;,5&apos;-cyclic-AMP and -GMP phosphodiesterase 11A [Gallus gallus]	14069	895	1	61.6178	148	4.4737e-10	19	210	693	756	-1	0	28	44	0	64
Query_10044	SRR036708_contig_10044_AvgCov_2.89	245	gnl|BL_ORD_ID|192544	gi|4756976|emb|CAB42084.1| glycoprotein 130 [Gallus gallus]	192544	918	1	155.606	392	2.27915e-38	3	245	634	714	3	0	73	77	0	81
Query_10044	SRR036708_contig_10044_AvgCov_2.89	245	gnl|BL_ORD_ID|41830	gi|45382385|ref|NP_990202.1| interleukin-6 receptor subunit beta precursor [Gallus gallus]	41830	918	1	155.606	392	2.27915e-38	3	245	634	714	3	0	73	77	0	81
Query_10044	SRR036708_contig_10044_AvgCov_2.89	245	gnl|BL_ORD_ID|34155	gi|224090576|ref|XP_002187201.1| PREDICTED: interleukin 6 signal transducer (gp130, oncostatin M receptor) [Taeniopygia guttata]	34155	918	1	151.754	382	3.29109e-37	3	245	634	714	3	0	72	75	0	81
Query_10044	SRR036708_contig_10044_AvgCov_2.89	245	gnl|BL_ORD_ID|71151	gi|326934854|ref|XP_003213498.1| PREDICTED: interleukin-6 receptor subunit beta-like, partial [Meleagris gallopavo]	71151	435	1	128.257	321	3.89667e-30	3	245	158	231	3	0	65	69	7	81
Query_10045	SRR036708_contig_10045_AvgCov_2.71	537	gnl|BL_ORD_ID|193579	gi|53133608|emb|CAG32133.1| hypothetical protein RCJMB04_18h19 [Gallus gallus]	193579	345	1	229.565	584	2.47959e-60	108	536	203	345	-2	0	137	138	0	143
Query_10045	SRR036708_contig_10045_AvgCov_2.71	537	gnl|BL_ORD_ID|28474	gi|57530110|ref|NP_001006445.1| aspartylglucosaminidase precursor [Gallus gallus]	28474	345	1	229.565	584	2.47959e-60	108	536	203	345	-2	0	137	138	0	143
Query_10045	SRR036708_contig_10045_AvgCov_2.71	537	gnl|BL_ORD_ID|79075	gi|326918596|ref|XP_003205574.1| PREDICTED: N(4)-(beta-N-acetylglucosaminyl)-L-asparaginase-like [Meleagris gallopavo]	79075	344	1	224.172	570	1.04177e-58	108	536	202	344	-2	0	134	136	0	143
Query_10045	SRR036708_contig_10045_AvgCov_2.71	537	gnl|BL_ORD_ID|39302	gi|224049766|ref|XP_002188371.1| PREDICTED: aspartylglucosaminidase [Taeniopygia guttata]	39302	352	1	223.402	568	1.77699e-58	108	536	210	352	-2	0	131	135	0	143
Query_10046	SRR036708_contig_10046_AvgCov_2.68	284	gnl|BL_ORD_ID|15156	gi|363733284|ref|XP_420478.3| PREDICTED: protein FAM13A [Gallus gallus]	15156	1003	1	137.887	346	5.006e-33	3	284	694	787	3	0	75	76	0	94
Query_10046	SRR036708_contig_10046_AvgCov_2.68	284	gnl|BL_ORD_ID|79141	gi|326918464|ref|XP_003205508.1| PREDICTED: protein FAM13A-like [Meleagris gallopavo]	79141	1017	1	135.961	341	1.90228e-32	3	284	708	801	3	0	74	75	0	94
Query_10046	SRR036708_contig_10046_AvgCov_2.68	284	gnl|BL_ORD_ID|99445	gi|294459952|ref|NP_001170897.1| family with sequence similarity 13, member A1 [Taeniopygia guttata]	99445	710	1	132.88	333	1.61037e-31	3	284	401	494	3	0	72	74	0	94
Query_10046	SRR036708_contig_10046_AvgCov_2.68	284	gnl|BL_ORD_ID|36638	gi|224067805|ref|XP_002199606.1| PREDICTED: hypothetical protein [Taeniopygia guttata]	36638	932	1	70.0922	170	1.28191e-12	3	284	629	725	3	0	39	54	3	97
Query_10046	SRR036708_contig_10046_AvgCov_2.68	284	gnl|BL_ORD_ID|74158	gi|326928655|ref|XP_003210491.1| PREDICTED: protein FAM13B-like isoform 1 [Meleagris gallopavo]	74158	931	1	68.9366	167	2.85579e-12	3	284	628	724	3	0	39	54	3	97
Query_1005	SRR036708_contig_1005_AvgCov_3.11	321	gnl|BL_ORD_ID|193356	gi|53135140|emb|CAG32399.1| hypothetical protein RCJMB04_24h23 [Gallus gallus]	193356	949	1	210.305	534	7.79284e-55	2	319	303	408	2	0	103	104	0	106
Query_1005	SRR036708_contig_1005_AvgCov_3.11	321	gnl|BL_ORD_ID|40088	gi|224047545|ref|XP_002199834.1| PREDICTED: 5&apos;-3&apos; exoribonuclease 2 [Taeniopygia guttata]	40088	949	1	210.305	534	7.79284e-55	2	319	303	408	2	0	103	104	0	106
Query_1005	SRR036708_contig_1005_AvgCov_3.11	321	gnl|BL_ORD_ID|27428	gi|71895763|ref|NP_001026204.1| 5&apos;-3&apos; exoribonuclease 2 [Gallus gallus]	27428	949	1	210.305	534	7.79284e-55	2	319	303	408	2	0	103	104	0	106
Query_1005	SRR036708_contig_1005_AvgCov_3.11	321	gnl|BL_ORD_ID|196929	gi|75571238|sp|Q5ZIP4.1|XRN2_CHICK RecName: Full=5&apos;-3&apos; exoribonuclease 2	196929	949	1	210.305	534	7.79284e-55	2	319	303	408	2	0	103	104	0	106
Query_1005	SRR036708_contig_1005_AvgCov_3.11	321	gnl|BL_ORD_ID|80942	gi|326914793|ref|XP_003203707.1| PREDICTED: 5&apos;-3&apos; exoribonuclease 2-like [Meleagris gallopavo]	80942	985	1	210.305	534	7.79284e-55	2	319	304	409	2	0	103	104	0	106
Query_10052	SRR036708_contig_10052_AvgCov_2.22	303	gnl|BL_ORD_ID|73059	gi|326930929|ref|XP_003211590.1| PREDICTED: zinc finger protein 207-like [Meleagris gallopavo]	73059	495	1	53.9138	128	9.25848e-08	80	241	442	495	2	0	54	54	0	54
Query_10052	SRR036708_contig_10052_AvgCov_2.22	303	gnl|BL_ORD_ID|12115	gi|363740701|ref|XP_003642366.1| PREDICTED: uncharacterized protein LOC417413 [Gallus gallus]	12115	495	1	53.9138	128	9.25848e-08	80	241	442	495	2	0	54	54	0	54
Query_10054	SRR036708_contig_10054_AvgCov_2.00	241	gnl|BL_ORD_ID|77123	gi|326922579|ref|XP_003207526.1| PREDICTED: cyclin-Y-like protein 1-B-like [Meleagris gallopavo]	77123	389	1	99.3673	246	1.94644e-21	89	241	339	389	-1	0	51	51	0	51
Query_10054	SRR036708_contig_10054_AvgCov_2.00	241	gnl|BL_ORD_ID|14078	gi|363735898|ref|XP_421948.3| PREDICTED: cyclin Y-like 1 [Gallus gallus]	14078	311	1	99.3673	246	1.94644e-21	89	241	261	311	-1	0	51	51	0	51
Query_10054	SRR036708_contig_10054_AvgCov_2.00	241	gnl|BL_ORD_ID|38100	gi|224055381|ref|XP_002187548.1| PREDICTED: hypothetical protein [Taeniopygia guttata]	38100	461	1	99.3673	246	1.94644e-21	89	241	411	461	-1	0	51	51	0	51
Query_10054	SRR036708_contig_10054_AvgCov_2.00	241	gnl|BL_ORD_ID|41047	gi|224044705|ref|XP_002194365.1| PREDICTED: hypothetical protein [Taeniopygia guttata]	41047	287	1	72.7886	177	1.95096e-13	89	241	237	287	-1	0	37	42	0	51
Query_10054	SRR036708_contig_10054_AvgCov_2.00	241	gnl|BL_ORD_ID|77615	gi|326921578|ref|XP_003207034.1| PREDICTED: cyclin-Y-like [Meleagris gallopavo]	77615	342	1	71.633	174	4.34629e-13	89	241	292	342	-1	0	36	42	0	51
Query_10056	SRR036708_contig_10056_AvgCov_5.69	696	gnl|BL_ORD_ID|109717	gi|38680349|gb|AAR26546.1| programmed cell death 2 [Gallus gallus]	109717	378	1	277.715	709	1.29549e-74	270	695	234	375	-2	0	132	136	0	142
Query_10056	SRR036708_contig_10056_AvgCov_5.69	696	gnl|BL_ORD_ID|113014	gi|71894801|ref|NP_001026235.1| programmed cell death protein 2 [Gallus gallus]	113014	378	1	277.715	709	1.29549e-74	270	695	234	375	-2	0	132	136	0	142
Query_10056	SRR036708_contig_10056_AvgCov_5.69	696	gnl|BL_ORD_ID|187574	gi|118638413|gb|ABL09365.1| programmed cell death 2 transcript a3PDCD2 [Gallus gallus]	187574	189	1	277.715	709	1.29549e-74	270	695	45	186	-2	0	132	135	0	142
Query_10056	SRR036708_contig_10056_AvgCov_5.69	696	gnl|BL_ORD_ID|80550	gi|326915593|ref|XP_003204099.1| PREDICTED: dihydroxyacetone phosphate acyltransferase-like [Meleagris gallopavo]	80550	923	1	266.929	681	2.28676e-71	270	695	779	920	-2	0	127	131	0	142
Query_10056	SRR036708_contig_10056_AvgCov_5.69	696	gnl|BL_ORD_ID|40010	gi|224047786|ref|XP_002190235.1| PREDICTED: programmed cell death 2 [Taeniopygia guttata]	40010	279	1	234.187	596	1.64261e-61	282	695	137	277	-2	0	112	124	3	141
Query_10057	SRR036708_contig_10057_AvgCov_4.45	1733	gnl|BL_ORD_ID|41401	gi|224043687|ref|XP_002188719.1| PREDICTED: coiled-coil domain containing 90B [Taeniopygia guttata]	41401	312	1	85.8853	211	3.81809e-33	32	232	180	246	2	0	39	58	0	67
Query_10057	SRR036708_contig_10057_AvgCov_4.45	1733	gnl|BL_ORD_ID|81060	gi|326914552|ref|XP_003203589.1| PREDICTED: coiled-coil domain-containing protein 90B, mitochondrial-like [Meleagris gallopavo]	81060	302	1	86.2705	212	3.82022e-33	32	232	170	236	2	0	38	60	0	67
Query_10057	SRR036708_contig_10057_AvgCov_4.45	1733	gnl|BL_ORD_ID|21653	gi|50731283|ref|XP_417216.1| PREDICTED: coiled-coil domain-containing protein 90B, mitochondrial [Gallus gallus]	21653	261	1	86.2705	212	3.83032e-33	32	232	129	195	2	0	38	60	0	67
Query_10057	SRR036708_contig_10057_AvgCov_4.45	1733	gnl|BL_ORD_ID|79872	gi|326916969|ref|XP_003204777.1| PREDICTED: coiled-coil domain-containing protein 90A, mitochondrial-like [Meleagris gallopavo]	79872	296	1	134.42	337	6.19516e-31	201	431	220	296	3	0	68	69	0	77
Query_10057	SRR036708_contig_10057_AvgCov_4.45	1733	gnl|BL_ORD_ID|21568	gi|50733619|ref|XP_418928.1| PREDICTED: coiled-coil domain-containing protein 90A, mitochondrial [Gallus gallus]	21568	273	1	134.035	336	8.09112e-31	201	431	197	273	3	0	67	69	0	77
Query_1006	SRR036708_contig_1006_AvgCov_9.28	1290	gnl|BL_ORD_ID|192870	gi|53127430|emb|CAG31098.1| hypothetical protein RCJMB04_2f12 [Gallus gallus]	192870	461	1	429.483	1103	3.72935e-121	28	702	237	461	1	0	223	224	0	225
Query_1006	SRR036708_contig_1006_AvgCov_9.28	1290	gnl|BL_ORD_ID|30069	gi|71894885|ref|NP_001026245.1| serine incorporator 1 precursor [Gallus gallus]	30069	461	1	429.483	1103	3.72935e-121	28	702	237	461	1	0	223	224	0	225
Query_1006	SRR036708_contig_1006_AvgCov_9.28	1290	gnl|BL_ORD_ID|80365	gi|326915969|ref|XP_003204284.1| PREDICTED: serine incorporator 1-like [Meleagris gallopavo]	80365	461	1	428.328	1100	8.28566e-121	28	702	237	461	1	0	222	224	0	225
Query_1006	SRR036708_contig_1006_AvgCov_9.28	1290	gnl|BL_ORD_ID|39852	gi|224048221|ref|XP_002189124.1| PREDICTED: tumor differentially expressed 2 [Taeniopygia guttata]	39852	461	1	425.631	1093	5.33663e-120	28	702	237	461	1	0	219	224	0	225
Query_1006	SRR036708_contig_1006_AvgCov_9.28	1290	gnl|BL_ORD_ID|35502	gi|224078028|ref|XP_002190828.1| PREDICTED: tumor differentially expressed protein 1 [Taeniopygia guttata]	35502	537	1	305.064	780	1.85672e-82	28	699	302	536	1	0	147	187	13	236
Query_10063	SRR036708_contig_10063_AvgCov_2.73	1177	gnl|BL_ORD_ID|18882	gi|118094486|ref|XP_422391.2| PREDICTED: adenylate kinase isoenzyme 5 [Gallus gallus]	18882	573	1	338.576	867	0	580	1143	386	573	1	0	170	179	0	188
Query_10063	SRR036708_contig_10063_AvgCov_2.73	1177	gnl|BL_ORD_ID|75842	gi|326925200|ref|XP_003208807.1| PREDICTED: adenylate kinase isoenzyme 5-like [Meleagris gallopavo]	75842	602	1	329.331	843	1.56908e-180	2	577	224	415	2	0	184	186	0	192
Query_10063	SRR036708_contig_10063_AvgCov_2.73	1177	gnl|BL_ORD_ID|37854	gi|224057674|ref|XP_002188487.1| PREDICTED: adenylate kinase 5 [Taeniopygia guttata]	37854	696	1	320.857	821	2.74325e-160	2	577	324	515	2	0	178	183	0	192
Query_10063	SRR036708_contig_10063_AvgCov_2.73	1177	gnl|BL_ORD_ID|2948	gi|224160485|ref|XP_002198283.1| PREDICTED: similar to Adenylate kinase isoenzyme 5, partial [Taeniopygia guttata]	2948	129	1	181.415	459	2.72735e-45	736	1131	1	123	1	0	91	108	9	132
Query_10063	SRR036708_contig_10063_AvgCov_2.73	1177	gnl|BL_ORD_ID|197479	gi|125149|sp|P05081.1|KAD1_CHICK RecName: Full=Adenylate kinase isoenzyme 1; Short=AK 1; AltName: Full=ATP-AMP transphosphorylase 1; AltName: Full=Myokinase	197479	194	1	158.688	400	1.89313e-38	580	1104	19	194	1	0	81	117	1	176
Query_10064	SRR036708_contig_10064_AvgCov_2.70	362	gnl|BL_ORD_ID|181210	gi|53133344|emb|CAG32001.1| hypothetical protein RCJMB04_15l4 [Gallus gallus]	181210	488	1	51.9878	123	3.55561e-07	246	329	213	240	-1	0	24	25	0	28
Query_10064	SRR036708_contig_10064_AvgCov_2.70	362	gnl|BL_ORD_ID|84470	gi|219521858|ref|NP_001137142.1| kelch-like protein 15 isoform 1 [Gallus gallus]	84470	604	1	51.9878	123	3.55561e-07	246	329	213	240	-1	0	24	25	0	28
Query_10064	SRR036708_contig_10064_AvgCov_2.70	362	gnl|BL_ORD_ID|196924	gi|75571294|sp|Q5ZJU2.1|KLH15_CHICK RecName: Full=Kelch-like protein 15	196924	488	1	51.9878	123	3.55561e-07	246	329	213	240	-1	0	24	25	0	28
Query_10064	SRR036708_contig_10064_AvgCov_2.70	362	gnl|BL_ORD_ID|81569	gi|326913509|ref|XP_003203080.1| PREDICTED: kelch-like protein 15-like [Meleagris gallopavo]	81569	604	1	51.9878	123	3.55561e-07	246	329	213	240	-1	0	24	25	0	28
Query_10064	SRR036708_contig_10064_AvgCov_2.70	362	gnl|BL_ORD_ID|41744	gi|224042677|ref|XP_002195730.1| PREDICTED: kelch-like 15 [Taeniopygia guttata]	41744	604	1	51.9878	123	3.55561e-07	246	329	213	240	-1	0	24	25	0	28
Query_10065	SRR036708_contig_10065_AvgCov_3.45	464	gnl|BL_ORD_ID|192960	gi|53126827|emb|CAG30988.1| hypothetical protein RCJMB04_1g22 [Gallus gallus]	192960	124	1	50.447	119	1.51557e-06	376	447	94	117	-3	0	24	24	0	24
Query_10065	SRR036708_contig_10065_AvgCov_3.45	464	gnl|BL_ORD_ID|184702	gi|197127657|gb|ACH44155.1| putative TAF13 RNA polymerase II TATA box binding protein-associated factor variant 1 [Taeniopygia guttata]	184702	124	1	50.447	119	1.51557e-06	376	447	94	117	-3	0	24	24	0	24
Query_10065	SRR036708_contig_10065_AvgCov_3.45	464	gnl|BL_ORD_ID|184701	gi|197127658|gb|ACH44156.1| putative TAF13 RNA polymerase II TATA box binding protein-associated factor variant 1 [Taeniopygia guttata]	184701	124	1	50.447	119	1.51557e-06	376	447	94	117	-3	0	24	24	0	24
Query_10065	SRR036708_contig_10065_AvgCov_3.45	464	gnl|BL_ORD_ID|184703	gi|197127656|gb|ACH44154.1| putative TAF13 RNA polymerase II TATA box binding protein-associated factor variant 1 [Taeniopygia guttata]	184703	124	1	50.447	119	1.51557e-06	376	447	94	117	-3	0	24	24	0	24
Query_10065	SRR036708_contig_10065_AvgCov_3.45	464	gnl|BL_ORD_ID|194187	gi|53129763|emb|CAG31413.1| hypothetical protein RCJMB04_6c6 [Gallus gallus]	194187	124	1	50.447	119	1.51557e-06	376	447	94	117	-3	0	24	24	0	24
Query_10066	SRR036708_contig_10066_AvgCov_4.17	899	gnl|BL_ORD_ID|81999	gi|326912627|ref|XP_003202650.1| PREDICTED: poly [ADP-ribose] polymerase 11-like [Meleagris gallopavo]	81999	231	1	178.718	452	1.22156e-44	653	898	150	231	-2	0	81	82	0	82
Query_10066	SRR036708_contig_10066_AvgCov_4.17	899	gnl|BL_ORD_ID|20336	gi|118083253|ref|XP_416489.2| PREDICTED: poly [ADP-ribose] polymerase 11 [Gallus gallus]	20336	343	1	178.718	452	1.22156e-44	653	898	262	343	-2	0	81	82	0	82
Query_10066	SRR036708_contig_10066_AvgCov_4.17	899	gnl|BL_ORD_ID|41355	gi|224043797|ref|XP_002191455.1| PREDICTED: similar to Poly [ADP-ribose] polymerase 11 [Taeniopygia guttata]	41355	354	1	174.866	442	1.76393e-43	653	898	273	354	-2	0	79	81	0	82
Query_10066	SRR036708_contig_10066_AvgCov_4.17	899	gnl|BL_ORD_ID|82064	gi|326912495|ref|XP_003202585.1| PREDICTED: zinc finger CCCH-type antiviral protein 1-like [Meleagris gallopavo]	82064	717	1	86.6557	213	6.31755e-17	656	841	646	707	-2	0	38	47	0	62
Query_10066	SRR036708_contig_10066_AvgCov_4.17	899	gnl|BL_ORD_ID|181149	gi|60099081|emb|CAH65371.1| hypothetical protein RCJMB04_23i8 [Gallus gallus]	181149	713	1	83.1889	204	6.98487e-16	656	841	642	703	-2	0	38	45	0	62
Query_1007	SRR036708_contig_1007_AvgCov_5.68	415	gnl|BL_ORD_ID|194437	gi|53127484|emb|CAG31125.1| hypothetical protein RCJMB04_2j13 [Gallus gallus]	194437	433	1	239.965	611	1.01583e-63	1	405	45	179	1	0	134	134	0	135
Query_1007	SRR036708_contig_1007_AvgCov_5.68	415	gnl|BL_ORD_ID|43559	gi|350537583|ref|NP_001232055.1| putative 26S protease regulatory subunit 7 [Taeniopygia guttata]	43559	433	1	239.965	611	1.01583e-63	1	405	45	179	1	0	134	134	0	135
Query_1007	SRR036708_contig_1007_AvgCov_5.68	415	gnl|BL_ORD_ID|113251	gi|57525333|ref|NP_001006225.1| 26S protease regulatory subunit 7 [Gallus gallus]	113251	433	1	239.965	611	1.01583e-63	1	405	45	179	1	0	134	134	0	135
Query_1007	SRR036708_contig_1007_AvgCov_5.68	415	gnl|BL_ORD_ID|183270	gi|197129090|gb|ACH45588.1| putative 26S protease regulatory subunit 7 [Taeniopygia guttata]	183270	433	1	239.965	611	1.01583e-63	1	405	45	179	1	0	134	134	0	135
Query_1007	SRR036708_contig_1007_AvgCov_5.68	415	gnl|BL_ORD_ID|183919	gi|197128441|gb|ACH44939.1| putative proteasome 26S subunit ATPase 5 variant 1 [Taeniopygia guttata]	183919	411	1	58.9214	141	3.20948e-09	196	405	89	158	1	0	27	40	0	70
Query_10070	SRR036708_contig_10070_AvgCov_3.59	239	gnl|BL_ORD_ID|193198	gi|53136512|emb|CAG32585.1| hypothetical protein RCJMB04_30b20 [Gallus gallus]	193198	1093	1	160.614	405	7.14383e-40	3	239	881	959	3	0	79	79	0	79
Query_10070	SRR036708_contig_10070_AvgCov_3.59	239	gnl|BL_ORD_ID|45830	gi|82080997|sp|Q5ZI58.1|K1370_CHICK RecName: Full=Uncharacterized protein KIAA1370 homolog	45830	1093	1	160.614	405	7.14383e-40	3	239	881	959	3	0	79	79	0	79
Query_10070	SRR036708_contig_10070_AvgCov_3.59	239	gnl|BL_ORD_ID|30037	gi|94536821|ref|NP_001005811.1| uncharacterized protein KIAA1370 homolog [Gallus gallus]	30037	1093	1	160.614	405	7.14383e-40	3	239	881	959	3	0	79	79	0	79
Query_10070	SRR036708_contig_10070_AvgCov_3.59	239	gnl|BL_ORD_ID|75163	gi|326926599|ref|XP_003209486.1| PREDICTED: uncharacterized protein KIAA1370 homolog [Meleagris gallopavo]	75163	1093	1	160.614	405	7.14383e-40	3	239	881	959	3	0	79	79	0	79
Query_10070	SRR036708_contig_10070_AvgCov_3.59	239	gnl|BL_ORD_ID|178500	gi|224062444|ref|XP_002196177.1| PREDICTED: hypothetical protein [Taeniopygia guttata]	178500	1082	1	160.229	404	9.33013e-40	3	239	870	948	3	0	78	79	0	79
Query_10071	SRR036708_contig_10071_AvgCov_2.00	278	gnl|BL_ORD_ID|16846	gi|363729047|ref|XP_416939.3| PREDICTED: DCN1-like protein 2 [Gallus gallus]	16846	420	1	134.42	337	3.25809e-38	1	204	299	366	-3	0	60	66	0	68
Query_10071	SRR036708_contig_10071_AvgCov_2.00	278	gnl|BL_ORD_ID|81398	gi|326913861|ref|XP_003203251.1| PREDICTED: DCN1-like protein 2-like [Meleagris gallopavo]	81398	275	1	134.806	338	1.22838e-37	1	204	154	221	-3	0	60	66	0	68
Query_10071	SRR036708_contig_10071_AvgCov_2.00	278	gnl|BL_ORD_ID|45905	gi|73919221|sp|Q5ZKU1.1|DCNL1_CHICK RecName: Full=DCN1-like protein 1; AltName: Full=DCUN1 domain-containing protein 1; AltName: Full=Defective in cullin neddylation protein 1-like protein 1	45905	259	1	147.902	372	4.7067e-36	1	204	138	205	-3	0	68	68	0	68
Query_10071	SRR036708_contig_10071_AvgCov_2.00	278	gnl|BL_ORD_ID|168762	gi|71896947|ref|NP_001026489.1| DCN1-like protein 1 [Gallus gallus]	168762	259	1	147.902	372	4.7067e-36	1	204	138	205	-3	0	68	68	0	68
Query_10071	SRR036708_contig_10071_AvgCov_2.00	278	gnl|BL_ORD_ID|193991	gi|53130646|emb|CAG31652.1| hypothetical protein RCJMB04_9c8 [Gallus gallus]	193991	259	1	147.902	372	4.7067e-36	1	204	138	205	-3	0	68	68	0	68
Query_1008	SRR036708_contig_1008_AvgCov_5.14	877	gnl|BL_ORD_ID|191418	gi|60099225|emb|CAH65443.1| hypothetical protein RCJMB04_36i7 [Gallus gallus]	191418	473	1	382.874	982	4.08621e-106	15	875	42	331	3	0	276	280	3	290
Query_1008	SRR036708_contig_1008_AvgCov_5.14	877	gnl|BL_ORD_ID|84685	gi|71896695|ref|NP_001026318.1| YTH domain containing 1 [Gallus gallus]	84685	473	1	382.874	982	4.08621e-106	15	875	42	331	3	0	276	280	3	290
Query_1008	SRR036708_contig_1008_AvgCov_5.14	877	gnl|BL_ORD_ID|78922	gi|326918909|ref|XP_003205727.1| PREDICTED: YTH domain-containing protein 1-like isoform 1 [Meleagris gallopavo]	78922	749	1	379.407	973	4.51783e-105	15	875	42	331	3	0	274	280	3	290
Query_1008	SRR036708_contig_1008_AvgCov_5.14	877	gnl|BL_ORD_ID|78921	gi|326918911|ref|XP_003205728.1| PREDICTED: YTH domain-containing protein 1-like isoform 2 [Meleagris gallopavo]	78921	704	1	367.466	942	1.77658e-101	48	875	11	286	3	0	266	272	0	276
Query_1008	SRR036708_contig_1008_AvgCov_5.14	877	gnl|BL_ORD_ID|78920	gi|326918913|ref|XP_003205729.1| PREDICTED: YTH domain-containing protein 1-like isoform 3 [Meleagris gallopavo]	78920	686	1	367.466	942	1.77658e-101	48	875	11	286	3	0	266	272	0	276
Query_10081	SRR036708_contig_10081_AvgCov_1.99	238	gnl|BL_ORD_ID|11791	gi|363741466|ref|XP_003642505.1| PREDICTED: synaptonemal complex protein 2-like [Gallus gallus]	11791	350	1	88.5817	218	1.26031e-27	2	136	216	260	-1	0	44	44	0	45
Query_10085	SRR036708_contig_10085_AvgCov_2.51	391	gnl|BL_ORD_ID|80436	gi|326915826|ref|XP_003204213.1| PREDICTED: headcase protein homolog [Meleagris gallopavo]	80436	471	1	152.91	385	1.45605e-37	184	390	403	471	-2	0	68	68	0	69
Query_10085	SRR036708_contig_10085_AvgCov_2.51	391	gnl|BL_ORD_ID|15737	gi|363731715|ref|XP_419714.3| PREDICTED: headcase protein homolog [Gallus gallus]	15737	637	1	152.91	385	1.45605e-37	184	390	569	637	-2	0	68	68	0	69
Query_10091	SRR036708_contig_10091_AvgCov_4.13	603	gnl|BL_ORD_ID|10501	gi|363744482|ref|XP_003643058.1| PREDICTED: UPF0308 protein C9orf21 isoform 1 [Gallus gallus]	10501	222	1	50.447	119	2.61742e-06	489	602	186	222	-2	0	24	30	1	38
Query_10091	SRR036708_contig_10091_AvgCov_4.13	603	gnl|BL_ORD_ID|10499	gi|363744486|ref|XP_003643060.1| PREDICTED: UPF0308 protein C9orf21 isoform 3 [Gallus gallus]	10499	199	1	50.447	119	2.61742e-06	489	602	163	199	-2	0	24	30	1	38
Query_10091	SRR036708_contig_10091_AvgCov_4.13	603	gnl|BL_ORD_ID|10500	gi|363744484|ref|XP_003643059.1| PREDICTED: UPF0308 protein C9orf21 isoform 2 [Gallus gallus]	10500	204	1	50.447	119	2.61742e-06	489	602	168	204	-2	0	24	30	1	38
Query_10093	SRR036708_contig_10093_AvgCov_3.35	733	gnl|BL_ORD_ID|91671	gi|462703|sp|Q02916.3|NFL_COTJA RecName: Full=Neurofilament light polypeptide; Short=NF-L; AltName: Full=Neurofilament triplet L protein	91671	556	1	93.5893	231	3.77466e-19	598	732	406	450	-2	0	45	45	0	45
Query_10093	SRR036708_contig_10093_AvgCov_3.35	733	gnl|BL_ORD_ID|72206	gi|326932682|ref|XP_003212443.1| PREDICTED: neurofilament light polypeptide-like isoform 1 [Meleagris gallopavo]	72206	556	1	93.5893	231	3.77466e-19	598	732	406	450	-2	0	45	45	0	45
Query_10093	SRR036708_contig_10093_AvgCov_3.35	733	gnl|BL_ORD_ID|186752	gi|222943|dbj|BAA02504.1| neurofilament-L [Coturnix coturnix]	186752	556	1	93.5893	231	3.77466e-19	598	732	406	450	-2	0	45	45	0	45
Query_10093	SRR036708_contig_10093_AvgCov_3.35	733	gnl|BL_ORD_ID|20801	gi|50759528|ref|XP_417679.1| PREDICTED: neurofilament light polypeptide isoform 2 [Gallus gallus]	20801	556	1	93.5893	231	3.77466e-19	598	732	406	450	-2	0	45	45	0	45
Query_10093	SRR036708_contig_10093_AvgCov_3.35	733	gnl|BL_ORD_ID|72205	gi|326932684|ref|XP_003212444.1| PREDICTED: neurofilament light polypeptide-like isoform 2 [Meleagris gallopavo]	72205	483	1	93.5893	231	3.77466e-19	598	732	406	450	-2	0	45	45	0	45
Query_10096	SRR036708_contig_10096_AvgCov_5.30	558	gnl|BL_ORD_ID|13837	gi|363736473|ref|XP_422218.3| PREDICTED: uncharacterized protein LOC424374 [Gallus gallus]	13837	472	1	83.1889	204	1.75887e-32	3	107	407	441	3	0	35	35	0	35
Query_10096	SRR036708_contig_10096_AvgCov_5.30	558	gnl|BL_ORD_ID|37700	gi|224058776|ref|XP_002192249.1| PREDICTED: similar to cysteine-rich protein 1 (intestinal) [Taeniopygia guttata]	37700	77	1	83.1889	204	1.87333e-32	3	107	12	46	3	0	35	35	0	35
Query_10096	SRR036708_contig_10096_AvgCov_5.30	558	gnl|BL_ORD_ID|75984	gi|326924909|ref|XP_003208665.1| PREDICTED: cysteine-rich protein 1-like [Meleagris gallopavo]	75984	77	1	83.1889	204	1.87333e-32	3	107	12	46	3	0	35	35	0	35
Query_10096	SRR036708_contig_10096_AvgCov_5.30	558	gnl|BL_ORD_ID|37699	gi|224058778|ref|XP_002189362.1| PREDICTED: similar to LIM only protein HLP [Taeniopygia guttata]	37699	198	1	79.337	194	4.52614e-15	3	134	124	167	3	0	34	36	0	44
Query_10096	SRR036708_contig_10096_AvgCov_5.30	558	gnl|BL_ORD_ID|70602	gi|326935998|ref|XP_003214047.1| PREDICTED: cysteine-rich protein 2-like, partial [Meleagris gallopavo]	70602	110	1	56.6102	135	3.14173e-08	3	71	88	110	3	0	22	23	0	23
Query_10099	SRR036708_contig_10099_AvgCov_1.87	254	gnl|BL_ORD_ID|82454	gi|326911702|ref|XP_003202195.1| PREDICTED: FYVE, RhoGEF and PH domain-containing protein 6-like [Meleagris gallopavo]	82454	1471	1	106.301	264	1.56594e-23	1	150	1422	1471	1	0	50	50	0	50
Query_10099	SRR036708_contig_10099_AvgCov_1.87	254	gnl|BL_ORD_ID|17366	gi|363727724|ref|XP_416149.3| PREDICTED: FYVE, RhoGEF and PH domain-containing protein 6 [Gallus gallus]	17366	1439	1	106.301	264	1.56594e-23	1	150	1390	1439	1	0	50	50	0	50
Query_10099	SRR036708_contig_10099_AvgCov_1.87	254	gnl|BL_ORD_ID|24956	gi|224094388|ref|XP_002189315.1| PREDICTED: FYVE, RhoGEF and PH domain containing 6 [Taeniopygia guttata]	24956	1433	1	102.449	254	2.26121e-22	1	150	1384	1433	1	0	48	49	0	50
Query_10099	SRR036708_contig_10099_AvgCov_1.87	254	gnl|BL_ORD_ID|74374	gi|326928212|ref|XP_003210275.1| PREDICTED: FYVE, RhoGEF and PH domain-containing protein 5-like [Meleagris gallopavo]	74374	1585	1	64.6994	156	5.22504e-11	1	150	1536	1585	1	0	28	37	0	50
Query_10099	SRR036708_contig_10099_AvgCov_1.87	254	gnl|BL_ORD_ID|12882	gi|363738819|ref|XP_414463.3| PREDICTED: FYVE, RhoGEF and PH domain-containing protein 5 [Gallus gallus]	12882	1542	1	64.3142	155	6.82412e-11	1	150	1493	1542	1	0	28	37	0	50
Query_101	SRR036708_contig_101_AvgCov_10.39	2379	gnl|BL_ORD_ID|170190	gi|237858913|gb|ACR23647.1| hypothetical protein [Gallus gallus]	170190	873	1	327.405	838	7.15736e-89	451	1512	469	824	-1	0	168	239	2	356
Query_101	SRR036708_contig_101_AvgCov_10.39	2379	gnl|BL_ORD_ID|42146	gi|259906465|ref|NP_001159385.1| uncharacterized protein LOC422926 [Gallus gallus]	42146	873	1	327.405	838	7.15736e-89	451	1512	469	824	-1	0	168	239	2	356
Query_101	SRR036708_contig_101_AvgCov_10.39	2379	gnl|BL_ORD_ID|173029	gi|13172290|gb|AAK14068.1| env [Bonasa umbellus]	173029	106	1	93.2041	230	2.27186e-18	451	660	1	71	-1	0	56	63	1	71
Query_10101	SRR036708_contig_10101_AvgCov_4.02	328	gnl|BL_ORD_ID|15689	gi|363731852|ref|XP_419521.3| PREDICTED: fasciculation and elongation protein zeta-2 [Gallus gallus]	15689	342	1	98.5969	244	3.25926e-21	170	328	291	342	-1	0	50	50	1	53
Query_10101	SRR036708_contig_10101_AvgCov_4.02	328	gnl|BL_ORD_ID|40055	gi|224047659|ref|XP_002191008.1| PREDICTED: similar to zygin 2 [Taeniopygia guttata]	40055	512	1	98.5969	244	3.25926e-21	170	328	461	512	-1	0	50	50	1	53
Query_10101	SRR036708_contig_10101_AvgCov_4.02	328	gnl|BL_ORD_ID|80633	gi|326915421|ref|XP_003204016.1| PREDICTED: visual pigment-like receptor peropsin-like [Meleagris gallopavo]	80633	571	1	87.4261	215	7.51382e-18	185	328	168	214	-1	0	45	45	1	48
Query_10101	SRR036708_contig_10101_AvgCov_4.02	328	gnl|BL_ORD_ID|11385	gi|363742473|ref|XP_001231340.2| PREDICTED: fasciculation and elongation protein zeta-1 isoform 1 [Gallus gallus]	11385	340	1	81.6481	200	4.12297e-16	170	328	289	340	-1	0	42	45	1	53
Query_10101	SRR036708_contig_10101_AvgCov_4.02	328	gnl|BL_ORD_ID|11386	gi|363742471|ref|XP_423333.3| PREDICTED: fasciculation and elongation protein zeta-1 isoform 2 [Gallus gallus]	11386	367	1	81.6481	200	4.12297e-16	170	328	316	367	-1	0	42	45	1	53
Query_10105	SRR036708_contig_10105_AvgCov_2.78	338	gnl|BL_ORD_ID|81867	gi|326912899|ref|XP_003202782.1| PREDICTED: queuine tRNA-ribosyltransferase subunit QTRTD1-like, partial [Meleagris gallopavo]	81867	366	1	125.176	313	7.31826e-48	3	203	91	157	-1	0	62	67	0	67
Query_10105	SRR036708_contig_10105_AvgCov_2.78	338	gnl|BL_ORD_ID|27404	gi|71896801|ref|NP_001025952.1| queuine tRNA-ribosyltransferase subunit QTRTD1 [Gallus gallus]	27404	425	1	123.635	309	1.03299e-46	3	203	149	215	-1	0	61	66	0	67
Query_10105	SRR036708_contig_10105_AvgCov_2.78	338	gnl|BL_ORD_ID|194422	gi|53127636|emb|CAG31147.1| hypothetical protein RCJMB04_2m13 [Gallus gallus]	194422	425	1	123.635	309	1.03299e-46	3	203	149	215	-1	0	61	66	0	67
Query_10105	SRR036708_contig_10105_AvgCov_2.78	338	gnl|BL_ORD_ID|196715	gi|82197896|sp|Q5ZM96.1|QTRD1_CHICK RecName: Full=Queuine tRNA-ribosyltransferase subunit QTRTD1; AltName: Full=Queuine tRNA-ribosyltransferase domain-containing protein 1	196715	425	1	123.635	309	1.03299e-46	3	203	149	215	-1	0	61	66	0	67
Query_10105	SRR036708_contig_10105_AvgCov_2.78	338	gnl|BL_ORD_ID|41271	gi|224044039|ref|XP_002191809.1| PREDICTED: queuine tRNA-ribosyltransferase domain containing 1 [Taeniopygia guttata]	41271	421	1	115.546	288	1.71374e-43	3	203	147	213	-1	0	56	62	0	67
Query_10106	SRR036708_contig_10106_AvgCov_1.43	344	gnl|BL_ORD_ID|40598	gi|224046074|ref|XP_002192718.1| PREDICTED: similar to vesicle-associated membrane protein, associated protein a [Taeniopygia guttata]	40598	248	1	202.986	515	1.24082e-52	29	343	99	203	2	0	95	103	0	105
Query_10106	SRR036708_contig_10106_AvgCov_1.43	344	gnl|BL_ORD_ID|79642	gi|326917440|ref|XP_003205007.1| PREDICTED: vesicle-associated membrane protein-associated protein A-like [Meleagris gallopavo]	79642	249	1	133.65	335	9.24487e-32	146	343	139	204	2	0	64	66	0	66
Query_10106	SRR036708_contig_10106_AvgCov_1.43	344	gnl|BL_ORD_ID|188752	gi|57529406|ref|NP_001006296.1| VAMP (vesicle-associated membrane protein)-associated protein B and C [Gallus gallus]	188752	243	1	116.316	290	1.52739e-26	20	343	91	199	2	0	57	79	1	109
Query_10106	SRR036708_contig_10106_AvgCov_1.43	344	gnl|BL_ORD_ID|193609	gi|53133542|emb|CAG32100.1| hypothetical protein RCJMB04_17k23 [Gallus gallus]	193609	243	1	116.316	290	1.52739e-26	20	343	91	199	2	0	57	79	1	109
Query_10106	SRR036708_contig_10106_AvgCov_1.43	344	gnl|BL_ORD_ID|183672	gi|197128688|gb|ACH45186.1| putative vesicle-associated membrane protein-associated protein B/C variant 3 [Taeniopygia guttata]	183672	243	1	114.775	286	4.44402e-26	20	343	91	199	2	0	56	79	1	109
Query_10107	SRR036708_contig_10107_AvgCov_5.04	1729	gnl|BL_ORD_ID|113235	gi|57529778|ref|NP_001006515.1| general transcription factor 3C polypeptide 3 [Gallus gallus]	113235	910	1	536.184	1380	0	347	1150	643	910	2	0	262	264	0	268
Query_10107	SRR036708_contig_10107_AvgCov_5.04	1729	gnl|BL_ORD_ID|38070	gi|224055499|ref|XP_002189275.1| PREDICTED: general transcription factor IIIC, polypeptide 3, 102kDa [Taeniopygia guttata]	38070	934	1	527.324	1357	0	347	1150	667	934	2	0	257	261	0	268
Query_10107	SRR036708_contig_10107_AvgCov_5.04	1729	gnl|BL_ORD_ID|77158	gi|326922509|ref|XP_003207491.1| PREDICTED: general transcription factor 3C polypeptide 3-like [Meleagris gallopavo]	77158	880	1	533.872	1374	0	347	1150	613	880	2	0	261	263	0	268
Query_10107	SRR036708_contig_10107_AvgCov_5.04	1729	gnl|BL_ORD_ID|194290	gi|53128395|emb|CAG31298.1| hypothetical protein RCJMB04_4n14 [Gallus gallus]	194290	910	1	536.184	1380	0	347	1150	643	910	2	0	262	264	0	268
Query_10107	SRR036708_contig_10107_AvgCov_5.04	1729	gnl|BL_ORD_ID|2973	gi|224160017|ref|XP_002186716.1| PREDICTED: similar to general transcription factor IIIC, polypeptide 3, 102kDa, partial [Taeniopygia guttata]	2973	188	1	352.058	902	1.88634e-96	347	877	12	188	2	0	171	173	0	177
Query_10108	SRR036708_contig_10108_AvgCov_4.16	419	gnl|BL_ORD_ID|19325	gi|118091244|ref|XP_420988.2| PREDICTED: suppression of tumorigenicity 5 protein [Gallus gallus]	19325	1120	1	73.1738	178	1.68463e-13	1	102	1087	1120	1	0	34	34	0	34
Query_10108	SRR036708_contig_10108_AvgCov_4.16	419	gnl|BL_ORD_ID|78372	gi|326920026|ref|XP_003206277.1| PREDICTED: suppression of tumorigenicity 5 protein-like [Meleagris gallopavo]	78372	1124	1	73.1738	178	1.68463e-13	1	102	1091	1124	1	0	34	34	0	34
Query_10108	SRR036708_contig_10108_AvgCov_4.16	419	gnl|BL_ORD_ID|82190	gi|326912235|ref|XP_003202459.1| PREDICTED: DENN domain-containing protein 2A-like [Meleagris gallopavo]	82190	1027	1	55.4546	132	3.63504e-08	4	99	996	1027	1	0	24	29	0	32
Query_10108	SRR036708_contig_10108_AvgCov_4.16	419	gnl|BL_ORD_ID|17282	gi|363727957|ref|XP_416349.3| PREDICTED: DENN domain-containing protein 2A [Gallus gallus]	17282	1027	1	55.4546	132	3.63504e-08	4	99	996	1027	1	0	24	29	0	32
Query_10108	SRR036708_contig_10108_AvgCov_4.16	419	gnl|BL_ORD_ID|33593	gi|224095593|ref|XP_002197636.1| PREDICTED: similar to KIAA1277 protein [Taeniopygia guttata]	33593	1102	1	55.4546	132	3.63504e-08	4	99	1071	1102	1	0	24	29	0	32
Query_1011	SRR036708_contig_1011_AvgCov_5.50	1518	gnl|BL_ORD_ID|21590	gi|50732858|ref|XP_418797.1| PREDICTED: leucine zipper transcription factor-like 1 [Gallus gallus]	21590	336	1	215.698	548	3.45444e-83	932	1318	208	336	-3	0	126	129	0	129
Query_1011	SRR036708_contig_1011_AvgCov_5.50	1518	gnl|BL_ORD_ID|40756	gi|224045564|ref|XP_002197065.1| PREDICTED: similar to leucine zipper transcription factor-like 1 [Taeniopygia guttata]	40756	323	1	201.06	510	2.02695e-74	932	1318	195	323	-3	0	118	124	0	129
Query_10110	SRR036708_contig_10110_AvgCov_4.81	258	gnl|BL_ORD_ID|78027	gi|326920731|ref|XP_003206622.1| PREDICTED: hypothetical protein LOC100549111 [Meleagris gallopavo]	78027	247	1	117.472	293	7.01896e-27	83	256	107	164	2	0	57	58	0	58
Query_10110	SRR036708_contig_10110_AvgCov_4.81	258	gnl|BL_ORD_ID|14813	gi|363734105|ref|XP_421237.3| PREDICTED: uncharacterized protein LOC423321 [Gallus gallus]	14813	286	1	117.472	293	7.01896e-27	83	256	146	203	2	0	57	58	0	58
Query_10110	SRR036708_contig_10110_AvgCov_4.81	258	gnl|BL_ORD_ID|30591	gi|224051425|ref|XP_002199782.1| PREDICTED: hypothetical protein [Taeniopygia guttata]	30591	263	1	112.464	280	2.25792e-25	83	256	123	180	2	0	55	56	0	58
Query_10111	SRR036708_contig_10111_AvgCov_1.47	477	gnl|BL_ORD_ID|80841	gi|326914996|ref|XP_003203808.1| PREDICTED: cysteine-rich protein 2-binding protein-like [Meleagris gallopavo]	80841	781	1	229.95	585	1.91708e-69	94	417	653	760	-1	0	107	108	0	108
Query_10111	SRR036708_contig_10111_AvgCov_1.47	477	gnl|BL_ORD_ID|83437	gi|313661513|ref|NP_001186370.1| cysteine-rich protein 2-binding protein [Gallus gallus]	83437	781	1	229.95	585	1.91708e-69	94	417	653	760	-1	0	107	108	0	108
Query_10111	SRR036708_contig_10111_AvgCov_1.47	477	gnl|BL_ORD_ID|40141	gi|224047398|ref|XP_002198944.1| PREDICTED: CSRP2 binding protein [Taeniopygia guttata]	40141	782	1	227.639	579	9.42772e-69	94	417	654	761	-1	0	106	107	0	108
Query_10114	SRR036708_contig_10114_AvgCov_2.21	441	gnl|BL_ORD_ID|10515	gi|363744448|ref|XP_424814.3| PREDICTED: uncharacterized protein KIAA2026 [Gallus gallus]	10515	2094	1	148.288	373	4.68509e-36	185	439	150	234	-3	0	82	83	0	85
Query_10117	SRR036708_contig_10117_AvgCov_2.39	774	gnl|BL_ORD_ID|115093	gi|220939202|emb|CAX16418.1| sixth complement component [Gallus gallus]	115093	935	1	392.119	1006	5.61811e-109	215	772	3	188	2	0	173	181	0	186
Query_10117	SRR036708_contig_10117_AvgCov_2.39	774	gnl|BL_ORD_ID|1205	gi|221325664|ref|NP_001138321.1| complement component C6 precursor [Gallus gallus]	1205	935	1	392.119	1006	5.61811e-109	215	772	3	188	2	0	173	181	0	186
Query_10117	SRR036708_contig_10117_AvgCov_2.39	774	gnl|BL_ORD_ID|34184	gi|224090383|ref|XP_002193277.1| PREDICTED: similar to complement component C6 [Taeniopygia guttata]	34184	929	1	360.147	923	2.36587e-99	227	772	1	182	2	0	152	171	0	182
Query_10117	SRR036708_contig_10117_AvgCov_2.39	774	gnl|BL_ORD_ID|83284	gi|324034901|gb|ADY17228.1| complement component 7 [Gallus gallus]	83284	834	1	105.916	263	8.042e-23	443	748	25	126	2	0	47	61	2	103
Query_10117	SRR036708_contig_10117_AvgCov_2.39	774	gnl|BL_ORD_ID|10655	gi|363744121|ref|XP_424774.2| PREDICTED: complement component C7 [Gallus gallus]	10655	834	1	105.916	263	8.042e-23	443	748	25	126	2	0	47	61	2	103
Query_10118	SRR036708_contig_10118_AvgCov_4.54	425	gnl|BL_ORD_ID|80714	gi|326915256|ref|XP_003203935.1| PREDICTED: s1 RNA-binding domain-containing protein 1-like [Meleagris gallopavo]	80714	861	1	204.912	520	3.77852e-53	114	425	758	861	-1	0	103	104	0	104
Query_10118	SRR036708_contig_10118_AvgCov_4.54	425	gnl|BL_ORD_ID|21510	gi|50740443|ref|XP_419463.1| PREDICTED: S1 RNA-binding domain-containing protein 1 [Gallus gallus]	21510	980	1	204.142	518	6.44517e-53	114	425	877	980	-1	0	103	103	0	104
Query_10118	SRR036708_contig_10118_AvgCov_4.54	425	gnl|BL_ORD_ID|40197	gi|224047235|ref|XP_002194171.1| PREDICTED: similar to S1 RNA-binding domain-containing protein 1 [Taeniopygia guttata]	40197	1207	1	200.29	508	9.30681e-52	114	425	1104	1207	-1	0	101	102	0	104
Query_10118	SRR036708_contig_10118_AvgCov_4.54	425	gnl|BL_ORD_ID|38404	gi|224052757|ref|XP_002193665.1| PREDICTED: programmed cell death 11 [Taeniopygia guttata]	38404	1885	1	46.2098	108	2.24622e-05	126	362	779	853	-1	0	26	43	4	79
Query_10118	SRR036708_contig_10118_AvgCov_4.54	425	gnl|BL_ORD_ID|76474	gi|326923909|ref|XP_003208175.1| PREDICTED: LOW QUALITY PROTEIN: protein RRP5 homolog [Meleagris gallopavo]	76474	2041	1	45.4394	106	3.83146e-05	126	362	932	1006	-1	0	25	43	4	79
Query_10121	SRR036708_contig_10121_AvgCov_3.06	602	gnl|BL_ORD_ID|73917	gi|326929149|ref|XP_003210732.1| PREDICTED: hypothetical protein LOC100541573 [Meleagris gallopavo]	73917	618	1	283.878	725	7.57735e-77	59	601	266	446	-2	0	151	160	0	181
Query_10121	SRR036708_contig_10121_AvgCov_3.06	602	gnl|BL_ORD_ID|12652	gi|363739420|ref|XP_414885.3| PREDICTED: uncharacterized protein LOC416585 [Gallus gallus]	12652	996	1	271.552	693	7.22387e-73	56	601	644	825	-2	0	147	156	0	182
Query_10121	SRR036708_contig_10121_AvgCov_3.06	602	gnl|BL_ORD_ID|179356	gi|220899901|gb|ACL82323.1| interleukin-4 receptor alpha chain [Gallus sonneratii]	179356	348	1	138.658	348	7.30813e-33	344	601	262	347	-2	0	69	70	0	86
Query_10121	SRR036708_contig_10121_AvgCov_3.06	602	gnl|BL_ORD_ID|179353	gi|220899905|gb|ACL82326.1| interleukin-4 receptor alpha chain [Gallus sonneratii]	179353	348	1	138.658	348	7.30813e-33	344	601	262	347	-2	0	69	70	0	86
Query_10121	SRR036708_contig_10121_AvgCov_3.06	602	gnl|BL_ORD_ID|179350	gi|220899909|gb|ACL82329.1| interleukin-4 receptor alpha chain [Gallus lafayetii]	179350	348	1	138.658	348	7.30813e-33	344	601	262	347	-2	0	69	70	0	86
Query_10123	SRR036708_contig_10123_AvgCov_5.20	419	gnl|BL_ORD_ID|34212	gi|224090278|ref|XP_002193670.1| PREDICTED: zinc finger RNA binding protein [Taeniopygia guttata]	34212	1068	1	183.341	464	1.15587e-46	151	417	970	1058	-3	0	89	89	0	89
Query_10123	SRR036708_contig_10123_AvgCov_5.20	419	gnl|BL_ORD_ID|10670	gi|363744082|ref|XP_424997.3| PREDICTED: zinc finger RNA-binding protein [Gallus gallus]	10670	1067	1	183.341	464	1.15587e-46	151	417	969	1057	-3	0	89	89	0	89
Query_10123	SRR036708_contig_10123_AvgCov_5.20	419	gnl|BL_ORD_ID|16795	gi|363729178|ref|XP_003640611.1| PREDICTED: zinc finger RNA-binding protein-like, partial [Gallus gallus]	16795	1055	1	180.644	457	7.49214e-46	151	417	957	1045	-3	0	87	88	0	89
Query_10123	SRR036708_contig_10123_AvgCov_5.20	419	gnl|BL_ORD_ID|193330	gi|53135487|emb|CAG32429.1| hypothetical protein RCJMB04_25e3 [Gallus gallus]	193330	672	1	83.9593	206	9.54376e-17	235	417	271	331	-3	0	42	49	0	61
Query_10123	SRR036708_contig_10123_AvgCov_5.20	419	gnl|BL_ORD_ID|196930	gi|75571231|sp|Q5ZIL4.1|STRBP_CHICK RecName: Full=Spermatid perinuclear RNA-binding protein	196930	672	1	83.9593	206	9.54376e-17	235	417	271	331	-3	0	42	49	0	61
Query_1013	SRR036708_contig_1013_AvgCov_1.61	501	gnl|BL_ORD_ID|12894	gi|363738795|ref|XP_003642068.1| PREDICTED: CCA tRNA nucleotidyltransferase 1, mitochondrial, partial [Gallus gallus]	12894	387	1	191.045	484	8.40283e-49	80	379	123	222	-3	0	94	96	0	100
Query_1013	SRR036708_contig_1013_AvgCov_1.61	501	gnl|BL_ORD_ID|74400	gi|326928160|ref|XP_003210249.1| PREDICTED: CCA tRNA nucleotidyltransferase 1, mitochondrial-like [Meleagris gallopavo]	74400	385	1	184.882	468	6.02187e-47	80	379	121	220	-3	0	90	96	0	100
Query_1013	SRR036708_contig_1013_AvgCov_1.61	501	gnl|BL_ORD_ID|36776	gi|224066641|ref|XP_002186976.1| PREDICTED: similar to tRNA nucleotidyl transferase, CCA-adding, 1 [Taeniopygia guttata]	36776	517	1	179.874	455	1.93717e-45	80	379	253	352	-3	0	86	94	0	100
Query_10130	SRR036708_contig_10130_AvgCov_1.38	686	gnl|BL_ORD_ID|191337	gi|62983|emb|CAA40335.1| ribosomal protein L5 [Gallus gallus]	191337	297	1	116.316	290	4.87299e-26	523	684	175	228	1	0	54	54	0	54
Query_10130	SRR036708_contig_10130_AvgCov_1.38	686	gnl|BL_ORD_ID|88484	gi|45383023|ref|NP_989912.1| 60S ribosomal protein L5 [Gallus gallus]	88484	297	1	116.316	290	4.87299e-26	523	684	175	228	1	0	54	54	0	54
Query_10130	SRR036708_contig_10130_AvgCov_1.38	686	gnl|BL_ORD_ID|186090	gi|391647|dbj|BAA01581.1| ribosomal protein L5 [Gallus gallus]	186090	297	1	116.316	290	4.87299e-26	523	684	175	228	1	0	54	54	0	54
Query_10130	SRR036708_contig_10130_AvgCov_1.38	686	gnl|BL_ORD_ID|42078	gi|132989|sp|P22451.2|RL5_CHICK RecName: Full=60S ribosomal protein L5	42078	297	1	116.316	290	4.87299e-26	523	684	175	228	1	0	54	54	0	54
Query_10130	SRR036708_contig_10130_AvgCov_1.38	686	gnl|BL_ORD_ID|75912	gi|326925055|ref|XP_003208737.1| PREDICTED: 60S ribosomal protein L5-like [Meleagris gallopavo]	75912	336	1	116.316	290	4.87299e-26	523	684	214	267	1	0	54	54	0	54
Query_10134	SRR036708_contig_10134_AvgCov_4.33	711	gnl|BL_ORD_ID|193560	gi|53133662|emb|CAG32160.1| hypothetical protein RCJMB04_19c19 [Gallus gallus]	193560	653	1	470.7	1210	1.08409e-132	2	709	370	605	-3	0	223	230	0	236
Query_10134	SRR036708_contig_10134_AvgCov_4.33	711	gnl|BL_ORD_ID|1627	gi|75571279|sp|Q5ZJD3.1|LSG1_CHICK RecName: Full=Large subunit GTPase 1 homolog	1627	653	1	470.7	1210	1.08409e-132	2	709	370	605	-3	0	223	230	0	236
Query_10134	SRR036708_contig_10134_AvgCov_4.33	711	gnl|BL_ORD_ID|88674	gi|57529605|ref|NP_001006549.1| large subunit GTPase 1 homolog [Gallus gallus]	88674	653	1	470.7	1210	1.08409e-132	2	709	370	605	-3	0	223	230	0	236
Query_10134	SRR036708_contig_10134_AvgCov_4.33	711	gnl|BL_ORD_ID|35057	gi|224082011|ref|XP_002198288.1| PREDICTED: guanine nucleotide binding protein-like 2 (nucleolar) [Taeniopygia guttata]	35057	731	1	85.5001	210	9.81052e-17	2	676	310	521	-3	0	59	102	13	225
Query_10134	SRR036708_contig_10134_AvgCov_4.33	711	gnl|BL_ORD_ID|72042	gi|326933019|ref|XP_003212607.1| PREDICTED: nucleolar GTP-binding protein 2-like [Meleagris gallopavo]	72042	672	1	82.0333	201	1.08468e-15	170	676	260	416	-3	0	49	87	12	169
Query_10135	SRR036708_contig_10135_AvgCov_2.11	333	gnl|BL_ORD_ID|80440	gi|326915818|ref|XP_003204209.1| PREDICTED: vacuolar protein sorting-associated protein VTA1 homolog [Meleagris gallopavo]	80440	440	1	197.593	501	5.28704e-51	1	333	230	340	-1	0	96	99	0	111
Query_10135	SRR036708_contig_10135_AvgCov_2.11	333	gnl|BL_ORD_ID|19692	gi|118088467|ref|XP_419713.2| PREDICTED: vacuolar protein sorting-associated protein VTA1 homolog [Gallus gallus]	19692	307	1	191.045	484	4.94852e-49	1	333	97	207	-1	0	93	98	0	111
Query_10135	SRR036708_contig_10135_AvgCov_2.11	333	gnl|BL_ORD_ID|39945	gi|224047980|ref|XP_002197968.1| PREDICTED: Vps20-associated 1 homolog (S. cerevisiae) [Taeniopygia guttata]	39945	306	1	177.563	449	5.66183e-45	1	333	97	206	-1	0	89	94	1	111
Query_10136	SRR036708_contig_10136_AvgCov_2.36	414	gnl|BL_ORD_ID|43430	gi|350538643|ref|NP_001232342.1| putative ribosomal protein L8 [Taeniopygia guttata]	43430	257	1	202.216	513	2.3473e-52	1	342	142	255	1	0	113	113	0	114
Query_10136	SRR036708_contig_10136_AvgCov_2.36	414	gnl|BL_ORD_ID|182501	gi|197129859|gb|ACH46357.1| putative ribosomal protein L8 [Taeniopygia guttata]	182501	257	1	202.216	513	2.3473e-52	1	342	142	255	1	0	113	113	0	114
Query_10136	SRR036708_contig_10136_AvgCov_2.36	414	gnl|BL_ORD_ID|81588	gi|326913470|ref|XP_003203061.1| PREDICTED: 60S ribosomal protein L8-like [Meleagris gallopavo]	81588	257	1	202.216	513	2.3473e-52	1	342	142	255	1	0	113	113	0	114
Query_10136	SRR036708_contig_10136_AvgCov_2.36	414	gnl|BL_ORD_ID|182473	gi|197129887|gb|ACH46385.1| putative ribosomal protein L8 [Taeniopygia guttata]	182473	257	1	202.216	513	2.3473e-52	1	342	142	255	1	0	113	113	0	114
Query_10136	SRR036708_contig_10136_AvgCov_2.36	414	gnl|BL_ORD_ID|16950	gi|363728789|ref|XP_416772.3| PREDICTED: 60S ribosomal protein L8 [Gallus gallus]	16950	257	1	202.216	513	2.3473e-52	1	342	142	255	1	0	113	113	0	114
Query_10137	SRR036708_contig_10137_AvgCov_4.61	677	gnl|BL_ORD_ID|195841	gi|12249117|dbj|BAB20424.1| proliferating cell nuclear antigen [Gallus gallus]	195841	262	1	212.616	540	4.87434e-55	2	322	156	262	2	0	107	107	0	107
Query_10137	SRR036708_contig_10137_AvgCov_4.61	677	gnl|BL_ORD_ID|72222	gi|326932650|ref|XP_003212427.1| PREDICTED: proliferating cell nuclear antigen-like [Meleagris gallopavo]	72222	262	1	212.616	540	4.87434e-55	2	322	156	262	2	0	107	107	0	107
Query_10137	SRR036708_contig_10137_AvgCov_4.61	677	gnl|BL_ORD_ID|88725	gi|45383776|ref|NP_989501.1| proliferating cell nuclear antigen [Gallus gallus]	88725	262	1	212.616	540	4.87434e-55	2	322	156	262	2	0	107	107	0	107
Query_10137	SRR036708_contig_10137_AvgCov_4.61	677	gnl|BL_ORD_ID|46013	gi|20139158|sp|Q9DEA3.1|PCNA_CHICK RecName: Full=Proliferating cell nuclear antigen; Short=PCNA	46013	262	1	212.616	540	4.87434e-55	2	322	156	262	2	0	107	107	0	107
Query_10137	SRR036708_contig_10137_AvgCov_4.61	677	gnl|BL_ORD_ID|183521	gi|197128839|gb|ACH45337.1| putative proliferating cell nuclear antigen variant 1 [Taeniopygia guttata]	183521	262	1	211.46	537	1.08589e-54	2	322	156	262	2	0	106	107	0	107
Query_10140	SRR036708_contig_10140_AvgCov_2.62	1294	gnl|BL_ORD_ID|79194	gi|326918356|ref|XP_003205455.1| PREDICTED: alpha-1,3-mannosyl-glycoprotein 4-beta-N-acetylglucosaminyltransferase B-like, partial [Meleagris gallopavo]	79194	294	1	238.039	606	5.70164e-69	758	1168	158	294	-1	0	116	126	0	137
Query_10140	SRR036708_contig_10140_AvgCov_2.62	1294	gnl|BL_ORD_ID|15249	gi|363733042|ref|XP_420414.3| PREDICTED: LOW QUALITY PROTEIN: alpha-1,3-mannosyl-glycoprotein 4-beta-N-acetylglucosaminyltransferase B [Gallus gallus]	15249	532	1	183.341	464	9.97398e-53	758	1168	397	532	-1	0	95	112	9	141
Query_10140	SRR036708_contig_10140_AvgCov_2.62	1294	gnl|BL_ORD_ID|39465	gi|224049292|ref|XP_002191011.1| PREDICTED: hypothetical protein [Taeniopygia guttata]	39465	501	1	186.422	472	3.75548e-52	764	1168	365	495	-1	0	94	109	4	135
Query_10140	SRR036708_contig_10140_AvgCov_2.62	1294	gnl|BL_ORD_ID|36656	gi|224067748|ref|XP_002199077.1| PREDICTED: similar to Alpha-1,3-mannosyl-glycoprotein 4-beta-N-acetylglucosaminyltransferase B [Taeniopygia guttata]	36656	546	1	152.91	385	1.43239e-41	761	1174	406	546	-1	0	75	100	9	144
Query_10140	SRR036708_contig_10140_AvgCov_2.62	1294	gnl|BL_ORD_ID|74145	gi|326928681|ref|XP_003210504.1| PREDICTED: alpha-1,3-mannosyl-glycoprotein 4-beta-N-acetylglucosaminyltransferase B-like [Meleagris gallopavo]	74145	521	1	151.754	382	3.16986e-41	761	1174	381	521	-1	0	74	100	3	141
Query_10144	SRR036708_contig_10144_AvgCov_1.31	344	gnl|BL_ORD_ID|82603	gi|326911398|ref|XP_003202046.1| PREDICTED: Arg8-vasotocin receptor-like [Meleagris gallopavo]	82603	370	1	95.9005	237	2.13624e-20	142	342	8	73	-3	0	50	56	1	67
Query_10144	SRR036708_contig_10144_AvgCov_1.31	344	gnl|BL_ORD_ID|33864	gi|224093634|ref|XP_002195418.1| PREDICTED: arginine vasopressin receptor 2 (nephrogenic diabetes insipidus) [Taeniopygia guttata]	33864	371	1	93.5893	231	1.06021e-19	3	215	51	119	-1	0	60	63	2	71
Query_10144	SRR036708_contig_10144_AvgCov_1.31	344	gnl|BL_ORD_ID|156378	gi|6580883|gb|AAF18344.1|AF147743_1 vasotocin VT1 receptor [Gallus gallus]	156378	370	1	93.5893	231	1.06021e-19	142	342	8	73	-3	0	49	55	1	67
Query_10144	SRR036708_contig_10144_AvgCov_1.31	344	gnl|BL_ORD_ID|28159	gi|71895551|ref|NP_001026650.1| arginine vasopressin receptor 2 [Gallus gallus]	28159	370	1	93.5893	231	1.06021e-19	142	342	8	73	-3	0	49	55	1	67
Query_10144	SRR036708_contig_10144_AvgCov_1.31	344	gnl|BL_ORD_ID|36767	gi|224066672|ref|XP_002188302.1| PREDICTED: oxytocin receptor [Taeniopygia guttata]	36767	390	1	77.0258	188	1.02689e-14	3	134	79	122	-1	0	37	38	0	44
Query_10145	SRR036708_contig_10145_AvgCov_9.21	832	gnl|BL_ORD_ID|21314	gi|50747230|ref|XP_420795.1| PREDICTED: cytokine-like 1 [Gallus gallus]	21314	132	1	229.565	584	5.36848e-60	90	437	16	131	3	0	112	116	0	116
Query_10145	SRR036708_contig_10145_AvgCov_9.21	832	gnl|BL_ORD_ID|78665	gi|326919431|ref|XP_003205984.1| PREDICTED: cytokine-like protein 1-like [Meleagris gallopavo]	78665	132	1	225.328	573	1.01245e-58	90	437	16	131	3	0	110	115	0	116
Query_10145	SRR036708_contig_10145_AvgCov_9.21	832	gnl|BL_ORD_ID|178745	gi|224050125|ref|XP_002193907.1| PREDICTED: similar to Cytl1 protein [Taeniopygia guttata]	178745	133	1	185.267	469	1.16108e-46	93	425	19	129	3	0	89	97	0	111
Query_10147	SRR036708_contig_10147_AvgCov_4.95	261	gnl|BL_ORD_ID|77045	gi|326922742|ref|XP_003207604.1| PREDICTED: calcium-binding mitochondrial carrier protein Aralar1-like [Meleagris gallopavo]	77045	748	1	57.3806	137	8.54745e-09	19	111	353	383	1	0	29	29	0	31
Query_10147	SRR036708_contig_10147_AvgCov_4.95	261	gnl|BL_ORD_ID|38151	gi|224055065|ref|XP_002195768.1| PREDICTED: similar to solute carrier family 25 (mitochondrial carrier, Aralar), member 12 [Taeniopygia guttata]	38151	762	1	57.3806	137	8.54745e-09	19	111	373	403	1	0	29	29	0	31
Query_10147	SRR036708_contig_10147_AvgCov_4.95	261	gnl|BL_ORD_ID|13952	gi|363736202|ref|XP_428938.3| PREDICTED: LOW QUALITY PROTEIN: calcium-binding mitochondrial carrier protein Aralar1 [Gallus gallus]	13952	687	1	56.9954	136	1.11633e-08	19	111	311	341	1	0	28	29	0	31
Query_10147	SRR036708_contig_10147_AvgCov_4.95	261	gnl|BL_ORD_ID|40970	gi|224044937|ref|XP_002195242.1| PREDICTED: solute carrier family 25, member 13 (citrin) [Taeniopygia guttata]	40970	770	1	51.6026	122	4.69014e-07	28	129	378	411	1	0	25	27	0	34
Query_10147	SRR036708_contig_10147_AvgCov_4.95	261	gnl|BL_ORD_ID|181188	gi|53136145|emb|CAG32489.1| hypothetical protein RCJMB04_27c17 [Gallus gallus]	181188	675	1	50.8322	120	8.00017e-07	28	111	283	310	1	0	24	25	0	28
Query_10148	SRR036708_contig_10148_AvgCov_1.50	739	gnl|BL_ORD_ID|79399	gi|326917938|ref|XP_003205250.1| PREDICTED: plasma glutamate carboxypeptidase-like [Meleagris gallopavo]	79399	469	1	401.364	1030	8.58584e-112	149	736	274	469	-1	0	194	195	0	196
Query_10148	SRR036708_contig_10148_AvgCov_1.50	739	gnl|BL_ORD_ID|16097	gi|363730893|ref|XP_418350.3| PREDICTED: plasma glutamate carboxypeptidase [Gallus gallus]	16097	469	1	399.053	1024	4.26111e-111	149	736	274	469	-1	0	192	194	0	196
Query_10149	SRR036708_contig_10149_AvgCov_5.09	1474	gnl|BL_ORD_ID|196347	gi|1588651|prf||2209256A rab2 gene	196347	220	1	181.03	458	5.90412e-55	1202	1474	86	176	-1	0	90	90	0	91
Query_10149	SRR036708_contig_10149_AvgCov_5.09	1474	gnl|BL_ORD_ID|79527	gi|326917676|ref|XP_003205122.1| PREDICTED: ras-related protein Rab-2A-like [Meleagris gallopavo]	79527	352	1	181.03	458	1.30067e-54	1202	1474	226	316	-1	0	90	90	0	91
Query_10149	SRR036708_contig_10149_AvgCov_5.09	1474	gnl|BL_ORD_ID|191180	gi|664925|emb|CAA59004.1| GTP-binding protein [Gallus gallus]	191180	212	1	181.03	458	1.30871e-54	1202	1474	86	176	-1	0	90	90	0	91
Query_10149	SRR036708_contig_10149_AvgCov_5.09	1474	gnl|BL_ORD_ID|30686	gi|224046295|ref|XP_002198446.1| PREDICTED: RAB2, member RAS oncogene family isoform 1 [Taeniopygia guttata]	30686	212	1	181.03	458	1.30871e-54	1202	1474	86	176	-1	0	90	90	0	91
Query_10149	SRR036708_contig_10149_AvgCov_5.09	1474	gnl|BL_ORD_ID|196649	gi|82245348|sp|Q90965.1|RAB2A_CHICK RecName: Full=Ras-related protein Rab-2A	196649	212	1	181.03	458	1.30871e-54	1202	1474	86	176	-1	0	90	90	0	91
Query_1015	SRR036708_contig_1015_AvgCov_3.66	320	gnl|BL_ORD_ID|14338	gi|363735257|ref|XP_421686.3| PREDICTED: insulin-degrading enzyme [Gallus gallus]	14338	1116	1	211.846	538	2.67836e-55	3	320	716	821	-1	0	105	105	0	106
Query_1015	SRR036708_contig_1015_AvgCov_3.66	320	gnl|BL_ORD_ID|38460	gi|224052606|ref|XP_002191096.1| PREDICTED: insulin-degrading enzyme [Taeniopygia guttata]	38460	978	1	210.69	535	5.96677e-55	3	320	578	683	-1	0	104	105	0	106
Query_10151	SRR036708_contig_10151_AvgCov_4.00	393	gnl|BL_ORD_ID|21579	gi|50732974|ref|XP_418852.1| PREDICTED: neurogenic differentiation factor 6 [Gallus gallus]	21579	337	1	120.553	301	8.00818e-28	230	391	284	337	-3	0	54	54	0	54
Query_10151	SRR036708_contig_10151_AvgCov_4.00	393	gnl|BL_ORD_ID|40932	gi|224045058|ref|XP_002199066.1| PREDICTED: similar to neurogenic differentiation 6 [Taeniopygia guttata]	40932	337	1	120.553	301	8.00818e-28	230	391	284	337	-3	0	54	54	0	54
Query_10151	SRR036708_contig_10151_AvgCov_4.00	393	gnl|BL_ORD_ID|77286	gi|326922248|ref|XP_003207363.1| PREDICTED: neurogenic differentiation factor 6-like [Meleagris gallopavo]	77286	337	1	120.553	301	8.00818e-28	230	391	284	337	-3	0	54	54	0	54
Query_10151	SRR036708_contig_10151_AvgCov_4.00	393	gnl|BL_ORD_ID|9818	gi|363745937|ref|XP_003643468.1| PREDICTED: neurogenic differentiation factor 2-like [Gallus gallus]	9818	356	1	50.8322	120	7.79262e-07	230	391	296	356	-3	0	25	36	7	61
Query_10153	SRR036708_contig_10153_AvgCov_1.59	438	gnl|BL_ORD_ID|15966	gi|363731194|ref|XP_003640927.1| PREDICTED: serine/threonine-protein kinase VRK2-like [Gallus gallus]	15966	539	1	135.961	341	2.35606e-32	98	436	427	539	-3	0	85	93	0	113
Query_10154	SRR036708_contig_10154_AvgCov_2.76	400	gnl|BL_ORD_ID|72280	gi|326932532|ref|XP_003212369.1| PREDICTED: vacuolar protein sorting-associated protein 13D-like isoform 2 [Meleagris gallopavo]	72280	4390	1	150.214	378	8.57078e-39	35	268	4313	4390	2	0	76	77	0	78
Query_10154	SRR036708_contig_10154_AvgCov_2.76	400	gnl|BL_ORD_ID|11623	gi|363741895|ref|XP_417637.3| PREDICTED: vacuolar protein sorting-associated protein 13D isoform 2 [Gallus gallus]	11623	4385	1	150.214	378	8.57087e-39	35	268	4308	4385	2	0	76	77	0	78
Query_10154	SRR036708_contig_10154_AvgCov_2.76	400	gnl|BL_ORD_ID|72281	gi|326932530|ref|XP_003212368.1| PREDICTED: vacuolar protein sorting-associated protein 13D-like isoform 1 [Meleagris gallopavo]	72281	4365	1	150.214	378	8.57126e-39	35	268	4288	4365	2	0	76	77	0	78
Query_10154	SRR036708_contig_10154_AvgCov_2.76	400	gnl|BL_ORD_ID|11622	gi|363741897|ref|XP_003642563.1| PREDICTED: vacuolar protein sorting-associated protein 13D isoform 1 [Gallus gallus]	11622	4360	1	150.214	378	8.57136e-39	35	268	4283	4360	2	0	76	77	0	78
Query_10158	SRR036708_contig_10158_AvgCov_5.96	578	gnl|BL_ORD_ID|82160	gi|326912295|ref|XP_003202489.1| PREDICTED: adiponectin receptor protein 2-like [Meleagris gallopavo]	82160	386	1	159.073	401	4.79428e-39	293	571	294	386	-2	0	93	93	0	93
Query_10158	SRR036708_contig_10158_AvgCov_5.96	578	gnl|BL_ORD_ID|84982	gi|56119026|ref|NP_001007855.1| adiponectin receptor protein 2 [Gallus gallus]	84982	386	1	159.073	401	4.79428e-39	293	571	294	386	-2	0	93	93	0	93
Query_10158	SRR036708_contig_10158_AvgCov_5.96	578	gnl|BL_ORD_ID|192893	gi|53127374|emb|CAG31070.1| hypothetical protein RCJMB04_2a16 [Gallus gallus]	192893	386	1	159.073	401	4.79428e-39	293	571	294	386	-2	0	93	93	0	93
Query_10158	SRR036708_contig_10158_AvgCov_5.96	578	gnl|BL_ORD_ID|33485	gi|224096384|ref|XP_002197931.1| PREDICTED: adiponectin receptor 2 [Taeniopygia guttata]	33485	388	1	157.918	398	1.06805e-38	293	571	296	388	-2	0	92	93	0	93
Query_10158	SRR036708_contig_10158_AvgCov_5.96	578	gnl|BL_ORD_ID|187124	gi|67782279|gb|AAY81970.1| adiponectin receptor 2 [Gallus gallus]	187124	386	1	153.295	386	2.63071e-37	293	571	294	386	-2	0	91	91	0	93
Query_10159	SRR036708_contig_10159_AvgCov_2.56	957	gnl|BL_ORD_ID|73167	gi|326930704|ref|XP_003211482.1| PREDICTED: SEC14-like protein 1-like [Meleagris gallopavo]	73167	671	1	240.736	613	2.60681e-103	291	641	540	656	3	0	116	116	0	117
Query_10159	SRR036708_contig_10159_AvgCov_2.56	957	gnl|BL_ORD_ID|35821	gi|224074963|ref|XP_002194607.1| PREDICTED: SEC14-like 1 (S. cerevisiae) [Taeniopygia guttata]	35821	715	1	239.195	609	7.55059e-103	291	641	584	700	3	0	115	115	0	117
Query_10159	SRR036708_contig_10159_AvgCov_2.56	957	gnl|BL_ORD_ID|20880	gi|50757701|ref|XP_415614.1| PREDICTED: SEC14-like protein 1 [Gallus gallus]	20880	715	1	237.654	605	2.18763e-102	291	641	584	700	3	0	115	115	0	117
Query_10159	SRR036708_contig_10159_AvgCov_2.56	957	gnl|BL_ORD_ID|73813	gi|326929364|ref|XP_003210836.1| PREDICTED: SEC14-like protein 5-like [Meleagris gallopavo]	73813	710	1	185.652	470	1.09875e-71	294	641	580	695	3	0	87	99	0	116
Query_10159	SRR036708_contig_10159_AvgCov_2.56	957	gnl|BL_ORD_ID|12546	gi|363739658|ref|XP_414710.3| PREDICTED: SEC14-like protein 5 [Gallus gallus]	12546	710	1	179.874	455	4.52109e-70	294	635	580	693	3	0	83	98	0	114
Query_1016	SRR036708_contig_1016_AvgCov_15.26	1429	gnl|BL_ORD_ID|197006	gi|60302776|ref|NP_001012582.1| epithelial cell adhesion molecule precursor [Gallus gallus]	197006	306	1	261.922	668	9.85382e-104	680	1207	131	306	-1	0	148	165	0	176
Query_1016	SRR036708_contig_1016_AvgCov_15.26	1429	gnl|BL_ORD_ID|45659	gi|82125329|sp|Q5F381.1|EPCAM_CHICK RecName: Full=Epithelial cell adhesion molecule; Short=Ep-CAM; AltName: Full=Tumor-associated calcium signal transducer 1; Flags: Precursor	45659	306	1	261.922	668	9.85382e-104	680	1207	131	306	-1	0	148	165	0	176
Query_1016	SRR036708_contig_1016_AvgCov_15.26	1429	gnl|BL_ORD_ID|191455	gi|60099145|emb|CAH65403.1| hypothetical protein RCJMB04_29h4 [Gallus gallus]	191455	306	1	261.922	668	9.85382e-104	680	1207	131	306	-1	0	148	165	0	176
Query_1016	SRR036708_contig_1016_AvgCov_15.26	1429	gnl|BL_ORD_ID|80883	gi|326914911|ref|XP_003203766.1| PREDICTED: epithelial cell adhesion molecule-like [Meleagris gallopavo]	80883	372	1	248.054	632	4.2666e-98	680	1207	198	372	-1	0	143	161	1	176
Query_1016	SRR036708_contig_1016_AvgCov_15.26	1429	gnl|BL_ORD_ID|40154	gi|224047356|ref|XP_002195947.1| PREDICTED: epithelial cell adhesion molecule [Taeniopygia guttata]	40154	366	1	200.675	509	4.88857e-83	719	1207	189	352	-1	0	119	138	1	164
Query_10162	SRR036708_contig_10162_AvgCov_1.00	253	gnl|BL_ORD_ID|112552	gi|57530349|ref|NP_001006398.1| bifunctional aminoacyl-tRNA synthetase [Gallus gallus]	112552	1601	1	75.0998	183	3.86599e-14	2	253	850	940	2	0	51	66	7	91
Query_10162	SRR036708_contig_10162_AvgCov_1.00	253	gnl|BL_ORD_ID|193519	gi|53133756|emb|CAG32207.1| hypothetical protein RCJMB04_20b9 [Gallus gallus]	193519	1601	1	75.0998	183	3.86599e-14	2	253	850	940	2	0	51	66	7	91
Query_10162	SRR036708_contig_10162_AvgCov_1.00	253	gnl|BL_ORD_ID|80784	gi|326915112|ref|XP_003203865.1| PREDICTED: bifunctional aminoacyl-tRNA synthetase-like [Meleagris gallopavo]	80784	1778	1	73.559	179	1.12483e-13	2	253	948	1023	2	0	50	58	8	84
Query_10163	SRR036708_contig_10163_AvgCov_2.74	566	gnl|BL_ORD_ID|78041	gi|326920703|ref|XP_003206608.1| PREDICTED: cochlin-like, partial [Meleagris gallopavo]	78041	760	1	345.125	884	4.58222e-95	10	561	430	611	1	0	172	176	2	184
Query_10163	SRR036708_contig_10163_AvgCov_2.74	566	gnl|BL_ORD_ID|158287	gi|2293562|gb|AAC62253.1| Coch-5B2 [Gallus gallus]	158287	547	1	345.125	884	4.58222e-95	10	561	217	398	1	0	172	176	2	184
Query_10163	SRR036708_contig_10163_AvgCov_2.74	566	gnl|BL_ORD_ID|46053	gi|7387581|sp|O42163.1|COCH_CHICK RecName: Full=Cochlin; AltName: Full=COCH-5B2; Flags: Precursor	46053	547	1	345.125	884	4.58222e-95	10	561	217	398	1	0	172	176	2	184
Query_10163	SRR036708_contig_10163_AvgCov_2.74	566	gnl|BL_ORD_ID|31508	gi|45384390|ref|NP_990268.1| cochlin precursor [Gallus gallus]	31508	547	1	345.125	884	4.58222e-95	10	561	217	398	1	0	172	176	2	184
Query_10163	SRR036708_contig_10163_AvgCov_2.74	566	gnl|BL_ORD_ID|30600	gi|224051388|ref|XP_002199708.1| PREDICTED: coagulation factor C homolog, cochlin [Taeniopygia guttata]	30600	417	1	337.421	864	9.55452e-93	10	561	87	268	1	0	165	175	2	184
Query_10164	SRR036708_contig_10164_AvgCov_3.87	411	gnl|BL_ORD_ID|30604	gi|224051374|ref|XP_002199645.1| PREDICTED: gap junction protein, delta 2, 36kDa [Taeniopygia guttata]	30604	438	1	196.823	499	9.38087e-51	3	287	344	438	3	0	95	95	0	95
Query_10164	SRR036708_contig_10164_AvgCov_3.87	411	gnl|BL_ORD_ID|85158	gi|45383017|ref|NP_989913.1| gap junction delta-2 protein [Gallus gallus]	85158	304	1	196.823	499	9.38087e-51	3	287	210	304	3	0	95	95	0	95
Query_10164	SRR036708_contig_10164_AvgCov_3.87	411	gnl|BL_ORD_ID|78047	gi|326920691|ref|XP_003206602.1| PREDICTED: gap junction delta-2 protein-like [Meleagris gallopavo]	78047	317	1	196.823	499	9.38087e-51	3	287	223	317	3	0	95	95	0	95
Query_10164	SRR036708_contig_10164_AvgCov_3.87	411	gnl|BL_ORD_ID|155686	gi|18182666|gb|AAL65226.1|AF458098_1 connexin 36 [Gallus gallus]	155686	304	1	196.823	499	9.38087e-51	3	287	210	304	3	0	95	95	0	95
Query_10164	SRR036708_contig_10164_AvgCov_3.87	411	gnl|BL_ORD_ID|109395	gi|51557254|gb|AAU06363.1| connexin 35.1 [Gallus gallus]	109395	304	1	192.971	489	1.35459e-49	3	287	210	304	3	0	94	94	0	95
Query_10165	SRR036708_contig_10165_AvgCov_2.79	254	gnl|BL_ORD_ID|75917	gi|326925045|ref|XP_003208732.1| PREDICTED: formin-binding protein 1-like [Meleagris gallopavo]	75917	693	1	81.6481	200	7.4329e-34	111	224	525	562	3	0	38	38	0	38
Query_10165	SRR036708_contig_10165_AvgCov_2.79	254	gnl|BL_ORD_ID|13794	gi|363736569|ref|XP_422335.3| PREDICTED: formin binding protein 1-like [Gallus gallus]	13794	605	1	81.6481	200	7.44464e-34	111	224	437	474	3	0	38	38	0	38
Query_10165	SRR036708_contig_10165_AvgCov_2.79	254	gnl|BL_ORD_ID|37905	gi|224057412|ref|XP_002189843.1| PREDICTED: formin binding protein 1-like [Taeniopygia guttata]	37905	566	1	80.1073	196	4.73319e-33	111	224	398	435	3	0	37	37	0	38
Query_10165	SRR036708_contig_10165_AvgCov_2.79	254	gnl|BL_ORD_ID|73334	gi|326930360|ref|XP_003211315.1| PREDICTED: formin-binding protein 1-like [Meleagris gallopavo]	73334	641	1	65.855	159	2.53088e-19	1	123	431	471	1	0	29	37	0	41
Query_10165	SRR036708_contig_10165_AvgCov_2.79	254	gnl|BL_ORD_ID|36030	gi|224073518|ref|XP_002195253.1| PREDICTED: similar to formin binding protein 1 [Taeniopygia guttata]	36030	639	1	65.0846	157	2.53103e-19	1	123	429	469	1	0	29	36	0	41
Query_10169	SRR036708_contig_10169_AvgCov_2.91	446	gnl|BL_ORD_ID|76410	gi|326924037|ref|XP_003208239.1| PREDICTED: rab11 family-interacting protein 2-like [Meleagris gallopavo]	76410	510	1	249.595	636	1.51646e-66	2	373	387	510	2	0	121	123	0	124
Query_10169	SRR036708_contig_10169_AvgCov_2.91	446	gnl|BL_ORD_ID|21217	gi|50749853|ref|XP_421784.1| PREDICTED: rab11 family-interacting protein 2 [Gallus gallus]	21217	510	1	248.054	632	4.41224e-66	2	373	387	510	2	0	120	121	0	124
Query_10169	SRR036708_contig_10169_AvgCov_2.91	446	gnl|BL_ORD_ID|38362	gi|224052926|ref|XP_002187571.1| PREDICTED: RAB11 family interacting protein 2 (class I) [Taeniopygia guttata]	38362	509	1	238.039	606	4.56595e-63	2	373	386	509	2	0	115	119	0	124
Query_10169	SRR036708_contig_10169_AvgCov_2.91	446	gnl|BL_ORD_ID|72172	gi|326932752|ref|XP_003212477.1| PREDICTED: rab11 family-interacting protein 1-like [Meleagris gallopavo]	72172	508	1	86.6557	213	1.70014e-17	44	361	396	507	2	0	50	68	6	112
Query_10169	SRR036708_contig_10169_AvgCov_2.91	446	gnl|BL_ORD_ID|17991	gi|118101354|ref|XP_001233961.1| PREDICTED: rab11 family-interacting protein 1 [Gallus gallus]	17991	623	1	85.5001	210	3.78752e-17	155	361	554	622	2	0	41	52	0	69
Query_10171	SRR036708_contig_10171_AvgCov_3.80	671	gnl|BL_ORD_ID|192175	gi|53126247|emb|CAG30941.1| hypothetical protein RCJMB04_1b15 [Gallus gallus]	192175	640	1	308.145	788	8.38248e-84	23	670	108	323	-2	0	195	207	0	216
Query_10171	SRR036708_contig_10171_AvgCov_3.80	671	gnl|BL_ORD_ID|45932	gi|62511003|sp|Q5ZMV2.1|SAS6_CHICK RecName: Full=Spindle assembly abnormal protein 6 homolog	45932	640	1	308.145	788	8.38248e-84	23	670	108	323	-2	0	195	207	0	216
Query_10171	SRR036708_contig_10171_AvgCov_3.80	671	gnl|BL_ORD_ID|168803	gi|71895273|ref|NP_001026444.1| spindle assembly abnormal protein 6 homolog [Gallus gallus]	168803	640	1	308.145	788	8.38248e-84	23	670	108	323	-2	0	195	207	0	216
Query_10171	SRR036708_contig_10171_AvgCov_3.80	671	gnl|BL_ORD_ID|75936	gi|326925006|ref|XP_003208713.1| PREDICTED: LOW QUALITY PROTEIN: spindle assembly abnormal protein 6 homolog [Meleagris gallopavo]	75936	646	1	308.145	788	8.38248e-84	23	670	114	329	-2	0	195	207	0	216
Query_10171	SRR036708_contig_10171_AvgCov_3.80	671	gnl|BL_ORD_ID|37926	gi|224057331|ref|XP_002188746.1| PREDICTED: spindle assembly abnormal protein 6 [Taeniopygia guttata]	37926	641	1	291.967	746	6.21657e-79	23	670	108	323	-2	0	182	202	0	216
Query_10174	SRR036708_contig_10174_AvgCov_3.16	308	gnl|BL_ORD_ID|156170	gi|7271899|gb|AAF44680.1|AF239837_1 nidogen 1 [Gallus gallus]	156170	474	1	223.787	569	6.93563e-59	2	307	338	439	-2	0	102	102	0	102
Query_10174	SRR036708_contig_10174_AvgCov_3.16	308	gnl|BL_ORD_ID|15786	gi|363731606|ref|XP_419556.3| PREDICTED: nidogen-1 [Gallus gallus]	15786	1251	1	223.787	569	6.93563e-59	2	307	1115	1216	-2	0	102	102	0	102
Query_10174	SRR036708_contig_10174_AvgCov_3.16	308	gnl|BL_ORD_ID|80593	gi|326915502|ref|XP_003204056.1| PREDICTED: LOW QUALITY PROTEIN: nidogen-1-like [Meleagris gallopavo]	80593	1279	1	223.402	568	9.05821e-59	2	307	1143	1244	-2	0	101	102	0	102
Query_10174	SRR036708_contig_10174_AvgCov_3.16	308	gnl|BL_ORD_ID|39984	gi|224047862|ref|XP_002192388.1| PREDICTED: nidogen 1 [Taeniopygia guttata]	39984	1256	1	219.935	559	1.0015e-57	2	307	1120	1221	-2	0	99	101	0	102
Query_10174	SRR036708_contig_10174_AvgCov_3.16	308	gnl|BL_ORD_ID|77744	gi|326921312|ref|XP_003206905.1| PREDICTED: nidogen-2-like [Meleagris gallopavo]	77744	1040	1	122.094	305	2.84207e-28	17	307	941	1037	-2	0	52	65	0	97
Query_10175	SRR036708_contig_10175_AvgCov_3.26	777	gnl|BL_ORD_ID|194046	gi|53130526|emb|CAG31592.1| hypothetical protein RCJMB04_8i1 [Gallus gallus]	194046	327	1	70.8626	172	2.9049e-12	679	777	295	327	-1	0	33	33	0	33
Query_10175	SRR036708_contig_10175_AvgCov_3.26	777	gnl|BL_ORD_ID|112554	gi|57530089|ref|NP_001006450.1| 3&apos;-5&apos; exoribonuclease 1 [Gallus gallus]	112554	327	1	70.8626	172	2.9049e-12	679	777	295	327	-1	0	33	33	0	33
Query_10175	SRR036708_contig_10175_AvgCov_3.26	777	gnl|BL_ORD_ID|39359	gi|224049609|ref|XP_002196066.1| PREDICTED: three prime histone mRNA exonuclease 1 [Taeniopygia guttata]	39359	387	1	64.6994	156	2.08179e-10	679	777	355	387	-1	0	29	31	0	33
Query_10178	SRR036708_contig_10178_AvgCov_2.00	232	gnl|BL_ORD_ID|10846	gi|363743675|ref|XP_418214.3| PREDICTED: caytaxin [Gallus gallus]	10846	362	1	160.229	404	9.40702e-40	1	231	251	327	1	0	77	77	0	77
Query_10178	SRR036708_contig_10178_AvgCov_2.00	232	gnl|BL_ORD_ID|34460	gi|224087925|ref|XP_002195707.1| PREDICTED: similar to KIAA1872 protein [Taeniopygia guttata]	34460	340	1	157.918	398	4.66865e-39	1	231	229	305	1	0	76	76	0	77
Query_10178	SRR036708_contig_10178_AvgCov_2.00	232	gnl|BL_ORD_ID|21077	gi|50752827|ref|XP_413765.1| PREDICTED: BCL2/adenovirus E1B 19 kDa protein-interacting protein 2 [Gallus gallus]	21077	321	1	125.176	313	3.35355e-29	1	231	221	297	1	0	57	68	0	77
Query_10178	SRR036708_contig_10178_AvgCov_2.00	232	gnl|BL_ORD_ID|34112	gi|224090865|ref|XP_002187337.1| PREDICTED: similar to prune homolog 2 [Taeniopygia guttata]	34112	3433	1	121.709	304	3.70779e-28	1	231	3331	3407	1	0	54	68	0	77
Query_10178	SRR036708_contig_10178_AvgCov_2.00	232	gnl|BL_ORD_ID|75211	gi|326926501|ref|XP_003209438.1| PREDICTED: BCL2/adenovirus E1B 19 kDa protein-interacting protein 2-like, partial [Meleagris gallopavo]	75211	303	1	119.783	299	1.40896e-27	1	231	221	297	1	0	54	67	0	77
Query_10179	SRR036708_contig_10179_AvgCov_3.80	228	gnl|BL_ORD_ID|16504	gi|363729903|ref|XP_418542.3| PREDICTED: histone-lysine N-methyltransferase MLL3 [Gallus gallus]	16504	4906	1	115.546	288	2.66804e-26	4	177	3329	3386	1	0	51	54	0	58
Query_10179	SRR036708_contig_10179_AvgCov_3.80	228	gnl|BL_ORD_ID|41073	gi|224044643|ref|XP_002187267.1| PREDICTED: myeloid/lymphoid or mixed-lineage leukemia 3 [Taeniopygia guttata]	41073	4885	1	110.538	275	8.58278e-25	10	177	3317	3372	1	0	48	51	0	56
Query_1018	SRR036708_contig_1018_AvgCov_3.06	727	gnl|BL_ORD_ID|109777	gi|38049666|gb|AAR10464.1| kinesin Kif5c [Coturnix coturnix]	109777	590	1	451.055	1159	9.11137e-127	18	725	98	333	3	0	229	230	0	236
Query_1018	SRR036708_contig_1018_AvgCov_3.06	727	gnl|BL_ORD_ID|18965	gi|118093933|ref|XP_422155.2| PREDICTED: kinesin heavy chain isoform 5C [Gallus gallus]	18965	957	1	451.055	1159	9.11137e-127	18	725	98	333	3	0	229	230	0	236
Query_1018	SRR036708_contig_1018_AvgCov_3.06	727	gnl|BL_ORD_ID|76845	gi|326923150|ref|XP_003207804.1| PREDICTED: kinesin heavy chain isoform 5C-like [Meleagris gallopavo]	76845	918	1	451.055	1159	9.11137e-127	18	725	59	294	3	0	229	230	0	236
Query_1018	SRR036708_contig_1018_AvgCov_3.06	727	gnl|BL_ORD_ID|38006	gi|224056150|ref|XP_002194645.1| PREDICTED: kinesin family member 5C [Taeniopygia guttata]	38006	963	1	432.95	1112	2.5677e-121	18	695	58	283	3	0	218	220	0	226
Query_1018	SRR036708_contig_1018_AvgCov_3.06	727	gnl|BL_ORD_ID|77610	gi|326921588|ref|XP_003207039.1| PREDICTED: kinesin-1 heavy chain-like [Meleagris gallopavo]	77610	933	1	410.994	1055	1.04489e-114	18	725	64	298	3	0	207	221	1	236
Query_10180	SRR036708_contig_10180_AvgCov_1.82	921	gnl|BL_ORD_ID|27764	gi|45383684|ref|NP_989549.1| deleted in azoospermia-like [Gallus gallus]	27764	289	1	95.9005	237	1.08495e-19	1	153	239	289	1	0	45	49	0	51
Query_10180	SRR036708_contig_10180_AvgCov_1.82	921	gnl|BL_ORD_ID|155446	gi|28136293|gb|AAO26019.1| deleted azoospermia-like protein [Gallus gallus]	155446	289	1	95.9005	237	1.08495e-19	1	153	239	289	1	0	45	49	0	51
Query_10180	SRR036708_contig_10180_AvgCov_1.82	921	gnl|BL_ORD_ID|197154	gi|44887839|sp|Q804A9.1|DAZL_CHICK RecName: Full=Deleted in azoospermia-like; Short=DAZ-like protein	197154	289	1	95.9005	237	1.08495e-19	1	153	239	289	1	0	45	49	0	51
Query_10180	SRR036708_contig_10180_AvgCov_1.82	921	gnl|BL_ORD_ID|77427	gi|326921961|ref|XP_003207222.1| PREDICTED: deleted in azoospermia-like [Meleagris gallopavo]	77427	291	1	93.5893	231	5.38455e-19	1	153	241	291	1	0	44	48	0	51
Query_10180	SRR036708_contig_10180_AvgCov_1.82	921	gnl|BL_ORD_ID|73658	gi|326929692|ref|XP_003210991.1| PREDICTED: tectonic-1-like [Meleagris gallopavo]	73658	558	1	92.0485	227	1.56666e-18	538	708	371	424	-1	0	44	50	3	57
Query_10182	SRR036708_contig_10182_AvgCov_1.52	465	gnl|BL_ORD_ID|77555	gi|326921700|ref|XP_003207094.1| PREDICTED: acyl-CoA-binding protein-like [Meleagris gallopavo]	77555	88	1	54.6842	130	1.04548e-16	91	162	44	67	1	0	21	24	0	24
Query_10182	SRR036708_contig_10182_AvgCov_1.52	465	gnl|BL_ORD_ID|20039	gi|118085711|ref|XP_429769.2| PREDICTED: acyl-CoA-binding protein [Gallus gallus]	20039	88	1	52.7582	125	8.5358e-16	91	162	44	67	1	0	20	24	0	24
Query_10182	SRR036708_contig_10182_AvgCov_1.52	465	gnl|BL_ORD_ID|192390	gi|19335967|emb|CAD23129.1| diazepam binding inhibitor [Gallus gallus]	192390	87	1	40.817	94	3.46678e-08	97	162	45	66	1	0	15	19	0	22
Query_10182	SRR036708_contig_10182_AvgCov_1.52	465	gnl|BL_ORD_ID|115285	gi|1478489|gb|AAC06123.1| acyl-coenzyme A binding protein, ACBP [mallard ducks, Peptide, 86 aa]	115285	86	1	40.817	94	3.46678e-08	97	162	44	65	1	0	15	19	0	22
Query_10182	SRR036708_contig_10182_AvgCov_1.52	465	gnl|BL_ORD_ID|192663	gi|2134249|pir||S63594 acyl-coenzyme A-binding protein - mallard	192663	86	1	40.817	94	3.46678e-08	97	162	44	65	1	0	15	19	0	22
Query_10183	SRR036708_contig_10183_AvgCov_1.31	518	gnl|BL_ORD_ID|112966	gi|71895515|ref|NP_001025749.1| kelch domain-containing protein 4 [Gallus gallus]	112966	579	1	144.05	362	1.2867e-34	270	476	421	489	-1	0	68	68	0	69
Query_10183	SRR036708_contig_10183_AvgCov_1.31	518	gnl|BL_ORD_ID|191402	gi|60099257|emb|CAH65459.1| hypothetical protein RCJMB04_39o12 [Gallus gallus]	191402	579	1	144.05	362	1.2867e-34	270	476	421	489	-1	0	68	68	0	69
Query_10183	SRR036708_contig_10183_AvgCov_1.31	518	gnl|BL_ORD_ID|74716	gi|326927505|ref|XP_003209933.1| PREDICTED: kelch domain-containing protein 4-like [Meleagris gallopavo]	74716	555	1	138.272	347	7.06038e-33	270	476	396	464	-1	0	65	66	0	69
Query_10183	SRR036708_contig_10183_AvgCov_1.31	518	gnl|BL_ORD_ID|37027	gi|224064512|ref|XP_002194872.1| PREDICTED: kelch domain containing 4 [Taeniopygia guttata]	37027	591	1	127.487	319	1.24627e-29	270	473	427	494	-1	0	58	65	0	68
Query_10185	SRR036708_contig_10185_AvgCov_3.16	734	gnl|BL_ORD_ID|75124	gi|326926678|ref|XP_003209525.1| PREDICTED: SHC-transforming protein 4-like [Meleagris gallopavo]	75124	595	1	48.9062	115	1.06622e-05	1	69	573	595	1	0	21	23	0	23
Query_10185	SRR036708_contig_10185_AvgCov_3.16	734	gnl|BL_ORD_ID|13401	gi|363737562|ref|XP_424123.3| PREDICTED: SHC-transforming protein 4 [Gallus gallus]	13401	833	1	48.9062	115	1.06622e-05	1	69	811	833	1	0	21	23	0	23
Query_10185	SRR036708_contig_10185_AvgCov_3.16	734	gnl|BL_ORD_ID|29750	gi|224062503|ref|XP_002198568.1| PREDICTED: SHC (Src homology 2 domain containing) family, member 4 [Taeniopygia guttata]	29750	634	1	46.9802	110	4.05163e-05	1	69	612	634	1	0	20	22	0	23
Query_10186	SRR036708_contig_10186_AvgCov_2.98	237	gnl|BL_ORD_ID|14681	gi|363734426|ref|XP_003641396.1| PREDICTED: mitogen-activated protein kinase-binding protein 1 [Gallus gallus]	14681	1632	1	152.14	383	2.55131e-37	3	236	1243	1320	3	0	77	77	0	78
Query_10186	SRR036708_contig_10186_AvgCov_2.98	237	gnl|BL_ORD_ID|78117	gi|326920547|ref|XP_003206532.1| PREDICTED: mitogen-activated protein kinase-binding protein 1-like [Meleagris gallopavo]	78117	1632	1	149.828	377	1.2662e-36	3	236	1243	1320	3	0	76	76	0	78
Query_10194	SRR036708_contig_10194_AvgCov_2.18	488	gnl|BL_ORD_ID|18114	gi|118100553|ref|XP_417352.2| PREDICTED: probable ATP-dependent RNA helicase DHX35 isoform 2 [Gallus gallus]	18114	703	1	291.582	745	4.38022e-79	3	485	94	254	3	0	160	160	0	161
Query_10194	SRR036708_contig_10194_AvgCov_2.18	488	gnl|BL_ORD_ID|11740	gi|363741582|ref|XP_003642524.1| PREDICTED: probable ATP-dependent RNA helicase DHX35 isoform 1 [Gallus gallus]	11740	672	1	291.582	745	4.38022e-79	3	485	63	223	3	0	160	160	0	161
Query_10194	SRR036708_contig_10194_AvgCov_2.18	488	gnl|BL_ORD_ID|25150	gi|224077954|ref|XP_002189780.1| PREDICTED: similar to DEAH (Asp-Glu-Ala-His) box polypeptide 35 [Taeniopygia guttata]	25150	703	1	290.426	742	9.75811e-79	3	485	94	254	3	0	158	160	0	161
Query_10194	SRR036708_contig_10194_AvgCov_2.18	488	gnl|BL_ORD_ID|72655	gi|326931763|ref|XP_003211994.1| PREDICTED: probable ATP-dependent RNA helicase DHX35-like isoform 2 [Meleagris gallopavo]	72655	672	1	290.426	742	9.75811e-79	3	485	63	223	3	0	159	160	0	161
Query_10194	SRR036708_contig_10194_AvgCov_2.18	488	gnl|BL_ORD_ID|72656	gi|326931761|ref|XP_003211993.1| PREDICTED: probable ATP-dependent RNA helicase DHX35-like isoform 1 [Meleagris gallopavo]	72656	703	1	290.426	742	9.75811e-79	3	485	94	254	3	0	159	160	0	161
Query_10195	SRR036708_contig_10195_AvgCov_8.85	288	gnl|BL_ORD_ID|177718	gi|609434|gb|AAA58720.1| unknown protein [Gallus gallus]	177718	246	1	132.109	331	2.73492e-31	27	272	166	246	-2	0	66	72	1	82
Query_10195	SRR036708_contig_10195_AvgCov_8.85	288	gnl|BL_ORD_ID|158273	gi|2331059|gb|AAC60281.1| unknown [Gallus gallus]	158273	990	1	130.954	328	5.58566e-31	27	254	916	990	-2	0	65	69	1	76
Query_10195	SRR036708_contig_10195_AvgCov_8.85	288	gnl|BL_ORD_ID|174537	gi|347227|gb|AAA49027.1| reverse transcriptase [Gallus gallus]	174537	712	1	130.954	328	5.60865e-31	27	254	638	712	-2	0	65	69	1	76
Query_10195	SRR036708_contig_10195_AvgCov_8.85	288	gnl|BL_ORD_ID|101043	gi|555472|gb|AAA49022.1| POL-like [Gallus gallus]	101043	412	1	100.523	249	8.81838e-22	72	254	344	403	-2	0	50	53	1	61
Query_10195	SRR036708_contig_10195_AvgCov_8.85	288	gnl|BL_ORD_ID|172717	gi|39579174|gb|AAR28760.1| DNA-dependent protein kinase catalytic subunit [Gallus gallus]	172717	174	1	78.9518	193	2.74764e-15	27	242	103	174	-2	0	41	51	0	72
Query_10197	SRR036708_contig_10197_AvgCov_2.71	234	gnl|BL_ORD_ID|81263	gi|326914141|ref|XP_003203386.1| PREDICTED: ecto-NOX disulfide-thiol exchanger 1-like [Meleagris gallopavo]	81263	714	1	78.5666	192	4.01537e-16	3	125	565	605	-2	0	39	40	0	41
Query_10197	SRR036708_contig_10197_AvgCov_2.71	234	gnl|BL_ORD_ID|20161	gi|118084847|ref|XP_417035.2| PREDICTED: ecto-NOX disulfide-thiol exchanger 1 [Gallus gallus]	20161	623	1	78.5666	192	4.02663e-16	3	125	474	514	-2	0	39	40	0	41
Query_10197	SRR036708_contig_10197_AvgCov_2.71	234	gnl|BL_ORD_ID|41488	gi|224043427|ref|XP_002196117.1| PREDICTED: ecto-NOX disulfide-thiol exchanger 1 [Taeniopygia guttata]	41488	623	1	77.0258	188	1.14772e-15	3	125	474	514	-2	0	38	39	0	41
Query_10198	SRR036708_contig_10198_AvgCov_3.15	524	gnl|BL_ORD_ID|74660	gi|326927620|ref|XP_003209989.1| PREDICTED: telomeric repeat-binding factor 2-interacting protein 1-like, partial [Meleagris gallopavo]	74660	157	1	225.713	574	3.45731e-59	67	501	13	157	-3	0	124	132	0	145
Query_10198	SRR036708_contig_10198_AvgCov_3.15	524	gnl|BL_ORD_ID|88738	gi|45383225|ref|NP_989799.1| telomeric repeat-binding factor 2-interacting protein 1 [Gallus gallus]	88738	329	1	223.787	569	1.31378e-58	67	501	185	329	-3	0	126	132	0	145
Query_10198	SRR036708_contig_10198_AvgCov_3.15	524	gnl|BL_ORD_ID|155251	gi|33413449|gb|AAM03315.1| TRF2-interacting telomeric RAP1 protein [Gallus gallus]	155251	329	1	223.787	569	1.31378e-58	67	501	185	329	-3	0	126	132	0	145
Query_10198	SRR036708_contig_10198_AvgCov_3.15	524	gnl|BL_ORD_ID|155532	gi|22074734|gb|AAM08123.1| TRF2-interacting telomeric Rap1 protein [Gallus gallus]	155532	328	1	223.787	569	1.31378e-58	67	501	184	328	-3	0	126	132	0	145
Query_10198	SRR036708_contig_10198_AvgCov_3.15	524	gnl|BL_ORD_ID|196657	gi|82240369|sp|Q7T0L4.1|TE2IP_CHICK RecName: Full=Telomeric repeat-binding factor 2-interacting protein 1; Short=TERF2-interacting telomeric protein 1; Short=TRF2-interacting telomeric protein 1; AltName: Full=Repressor/activator protein 1 homolog; Short=RAP1 homolog; Short=cRAP1	196657	329	1	223.787	569	1.31378e-58	67	501	185	329	-3	0	126	132	0	145
Query_102	SRR036708_contig_102_AvgCov_2.03	474	gnl|BL_ORD_ID|156654	gi|5917753|gb|AAD56021.1|AF181824_1 chromodomain helicase DNA binding protein 1 [Aegolius funereus]	156654	918	1	178.718	452	3.0104e-73	190	456	489	577	1	0	89	89	0	89
Query_102	SRR036708_contig_102_AvgCov_2.03	474	gnl|BL_ORD_ID|189241	gi|115334540|dbj|BAF33260.1| chromodomain helicase DNA binding protein 1 [Struthio camelus]	189241	301	1	178.718	452	2.61541e-68	190	456	55	143	1	0	89	89	0	89
Query_102	SRR036708_contig_102_AvgCov_2.03	474	gnl|BL_ORD_ID|13306	gi|363737795|ref|XP_413879.3| PREDICTED: LOW QUALITY PROTEIN: chromodomain-helicase-DNA-binding protein 2 [Gallus gallus]	13306	1837	1	160.229	404	9.12936e-65	190	447	873	958	1	0	79	83	0	86
Query_102	SRR036708_contig_102_AvgCov_2.03	474	gnl|BL_ORD_ID|75065	gi|326926799|ref|XP_003209584.1| PREDICTED: chromodomain-helicase-DNA-binding protein 2-like [Meleagris gallopavo]	75065	1837	1	160.229	404	9.12936e-65	190	447	873	958	1	0	79	83	0	86
Query_102	SRR036708_contig_102_AvgCov_2.03	474	gnl|BL_ORD_ID|37204	gi|224062717|ref|XP_002197759.1| PREDICTED: chromodomain helicase DNA binding protein 2 [Taeniopygia guttata]	37204	1826	1	160.229	404	9.13004e-65	190	447	865	950	1	0	79	83	0	86
Query_10203	SRR036708_contig_10203_AvgCov_2.00	283	gnl|BL_ORD_ID|193305	gi|53135791|emb|CAG32458.1| hypothetical protein RCJMB04_25n7 [Gallus gallus]	193305	289	1	160.999	406	5.52196e-40	1	282	182	275	-2	0	93	94	0	94
Query_10203	SRR036708_contig_10203_AvgCov_2.00	283	gnl|BL_ORD_ID|84878	gi|59709479|ref|NP_001012291.1| proline-rich nuclear receptor coactivator 1 [Gallus gallus]	84878	289	1	160.999	406	5.52196e-40	1	282	182	275	-2	0	93	94	0	94
Query_10203	SRR036708_contig_10203_AvgCov_2.00	283	gnl|BL_ORD_ID|80248	gi|326916207|ref|XP_003204401.1| PREDICTED: proline-rich nuclear receptor coactivator 1-like isoform 1 [Meleagris gallopavo]	80248	289	1	159.458	402	1.60664e-39	1	282	182	275	-2	0	92	93	0	94
Query_10203	SRR036708_contig_10203_AvgCov_2.00	283	gnl|BL_ORD_ID|178807	gi|224048441|ref|XP_002198087.1| PREDICTED: proline-rich nuclear receptor coactivator 1 [Taeniopygia guttata]	178807	273	1	145.206	365	3.13556e-35	1	282	166	259	-2	0	83	90	0	94
Query_10205	SRR036708_contig_10205_AvgCov_3.19	918	gnl|BL_ORD_ID|18435	gi|118097967|ref|XP_414850.2| PREDICTED: zinc finger protein 598 isoform 3 [Gallus gallus]	18435	877	1	297.745	761	8.26463e-139	1	498	696	861	-1	0	163	165	0	166
Query_10205	SRR036708_contig_10205_AvgCov_3.19	918	gnl|BL_ORD_ID|73946	gi|326929088|ref|XP_003210703.1| PREDICTED: LOW QUALITY PROTEIN: zinc finger protein 598-like [Meleagris gallopavo]	73946	882	1	280.796	717	1.71814e-133	1	498	695	866	-1	0	158	162	6	172
Query_10208	SRR036708_contig_10208_AvgCov_3.24	291	gnl|BL_ORD_ID|12614	gi|363739513|ref|XP_414734.3| PREDICTED: DNA repair endonuclease XPF [Gallus gallus]	12614	903	1	119.013	297	2.38543e-27	57	284	645	720	-2	0	71	73	0	76
Query_10208	SRR036708_contig_10208_AvgCov_3.24	291	gnl|BL_ORD_ID|36484	gi|224070062|ref|XP_002195540.1| PREDICTED: excision repair cross-complementing rodent repair deficiency, complementation group 4 [Taeniopygia guttata]	36484	902	1	118.627	296	3.11547e-27	57	284	644	719	-2	0	69	70	0	76
Query_10208	SRR036708_contig_10208_AvgCov_3.24	291	gnl|BL_ORD_ID|74075	gi|326928825|ref|XP_003210574.1| PREDICTED: DNA repair endonuclease XPF-like [Meleagris gallopavo]	74075	856	1	115.931	289	2.01939e-26	57	284	598	673	-2	0	69	72	0	76
Query_1021	SRR036708_contig_1021_AvgCov_7.28	1924	gnl|BL_ORD_ID|83436	gi|313747424|ref|NP_001186388.1| retinol dehydrogenase 10 (all-trans) [Gallus gallus]	83436	339	1	267.7	683	1.52938e-121	1490	1903	119	256	-1	0	130	133	0	138
Query_1021	SRR036708_contig_1021_AvgCov_7.28	1924	gnl|BL_ORD_ID|79482	gi|326917766|ref|XP_003205167.1| PREDICTED: retinol dehydrogenase 10-like, partial [Meleagris gallopavo]	79482	283	1	267.7	683	1.53228e-121	1490	1903	63	200	-1	0	130	133	0	138
Query_1021	SRR036708_contig_1021_AvgCov_7.28	1924	gnl|BL_ORD_ID|40501	gi|224046378|ref|XP_002199270.1| PREDICTED: similar to retinol dehydrogenase 10 [Taeniopygia guttata]	40501	265	1	265.388	677	7.53034e-121	1490	1903	45	182	-1	0	129	132	0	138
Query_1021	SRR036708_contig_1021_AvgCov_7.28	1924	gnl|BL_ORD_ID|194071	gi|53130464|emb|CAG31561.1| hypothetical protein RCJMB04_8a2 [Gallus gallus]	194071	305	1	171.785	434	3.24841e-50	1505	1906	96	229	-1	0	78	101	0	134
Query_1021	SRR036708_contig_1021_AvgCov_7.28	1924	gnl|BL_ORD_ID|99460	gi|71895993|ref|NP_001026193.1| epidermal retinol dehydrogenase 2 [Gallus gallus]	99460	305	1	171.785	434	3.24841e-50	1505	1906	96	229	-1	0	78	101	0	134
Query_10210	SRR036708_contig_10210_AvgCov_1.80	398	gnl|BL_ORD_ID|193492	gi|53133824|emb|CAG32241.1| hypothetical protein RCJMB04_20k12 [Gallus gallus]	193492	472	1	230.335	586	7.33825e-61	2	391	166	295	-2	0	128	130	0	130
Query_10210	SRR036708_contig_10210_AvgCov_1.80	398	gnl|BL_ORD_ID|28478	gi|57529361|ref|NP_001006291.1| serine incorporator 3 precursor [Gallus gallus]	28478	472	1	230.335	586	7.33825e-61	2	391	166	295	-2	0	128	130	0	130
Query_10210	SRR036708_contig_10210_AvgCov_1.80	398	gnl|BL_ORD_ID|72623	gi|326931829|ref|XP_003212026.1| PREDICTED: serine incorporator 3-like [Meleagris gallopavo]	72623	472	1	227.254	578	6.2122e-60	2	391	166	295	-2	0	127	129	0	130
Query_10210	SRR036708_contig_10210_AvgCov_1.80	398	gnl|BL_ORD_ID|35502	gi|224078028|ref|XP_002190828.1| PREDICTED: tumor differentially expressed protein 1 [Taeniopygia guttata]	35502	537	1	204.142	518	5.63174e-53	2	388	232	360	-2	0	111	122	0	129
Query_10210	SRR036708_contig_10210_AvgCov_1.80	398	gnl|BL_ORD_ID|192870	gi|53127430|emb|CAG31098.1| hypothetical protein RCJMB04_2f12 [Gallus gallus]	192870	461	1	180.644	457	6.66802e-46	2	388	167	295	-2	0	93	113	0	129
Query_10211	SRR036708_contig_10211_AvgCov_2.01	367	gnl|BL_ORD_ID|16473	gi|363729980|ref|XP_003640734.1| PREDICTED: integrin beta-8 [Gallus gallus]	16473	768	1	93.5893	231	1.0553e-19	2	133	725	768	2	0	44	44	0	44
Query_10211	SRR036708_contig_10211_AvgCov_2.01	367	gnl|BL_ORD_ID|40869	gi|224045231|ref|XP_002190746.1| PREDICTED: integrin, beta 8 [Taeniopygia guttata]	40869	816	1	91.2781	225	5.23739e-19	2	133	773	816	2	0	42	44	0	44
Query_10211	SRR036708_contig_10211_AvgCov_2.01	367	gnl|BL_ORD_ID|79922	gi|326916869|ref|XP_003204727.1| PREDICTED: integrin beta-8-like, partial [Meleagris gallopavo]	79922	794	1	83.9593	206	8.36163e-17	2	121	755	794	2	0	40	40	0	40
Query_10212	SRR036708_contig_10212_AvgCov_5.61	462	gnl|BL_ORD_ID|74663	gi|326927614|ref|XP_003209986.1| PREDICTED: AP-1 complex subunit gamma-1-like [Meleagris gallopavo]	74663	838	1	173.326	438	5.42016e-59	98	460	608	728	2	0	117	119	0	121
Query_10212	SRR036708_contig_10212_AvgCov_5.61	462	gnl|BL_ORD_ID|112565	gi|57524938|ref|NP_001006132.1| AP-1 complex subunit gamma-1 [Gallus gallus]	112565	821	1	173.326	438	5.42099e-59	98	460	591	711	2	0	117	119	0	121
Query_10212	SRR036708_contig_10212_AvgCov_5.61	462	gnl|BL_ORD_ID|193516	gi|53133762|emb|CAG32210.1| hypothetical protein RCJMB04_20c5 [Gallus gallus]	193516	821	1	173.326	438	5.42099e-59	98	460	591	711	2	0	117	119	0	121
Query_10212	SRR036708_contig_10212_AvgCov_5.61	462	gnl|BL_ORD_ID|37002	gi|224064635|ref|XP_002196943.1| PREDICTED: adaptor-related protein complex 1, gamma 1 subunit [Taeniopygia guttata]	37002	821	1	152.91	385	6.875e-53	98	460	591	711	2	0	105	113	0	121
Query_10214	SRR036708_contig_10214_AvgCov_1.85	641	gnl|BL_ORD_ID|15588	gi|363732125|ref|XP_419838.3| PREDICTED: ras-related GTP-binding protein D [Gallus gallus]	15588	333	1	258.07	658	9.23844e-69	255	626	210	333	-1	0	124	124	0	124
Query_10214	SRR036708_contig_10214_AvgCov_1.85	641	gnl|BL_ORD_ID|80251	gi|326916201|ref|XP_003204398.1| PREDICTED: ras-related GTP-binding protein D-like [Meleagris gallopavo]	80251	403	1	258.07	658	9.23844e-69	255	626	280	403	-1	0	124	124	0	124
Query_10214	SRR036708_contig_10214_AvgCov_1.85	641	gnl|BL_ORD_ID|39775	gi|224048432|ref|XP_002195453.1| PREDICTED: similar to Ras-related GTP-binding protein D [Taeniopygia guttata]	39775	363	1	256.914	655	2.05811e-68	255	626	240	363	-1	0	123	124	0	124
Query_10214	SRR036708_contig_10214_AvgCov_1.85	641	gnl|BL_ORD_ID|35065	gi|224081981|ref|XP_002197990.1| PREDICTED: Ras-related GTP binding C [Taeniopygia guttata]	35065	409	1	198.364	503	8.68712e-51	264	626	286	406	-1	0	97	103	0	121
Query_10214	SRR036708_contig_10214_AvgCov_1.85	641	gnl|BL_ORD_ID|194239	gi|53129015|emb|CAG31354.1| hypothetical protein RCJMB04_5g2 [Gallus gallus]	194239	409	1	196.823	499	2.52757e-50	264	626	286	406	-1	0	96	103	0	121
Query_10218	SRR036708_contig_10218_AvgCov_1.08	479	gnl|BL_ORD_ID|18563	gi|118097026|ref|XP_423749.2| PREDICTED: TATA element modulatory factor [Gallus gallus]	18563	1105	1	164.081	414	1.90125e-66	1	264	596	683	-3	0	83	85	0	88
Query_10218	SRR036708_contig_10218_AvgCov_1.08	479	gnl|BL_ORD_ID|74416	gi|326928124|ref|XP_003210233.1| PREDICTED: TATA element modulatory factor-like [Meleagris gallopavo]	74416	1083	1	162.155	409	7.16852e-66	1	264	574	661	-3	0	81	85	0	88
Query_10218	SRR036708_contig_10218_AvgCov_1.08	479	gnl|BL_ORD_ID|36788	gi|224066469|ref|XP_002188691.1| PREDICTED: similar to TATA element modulatory factor 1 [Taeniopygia guttata]	36788	1105	1	159.073	401	3.22876e-39	1	369	557	683	-3	0	86	98	4	127
Query_10218	SRR036708_contig_10218_AvgCov_1.08	479	gnl|BL_ORD_ID|110696	gi|212807|gb|AAA49109.1| alpha-tropomyosin (smooth muscle) [Gallus gallus]	110696	284	1	47.3654	111	1.36917e-05	13	270	21	107	-3	0	28	49	1	87
Query_10218	SRR036708_contig_10218_AvgCov_1.08	479	gnl|BL_ORD_ID|174963	gi|212827|gb|AAA49116.1| skeletal muscle tropomyosin beta subunit [Gallus gallus]	174963	284	1	47.3654	111	1.36917e-05	13	270	21	107	-3	0	28	49	1	87
Query_10219	SRR036708_contig_10219_AvgCov_1.68	430	gnl|BL_ORD_ID|18563	gi|118097026|ref|XP_423749.2| PREDICTED: TATA element modulatory factor [Gallus gallus]	18563	1105	1	119.013	297	2.8536e-27	1	183	562	622	-2	0	59	61	0	61
Query_10219	SRR036708_contig_10219_AvgCov_1.68	430	gnl|BL_ORD_ID|74416	gi|326928124|ref|XP_003210233.1| PREDICTED: TATA element modulatory factor-like [Meleagris gallopavo]	74416	1083	1	119.013	297	2.8536e-27	1	183	540	600	-2	0	59	61	0	61
Query_10219	SRR036708_contig_10219_AvgCov_1.68	430	gnl|BL_ORD_ID|36788	gi|224066469|ref|XP_002188691.1| PREDICTED: similar to TATA element modulatory factor 1 [Taeniopygia guttata]	36788	1105	1	113.62	283	1.19891e-25	1	183	562	622	-2	0	57	59	0	61
Query_1022	SRR036708_contig_1022_AvgCov_4.86	1878	gnl|BL_ORD_ID|80867	gi|326914943|ref|XP_003203782.1| PREDICTED: EH domain-containing protein 3-like [Meleagris gallopavo]	80867	487	1	456.833	1174	0	578	1324	239	487	2	0	248	249	0	249
Query_1022	SRR036708_contig_1022_AvgCov_4.86	1878	gnl|BL_ORD_ID|84739	gi|71895641|ref|NP_001026211.1| EH domain-containing protein 3 [Gallus gallus]	84739	535	1	456.833	1174	0	578	1324	287	535	2	0	248	249	0	249
Query_1022	SRR036708_contig_1022_AvgCov_4.86	1878	gnl|BL_ORD_ID|194354	gi|53127794|emb|CAG31226.1| hypothetical protein RCJMB04_3g13 [Gallus gallus]	194354	535	1	456.833	1174	0	578	1324	287	535	2	0	248	249	0	249
Query_1022	SRR036708_contig_1022_AvgCov_4.86	1878	gnl|BL_ORD_ID|14679	gi|363734430|ref|XP_003641397.1| PREDICTED: EH domain-containing protein 4-like [Gallus gallus]	14679	490	1	336.265	861	5.04556e-168	578	1315	239	484	2	0	178	211	0	246
Query_1022	SRR036708_contig_1022_AvgCov_4.86	1878	gnl|BL_ORD_ID|78114	gi|326920553|ref|XP_003206535.1| PREDICTED: EH domain-containing protein 4-like [Meleagris gallopavo]	78114	472	1	335.495	859	8.58612e-168	578	1315	221	466	2	0	179	211	0	246
Query_10223	SRR036708_contig_10223_AvgCov_1.88	366	gnl|BL_ORD_ID|28431	gi|86129536|ref|NP_001034405.1| beta-glucuronidase precursor [Gallus gallus]	28431	657	1	72.0182	175	2.11404e-22	204	296	503	533	3	0	31	31	0	31
Query_10223	SRR036708_contig_10223_AvgCov_1.88	366	gnl|BL_ORD_ID|193235	gi|53136420|emb|CAG32539.1| hypothetical protein RCJMB04_28l23 [Gallus gallus]	193235	657	1	72.0182	175	2.11404e-22	204	296	503	533	3	0	31	31	0	31
Query_10223	SRR036708_contig_10223_AvgCov_1.88	366	gnl|BL_ORD_ID|72865	gi|326931328|ref|XP_003211784.1| PREDICTED: beta-glucuronidase-like, partial [Meleagris gallopavo]	72865	615	1	68.9366	167	1.73463e-21	204	296	448	478	3	0	30	30	0	31
Query_10225	SRR036708_contig_10225_AvgCov_7.38	856	gnl|BL_ORD_ID|73190	gi|326930655|ref|XP_003211459.1| PREDICTED: LOW QUALITY PROTEIN: tubulin-specific chaperone D-like [Meleagris gallopavo]	73190	1132	1	412.535	1059	4.68318e-115	12	734	892	1132	3	0	223	229	0	241
Query_10225	SRR036708_contig_10225_AvgCov_7.38	856	gnl|BL_ORD_ID|35833	gi|224074845|ref|XP_002193290.1| PREDICTED: tubulin folding cofactor D [Taeniopygia guttata]	35833	1143	1	372.089	954	7.01433e-103	15	731	905	1143	3	0	198	216	0	239
Query_10225	SRR036708_contig_10225_AvgCov_7.38	856	gnl|BL_ORD_ID|84837	gi|61098312|ref|NP_001012819.1| tubulin-specific chaperone D [Gallus gallus]	84837	1019	1	63.5438	153	6.35039e-15	12	149	956	1001	3	0	43	44	0	46
Query_10225	SRR036708_contig_10225_AvgCov_7.38	856	gnl|BL_ORD_ID|45828	gi|82081029|sp|Q5ZI87.1|TBCD_CHICK RecName: Full=Tubulin-specific chaperone D; AltName: Full=Beta-tubulin cofactor D; AltName: Full=Tubulin-folding cofactor D	45828	1019	1	63.5438	153	6.35039e-15	12	149	956	1001	3	0	43	44	0	46
Query_10225	SRR036708_contig_10225_AvgCov_7.38	856	gnl|BL_ORD_ID|192006	gi|53136454|emb|CAG32556.1| hypothetical protein RCJMB04_29e8 [Gallus gallus]	192006	1019	1	63.5438	153	6.35039e-15	12	149	956	1001	3	0	43	44	0	46
Query_10227	SRR036708_contig_10227_AvgCov_1.00	239	gnl|BL_ORD_ID|19717	gi|118088320|ref|XP_426150.2| PREDICTED: plasminogen-like [Gallus gallus]	19717	818	1	175.637	444	2.14596e-44	2	238	277	355	2	0	74	76	0	79
Query_10227	SRR036708_contig_10227_AvgCov_1.00	239	gnl|BL_ORD_ID|80516	gi|326915662|ref|XP_003204133.1| PREDICTED: plasminogen-like [Meleagris gallopavo]	80516	793	1	173.326	438	1.06503e-43	2	238	264	342	2	0	72	74	0	79
Query_10227	SRR036708_contig_10227_AvgCov_1.00	239	gnl|BL_ORD_ID|40033	gi|224047715|ref|XP_002191968.1| PREDICTED: similar to PLG protein [Taeniopygia guttata]	40033	546	1	162.54	410	1.87996e-40	2	238	269	347	2	0	65	71	0	79
Query_10227	SRR036708_contig_10227_AvgCov_1.00	239	gnl|BL_ORD_ID|80523	gi|326915648|ref|XP_003204126.1| PREDICTED: plasminogen-like [Meleagris gallopavo]	80523	802	1	136.346	342	1.44277e-32	2	238	266	344	2	0	53	63	0	79
Query_10227	SRR036708_contig_10227_AvgCov_1.00	239	gnl|BL_ORD_ID|19721	gi|118088308|ref|XP_419618.2| PREDICTED: plasminogen [Gallus gallus]	19721	802	1	135.961	341	1.88432e-32	2	238	266	344	2	0	53	63	0	79
Query_10228	SRR036708_contig_10228_AvgCov_1.42	337	gnl|BL_ORD_ID|19169	gi|118092423|ref|XP_421502.2| PREDICTED: poly(ADP-ribose) glycohydrolase [Gallus gallus]	19169	955	1	233.417	594	8.65403e-62	1	336	597	708	1	0	111	112	0	112
Query_10228	SRR036708_contig_10228_AvgCov_1.42	337	gnl|BL_ORD_ID|76773	gi|326923300|ref|XP_003207876.1| PREDICTED: poly(ADP-ribose) glycohydrolase-like [Meleagris gallopavo]	76773	896	1	233.417	594	8.65403e-62	1	336	572	683	1	0	111	112	0	112
Query_10228	SRR036708_contig_10228_AvgCov_1.42	337	gnl|BL_ORD_ID|38564	gi|224052320|ref|XP_002190810.1| PREDICTED: similar to poly (ADP-ribose) glycohydrolase [Taeniopygia guttata]	38564	922	1	144.821	364	4.04802e-35	1	210	563	632	1	0	68	70	0	70
Query_10229	SRR036708_contig_10229_AvgCov_3.09	669	gnl|BL_ORD_ID|44547	gi|349732149|ref|NP_001231841.1| pantothenate kinase 4 [Gallus gallus]	44547	770	1	303.138	775	2.6737e-82	2	469	615	770	2	0	156	156	0	156
Query_10229	SRR036708_contig_10229_AvgCov_3.09	669	gnl|BL_ORD_ID|72381	gi|326932321|ref|XP_003212268.1| PREDICTED: pantothenate kinase 4-like [Meleagris gallopavo]	72381	732	1	301.982	772	5.95638e-82	2	469	577	732	2	0	155	156	0	156
Query_10229	SRR036708_contig_10229_AvgCov_3.09	669	gnl|BL_ORD_ID|43198	gi|349732153|ref|NP_001231842.1| pantothenate kinase 4 [Taeniopygia guttata]	43198	769	1	292.352	747	4.71952e-79	2	469	614	769	2	0	148	153	0	156
Query_1023	SRR036708_contig_1023_AvgCov_2.00	231	gnl|BL_ORD_ID|74147	gi|326928677|ref|XP_003210502.1| PREDICTED: TBC1 domain family member 9B-like [Meleagris gallopavo]	74147	1226	1	156.762	395	1.04007e-38	1	231	593	669	-1	0	77	77	0	77
Query_1023	SRR036708_contig_1023_AvgCov_2.00	231	gnl|BL_ORD_ID|12808	gi|363739017|ref|XP_414602.3| PREDICTED: TBC1 domain family member 9B isoform 3 [Gallus gallus]	12808	1237	1	156.762	395	1.04007e-38	1	231	604	680	-1	0	77	77	0	77
Query_1023	SRR036708_contig_1023_AvgCov_2.00	231	gnl|BL_ORD_ID|39463	gi|224049296|ref|XP_002192119.1| PREDICTED: TBC1 domain family, member 9 (with GRAM domain) [Taeniopygia guttata]	39463	1265	1	139.043	349	2.24422e-33	1	231	609	685	-1	0	67	72	0	77
Query_1023	SRR036708_contig_1023_AvgCov_2.00	231	gnl|BL_ORD_ID|79192	gi|326918360|ref|XP_003205457.1| PREDICTED: TBC1 domain family member 9-like [Meleagris gallopavo]	79192	1268	1	138.658	348	2.93105e-33	1	231	612	688	-1	0	67	72	0	77
Query_1023	SRR036708_contig_1023_AvgCov_2.00	231	gnl|BL_ORD_ID|19499	gi|118089836|ref|XP_001232386.1| PREDICTED: TBC1 domain family member 9 isoform 1 [Gallus gallus]	19499	1266	1	138.658	348	2.93105e-33	1	231	609	685	-1	0	67	72	0	77
Query_10230	SRR036708_contig_10230_AvgCov_2.29	408	gnl|BL_ORD_ID|81062	gi|326914548|ref|XP_003203587.1| PREDICTED: LOW QUALITY PROTEIN: pre-mRNA cleavage complex 2 protein Pcf11-like [Meleagris gallopavo]	81062	1471	1	139.043	349	5.35048e-52	186	407	1064	1138	-2	0	64	66	1	75
Query_10230	SRR036708_contig_10230_AvgCov_2.29	408	gnl|BL_ORD_ID|16717	gi|363729402|ref|XP_417214.3| PREDICTED: pre-mRNA cleavage complex 2 protein Pcf11 [Gallus gallus]	16717	1509	1	137.502	345	1.53256e-51	186	407	1102	1176	-2	0	63	65	1	75
Query_10232	SRR036708_contig_10232_AvgCov_1.00	211	gnl|BL_ORD_ID|14677	gi|363734434|ref|XP_421151.3| PREDICTED: cytosolic phospholipase A2 epsilon [Gallus gallus]	14677	807	1	84.3445	207	6.49688e-17	92	211	437	476	2	0	38	40	0	40
Query_10232	SRR036708_contig_10232_AvgCov_1.00	211	gnl|BL_ORD_ID|30663	gi|224051169|ref|XP_002199074.1| PREDICTED: similar to Cytosolic phospholipase A2 epsilon [Taeniopygia guttata]	30663	808	1	81.2629	199	5.49994e-16	92	211	438	477	2	0	35	40	0	40
Query_10232	SRR036708_contig_10232_AvgCov_1.00	211	gnl|BL_ORD_ID|30659	gi|224051177|ref|XP_002199099.1| PREDICTED: similar to Cytosolic phospholipase A2 epsilon [Taeniopygia guttata]	30659	872	1	68.1662	165	4.81818e-12	92	211	494	533	2	0	28	38	0	40
Query_10232	SRR036708_contig_10232_AvgCov_1.00	211	gnl|BL_ORD_ID|14672	gi|363734444|ref|XP_421153.3| PREDICTED: cytosolic phospholipase A2 epsilon-like [Gallus gallus]	14672	792	1	66.6254	161	1.40188e-11	92	211	414	453	2	0	27	37	0	40
Query_10232	SRR036708_contig_10232_AvgCov_1.00	211	gnl|BL_ORD_ID|78142	gi|326920495|ref|XP_003206507.1| PREDICTED: cytosolic phospholipase A2 epsilon-like [Meleagris gallopavo]	78142	770	1	65.0846	157	4.07884e-11	92	211	399	438	2	0	26	33	0	40
Query_10233	SRR036708_contig_10233_AvgCov_2.33	414	gnl|BL_ORD_ID|18206	gi|118099923|ref|XP_420105.2| PREDICTED: acyl-CoA synthetase family member 2, mitochondrial [Gallus gallus]	18206	593	1	100.138	248	1.22561e-21	3	149	545	593	3	0	45	49	0	49
Query_10233	SRR036708_contig_10233_AvgCov_2.33	414	gnl|BL_ORD_ID|73012	gi|326931026|ref|XP_003211637.1| PREDICTED: acyl-CoA synthetase family member 2, mitochondrial-like [Meleagris gallopavo]	73012	604	1	98.9821	245	2.73037e-21	3	149	556	604	3	0	46	49	0	49
Query_10235	SRR036708_contig_10235_AvgCov_4.10	709	gnl|BL_ORD_ID|73005	gi|326931040|ref|XP_003211644.1| PREDICTED: n-acetyltransferase 9-like [Meleagris gallopavo]	73005	249	1	188.348	477	1.07466e-47	1	306	142	243	1	0	95	99	0	102
Query_10235	SRR036708_contig_10235_AvgCov_4.10	709	gnl|BL_ORD_ID|18201	gi|118099947|ref|XP_420112.2| PREDICTED: N-acetyltransferase 9 isoform 2 [Gallus gallus]	18201	211	1	185.652	470	6.96577e-47	1	324	104	211	1	0	95	101	0	108
Query_10235	SRR036708_contig_10235_AvgCov_4.10	709	gnl|BL_ORD_ID|18200	gi|118099949|ref|XP_001232381.1| PREDICTED: N-acetyltransferase 9 isoform 1 [Gallus gallus]	18200	203	1	175.637	444	7.20845e-44	19	324	102	203	1	0	89	95	0	102
Query_10235	SRR036708_contig_10235_AvgCov_4.10	709	gnl|BL_ORD_ID|25186	gi|224075236|ref|XP_002191059.1| PREDICTED: similar to N-acetyltransferase 9 [Taeniopygia guttata]	25186	172	1	159.458	402	5.34589e-39	7	306	69	168	1	0	78	89	0	100
Query_10236	SRR036708_contig_10236_AvgCov_2.49	597	gnl|BL_ORD_ID|40105	gi|224047498|ref|XP_002199683.1| PREDICTED: spectrin, beta, non-erythrocytic 1 [Taeniopygia guttata]	40105	2359	1	348.591	893	6.09327e-97	20	595	621	812	2	0	190	191	0	192
Query_10236	SRR036708_contig_10236_AvgCov_2.49	597	gnl|BL_ORD_ID|1066	gi|313661476|ref|NP_001186354.1| spectrin beta chain, brain 1 [Gallus gallus]	1066	2362	1	345.125	884	6.66897e-96	20	595	621	812	2	0	187	191	0	192
Query_10236	SRR036708_contig_10236_AvgCov_2.49	597	gnl|BL_ORD_ID|9837	gi|363745897|ref|XP_429009.3| PREDICTED: spectrin beta chain, brain 1-like, partial [Gallus gallus]	9837	1043	1	189.889	481	2.70724e-48	80	595	286	457	2	0	80	131	0	172
Query_10236	SRR036708_contig_10236_AvgCov_2.49	597	gnl|BL_ORD_ID|3335	gi|224152136|ref|XP_002198542.1| PREDICTED: hypothetical protein [Taeniopygia guttata]	3335	342	1	149.058	375	5.29577e-36	80	589	101	270	2	0	69	112	0	170
Query_10236	SRR036708_contig_10236_AvgCov_2.49	597	gnl|BL_ORD_ID|38981	gi|224050721|ref|XP_002196998.1| PREDICTED: similar to spectrin, beta, erythrocytic (includes spherocytosis, clinical type I) [Taeniopygia guttata]	38981	2127	1	129.413	324	4.34227e-30	80	592	640	809	2	0	63	105	1	171
Query_10237	SRR036708_contig_10237_AvgCov_1.61	328	gnl|BL_ORD_ID|15339	gi|363732806|ref|XP_420266.3| PREDICTED: SLIT and NTRK-like family, member 4 [Gallus gallus]	15339	837	1	150.599	379	7.26077e-37	51	326	353	444	3	0	91	91	0	92
Query_10237	SRR036708_contig_10237_AvgCov_1.61	328	gnl|BL_ORD_ID|76226	gi|326924416|ref|XP_003208423.1| PREDICTED: SLIT and NTRK-like protein 4-like, partial [Meleagris gallopavo]	76226	1089	1	147.132	370	8.02773e-36	51	326	605	696	3	0	89	90	0	92
Query_10237	SRR036708_contig_10237_AvgCov_1.61	328	gnl|BL_ORD_ID|33328	gi|224098170|ref|XP_002198417.1| PREDICTED: similar to SLIT and NTRK-like family, member 4 [Taeniopygia guttata]	33328	841	1	145.591	366	2.33571e-35	51	326	353	444	3	0	87	90	0	92
Query_10237	SRR036708_contig_10237_AvgCov_1.61	328	gnl|BL_ORD_ID|41570	gi|224043158|ref|XP_002190095.1| PREDICTED: similar to KIAA0918 protein [Taeniopygia guttata]	41570	726	1	95.5153	236	2.77192e-20	51	326	385	476	3	0	61	73	0	92
Query_10237	SRR036708_contig_10237_AvgCov_1.61	328	gnl|BL_ORD_ID|16817	gi|363729126|ref|XP_003640596.1| PREDICTED: SLIT and NTRK-like protein 5-like [Gallus gallus]	16817	954	1	95.5153	236	2.77192e-20	51	326	385	476	3	0	61	73	0	92
Query_10240	SRR036708_contig_10240_AvgCov_3.61	479	gnl|BL_ORD_ID|74712	gi|326927514|ref|XP_003209937.1| PREDICTED: ankyrin repeat domain-containing protein 11-like [Meleagris gallopavo]	74712	2706	1	176.792	447	1.49634e-44	3	335	602	712	-1	0	109	111	0	111
Query_10240	SRR036708_contig_10240_AvgCov_3.61	479	gnl|BL_ORD_ID|13116	gi|363738253|ref|XP_414205.3| PREDICTED: ankyrin repeat domain-containing protein 11 [Gallus gallus]	13116	2707	1	176.792	447	1.49634e-44	3	335	602	712	-1	0	109	111	0	111
Query_10242	SRR036708_contig_10242_AvgCov_2.63	457	gnl|BL_ORD_ID|11365	gi|363742519|ref|XP_417877.3| PREDICTED: condensin-2 complex subunit D3 [Gallus gallus]	11365	1453	1	137.117	344	5.14791e-43	27	305	1340	1432	-3	0	80	86	0	93
Query_10242	SRR036708_contig_10242_AvgCov_2.63	457	gnl|BL_ORD_ID|71893	gi|326933324|ref|XP_003212756.1| PREDICTED: condensin-2 complex subunit D3-like [Meleagris gallopavo]	71893	1434	1	138.658	348	4.00081e-33	33	305	1293	1383	-3	0	82	86	0	91
Query_10242	SRR036708_contig_10242_AvgCov_2.63	457	gnl|BL_ORD_ID|34956	gi|224083588|ref|XP_002192896.1| PREDICTED: similar to KIAA0056 protein [Taeniopygia guttata]	34956	1803	1	87.4261	215	1.05774e-17	12	305	1652	1752	-3	0	63	71	7	103
Query_10246	SRR036708_contig_10246_AvgCov_3.31	434	gnl|BL_ORD_ID|13888	gi|363736344|ref|XP_003641704.1| PREDICTED: LOW QUALITY PROTEIN: protein PRRC2C-like [Gallus gallus]	13888	2633	1	239.965	611	1.13386e-63	1	432	1257	1400	1	0	141	143	0	144
Query_10246	SRR036708_contig_10246_AvgCov_3.31	434	gnl|BL_ORD_ID|37683	gi|224058854|ref|XP_002190049.1| PREDICTED: similar to BAT2 domain containing 1 [Taeniopygia guttata]	37683	2640	1	234.572	597	4.76377e-62	1	432	1265	1408	1	0	139	141	0	144
Query_10248	SRR036708_contig_10248_AvgCov_1.00	216	gnl|BL_ORD_ID|21757	gi|50729650|ref|XP_429573.1| PREDICTED: uncharacterized protein LOC418382 [Gallus gallus]	21757	134	1	44.2838	103	7.42093e-05	2	88	91	119	2	0	20	20	0	29
Query_1025	SRR036708_contig_1025_AvgCov_4.05	1301	gnl|BL_ORD_ID|71828	gi|326933460|ref|XP_003212821.1| PREDICTED: vacuolar protein sorting-associated protein 45-like [Meleagris gallopavo]	71828	644	1	409.838	1052	1.23691e-150	324	962	327	539	3	0	205	210	0	213
Query_1025	SRR036708_contig_1025_AvgCov_4.05	1301	gnl|BL_ORD_ID|193582	gi|53133600|emb|CAG32129.1| hypothetical protein RCJMB04_18g1 [Gallus gallus]	193582	377	1	363.229	931	1.21234e-136	324	875	185	368	3	0	180	184	0	184
Query_1025	SRR036708_contig_1025_AvgCov_4.05	1301	gnl|BL_ORD_ID|1673	gi|71896173|ref|NP_001026764.1| vacuolar protein sorting-associated protein 45 [Gallus gallus]	1673	377	1	363.229	931	1.21234e-136	324	875	185	368	3	0	180	184	0	184
Query_1025	SRR036708_contig_1025_AvgCov_4.05	1301	gnl|BL_ORD_ID|30602	gi|224051384|ref|XP_002199684.1| PREDICTED: G2/M-phase specific E3 ubiquitin ligase [Taeniopygia guttata]	30602	1516	1	48.1358	113	4.09375e-05	369	905	1316	1514	3	0	49	85	28	203
Query_1025	SRR036708_contig_1025_AvgCov_4.05	1301	gnl|BL_ORD_ID|37948	gi|224057100|ref|XP_002195193.1| PREDICTED: syntaxin binding protein 3 [Taeniopygia guttata]	37948	594	1	47.7506	112	5.34661e-05	654	893	479	579	3	0	29	45	21	101
Query_10254	SRR036708_contig_10254_AvgCov_2.40	242	gnl|BL_ORD_ID|76441	gi|326923975|ref|XP_003208208.1| PREDICTED: caspase-7-like [Meleagris gallopavo]	76441	309	1	170.244	430	8.97888e-43	2	241	135	214	2	0	80	80	0	80
Query_10254	SRR036708_contig_10254_AvgCov_2.40	242	gnl|BL_ORD_ID|19083	gi|118093046|ref|XP_421764.2| PREDICTED: caspase-7 [Gallus gallus]	19083	324	1	167.548	423	5.81994e-42	2	241	150	229	2	0	78	79	0	80
Query_10254	SRR036708_contig_10254_AvgCov_2.40	242	gnl|BL_ORD_ID|38379	gi|224052831|ref|XP_002194512.1| PREDICTED: similar to caspase 7, apoptosis-related cysteine peptidase [Taeniopygia guttata]	38379	313	1	166.777	421	9.92731e-42	2	241	139	218	2	0	79	79	0	80
Query_10254	SRR036708_contig_10254_AvgCov_2.40	242	gnl|BL_ORD_ID|2997	gi|224159417|ref|XP_002199772.1| PREDICTED: similar to caspase 7, partial [Taeniopygia guttata]	2997	178	1	149.828	377	1.25581e-36	23	241	11	83	2	0	71	72	0	73
Query_10254	SRR036708_contig_10254_AvgCov_2.40	242	gnl|BL_ORD_ID|157615	gi|3450875|gb|AAC32602.1| caspase-3 [Gallus gallus]	157615	283	1	117.472	293	6.90685e-27	2	217	115	186	2	0	51	61	0	72
Query_10256	SRR036708_contig_10256_AvgCov_2.00	235	gnl|BL_ORD_ID|9207	gi|363747193|ref|XP_003643942.1| PREDICTED: epiplakin-like [Gallus gallus]	9207	410	1	79.337	194	2.39573e-16	23	187	292	346	-1	0	39	47	0	55
Query_10256	SRR036708_contig_10256_AvgCov_2.00	235	gnl|BL_ORD_ID|77875	gi|326921044|ref|XP_003206774.1| PREDICTED: epiplakin-like, partial [Meleagris gallopavo]	77875	3834	1	82.0333	201	3.24242e-16	23	187	3178	3232	-1	0	41	47	0	55
Query_10256	SRR036708_contig_10256_AvgCov_2.00	235	gnl|BL_ORD_ID|9616	gi|363746353|ref|XP_427045.3| PREDICTED: epiplakin, partial [Gallus gallus]	9616	2920	1	50.447	119	1.04547e-06	23	187	2615	2669	-1	0	23	38	0	55
Query_10257	SRR036708_contig_10257_AvgCov_7.41	249	gnl|BL_ORD_ID|80516	gi|326915662|ref|XP_003204133.1| PREDICTED: plasminogen-like [Meleagris gallopavo]	80516	793	1	184.496	467	4.56266e-47	3	248	368	449	3	0	78	81	0	82
Query_10257	SRR036708_contig_10257_AvgCov_7.41	249	gnl|BL_ORD_ID|19717	gi|118088320|ref|XP_426150.2| PREDICTED: plasminogen-like [Gallus gallus]	19717	818	1	177.563	449	5.57747e-45	3	248	381	462	3	0	75	78	0	82
Query_10257	SRR036708_contig_10257_AvgCov_7.41	249	gnl|BL_ORD_ID|40033	gi|224047715|ref|XP_002191968.1| PREDICTED: similar to PLG protein [Taeniopygia guttata]	40033	546	1	153.68	387	8.62478e-38	3	248	377	458	3	0	62	73	0	82
Query_10257	SRR036708_contig_10257_AvgCov_7.41	249	gnl|BL_ORD_ID|80523	gi|326915648|ref|XP_003204126.1| PREDICTED: plasminogen-like [Meleagris gallopavo]	80523	802	1	153.68	387	8.62478e-38	3	242	373	452	3	0	62	70	0	80
Query_10257	SRR036708_contig_10257_AvgCov_7.41	249	gnl|BL_ORD_ID|19721	gi|118088308|ref|XP_419618.2| PREDICTED: plasminogen [Gallus gallus]	19721	802	1	153.295	386	1.12643e-37	3	239	373	451	3	0	62	69	0	79
Query_10258	SRR036708_contig_10258_AvgCov_4.80	1058	gnl|BL_ORD_ID|27479	gi|71894719|ref|NP_001026354.1| serine/threonine-protein phosphatase 6 regulatory subunit 3 [Gallus gallus]	27479	873	1	309.301	791	7.51011e-84	454	1056	679	873	-3	0	188	190	6	201
Query_10258	SRR036708_contig_10258_AvgCov_4.80	1058	gnl|BL_ORD_ID|191774	gi|60098465|emb|CAH65063.1| hypothetical protein RCJMB04_2j4 [Gallus gallus]	191774	873	1	309.301	791	7.51011e-84	454	1056	679	873	-3	0	188	190	6	201
Query_10258	SRR036708_contig_10258_AvgCov_4.80	1058	gnl|BL_ORD_ID|196865	gi|82075434|sp|Q5F471.1|PP6R3_CHICK RecName: Full=Serine/threonine-protein phosphatase 6 regulatory subunit 3; AltName: Full=SAPS domain family member 3	196865	873	1	309.301	791	7.51011e-84	454	1056	679	873	-3	0	188	190	6	201
Query_10258	SRR036708_contig_10258_AvgCov_4.80	1058	gnl|BL_ORD_ID|78267	gi|326920240|ref|XP_003206382.1| PREDICTED: LOW QUALITY PROTEIN: serine/threonine-protein phosphatase 6 regulatory subunit 3-like [Meleagris gallopavo]	78267	842	1	305.834	782	8.3034e-83	454	1056	648	842	-3	0	185	188	6	201
Query_10258	SRR036708_contig_10258_AvgCov_4.80	1058	gnl|BL_ORD_ID|38890	gi|224050973|ref|XP_002199553.1| PREDICTED: SAPS domain family, member 3 isoform 1 [Taeniopygia guttata]	38890	873	1	275.018	702	1.56959e-73	454	1056	679	873	-3	0	166	175	6	201
Query_10259	SRR036708_contig_10259_AvgCov_2.19	754	gnl|BL_ORD_ID|74977	gi|326926977|ref|XP_003209672.1| PREDICTED: microtubule-associated protein 1A-like [Meleagris gallopavo]	74977	3199	1	252.292	643	7.24303e-73	29	472	3020	3167	-1	0	135	137	0	148
Query_10259	SRR036708_contig_10259_AvgCov_2.19	754	gnl|BL_ORD_ID|13351	gi|363737674|ref|XP_003641886.1| PREDICTED: microtubule-associated protein 1A, partial [Gallus gallus]	13351	3147	1	246.514	628	3.80772e-71	29	472	2968	3115	-1	0	132	135	0	148
Query_10259	SRR036708_contig_10259_AvgCov_2.19	754	gnl|BL_ORD_ID|178482	gi|224063036|ref|XP_002187976.1| PREDICTED: microtubule-associated protein 1A [Taeniopygia guttata]	178482	3235	1	232.646	592	9.31529e-66	29	475	3059	3203	-1	0	130	134	4	149
Query_10259	SRR036708_contig_10259_AvgCov_2.19	754	gnl|BL_ORD_ID|17702	gi|118103949|ref|XP_001231729.1| PREDICTED: uncharacterized protein LOC396174 [Gallus gallus]	17702	2474	1	147.902	372	1.38126e-35	29	289	2356	2442	-1	0	68	76	0	87
Query_10259	SRR036708_contig_10259_AvgCov_2.19	754	gnl|BL_ORD_ID|34055	gi|224091335|ref|XP_002196690.1| PREDICTED: microtubule-associated protein 1B isoform 2 [Taeniopygia guttata]	34055	2464	1	147.902	372	1.38132e-35	29	289	2346	2432	-1	0	68	76	0	87
Query_10261	SRR036708_contig_10261_AvgCov_3.13	705	gnl|BL_ORD_ID|77126	gi|326922573|ref|XP_003207523.1| PREDICTED: ribosome biogenesis protein WDR12-like, partial [Meleagris gallopavo]	77126	408	1	175.252	443	9.34265e-44	25	489	256	408	1	0	99	107	2	155
Query_10261	SRR036708_contig_10261_AvgCov_3.13	705	gnl|BL_ORD_ID|14081	gi|363735892|ref|XP_421945.3| PREDICTED: ribosome biogenesis protein WDR12 [Gallus gallus]	14081	497	1	172.94	437	4.63671e-43	25	489	345	497	1	0	98	107	2	155
Query_10261	SRR036708_contig_10261_AvgCov_3.13	705	gnl|BL_ORD_ID|38097	gi|224055393|ref|XP_002187717.1| PREDICTED: WD repeat domain 12 [Taeniopygia guttata]	38097	424	1	172.17	435	7.90903e-43	25	489	272	424	1	0	98	107	2	155
Query_10261	SRR036708_contig_10261_AvgCov_3.13	705	gnl|BL_ORD_ID|35626	gi|224076540|ref|XP_002196078.1| PREDICTED: similar to notchless homolog 1 [Taeniopygia guttata]	35626	479	1	43.1282	100	2.14342e-10	292	459	423	478	1	0	23	34	2	57
Query_10261	SRR036708_contig_10261_AvgCov_3.13	705	gnl|BL_ORD_ID|18152	gi|118100271|ref|XP_415857.2| PREDICTED: notchless protein homolog 1 [Gallus gallus]	18152	482	1	43.1282	100	6.06497e-10	292	459	426	481	1	0	23	33	2	57
Query_10263	SRR036708_contig_10263_AvgCov_2.48	1093	gnl|BL_ORD_ID|76595	gi|326923663|ref|XP_003208054.1| PREDICTED: mitogen-activated protein kinase 8-like isoform 1 [Meleagris gallopavo]	76595	427	1	180.644	457	8.72196e-52	771	1076	280	379	-3	0	90	95	2	102
Query_10263	SRR036708_contig_10263_AvgCov_2.48	1093	gnl|BL_ORD_ID|76594	gi|326923665|ref|XP_003208055.1| PREDICTED: mitogen-activated protein kinase 8-like isoform 2 [Meleagris gallopavo]	76594	427	1	180.644	457	8.72196e-52	771	1076	280	379	-3	0	90	95	2	102
Query_10263	SRR036708_contig_10263_AvgCov_2.48	1093	gnl|BL_ORD_ID|31346	gi|224052512|ref|XP_002186597.1| PREDICTED: similar to mitogen activated protein kinase 8 isoform 2 [Taeniopygia guttata]	31346	427	1	180.644	457	1.93159e-51	771	1076	280	379	-3	0	90	95	2	102
Query_10263	SRR036708_contig_10263_AvgCov_2.48	1093	gnl|BL_ORD_ID|31345	gi|224052514|ref|XP_002186582.1| PREDICTED: similar to mitogen activated protein kinase 8 isoform 1 [Taeniopygia guttata]	31345	427	1	180.644	457	1.93159e-51	771	1076	280	379	-3	0	90	95	2	102
Query_10263	SRR036708_contig_10263_AvgCov_2.48	1093	gnl|BL_ORD_ID|19127	gi|118092739|ref|XP_001233169.1| PREDICTED: mitogen-activated protein kinase 8 isoform 1 [Gallus gallus]	19127	427	1	180.644	457	1.93159e-51	771	1076	280	379	-3	0	90	95	2	102
Query_10265	SRR036708_contig_10265_AvgCov_1.97	487	gnl|BL_ORD_ID|15647	gi|363731978|ref|XP_419766.3| PREDICTED: nogo-B receptor [Gallus gallus]	15647	279	1	208.764	530	6.81808e-64	63	416	162	279	3	0	112	115	0	118
Query_10265	SRR036708_contig_10265_AvgCov_1.97	487	gnl|BL_ORD_ID|80350	gi|326915999|ref|XP_003204299.1| PREDICTED: nogo-B receptor-like [Meleagris gallopavo]	80350	177	1	208.764	530	6.85304e-64	63	416	60	177	3	0	112	115	0	118
Query_10265	SRR036708_contig_10265_AvgCov_1.97	487	gnl|BL_ORD_ID|29422	gi|350535851|ref|NP_001232033.1| nogo-B receptor precursor [Taeniopygia guttata]	29422	282	1	197.208	500	8.71478e-58	78	416	170	282	3	0	104	110	0	113
Query_10265	SRR036708_contig_10265_AvgCov_1.97	487	gnl|BL_ORD_ID|185059	gi|197127300|gb|ACH43798.1| hypothetical protein [Taeniopygia guttata]	185059	282	1	197.208	500	8.71478e-58	78	416	170	282	3	0	104	110	0	113
Query_10265	SRR036708_contig_10265_AvgCov_1.97	487	gnl|BL_ORD_ID|185060	gi|197127299|gb|ACH43797.1| hypothetical protein [Taeniopygia guttata]	185060	282	1	191.045	484	6.06798e-56	78	416	170	282	3	0	102	108	0	113
Query_10267	SRR036708_contig_10267_AvgCov_1.49	497	gnl|BL_ORD_ID|75165	gi|326926595|ref|XP_003209484.1| PREDICTED: GPI mannosyltransferase 3-like, partial [Meleagris gallopavo]	75165	439	1	223.016	567	1.96468e-58	169	495	266	374	1	0	105	107	0	109
Query_10267	SRR036708_contig_10267_AvgCov_1.49	497	gnl|BL_ORD_ID|13246	gi|363737937|ref|XP_003641928.1| PREDICTED: GPI mannosyltransferase 3, partial [Gallus gallus]	13246	486	1	221.861	564	4.37685e-58	169	495	313	421	1	0	104	107	0	109
Query_10267	SRR036708_contig_10267_AvgCov_1.49	497	gnl|BL_ORD_ID|25384	gi|224062430|ref|XP_002195841.1| PREDICTED: similar to phosphatidylinositol glycan, class B [Taeniopygia guttata]	25384	598	1	207.608	527	8.54195e-54	109	495	411	533	1	0	98	111	6	129
Query_10268	SRR036708_contig_10268_AvgCov_4.07	249	gnl|BL_ORD_ID|16484	gi|363729955|ref|XP_418668.3| PREDICTED: neurabin-1 [Gallus gallus]	16484	1316	1	119.398	298	3.07399e-28	33	248	618	689	-2	0	72	72	0	72
Query_10268	SRR036708_contig_10268_AvgCov_4.07	249	gnl|BL_ORD_ID|40975	gi|224044925|ref|XP_002195154.1| PREDICTED: protein phosphatase 1, regulatory (inhibitor) subunit 9A [Taeniopygia guttata]	40975	1117	1	116.701	291	1.9502e-27	33	248	615	686	-2	0	70	72	0	72
Query_1027	SRR036708_contig_1027_AvgCov_7.60	445	gnl|BL_ORD_ID|88457	gi|313760560|ref|NP_001186475.1| jumonji domain containing 1C [Gallus gallus]	88457	2529	1	259.996	663	9.16353e-70	36	413	2375	2500	3	0	126	126	0	126
Query_1027	SRR036708_contig_1027_AvgCov_7.60	445	gnl|BL_ORD_ID|81386	gi|326913886|ref|XP_003203263.1| PREDICTED: probable JmjC domain-containing histone demethylation protein 2C-like [Meleagris gallopavo]	81386	2383	1	259.996	663	9.16676e-70	36	413	2229	2354	3	0	126	126	0	126
Query_1027	SRR036708_contig_1027_AvgCov_7.60	445	gnl|BL_ORD_ID|74086	gi|326928802|ref|XP_003210563.1| PREDICTED: lysine-specific demethylase 3B-like [Meleagris gallopavo]	74086	1656	1	169.859	429	1.49589e-42	39	413	1505	1630	3	0	78	99	1	126
Query_1027	SRR036708_contig_1027_AvgCov_7.60	445	gnl|BL_ORD_ID|12703	gi|363739261|ref|XP_003642152.1| PREDICTED: lysine-specific demethylase 3B [Gallus gallus]	12703	1738	1	169.859	429	1.49589e-42	39	413	1587	1712	3	0	78	99	1	126
Query_1027	SRR036708_contig_1027_AvgCov_7.60	445	gnl|BL_ORD_ID|193429	gi|53134257|emb|CAG32315.1| hypothetical protein RCJMB04_22o22 [Gallus gallus]	193429	1325	1	166.007	419	2.16006e-41	39	413	1174	1299	3	0	77	98	1	126
Query_10273	SRR036708_contig_10273_AvgCov_2.15	923	gnl|BL_ORD_ID|13417	gi|363737527|ref|XP_413704.3| PREDICTED: neogenin [Gallus gallus]	13417	1494	1	212.616	540	1.05411e-80	35	421	1171	1352	-2	0	126	128	53	182
Query_10273	SRR036708_contig_10273_AvgCov_2.15	923	gnl|BL_ORD_ID|75263	gi|326926393|ref|XP_003209386.1| PREDICTED: neogenin-like [Meleagris gallopavo]	75263	1450	1	212.616	540	1.05428e-80	35	421	1127	1308	-2	0	126	128	53	182
Query_10273	SRR036708_contig_10273_AvgCov_2.15	923	gnl|BL_ORD_ID|196257	gi|1093324|prf||2103267A neogenin	196257	1443	1	212.616	540	1.05431e-80	35	421	1120	1301	-2	0	126	128	53	182
Query_10273	SRR036708_contig_10273_AvgCov_2.15	923	gnl|BL_ORD_ID|31542	gi|10720134|sp|Q90610.1|NEO1_CHICK RecName: Full=Neogenin	31542	1443	1	212.616	540	1.05431e-80	35	421	1120	1301	-2	0	126	128	53	182
Query_10273	SRR036708_contig_10273_AvgCov_2.15	923	gnl|BL_ORD_ID|114452	gi|641966|gb|AAC59662.1| neogenin [Gallus gallus]	114452	1443	1	212.616	540	1.05431e-80	35	421	1120	1301	-2	0	126	128	53	182
Query_10275	SRR036708_contig_10275_AvgCov_3.36	245	gnl|BL_ORD_ID|19876	gi|118086936|ref|XP_424376.2| PREDICTED: DNA replication licensing factor mcm4 [Gallus gallus]	19876	859	1	159.073	401	2.06141e-39	3	245	438	518	3	0	79	79	0	81
Query_10275	SRR036708_contig_10275_AvgCov_3.36	245	gnl|BL_ORD_ID|40549	gi|224046222|ref|XP_002197124.1| PREDICTED: similar to MCM4 minichromosome maintenance deficient 4 [Taeniopygia guttata]	40549	860	1	157.147	396	7.83334e-39	3	245	439	519	3	0	78	79	0	81
Query_10275	SRR036708_contig_10275_AvgCov_3.36	245	gnl|BL_ORD_ID|79560	gi|326917609|ref|XP_003205089.1| PREDICTED: DNA replication licensing factor mcm4-like, partial [Meleagris gallopavo]	79560	766	1	152.525	384	1.92942e-37	3	245	338	425	3	0	79	80	7	88
Query_10275	SRR036708_contig_10275_AvgCov_3.36	245	gnl|BL_ORD_ID|63276	gi|311819666|emb|CBX85347.1| unnamed protein product [Gallus gallus]	63276	888	1	84.3445	207	6.45281e-17	3	245	444	522	3	0	42	58	2	81
Query_10275	SRR036708_contig_10275_AvgCov_3.36	245	gnl|BL_ORD_ID|194331	gi|53127883|emb|CAG31252.1| hypothetical protein RCJMB04_4e20 [Gallus gallus]	194331	888	1	84.3445	207	6.45281e-17	3	245	444	522	3	0	42	58	2	81
Query_10277	SRR036708_contig_10277_AvgCov_1.71	886	gnl|BL_ORD_ID|21529	gi|50737782|ref|XP_426092.1| PREDICTED: epidermal retinol dehydrogenase 2-like [Gallus gallus]	21529	305	1	307.76	787	1.69795e-83	21	731	69	303	3	0	168	197	18	245
Query_10277	SRR036708_contig_10277_AvgCov_1.71	886	gnl|BL_ORD_ID|79542	gi|326917646|ref|XP_003205107.1| PREDICTED: epidermal retinol dehydrogenase 2-like [Meleagris gallopavo]	79542	275	1	295.049	754	1.13892e-79	21	644	69	275	3	0	155	182	5	210
Query_10277	SRR036708_contig_10277_AvgCov_1.71	886	gnl|BL_ORD_ID|40535	gi|224046276|ref|XP_002197091.1| PREDICTED: similar to MGC89296 protein [Taeniopygia guttata]	40535	529	1	244.973	624	9.74999e-66	63	641	259	451	3	0	124	148	0	193
Query_10277	SRR036708_contig_10277_AvgCov_1.71	886	gnl|BL_ORD_ID|194071	gi|53130464|emb|CAG31561.1| hypothetical protein RCJMB04_8a2 [Gallus gallus]	194071	305	1	201.445	511	1.71377e-51	63	659	81	280	3	0	103	144	1	200
Query_10277	SRR036708_contig_10277_AvgCov_1.71	886	gnl|BL_ORD_ID|99460	gi|71895993|ref|NP_001026193.1| epidermal retinol dehydrogenase 2 [Gallus gallus]	99460	305	1	201.445	511	1.71377e-51	63	659	81	280	3	0	103	144	1	200
Query_10278	SRR036708_contig_10278_AvgCov_3.63	505	gnl|BL_ORD_ID|12081	gi|363740784|ref|XP_003642377.1| PREDICTED: nucleosome-remodeling factor subunit BPTF, partial [Gallus gallus]	12081	2896	1	65.0846	157	7.1681e-11	118	207	2161	2190	1	0	30	30	0	30
Query_10279	SRR036708_contig_10279_AvgCov_3.19	624	gnl|BL_ORD_ID|157079	gi|4261976|gb|AAD14276.1|S78183_1 calbindin D-9K [Gallus gallus]	157079	50	1	51.9878	123	9.59403e-07	352	498	1	49	-1	0	25	34	0	49
Query_10279	SRR036708_contig_10279_AvgCov_3.19	624	gnl|BL_ORD_ID|43482	gi|350538251|ref|NP_001232088.1| putative S-100 protein alpha chain [Taeniopygia guttata]	43482	94	1	49.6766	117	4.76147e-06	340	540	10	79	-1	0	26	43	3	70
Query_10279	SRR036708_contig_10279_AvgCov_3.19	624	gnl|BL_ORD_ID|185211	gi|197127148|gb|ACH43646.1| putative S-100 protein alpha chain [Taeniopygia guttata]	185211	94	1	49.6766	117	4.76147e-06	340	540	10	79	-1	0	26	43	3	70
Query_10279	SRR036708_contig_10279_AvgCov_3.19	624	gnl|BL_ORD_ID|109491	gi|46562301|gb|AAT01286.1| MRP protein [Coturnix japonica]	109491	119	1	48.9062	115	8.12183e-06	340	540	19	88	-1	0	26	39	3	70
Query_10279	SRR036708_contig_10279_AvgCov_3.19	624	gnl|BL_ORD_ID|81348	gi|326913964|ref|XP_003203301.1| PREDICTED: protein S100-A1-like, partial [Meleagris gallopavo]	81348	87	1	48.521	114	1.06074e-05	340	540	10	79	-1	0	25	43	3	70
Query_1028	SRR036708_contig_1028_AvgCov_10.58	2288	gnl|BL_ORD_ID|78786	gi|326919186|ref|XP_003205863.1| PREDICTED: DCN1-like protein 4-like [Meleagris gallopavo]	78786	302	1	592.423	1526	1.14646e-168	1373	2278	1	302	-2	0	300	300	0	302
Query_1028	SRR036708_contig_1028_AvgCov_10.58	2288	gnl|BL_ORD_ID|19398	gi|118090506|ref|XP_420715.2| PREDICTED: DCN1-like protein 4 isoform 2 [Gallus gallus]	19398	303	1	592.423	1526	1.14646e-168	1373	2278	1	303	-2	0	302	302	1	303
Query_1028	SRR036708_contig_1028_AvgCov_10.58	2288	gnl|BL_ORD_ID|14975	gi|363733721|ref|XP_003641283.1| PREDICTED: DCN1-like protein 4 isoform 1 [Gallus gallus]	14975	292	1	572.392	1474	1.22773e-162	1373	2278	1	292	-2	0	289	289	10	302
Query_1028	SRR036708_contig_1028_AvgCov_10.58	2288	gnl|BL_ORD_ID|185103	gi|197127256|gb|ACH43754.1| putative 4833420K19Rik protein [Taeniopygia guttata]	185103	233	1	336.65	862	1.13386e-91	1379	2068	1	231	-2	0	163	194	7	234
Query_1028	SRR036708_contig_1028_AvgCov_10.58	2288	gnl|BL_ORD_ID|185102	gi|197127257|gb|ACH43755.1| putative 4833420K19Rik protein [Taeniopygia guttata]	185102	233	1	336.65	862	1.13386e-91	1379	2068	1	231	-2	0	163	194	7	234
Query_10281	SRR036708_contig_10281_AvgCov_2.67	433	gnl|BL_ORD_ID|76841	gi|326923159|ref|XP_003207808.1| PREDICTED: plakophilin-4-like [Meleagris gallopavo]	76841	1192	1	236.113	601	1.63728e-62	23	433	1006	1143	-1	0	133	135	1	138
Query_10281	SRR036708_contig_10281_AvgCov_2.67	433	gnl|BL_ORD_ID|192065	gi|53132006|emb|CAG31864.1| hypothetical protein RCJMB04_12j12 [Gallus gallus]	192065	1193	1	234.572	597	4.76377e-62	23	433	1007	1144	-1	0	132	134	1	138
Query_10281	SRR036708_contig_10281_AvgCov_2.67	433	gnl|BL_ORD_ID|113236	gi|57529703|ref|NP_001006529.1| plakophilin-4 [Gallus gallus]	113236	1193	1	234.572	597	4.76377e-62	23	433	1007	1144	-1	0	132	134	1	138
Query_10281	SRR036708_contig_10281_AvgCov_2.67	433	gnl|BL_ORD_ID|40681	gi|224045808|ref|XP_002189214.1| PREDICTED: catenin (cadherin-associated protein), delta 2 (neural plakophilin-related arm-repeat protein) [Taeniopygia guttata]	40681	1187	1	51.6026	122	5.71937e-07	23	433	994	1133	-1	0	33	73	9	143
Query_10281	SRR036708_contig_10281_AvgCov_2.67	433	gnl|BL_ORD_ID|79775	gi|326917170|ref|XP_003204874.1| PREDICTED: catenin delta-2-like, partial [Meleagris gallopavo]	79775	1074	1	51.2174	121	7.46973e-07	23	433	881	1020	-1	0	33	73	9	143
Query_10282	SRR036708_contig_10282_AvgCov_2.37	518	gnl|BL_ORD_ID|113311	gi|45384236|ref|NP_990388.1| rab GTPase-binding effector protein 1 [Gallus gallus]	113311	860	1	224.942	572	1.57668e-61	97	441	443	557	1	0	113	114	0	115
Query_10282	SRR036708_contig_10282_AvgCov_2.37	518	gnl|BL_ORD_ID|186195	gi|2329853|dbj|BAA21785.1| rabaptin-5 [Gallus gallus]	186195	860	1	224.942	572	1.57668e-61	97	441	443	557	1	0	113	114	0	115
Query_10282	SRR036708_contig_10282_AvgCov_2.37	518	gnl|BL_ORD_ID|72917	gi|326931222|ref|XP_003211732.1| PREDICTED: rab GTPase-binding effector protein 1-like [Meleagris gallopavo]	72917	854	1	224.942	572	1.57676e-61	97	441	459	573	1	0	113	114	0	115
Query_10282	SRR036708_contig_10282_AvgCov_2.37	518	gnl|BL_ORD_ID|196150	gi|2696219|dbj|BAA23805.1| neurocrescin [Gallus gallus]	196150	782	1	224.942	572	1.57777e-61	97	441	365	479	1	0	113	114	0	115
Query_10282	SRR036708_contig_10282_AvgCov_2.37	518	gnl|BL_ORD_ID|35710	gi|224076132|ref|XP_002192841.1| PREDICTED: rabaptin, RAB GTPase binding effector protein 1 [Taeniopygia guttata]	35710	857	1	223.402	568	4.55647e-61	97	441	440	554	1	0	112	114	0	115
Query_10284	SRR036708_contig_10284_AvgCov_5.14	1481	gnl|BL_ORD_ID|191430	gi|60099201|emb|CAH65431.1| hypothetical protein RCJMB04_34f9 [Gallus gallus]	191430	441	1	353.599	906	5.36255e-97	19	711	211	441	1	0	215	219	0	231
Query_10284	SRR036708_contig_10284_AvgCov_5.14	1481	gnl|BL_ORD_ID|113191	gi|60302830|ref|NP_001012612.1| Golgi reassembly-stacking protein 2 [Gallus gallus]	113191	441	1	353.599	906	5.36255e-97	19	711	211	441	1	0	215	219	0	231
Query_10284	SRR036708_contig_10284_AvgCov_5.14	1481	gnl|BL_ORD_ID|77038	gi|326922756|ref|XP_003207611.1| PREDICTED: Golgi reassembly-stacking protein 2-like [Meleagris gallopavo]	77038	468	1	338.576	867	1.78517e-92	19	711	238	468	1	0	212	217	2	232
Query_10284	SRR036708_contig_10284_AvgCov_5.14	1481	gnl|BL_ORD_ID|38156	gi|224055046|ref|XP_002198590.1| PREDICTED: golgi reassembly stacking protein 2 [Taeniopygia guttata]	38156	441	1	312.383	799	1.37003e-84	19	711	211	441	1	0	192	210	0	231
Query_10285	SRR036708_contig_10285_AvgCov_2.00	359	gnl|BL_ORD_ID|29993	gi|224042519|ref|XP_002190388.1| PREDICTED: similar to immunoglobulin superfamily, member 5 [Taeniopygia guttata]	29993	412	1	151.754	382	3.31317e-37	82	357	140	231	1	0	72	81	0	92
Query_10285	SRR036708_contig_10285_AvgCov_2.00	359	gnl|BL_ORD_ID|16969	gi|363728743|ref|XP_416733.3| PREDICTED: immunoglobulin superfamily member 5 [Gallus gallus]	16969	132	1	57.7658	138	6.51119e-09	22	180	74	126	1	0	42	46	0	53
Query_10286	SRR036708_contig_10286_AvgCov_1.27	365	gnl|BL_ORD_ID|78024	gi|326920737|ref|XP_003206625.1| PREDICTED: proteasome subunit alpha type-6-like [Meleagris gallopavo]	78024	246	1	49.2914	116	2.29353e-06	1	69	224	246	1	0	23	23	0	23
Query_10286	SRR036708_contig_10286_AvgCov_1.27	365	gnl|BL_ORD_ID|21285	gi|50748430|ref|XP_421242.1| PREDICTED: proteasome subunit alpha type-6 [Gallus gallus]	21285	246	1	49.2914	116	2.29353e-06	1	69	224	246	1	0	23	23	0	23
Query_10286	SRR036708_contig_10286_AvgCov_1.27	365	gnl|BL_ORD_ID|43836	gi|350535503|ref|NP_001232198.1| putative proteasome subunit alpha type 6 [Taeniopygia guttata]	43836	246	1	45.8246	107	2.53579e-05	1	69	224	246	1	0	21	22	0	23
Query_10286	SRR036708_contig_10286_AvgCov_1.27	365	gnl|BL_ORD_ID|185166	gi|197127193|gb|ACH43691.1| putative proteasome subunit alpha type 6 [Taeniopygia guttata]	185166	246	1	45.8246	107	2.53579e-05	1	69	224	246	1	0	21	22	0	23
Query_10287	SRR036708_contig_10287_AvgCov_1.93	1156	gnl|BL_ORD_ID|80636	gi|326915415|ref|XP_003204013.1| PREDICTED: interferon-induced, double-stranded RNA-activated protein kinase-like [Meleagris gallopavo]	80636	545	1	213.772	543	4.87985e-55	2	358	402	520	2	0	106	110	0	119
Query_10287	SRR036708_contig_10287_AvgCov_1.93	1156	gnl|BL_ORD_ID|85143	gi|45383189|ref|NP_989818.1| interferon-induced, double-stranded RNA-activated protein kinase [Gallus gallus]	85143	550	1	210.305	534	5.39531e-54	2	358	412	530	2	0	103	110	0	119
Query_10287	SRR036708_contig_10287_AvgCov_1.93	1156	gnl|BL_ORD_ID|194896	gi|38194196|dbj|BAD01484.1| double-stranded RNA-activated protein kinase [Gallus gallus]	194896	550	1	210.305	534	5.39531e-54	2	358	412	530	2	0	103	110	0	119
Query_10287	SRR036708_contig_10287_AvgCov_1.93	1156	gnl|BL_ORD_ID|25719	gi|224047671|ref|XP_002191239.1| PREDICTED: eukaryotic translation initiation factor 2-alpha kinase 2 [Taeniopygia guttata]	25719	561	1	171.014	432	3.62738e-42	2	358	425	541	2	0	86	98	2	119
Query_10287	SRR036708_contig_10287_AvgCov_1.93	1156	gnl|BL_ORD_ID|25614	gi|224050287|ref|XP_002187330.1| PREDICTED: similar to Eukaryotic translation initiation factor 2-alpha kinase 3 [Taeniopygia guttata]	25614	1038	1	93.2041	230	9.61238e-19	2	346	866	995	2	0	53	76	15	130
Query_1029	SRR036708_contig_1029_AvgCov_20.85	811	gnl|BL_ORD_ID|15566	gi|363732255|ref|XP_419915.3| PREDICTED: transmembrane protein 14A [Gallus gallus]	15566	101	1	156.377	394	5.57072e-38	11	262	3	87	2	0	77	84	1	85
Query_1029	SRR036708_contig_1029_AvgCov_20.85	811	gnl|BL_ORD_ID|80164	gi|326916379|ref|XP_003204485.1| PREDICTED: transmembrane protein 14A-like [Meleagris gallopavo]	80164	101	1	152.91	385	6.15916e-37	11	262	3	87	2	0	74	83	1	85
Query_1029	SRR036708_contig_1029_AvgCov_20.85	811	gnl|BL_ORD_ID|115066	gi|290874552|gb|ADD65349.1| transmembrane protein 14A-like protein [Meleagris gallopavo]	115066	103	1	152.91	385	6.15916e-37	11	262	5	89	2	0	74	83	1	85
Query_1029	SRR036708_contig_1029_AvgCov_20.85	811	gnl|BL_ORD_ID|43712	gi|350536467|ref|NP_001232715.1| putative transmembrane protein 14C [Taeniopygia guttata]	43712	107	1	93.9745	232	3.39535e-19	11	259	3	86	2	0	45	63	1	84
Query_1029	SRR036708_contig_1029_AvgCov_20.85	811	gnl|BL_ORD_ID|185247	gi|197127112|gb|ACH43610.1| putative transmembrane protein 14C [Taeniopygia guttata]	185247	107	1	93.9745	232	3.39535e-19	11	259	3	86	2	0	45	63	1	84
Query_10291	SRR036708_contig_10291_AvgCov_2.21	676	gnl|BL_ORD_ID|21400	gi|50745555|ref|XP_420155.1| PREDICTED: PCTP-like protein-like [Gallus gallus]	21400	262	1	218.394	555	9.28276e-85	221	547	132	240	-1	0	103	106	0	109
Query_10291	SRR036708_contig_10291_AvgCov_2.21	676	gnl|BL_ORD_ID|76311	gi|326924240|ref|XP_003208338.1| PREDICTED: PCTP-like protein-like [Meleagris gallopavo]	76311	306	1	218.394	555	1.00162e-83	221	547	176	284	-1	0	102	106	0	109
Query_10291	SRR036708_contig_10291_AvgCov_2.21	676	gnl|BL_ORD_ID|36555	gi|224068626|ref|XP_002188084.1| PREDICTED: hypothetical protein, partial [Taeniopygia guttata]	36555	211	1	134.42	337	1.83145e-43	221	547	84	192	-1	0	57	84	0	109
Query_10291	SRR036708_contig_10291_AvgCov_2.21	676	gnl|BL_ORD_ID|18544	gi|118097207|ref|XP_425187.2| PREDICTED: StAR-related lipid transfer (START) domain containing 10 [Gallus gallus]	18544	260	1	147.132	370	2.51502e-35	221	592	120	241	-1	0	66	94	2	124
Query_10291	SRR036708_contig_10291_AvgCov_2.21	676	gnl|BL_ORD_ID|74621	gi|326927698|ref|XP_003210028.1| PREDICTED: PCTP-like protein-like [Meleagris gallopavo]	74621	260	1	147.132	370	2.51502e-35	221	592	120	241	-1	0	66	94	2	124
Query_10295	SRR036708_contig_10295_AvgCov_2.90	663	gnl|BL_ORD_ID|77440	gi|326921935|ref|XP_003207209.1| PREDICTED: serine/threonine-protein phosphatase 6 regulatory ankyrin repeat subunit A-like [Meleagris gallopavo]	77440	1086	1	193.741	491	2.24547e-49	3	284	993	1086	3	0	92	94	0	94
Query_10295	SRR036708_contig_10295_AvgCov_2.90	663	gnl|BL_ORD_ID|16396	gi|363730172|ref|XP_418739.3| PREDICTED: serine/threonine-protein phosphatase 6 regulatory ankyrin repeat subunit A [Gallus gallus]	16396	1086	1	192.2	487	6.53331e-49	3	284	993	1086	3	0	91	94	0	94
Query_10295	SRR036708_contig_10295_AvgCov_2.90	663	gnl|BL_ORD_ID|40825	gi|224045341|ref|XP_002193917.1| PREDICTED: similar to KIAA0379 protein [Taeniopygia guttata]	40825	1166	1	191.045	484	1.45547e-48	3	284	1073	1166	3	0	91	93	0	94
Query_10295	SRR036708_contig_10295_AvgCov_2.90	663	gnl|BL_ORD_ID|70829	gi|326935525|ref|XP_003213820.1| PREDICTED: serine/threonine-protein phosphatase 6 regulatory ankyrin repeat subunit C-like [Meleagris gallopavo]	70829	1109	1	65.0846	157	1.20454e-10	3	173	1030	1086	3	0	31	39	0	57
Query_10295	SRR036708_contig_10295_AvgCov_2.90	663	gnl|BL_ORD_ID|197000	gi|61098420|ref|NP_001012957.1| serine/threonine-protein phosphatase 6 regulatory ankyrin repeat subunit C [Gallus gallus]	197000	1073	1	63.929	154	2.68343e-10	3	173	994	1050	3	0	30	39	0	57
Query_10296	SRR036708_contig_10296_AvgCov_3.45	1196	gnl|BL_ORD_ID|81189	gi|326914292|ref|XP_003203460.1| PREDICTED: replication factor C subunit 3-like [Meleagris gallopavo]	81189	344	1	399.823	1026	4.9832e-111	602	1195	147	344	-2	0	196	198	0	198
Query_10296	SRR036708_contig_10296_AvgCov_3.45	1196	gnl|BL_ORD_ID|25888	gi|224043287|ref|XP_002195786.1| PREDICTED: replication factor C (activator 1) 3, 38kDa [Taeniopygia guttata]	25888	356	1	392.889	1008	6.09155e-109	602	1195	159	356	-2	0	189	196	0	198
Query_10296	SRR036708_contig_10296_AvgCov_3.45	1196	gnl|BL_ORD_ID|193650	gi|53133448|emb|CAG32053.1| hypothetical protein RCJMB04_16m20 [Gallus gallus]	193650	356	1	389.037	998	8.79618e-108	602	1195	159	356	-2	0	191	195	0	198
Query_10296	SRR036708_contig_10296_AvgCov_3.45	1196	gnl|BL_ORD_ID|113243	gi|57529302|ref|NP_001006276.1| replication factor C subunit 3 [Gallus gallus]	113243	356	1	389.037	998	8.79618e-108	602	1195	159	356	-2	0	191	195	0	198
Query_10297	SRR036708_contig_10297_AvgCov_2.35	305	gnl|BL_ORD_ID|155674	gi|18448956|gb|AAL69975.1|AF465207_1 inversin [Gallus gallus]	155674	1113	1	209.149	531	1.71425e-54	2	304	50	150	-2	0	101	101	0	101
Query_10297	SRR036708_contig_10297_AvgCov_2.35	305	gnl|BL_ORD_ID|85152	gi|45383073|ref|NP_989882.1| inversin [Gallus gallus]	85152	1113	1	209.149	531	1.71425e-54	2	304	50	150	-2	0	101	101	0	101
Query_10297	SRR036708_contig_10297_AvgCov_2.35	305	gnl|BL_ORD_ID|79706	gi|326917311|ref|XP_003204943.1| PREDICTED: inversin-like, partial [Meleagris gallopavo]	79706	1070	1	209.149	531	1.71425e-54	2	304	7	107	-2	0	101	101	0	101
Query_10297	SRR036708_contig_10297_AvgCov_2.35	305	gnl|BL_ORD_ID|31447	gi|68565527|sp|Q8UVC3.2|INVS_CHICK RecName: Full=Inversin	31447	1106	1	209.149	531	1.71425e-54	2	304	43	143	-2	0	101	101	0	101
Query_10297	SRR036708_contig_10297_AvgCov_2.35	305	gnl|BL_ORD_ID|40639	gi|224045953|ref|XP_002190368.1| PREDICTED: inversin [Taeniopygia guttata]	40639	1107	1	205.297	521	2.47537e-53	2	304	43	143	-2	0	99	100	0	101
Query_10301	SRR036708_contig_10301_AvgCov_4.44	922	gnl|BL_ORD_ID|25964	gi|56119078|ref|NP_001007827.1| abhydrolase domain-containing protein FAM108C1 [Gallus gallus]	25964	310	1	157.532	397	3.03633e-38	698	922	236	310	-1	0	75	75	0	75
Query_10301	SRR036708_contig_10301_AvgCov_4.44	922	gnl|BL_ORD_ID|25382	gi|224062635|ref|XP_002199376.1| PREDICTED: hypothetical protein [Taeniopygia guttata]	25382	310	1	157.532	397	3.03633e-38	698	922	236	310	-1	0	75	75	0	75
Query_10301	SRR036708_contig_10301_AvgCov_4.44	922	gnl|BL_ORD_ID|75086	gi|326926756|ref|XP_003209563.1| PREDICTED: abhydrolase domain-containing protein FAM108C1-like [Meleagris gallopavo]	75086	310	1	157.532	397	3.03633e-38	698	922	236	310	-1	0	75	75	0	75
Query_10301	SRR036708_contig_10301_AvgCov_4.44	922	gnl|BL_ORD_ID|45582	gi|82233812|sp|Q5ZJX1.1|F108C_CHICK RecName: Full=Abhydrolase domain-containing protein FAM108C1	45582	310	1	157.532	397	3.03633e-38	698	922	236	310	-1	0	75	75	0	75
Query_10301	SRR036708_contig_10301_AvgCov_4.44	922	gnl|BL_ORD_ID|181212	gi|53133212|emb|CAG31972.1| hypothetical protein RCJMB04_14o5 [Gallus gallus]	181212	310	1	157.532	397	3.03633e-38	698	922	236	310	-1	0	75	75	0	75
Query_10302	SRR036708_contig_10302_AvgCov_1.48	830	gnl|BL_ORD_ID|13621	gi|363737028|ref|XP_422601.3| PREDICTED: zinc finger and BTB domain-containing protein 38 [Gallus gallus]	13621	1193	1	255.373	651	2.17965e-88	2	427	770	911	2	0	128	131	0	142
Query_10302	SRR036708_contig_10302_AvgCov_1.48	830	gnl|BL_ORD_ID|37537	gi|224060066|ref|XP_002195287.1| PREDICTED: zinc finger and BTB domain containing 38 [Taeniopygia guttata]	37537	1189	1	231.876	590	3.71908e-79	2	427	766	907	2	0	116	122	0	142
Query_10302	SRR036708_contig_10302_AvgCov_1.48	830	gnl|BL_ORD_ID|72407	gi|326932269|ref|XP_003212242.1| PREDICTED: zinc finger and BTB domain-containing protein 48-like [Meleagris gallopavo]	72407	803	1	65.4698	158	1.34083e-10	526	828	517	615	1	0	35	46	2	101
Query_10302	SRR036708_contig_10302_AvgCov_1.48	830	gnl|BL_ORD_ID|189711	gi|101914691|emb|CAJ44109.1| GLI-Kruppel family member HKR3 [Gallus gallus]	189711	616	1	64.6994	156	2.28711e-10	526	828	330	428	1	0	35	45	2	101
Query_10302	SRR036708_contig_10302_AvgCov_1.48	830	gnl|BL_ORD_ID|112883	gi|113206078|ref|NP_001038107.1| zinc finger and BTB domain-containing protein 48 [Gallus gallus]	112883	616	1	64.6994	156	2.28711e-10	526	828	330	428	1	0	35	45	2	101
Query_10306	SRR036708_contig_10306_AvgCov_1.97	861	gnl|BL_ORD_ID|80157	gi|326916394|ref|XP_003204492.1| PREDICTED: dystonin-like [Meleagris gallopavo]	80157	7681	1	382.489	981	5.19094e-106	3	860	4596	4880	3	0	232	241	31	301
Query_10306	SRR036708_contig_10306_AvgCov_1.97	861	gnl|BL_ORD_ID|15622	gi|363732035|ref|XP_419901.3| PREDICTED: dystonin [Gallus gallus]	15622	7811	1	381.333	978	1.15642e-105	3	860	4731	5015	3	0	231	240	31	301
Query_10306	SRR036708_contig_10306_AvgCov_1.97	861	gnl|BL_ORD_ID|39708	gi|224048601|ref|XP_002194807.1| PREDICTED: dystonin isoform 2 [Taeniopygia guttata]	39708	5182	1	359.377	921	4.70591e-99	3	860	2088	2372	3	0	219	232	31	301
Query_10306	SRR036708_contig_10306_AvgCov_1.97	861	gnl|BL_ORD_ID|39709	gi|224048599|ref|XP_002194764.1| PREDICTED: dystonin isoform 1 [Taeniopygia guttata]	39709	5508	1	359.377	921	4.70591e-99	3	860	2414	2698	3	0	219	232	31	301
Query_10306	SRR036708_contig_10306_AvgCov_1.97	861	gnl|BL_ORD_ID|30188	gi|356460911|ref|NP_001239050.1| microtubule-actin cross-linking factor 1 [Gallus gallus]	30188	5413	1	187.963	476	1.87647e-47	3	860	2365	2651	3	0	115	183	5	289
Query_10309	SRR036708_contig_10309_AvgCov_1.74	420	gnl|BL_ORD_ID|12062	gi|363740826|ref|XP_003642394.1| PREDICTED: probable helicase with zinc finger domain-like [Gallus gallus]	12062	1941	1	216.853	551	2.74547e-61	3	344	104	216	-2	0	107	109	1	114
Query_10309	SRR036708_contig_10309_AvgCov_1.74	420	gnl|BL_ORD_ID|18233	gi|118099746|ref|XP_415679.2| PREDICTED: probable helicase with zinc finger domain [Gallus gallus]	18233	1941	1	216.853	551	2.74547e-61	3	344	104	216	-2	0	107	109	1	114
Query_10309	SRR036708_contig_10309_AvgCov_1.74	420	gnl|BL_ORD_ID|25198	gi|224074533|ref|XP_002198013.1| PREDICTED: similar to Helicase with zinc finger [Taeniopygia guttata]	25198	1941	1	212.231	539	3.89667e-60	3	344	104	216	-2	0	105	107	1	114
Query_10309	SRR036708_contig_10309_AvgCov_1.74	420	gnl|BL_ORD_ID|18076	gi|118100744|ref|XP_417438.2| PREDICTED: peroxisomal proliferator-activated receptor A-interacting complex 285 kDa protein [Gallus gallus]	18076	2818	1	46.2098	108	2.20531e-05	12	194	302	356	-2	0	24	32	6	61
Query_10310	SRR036708_contig_10310_AvgCov_3.13	369	gnl|BL_ORD_ID|10576	gi|363744318|ref|XP_424992.3| PREDICTED: myosin-IIIa [Gallus gallus]	10576	1059	1	60.8474	146	7.58034e-10	2	100	1027	1059	2	0	29	32	0	33
Query_10311	SRR036708_contig_10311_AvgCov_1.69	582	gnl|BL_ORD_ID|16922	gi|363728862|ref|XP_416727.3| PREDICTED: E3 ubiquitin-protein ligase TTC3 [Gallus gallus]	16922	1532	1	352.058	902	2.38015e-98	3	554	334	517	3	0	166	178	0	184
Query_10311	SRR036708_contig_10311_AvgCov_1.69	582	gnl|BL_ORD_ID|81667	gi|326913310|ref|XP_003202982.1| PREDICTED: e3 ubiquitin-protein ligase TTC3-like [Meleagris gallopavo]	81667	791	1	306.22	783	2.8979e-84	72	554	135	295	3	0	143	152	0	161
Query_10311	SRR036708_contig_10311_AvgCov_1.69	582	gnl|BL_ORD_ID|41806	gi|224042491|ref|XP_002189310.1| PREDICTED: similar to Tetratricopeptide repeat protein 3 [Taeniopygia guttata]	41806	1713	1	276.944	707	2.88046e-75	3	554	381	565	3	0	129	156	1	185
Query_10314	SRR036708_contig_10314_AvgCov_2.92	261	gnl|BL_ORD_ID|193318	gi|53135634|emb|CAG32443.1| hypothetical protein RCJMB04_25j21 [Gallus gallus]	193318	479	1	122.479	306	2.10647e-30	25	243	278	349	-1	0	62	64	1	73
Query_10314	SRR036708_contig_10314_AvgCov_2.92	261	gnl|BL_ORD_ID|27408	gi|71896584|ref|NP_001026328.1| phosphatidylinositol 4-kinase type 2-beta [Gallus gallus]	27408	479	1	122.479	306	2.10647e-30	25	243	278	349	-1	0	62	64	1	73
Query_10314	SRR036708_contig_10314_AvgCov_2.92	261	gnl|BL_ORD_ID|196848	gi|82081183|sp|Q5ZIK0.1|P4K2B_CHICK RecName: Full=Phosphatidylinositol 4-kinase type 2-beta; AltName: Full=Phosphatidylinositol 4-kinase type II-beta	196848	479	1	122.479	306	2.10647e-30	25	243	278	349	-1	0	62	64	1	73
Query_10314	SRR036708_contig_10314_AvgCov_2.92	261	gnl|BL_ORD_ID|78713	gi|326919334|ref|XP_003205936.1| PREDICTED: phosphatidylinositol 4-kinase type 2-beta-like [Meleagris gallopavo]	78713	435	1	120.553	301	7.8907e-30	25	243	234	305	-1	0	61	63	1	73
Query_10314	SRR036708_contig_10314_AvgCov_2.92	261	gnl|BL_ORD_ID|39202	gi|224050045|ref|XP_002191179.1| PREDICTED: phosphatidylinositol 4-kinase type 2 beta [Taeniopygia guttata]	39202	560	1	113.62	283	9.06722e-28	25	243	360	430	-1	0	59	62	2	73
Query_10319	SRR036708_contig_10319_AvgCov_2.00	238	gnl|BL_ORD_ID|13230	gi|363737979|ref|XP_003641934.1| PREDICTED: copine-2 [Gallus gallus]	13230	544	1	130.183	326	1.50275e-31	3	200	11	75	-3	0	62	64	1	66
Query_10319	SRR036708_contig_10319_AvgCov_2.00	238	gnl|BL_ORD_ID|192045	gi|53133610|emb|CAG32134.1| hypothetical protein RCJMB04_18i2 [Gallus gallus]	192045	377	1	130.183	326	1.50971e-31	3	200	11	75	-3	0	62	64	1	66
Query_10319	SRR036708_contig_10319_AvgCov_2.00	238	gnl|BL_ORD_ID|74913	gi|326927107|ref|XP_003209736.1| PREDICTED: copine-2-like [Meleagris gallopavo]	74913	544	1	129.413	324	2.54787e-31	3	200	11	75	-3	0	60	64	1	66
Query_10319	SRR036708_contig_10319_AvgCov_2.00	238	gnl|BL_ORD_ID|37103	gi|224063852|ref|XP_002195696.1| PREDICTED: nucleotide-binding oligomerization domains 27 [Taeniopygia guttata]	37103	542	1	104.375	259	6.10076e-23	3	203	9	73	-3	0	52	57	2	67
Query_10319	SRR036708_contig_10319_AvgCov_2.00	238	gnl|BL_ORD_ID|79441	gi|326917851|ref|XP_003205208.1| PREDICTED: copine-3-like isoform 1 [Meleagris gallopavo]	79441	533	1	74.3294	181	6.76085e-14	3	176	5	63	-3	0	37	42	1	59
Query_1032	SRR036708_contig_1032_AvgCov_11.11	1381	gnl|BL_ORD_ID|21430	gi|50744896|ref|XP_419926.1| PREDICTED: SH3 domain-containing YSC84-like protein 1 [Gallus gallus]	21430	334	1	595.504	1534	7.46155e-170	358	1359	1	334	-2	0	329	331	0	334
Query_1032	SRR036708_contig_1032_AvgCov_11.11	1381	gnl|BL_ORD_ID|80136	gi|326916436|ref|XP_003204513.1| PREDICTED: SH3 domain-containing YSC84-like protein 1-like [Meleagris gallopavo]	80136	337	1	593.578	1529	2.83539e-169	358	1362	3	337	-2	0	327	332	0	335
Query_1032	SRR036708_contig_1032_AvgCov_11.11	1381	gnl|BL_ORD_ID|39687	gi|224048662|ref|XP_002194858.1| PREDICTED: SH3 domain containing, Ysc84-like 1 (S. cerevisiae) [Taeniopygia guttata]	39687	454	1	553.132	1424	4.24677e-157	358	1359	114	454	-2	0	312	326	7	341
Query_1032	SRR036708_contig_1032_AvgCov_11.11	1381	gnl|BL_ORD_ID|20259	gi|118083807|ref|XP_416715.2| PREDICTED: intersectin-1 [Gallus gallus]	20259	1716	1	66.6254	161	1.20581e-10	361	549	995	1054	-2	0	29	42	3	63
Query_1032	SRR036708_contig_1032_AvgCov_11.11	1381	gnl|BL_ORD_ID|80051	gi|326916608|ref|XP_003204598.1| PREDICTED: intersectin-2-like [Meleagris gallopavo]	80051	1710	1	64.3142	155	5.98436e-10	373	660	970	1048	-2	0	37	48	17	96
Query_10321	SRR036708_contig_10321_AvgCov_6.01	766	gnl|BL_ORD_ID|79311	gi|326918118|ref|XP_003205338.1| PREDICTED: protein EFR3 homolog A-like [Meleagris gallopavo]	79311	795	1	488.419	1256	5.68386e-138	2	766	385	639	-1	0	251	251	0	255
Query_10321	SRR036708_contig_10321_AvgCov_6.01	766	gnl|BL_ORD_ID|19845	gi|118087348|ref|XP_418436.2| PREDICTED: protein EFR3 homolog A [Gallus gallus]	19845	820	1	486.493	1251	2.15986e-137	2	766	386	640	-1	0	250	251	0	255
Query_10321	SRR036708_contig_10321_AvgCov_6.01	766	gnl|BL_ORD_ID|178878	gi|224046736|ref|XP_002187836.1| PREDICTED: EFR3 homolog A (S. cerevisiae) [Taeniopygia guttata]	178878	846	1	469.544	1207	2.73223e-132	2	766	412	666	-1	0	240	247	0	255
Query_10321	SRR036708_contig_10321_AvgCov_6.01	766	gnl|BL_ORD_ID|15488	gi|363732438|ref|XP_420019.3| PREDICTED: protein EFR3 homolog B-like [Gallus gallus]	15488	846	1	286.574	732	3.28031e-77	2	766	411	664	-1	0	147	187	1	255
Query_10321	SRR036708_contig_10321_AvgCov_6.01	766	gnl|BL_ORD_ID|80010	gi|326916692|ref|XP_003204639.1| PREDICTED: protein EFR3 homolog B-like [Meleagris gallopavo]	80010	801	1	285.804	730	5.59537e-77	2	766	366	619	-1	0	146	187	1	255
Query_10329	SRR036708_contig_10329_AvgCov_3.91	245	gnl|BL_ORD_ID|19792	gi|118087855|ref|XP_419398.2| PREDICTED: axin interactor, dorsalization-associated protein [Gallus gallus]	19792	306	1	166.777	421	9.88624e-42	3	245	144	224	3	0	80	81	0	81
Query_10329	SRR036708_contig_10329_AvgCov_3.91	245	gnl|BL_ORD_ID|80765	gi|326915152|ref|XP_003203884.1| PREDICTED: axin interactor, dorsalization-associated protein-like [Meleagris gallopavo]	80765	301	1	166.777	421	9.88624e-42	3	245	139	219	3	0	80	81	0	81
Query_10329	SRR036708_contig_10329_AvgCov_3.91	245	gnl|BL_ORD_ID|40248	gi|224047086|ref|XP_002189919.1| PREDICTED: chromosome 1 open reading frame 80 [Taeniopygia guttata]	40248	331	1	164.851	416	3.75677e-41	3	245	169	249	3	0	79	81	0	81
Query_1033	SRR036708_contig_1033_AvgCov_3.36	1598	gnl|BL_ORD_ID|10618	gi|363744217|ref|XP_001234587.2| PREDICTED: cyclin-dependent kinase 7 [Gallus gallus]	10618	343	1	217.624	553	5.06397e-56	1257	1595	224	336	-1	0	101	104	0	113
Query_1033	SRR036708_contig_1033_AvgCov_3.36	1598	gnl|BL_ORD_ID|3320	gi|224152266|ref|XP_002199171.1| PREDICTED: similar to cyclin-dependent kinase 7 [Taeniopygia guttata]	3320	354	1	201.06	510	4.90485e-51	1260	1595	224	335	-1	0	93	99	0	112
Query_1033	SRR036708_contig_1033_AvgCov_3.36	1598	gnl|BL_ORD_ID|71131	gi|326934895|ref|XP_003213518.1| PREDICTED: cyclin-dependent kinase 7-like, partial [Meleagris gallopavo]	71131	256	1	96.2857	238	1.70149e-19	1407	1556	207	256	-1	0	43	46	0	50
Query_1033	SRR036708_contig_1033_AvgCov_3.36	1598	gnl|BL_ORD_ID|181329	gi|209417930|ref|NP_001129258.1| cyclin-dependent kinase 5 [Gallus gallus]	181329	292	1	62.003	149	3.55605e-09	1380	1595	216	288	-1	0	32	42	1	73
Query_1033	SRR036708_contig_1033_AvgCov_3.36	1598	gnl|BL_ORD_ID|181345	gi|207853191|gb|ACI25382.1| cyclin-dependent kinase 5 [Gallus gallus]	181345	292	1	62.003	149	3.55605e-09	1380	1595	216	288	-1	0	32	42	1	73
Query_10330	SRR036708_contig_10330_AvgCov_3.90	804	gnl|BL_ORD_ID|16296	gi|363730417|ref|XP_418957.3| PREDICTED: desmoplakin isoform 2 [Gallus gallus]	16296	2861	1	478.789	1231	3.98325e-136	2	757	808	1059	2	0	249	252	0	252
Query_10330	SRR036708_contig_10330_AvgCov_3.90	804	gnl|BL_ORD_ID|16295	gi|363730419|ref|XP_001231411.2| PREDICTED: desmoplakin isoform 1 [Gallus gallus]	16295	2263	1	478.789	1231	3.98621e-136	2	757	808	1059	2	0	249	252	0	252
Query_10330	SRR036708_contig_10330_AvgCov_3.90	804	gnl|BL_ORD_ID|186894	gi|157391347|emb|CAP07503.1| unnamed protein product [Gallus gallus]	186894	2233	1	478.789	1231	3.98638e-136	2	757	808	1059	2	0	249	252	0	252
Query_10330	SRR036708_contig_10330_AvgCov_3.90	804	gnl|BL_ORD_ID|186775	gi|158065978|emb|CAP11471.1| unnamed protein product [Gallus gallus]	186775	2233	1	478.789	1231	3.98638e-136	2	757	808	1059	2	0	249	252	0	252
Query_10330	SRR036708_contig_10330_AvgCov_3.90	804	gnl|BL_ORD_ID|181019	gi|211637693|emb|CAR97085.1| unnamed protein product [Gallus gallus]	181019	2233	1	478.789	1231	3.98638e-136	2	757	808	1059	2	0	249	252	0	252
Query_10331	SRR036708_contig_10331_AvgCov_2.49	301	gnl|BL_ORD_ID|17265	gi|363728002|ref|XP_001235364.2| PREDICTED: mRNA-decapping enzyme 1B [Gallus gallus]	17265	606	1	169.088	427	1.97473e-42	25	300	455	546	-2	0	85	86	0	92
Query_10331	SRR036708_contig_10331_AvgCov_2.49	301	gnl|BL_ORD_ID|82139	gi|326912339|ref|XP_003202510.1| PREDICTED: mRNA-decapping enzyme 1B-like, partial [Meleagris gallopavo]	82139	388	1	168.703	426	2.57908e-42	25	300	237	328	-2	0	85	86	0	92
Query_10332	SRR036708_contig_10332_AvgCov_3.94	406	gnl|BL_ORD_ID|80594	gi|326915500|ref|XP_003204055.1| PREDICTED: integral membrane protein GPR137B-like [Meleagris gallopavo]	80594	385	1	280.796	717	4.81302e-76	17	406	256	385	-1	0	129	130	0	130
Query_10332	SRR036708_contig_10332_AvgCov_3.94	406	gnl|BL_ORD_ID|178826	gi|224047866|ref|XP_002195203.1| PREDICTED: transmembrane 7 superfamily member 1 (upregulated in kidney) isoform 1 [Taeniopygia guttata]	178826	385	1	276.174	705	1.18549e-74	17	406	256	385	-1	0	126	128	0	130
Query_10332	SRR036708_contig_10332_AvgCov_3.94	406	gnl|BL_ORD_ID|194277	gi|53128562|emb|CAG31312.1| hypothetical protein RCJMB04_4p1 [Gallus gallus]	194277	335	1	261.922	668	2.31362e-70	17	391	211	335	-1	0	121	123	0	125
Query_10332	SRR036708_contig_10332_AvgCov_3.94	406	gnl|BL_ORD_ID|84800	gi|71894837|ref|NP_001026233.1| integral membrane protein GPR137B [Gallus gallus]	84800	335	1	261.922	668	2.31362e-70	17	391	211	335	-1	0	121	123	0	125
Query_10332	SRR036708_contig_10332_AvgCov_3.94	406	gnl|BL_ORD_ID|178827	gi|224047864|ref|XP_002195225.1| PREDICTED: transmembrane 7 superfamily member 1 (upregulated in kidney) isoform 2 [Taeniopygia guttata]	178827	335	1	255.373	651	2.16548e-68	17	391	211	335	-1	0	117	121	0	125
Query_1034	SRR036708_contig_1034_AvgCov_22.16	1221	gnl|BL_ORD_ID|1637	gi|71897199|ref|NP_001026570.1| protein ERGIC-53 precursor [Gallus gallus]	1637	503	1	711.835	1836	0	2	1186	109	503	2	0	382	387	0	395
Query_1034	SRR036708_contig_1034_AvgCov_22.16	1221	gnl|BL_ORD_ID|191514	gi|60099015|emb|CAH65338.1| hypothetical protein RCJMB04_19g16 [Gallus gallus]	191514	503	1	711.835	1836	0	2	1186	109	503	2	0	382	387	0	395
Query_1034	SRR036708_contig_1034_AvgCov_22.16	1221	gnl|BL_ORD_ID|39571	gi|224049011|ref|XP_002188765.1| PREDICTED: lectin, mannose-binding, 1 [Taeniopygia guttata]	39571	488	1	656.751	1693	0	2	1153	106	488	2	0	350	368	1	384
Query_1034	SRR036708_contig_1034_AvgCov_22.16	1221	gnl|BL_ORD_ID|71259	gi|326934630|ref|XP_003213390.1| PREDICTED: protein ERGIC-53-like, partial [Meleagris gallopavo]	71259	403	1	643.269	1658	0	2	1186	44	403	2	0	343	345	35	395
Query_1034	SRR036708_contig_1034_AvgCov_22.16	1221	gnl|BL_ORD_ID|74271	gi|326928421|ref|XP_003210378.1| PREDICTED: vesicular integral-membrane protein VIP36-like, partial [Meleagris gallopavo]	74271	240	1	101.293	251	3.7656e-21	17	457	15	160	2	0	57	90	5	149
Query_10344	SRR036708_contig_10344_AvgCov_2.18	507	gnl|BL_ORD_ID|37628	gi|224059422|ref|XP_002189988.1| PREDICTED: kelch-like 24 (Drosophila) [Taeniopygia guttata]	37628	600	1	190.66	483	1.14809e-48	214	507	235	337	-1	0	93	94	5	103
Query_10344	SRR036708_contig_10344_AvgCov_2.18	507	gnl|BL_ORD_ID|1650	gi|71896891|ref|NP_001026475.1| DRE1 protein [Gallus gallus]	1650	370	1	190.66	483	1.14809e-48	214	507	235	337	-1	0	93	94	5	103
Query_10344	SRR036708_contig_10344_AvgCov_2.18	507	gnl|BL_ORD_ID|191699	gi|60098619|emb|CAH65140.1| hypothetical protein RCJMB04_4b11 [Gallus gallus]	191699	370	1	190.66	483	1.14809e-48	214	507	235	337	-1	0	93	94	5	103
Query_10344	SRR036708_contig_10344_AvgCov_2.18	507	gnl|BL_ORD_ID|2432	gi|303304973|ref|NP_001026474.2| kelch-like 6 [Gallus gallus]	2432	610	1	93.9745	232	1.74915e-33	214	504	231	331	-1	0	48	65	4	101
Query_10344	SRR036708_contig_10344_AvgCov_2.18	507	gnl|BL_ORD_ID|37627	gi|224059424|ref|XP_002190050.1| PREDICTED: kelch-like 6 (Drosophila) [Taeniopygia guttata]	37627	610	1	90.1225	222	2.45316e-32	214	504	231	331	-1	0	47	64	4	101
Query_10345	SRR036708_contig_10345_AvgCov_1.96	245	gnl|BL_ORD_ID|197276	gi|3024541|sp|O42184.1|CLIP1_CHICK RecName: Full=CAP-Gly domain-containing linker protein 1; AltName: Full=Cytoplasmic linker protein 170; Short=CLIP-170; AltName: Full=Restin	197276	1433	1	68.9366	167	2.80553e-12	1	237	97	175	1	0	65	66	0	79
Query_10345	SRR036708_contig_10345_AvgCov_1.96	245	gnl|BL_ORD_ID|157999	gi|2905649|gb|AAC03547.1| cytoplasmic linker protein CLIP-170 [Gallus gallus]	157999	1099	1	68.9366	167	2.80553e-12	1	237	81	159	1	0	65	66	0	79
Query_10345	SRR036708_contig_10345_AvgCov_1.96	245	gnl|BL_ORD_ID|158272	gi|2338714|gb|AAC60344.1| restin [Gallus gallus]	158272	1433	1	68.9366	167	2.80553e-12	1	237	97	175	1	0	65	66	0	79
Query_10345	SRR036708_contig_10345_AvgCov_1.96	245	gnl|BL_ORD_ID|73662	gi|326929684|ref|XP_003210987.1| PREDICTED: CAP-Gly domain-containing linker protein 1-like [Meleagris gallopavo]	73662	1286	1	68.9366	167	2.80553e-12	1	237	97	175	1	0	64	66	0	79
Query_10345	SRR036708_contig_10345_AvgCov_1.96	245	gnl|BL_ORD_ID|27693	gi|45384404|ref|NP_990273.1| CAP-Gly domain-containing linker protein 1 [Gallus gallus]	27693	1433	1	68.9366	167	2.80553e-12	1	237	97	175	1	0	65	66	0	79
Query_10346	SRR036708_contig_10346_AvgCov_1.42	859	gnl|BL_ORD_ID|192892	gi|53127376|emb|CAG31071.1| hypothetical protein RCJMB04_2a19 [Gallus gallus]	192892	661	1	210.305	534	2.23132e-61	29	427	401	533	2	0	128	129	0	133
Query_10346	SRR036708_contig_10346_AvgCov_1.42	859	gnl|BL_ORD_ID|113211	gi|57530361|ref|NP_001006396.1| WD repeat-containing protein 43 [Gallus gallus]	113211	661	1	210.305	534	2.23132e-61	29	427	401	533	2	0	128	129	0	133
Query_10346	SRR036708_contig_10346_AvgCov_1.42	859	gnl|BL_ORD_ID|80880	gi|326914917|ref|XP_003203769.1| PREDICTED: WD repeat-containing protein 43-like [Meleagris gallopavo]	80880	601	1	209.534	532	1.26744e-60	29	427	341	473	2	0	128	129	0	133
Query_10346	SRR036708_contig_10346_AvgCov_1.42	859	gnl|BL_ORD_ID|40156	gi|224047348|ref|XP_002195873.1| PREDICTED: WD repeat domain 43 [Taeniopygia guttata]	40156	720	1	190.274	482	4.78375e-56	32	418	463	591	2	0	114	123	0	129
Query_10349	SRR036708_contig_10349_AvgCov_1.67	422	gnl|BL_ORD_ID|81163	gi|326914345|ref|XP_003203486.1| PREDICTED: LOW QUALITY PROTEIN: zinc finger MYM-type protein 2-like [Meleagris gallopavo]	81163	1374	1	135.961	341	2.10542e-32	176	421	1293	1374	-2	0	80	81	0	82
Query_10349	SRR036708_contig_10349_AvgCov_1.67	422	gnl|BL_ORD_ID|20127	gi|118085022|ref|XP_001233738.1| PREDICTED: zinc finger MYM-type protein 2 [Gallus gallus]	20127	1375	1	135.961	341	2.10542e-32	176	421	1294	1375	-2	0	80	81	0	82
Query_10349	SRR036708_contig_10349_AvgCov_1.67	422	gnl|BL_ORD_ID|15274	gi|363732977|ref|XP_420201.3| PREDICTED: zinc finger MYM-type protein 3 [Gallus gallus]	15274	1293	1	73.559	179	1.28325e-13	176	415	1212	1293	-2	0	39	62	2	82
Query_10349	SRR036708_contig_10349_AvgCov_1.67	422	gnl|BL_ORD_ID|33252	gi|224098666|ref|XP_002187810.1| PREDICTED: zinc finger, MYM-type 3 [Taeniopygia guttata]	33252	1348	1	73.1738	178	1.67598e-13	176	415	1267	1348	-2	0	41	60	2	82
Query_10349	SRR036708_contig_10349_AvgCov_1.67	422	gnl|BL_ORD_ID|78975	gi|326918799|ref|XP_003205674.1| PREDICTED: zinc finger MYM-type protein 3-like [Meleagris gallopavo]	78975	1431	1	72.0182	175	3.73369e-13	176	415	1350	1431	-2	0	38	61	2	82
Query_1035	SRR036708_contig_1035_AvgCov_22.90	1152	gnl|BL_ORD_ID|82347	gi|326911917|ref|XP_003202302.1| PREDICTED: 60S ribosomal protein L3-like [Meleagris gallopavo]	82347	403	1	696.427	1796	0	80	1150	47	403	-3	0	357	357	0	357
Query_1035	SRR036708_contig_1035_AvgCov_22.90	1152	gnl|BL_ORD_ID|113248	gi|57525400|ref|NP_001006241.1| 60S ribosomal protein L3 [Gallus gallus]	113248	403	1	694.886	1792	0	80	1150	47	403	-3	0	356	357	0	357
Query_1035	SRR036708_contig_1035_AvgCov_22.90	1152	gnl|BL_ORD_ID|24941	gi|224095133|ref|XP_002198398.1| PREDICTED: similar to ribosomal protein L3 [Taeniopygia guttata]	24941	403	1	688.723	1776	0	80	1150	47	403	-3	0	350	357	0	357
Query_1035	SRR036708_contig_1035_AvgCov_22.90	1152	gnl|BL_ORD_ID|193742	gi|53132964|emb|CAG31951.1| hypothetical protein RCJMB04_14e22 [Gallus gallus]	193742	403	1	694.886	1792	0	80	1150	47	403	-3	0	356	357	0	357
Query_1035	SRR036708_contig_1035_AvgCov_22.90	1152	gnl|BL_ORD_ID|73918	gi|326929147|ref|XP_003210731.1| PREDICTED: 60S ribosomal protein L3-like [Meleagris gallopavo]	73918	407	1	573.933	1478	1.84413e-163	80	1150	47	403	-3	0	275	326	0	357
Query_10353	SRR036708_contig_10353_AvgCov_1.79	607	gnl|BL_ORD_ID|19246	gi|118091923|ref|XP_421257.2| PREDICTED: ubiquinone biosynthesis monooxygenase COQ6 [Gallus gallus]	19246	466	1	389.037	998	3.13656e-108	3	605	222	422	-3	0	192	196	0	201
Query_10353	SRR036708_contig_10353_AvgCov_1.79	607	gnl|BL_ORD_ID|77998	gi|326920791|ref|XP_003206651.1| PREDICTED: ubiquinone biosynthesis monooxygenase COQ6-like [Meleagris gallopavo]	77998	376	1	387.497	994	9.12598e-108	3	605	132	332	-3	0	191	197	0	201
Query_10353	SRR036708_contig_10353_AvgCov_1.79	607	gnl|BL_ORD_ID|26230	gi|224051477|ref|XP_002199914.1| PREDICTED: coenzyme Q6 homolog, monooxygenase (S. cerevisiae) [Taeniopygia guttata]	26230	464	1	376.326	965	2.10388e-104	3	605	220	420	-3	0	182	195	0	201
Query_10355	SRR036708_contig_10355_AvgCov_2.53	476	gnl|BL_ORD_ID|30028	gi|115529246|ref|NP_001070161.1| glutamate [NMDA] receptor subunit zeta-1 precursor [Taeniopygia guttata]	30028	965	1	267.7	683	6.33641e-72	4	474	646	801	1	0	136	136	1	157
Query_10355	SRR036708_contig_10355_AvgCov_2.53	476	gnl|BL_ORD_ID|187709	gi|1199923|dbj|BAA11898.1| N-methyl-D-aspartate receptor type1 [Anas platyrhynchos]	187709	965	1	267.7	683	6.33641e-72	4	474	646	801	1	0	136	136	1	157
Query_10355	SRR036708_contig_10355_AvgCov_2.53	476	gnl|BL_ORD_ID|109447	gi|49425248|gb|AAT66021.1| N-methyl-D-aspartate receptor 1 subunit [Taeniopygia guttata]	109447	965	1	267.7	683	6.33641e-72	4	474	646	801	1	0	136	136	1	157
Query_10355	SRR036708_contig_10355_AvgCov_2.53	476	gnl|BL_ORD_ID|109584	gi|41019338|gb|AAR98574.1| N-methyl-D-aspartate receptor type 1 subunit precursor [Gallus gallus]	109584	965	1	267.7	683	6.33641e-72	4	474	646	801	1	0	136	136	1	157
Query_10355	SRR036708_contig_10355_AvgCov_2.53	476	gnl|BL_ORD_ID|73421	gi|326930178|ref|XP_003211228.1| PREDICTED: glutamate [NMDA] receptor subunit zeta-1-like [Meleagris gallopavo]	73421	925	1	267.7	683	6.33641e-72	4	474	651	806	1	0	136	136	1	157
Query_10356	SRR036708_contig_10356_AvgCov_1.00	236	gnl|BL_ORD_ID|78615	gi|326919532|ref|XP_003206034.1| PREDICTED: fibroblast growth factor receptor 3-like, partial [Meleagris gallopavo]	78615	769	1	147.902	372	1.61712e-37	1	210	692	761	1	0	69	70	0	70
Query_10356	SRR036708_contig_10356_AvgCov_1.00	236	gnl|BL_ORD_ID|8887	gi|199561570|ref|NP_990840.2| fibroblast growth factor receptor 3 precursor [Gallus gallus]	8887	827	1	147.902	372	2.1049e-37	1	207	750	818	1	0	69	69	0	69
Query_10356	SRR036708_contig_10356_AvgCov_1.00	236	gnl|BL_ORD_ID|8981	gi|116097|sp|P18460.1|FGFR3_CHICK RecName: Full=Fibroblast growth factor receptor 3; Short=FGFR-3; AltName: Full=Tyrosine kinase receptor CEK2; Flags: Precursor	8981	806	1	147.902	372	2.10547e-37	1	207	729	797	1	0	69	69	0	69
Query_10356	SRR036708_contig_10356_AvgCov_1.00	236	gnl|BL_ORD_ID|110878	gi|211443|gb|AAA48664.1| cek2 protein [Gallus gallus]	110878	806	1	147.902	372	2.10547e-37	1	207	729	797	1	0	69	69	0	69
Query_10356	SRR036708_contig_10356_AvgCov_1.00	236	gnl|BL_ORD_ID|29840	gi|224050225|ref|XP_002198384.1| PREDICTED: similar to fibroblast growth factor receptor 3 [Taeniopygia guttata]	29840	830	1	143.28	360	3.57145e-37	1	204	753	820	1	0	67	68	0	68
Query_10357	SRR036708_contig_10357_AvgCov_3.51	330	gnl|BL_ORD_ID|193496	gi|53133806|emb|CAG32232.1| hypothetical protein RCJMB04_20i16 [Gallus gallus]	193496	589	1	178.333	451	1.21252e-47	3	275	186	276	-2	0	87	89	0	91
Query_10357	SRR036708_contig_10357_AvgCov_3.51	330	gnl|BL_ORD_ID|25959	gi|57529634|ref|NP_001006543.1| phenylalanyl-tRNA synthetase beta chain [Gallus gallus]	25959	589	1	178.333	451	1.21252e-47	3	275	186	276	-2	0	87	89	0	91
Query_10357	SRR036708_contig_10357_AvgCov_3.51	330	gnl|BL_ORD_ID|75548	gi|326925809|ref|XP_003209101.1| PREDICTED: phenylalanyl-tRNA synthetase beta chain-like, partial [Meleagris gallopavo]	75548	557	1	177.948	450	4.56106e-47	3	275	154	244	-2	0	87	90	0	91
Query_10357	SRR036708_contig_10357_AvgCov_3.51	330	gnl|BL_ORD_ID|25425	gi|224059978|ref|XP_002194127.1| PREDICTED: phenylalanyl-tRNA synthetase, beta subunit [Taeniopygia guttata]	25425	591	1	166.007	419	2.01314e-44	3	275	188	278	-2	0	80	85	0	91
Query_10357	SRR036708_contig_10357_AvgCov_3.51	330	gnl|BL_ORD_ID|11605	gi|363741936|ref|XP_417543.3| PREDICTED: leucine-rich repeat-containing protein 47 [Gallus gallus]	11605	547	1	57.7658	138	4.14458e-09	15	215	402	469	-2	0	28	43	1	68
Query_10362	SRR036708_contig_10362_AvgCov_4.91	1461	gnl|BL_ORD_ID|82123	gi|326912372|ref|XP_003202526.1| PREDICTED: putative deoxyribose-phosphate aldolase-like [Meleagris gallopavo]	82123	318	1	593.193	1528	3.95765e-169	1	909	16	318	1	0	295	300	0	303
Query_10362	SRR036708_contig_10362_AvgCov_4.91	1461	gnl|BL_ORD_ID|111461	gi|57525432|ref|NP_001006248.1| putative deoxyribose-phosphate aldolase [Gallus gallus]	111461	318	1	592.423	1526	6.75073e-169	1	909	16	318	1	0	295	300	0	303
Query_10362	SRR036708_contig_10362_AvgCov_4.91	1461	gnl|BL_ORD_ID|192167	gi|53127188|emb|CAG31017.1| hypothetical protein RCJMB04_1j17 [Gallus gallus]	192167	318	1	592.423	1526	6.75073e-169	1	909	16	318	1	0	295	300	0	303
Query_10362	SRR036708_contig_10362_AvgCov_4.91	1461	gnl|BL_ORD_ID|33501	gi|224096308|ref|XP_002192042.1| PREDICTED: deoxyribose-phosphate aldolase-like [Taeniopygia guttata]	33501	358	1	551.977	1421	1.01111e-156	1	909	56	358	1	0	272	291	0	303
Query_10363	SRR036708_contig_10363_AvgCov_3.53	331	gnl|BL_ORD_ID|80257	gi|326916187|ref|XP_003204392.1| PREDICTED: ephrin type-A receptor 7-like [Meleagris gallopavo]	80257	964	1	160.614	405	7.19559e-40	1	330	485	594	1	0	110	110	0	110
Query_10363	SRR036708_contig_10363_AvgCov_3.53	331	gnl|BL_ORD_ID|21879	gi|8134447|sp|O42422.1|EPHA7_CHICK RecName: Full=Ephrin type-A receptor 7; AltName: Full=EPH-like kinase 11; Short=EK11; Short=cEK11; AltName: Full=Tyrosine-protein kinase receptor CEPHA7; Flags: Precursor	21879	993	1	160.614	405	7.19559e-40	1	330	514	623	1	0	110	110	0	110
Query_10363	SRR036708_contig_10363_AvgCov_3.53	331	gnl|BL_ORD_ID|27728	gi|45384174|ref|NP_990414.1| ephrin type-A receptor 7 precursor [Gallus gallus]	27728	993	1	160.614	405	7.19559e-40	1	330	514	623	1	0	110	110	0	110
Query_10363	SRR036708_contig_10363_AvgCov_3.53	331	gnl|BL_ORD_ID|181405	gi|2462302|emb|CAA74643.1| Eph-like receptor tyrosine kinase [Gallus gallus]	181405	993	1	160.614	405	7.19559e-40	1	330	514	623	1	0	110	110	0	110
Query_10363	SRR036708_contig_10363_AvgCov_3.53	331	gnl|BL_ORD_ID|39782	gi|224048414|ref|XP_002197577.1| PREDICTED: EPH receptor A7 [Taeniopygia guttata]	39782	993	1	160.614	405	7.19559e-40	1	330	514	623	1	0	110	110	0	110
Query_10365	SRR036708_contig_10365_AvgCov_1.60	432	gnl|BL_ORD_ID|78044	gi|326920697|ref|XP_003206605.1| PREDICTED: g2/M phase-specific E3 ubiquitin-protein ligase-like [Meleagris gallopavo]	78044	742	1	204.142	518	2.54157e-81	3	281	182	274	-2	0	90	92	0	93
Query_10365	SRR036708_contig_10365_AvgCov_1.60	432	gnl|BL_ORD_ID|31425	gi|82075465|sp|Q5F4A1.1|G2E3_CHICK RecName: Full=G2/M phase-specific E3 ubiquitin-protein ligase	31425	742	1	204.142	518	2.54157e-81	3	281	182	274	-2	0	90	92	0	93
Query_10365	SRR036708_contig_10365_AvgCov_1.60	432	gnl|BL_ORD_ID|191799	gi|60098405|emb|CAH65033.1| hypothetical protein RCJMB04_1m6 [Gallus gallus]	191799	742	1	204.142	518	2.54157e-81	3	281	182	274	-2	0	90	92	0	93
Query_10365	SRR036708_contig_10365_AvgCov_1.60	432	gnl|BL_ORD_ID|28169	gi|61098336|ref|NP_001012918.1| G2/M phase-specific E3 ubiquitin-protein ligase [Gallus gallus]	28169	742	1	204.142	518	2.54157e-81	3	281	182	274	-2	0	90	92	0	93
Query_10365	SRR036708_contig_10365_AvgCov_1.60	432	gnl|BL_ORD_ID|30602	gi|224051384|ref|XP_002199684.1| PREDICTED: G2/M-phase specific E3 ubiquitin ligase [Taeniopygia guttata]	30602	1516	1	191.815	486	3.00878e-73	3	281	184	276	-2	0	82	88	0	93
Query_10366	SRR036708_contig_10366_AvgCov_1.65	858	gnl|BL_ORD_ID|10377	gi|363744762|ref|XP_003643119.1| PREDICTED: elongator complex protein 1 isoform 2 [Gallus gallus]	10377	1334	1	234.187	596	5.54611e-84	1	417	630	766	-1	0	124	125	2	139
Query_10366	SRR036708_contig_10366_AvgCov_1.65	858	gnl|BL_ORD_ID|10378	gi|363744760|ref|XP_001231708.2| PREDICTED: elongator complex protein 1 isoform 1 [Gallus gallus]	10378	1334	1	234.187	596	5.54611e-84	1	417	630	766	-1	0	124	125	2	139
Query_10366	SRR036708_contig_10366_AvgCov_1.65	858	gnl|BL_ORD_ID|34275	gi|224089695|ref|XP_002194244.1| PREDICTED: inhibitor of kappa light polypeptide gene enhancer in B-cells, kinase complex-associated protein [Taeniopygia guttata]	34275	1334	1	229.565	584	3.89245e-79	1	417	630	766	-1	0	118	124	2	139
Query_10368	SRR036708_contig_10368_AvgCov_1.95	267	gnl|BL_ORD_ID|75884	gi|326925112|ref|XP_003208765.1| PREDICTED: leucine-rich repeat-containing protein 8D-like [Meleagris gallopavo]	75884	856	1	130.568	327	7.87728e-31	43	216	137	194	-1	0	58	58	0	58
Query_10368	SRR036708_contig_10368_AvgCov_1.95	267	gnl|BL_ORD_ID|21149	gi|50751340|ref|XP_422352.1| PREDICTED: leucine-rich repeat-containing protein 8D [Gallus gallus]	21149	856	1	130.568	327	7.87728e-31	43	216	137	194	-1	0	58	58	0	58
Query_10368	SRR036708_contig_10368_AvgCov_1.95	267	gnl|BL_ORD_ID|37891	gi|224057469|ref|XP_002195029.1| PREDICTED: leucine rich repeat containing 8 family, member D [Taeniopygia guttata]	37891	854	1	130.568	327	7.87728e-31	43	216	135	192	-1	0	58	58	0	58
Query_10368	SRR036708_contig_10368_AvgCov_1.95	267	gnl|BL_ORD_ID|37890	gi|224057473|ref|XP_002191362.1| PREDICTED: similar to leucine rich repeat containing 8 family, member C [Taeniopygia guttata]	37890	934	1	95.9005	237	2.15017e-20	43	216	100	157	-1	0	40	49	0	58
Query_10368	SRR036708_contig_10368_AvgCov_1.95	267	gnl|BL_ORD_ID|75883	gi|326925114|ref|XP_003208766.1| PREDICTED: leucine-rich repeat-containing protein 8C-like [Meleagris gallopavo]	75883	802	1	95.9005	237	2.15017e-20	43	216	100	157	-1	0	40	49	0	58
Query_10369	SRR036708_contig_10369_AvgCov_2.00	213	gnl|BL_ORD_ID|951	gi|356991167|ref|NP_001239305.1| E3 ubiquitin-protein ligase HERC2 [Gallus gallus]	951	4839	1	133.265	334	1.21959e-31	3	212	1097	1166	-2	0	69	69	0	70
Query_10369	SRR036708_contig_10369_AvgCov_2.00	213	gnl|BL_ORD_ID|81470	gi|326913714|ref|XP_003203179.1| PREDICTED: e3 ubiquitin-protein ligase HERC2-like [Meleagris gallopavo]	81470	4815	1	133.265	334	1.21959e-31	3	212	1073	1142	-2	0	69	69	0	70
Query_10369	SRR036708_contig_10369_AvgCov_2.00	213	gnl|BL_ORD_ID|41626	gi|224043006|ref|XP_002197493.1| PREDICTED: hect domain and RLD 2 [Taeniopygia guttata]	41626	4839	1	129.798	325	1.34841e-30	3	212	1097	1166	-2	0	67	68	0	70
Query_10369	SRR036708_contig_10369_AvgCov_2.00	213	gnl|BL_ORD_ID|2977	gi|224159795|ref|XP_002200474.1| PREDICTED: hect domain and RLD 2, partial [Taeniopygia guttata]	2977	732	1	128.257	321	3.92328e-30	3	212	59	128	-2	0	66	67	0	70
Query_1037	SRR036708_contig_1037_AvgCov_13.77	1224	gnl|BL_ORD_ID|181924	gi|6573491|pdb|1QH4|C Chain C, Crystal Structure Of Chicken Brain-Type Creatine Kinase At 1.41 Angstrom Resolution	181924	380	1	667.922	1722	0	191	1222	37	380	-3	0	343	344	0	344
Query_1037	SRR036708_contig_1037_AvgCov_13.77	1224	gnl|BL_ORD_ID|196522	gi|63227|emb|CAA27221.1| unnamed protein product [Gallus gallus]	196522	381	1	667.922	1722	0	191	1222	38	381	-3	0	343	344	0	344
Query_1037	SRR036708_contig_1037_AvgCov_13.77	1224	gnl|BL_ORD_ID|181926	gi|6573489|pdb|1QH4|A Chain A, Crystal Structure Of Chicken Brain-Type Creatine Kinase At 1.41 Angstrom Resolution	181926	380	1	667.922	1722	0	191	1222	37	380	-3	0	343	344	0	344
Query_1037	SRR036708_contig_1037_AvgCov_13.77	1224	gnl|BL_ORD_ID|181923	gi|6573492|pdb|1QH4|D Chain D, Crystal Structure Of Chicken Brain-Type Creatine Kinase At 1.41 Angstrom Resolution	181923	380	1	667.922	1722	0	191	1222	37	380	-3	0	343	344	0	344
Query_1037	SRR036708_contig_1037_AvgCov_13.77	1224	gnl|BL_ORD_ID|181925	gi|6573490|pdb|1QH4|B Chain B, Crystal Structure Of Chicken Brain-Type Creatine Kinase At 1.41 Angstrom Resolution	181925	380	1	667.922	1722	0	191	1222	37	380	-3	0	343	344	0	344
Query_10371	SRR036708_contig_10371_AvgCov_2.00	231	gnl|BL_ORD_ID|71827	gi|326933462|ref|XP_003212822.1| PREDICTED: OTU domain-containing protein 7B-like [Meleagris gallopavo]	71827	860	1	142.124	357	2.66186e-34	3	230	69	144	3	0	71	73	0	76
Query_10371	SRR036708_contig_10371_AvgCov_2.00	231	gnl|BL_ORD_ID|11305	gi|363742657|ref|XP_423720.3| PREDICTED: LOW QUALITY PROTEIN: OTU domain-containing protein 7B, partial [Gallus gallus]	11305	868	1	140.969	354	5.93e-34	3	230	41	116	3	0	70	73	0	76
Query_10371	SRR036708_contig_10371_AvgCov_2.00	231	gnl|BL_ORD_ID|18722	gi|118095651|ref|XP_413766.2| PREDICTED: OTU domain-containing protein 7A [Gallus gallus]	18722	913	1	103.219	256	1.37026e-22	3	230	55	132	3	0	54	61	2	78
Query_10371	SRR036708_contig_10371_AvgCov_2.00	231	gnl|BL_ORD_ID|75209	gi|326926505|ref|XP_003209440.1| PREDICTED: OTU domain-containing protein 7A-like [Meleagris gallopavo]	75209	917	1	102.834	255	1.78962e-22	3	230	55	134	3	0	55	60	4	80
Query_10371	SRR036708_contig_10371_AvgCov_2.00	231	gnl|BL_ORD_ID|37302	gi|224062313|ref|XP_002194517.1| PREDICTED: OTU domain containing 7A [Taeniopygia guttata]	37302	893	1	102.064	253	3.05263e-22	3	230	33	112	3	0	54	60	4	80
Query_10374	SRR036708_contig_10374_AvgCov_2.01	352	gnl|BL_ORD_ID|74815	gi|326927307|ref|XP_003209834.1| PREDICTED: ribonuclease P protein subunit p29-like, partial [Meleagris gallopavo]	74815	217	1	69.3218	168	2.18335e-12	250	351	173	206	1	0	33	34	0	34
Query_10374	SRR036708_contig_10374_AvgCov_2.01	352	gnl|BL_ORD_ID|177852	gi|225543478|ref|NP_001139386.1| processing of precursor 4 [Gallus gallus]	177852	220	1	66.6254	161	1.41521e-11	250	351	176	209	1	0	31	33	0	34
Query_10374	SRR036708_contig_10374_AvgCov_2.01	352	gnl|BL_ORD_ID|36978	gi|224064726|ref|XP_002194973.1| PREDICTED: processing of precursor 4, ribonuclease P/MRP subunit (S. cerevisiae) [Taeniopygia guttata]	36978	245	1	63.5438	153	1.19805e-10	250	351	201	234	1	0	30	32	0	34
Query_10375	SRR036708_contig_10375_AvgCov_2.56	401	gnl|BL_ORD_ID|177718	gi|609434|gb|AAA58720.1| unknown protein [Gallus gallus]	177718	246	1	87.0409	214	7.04381e-20	102	302	42	109	3	0	45	54	1	68
Query_10375	SRR036708_contig_10375_AvgCov_2.56	401	gnl|BL_ORD_ID|158273	gi|2331059|gb|AAC60281.1| unknown [Gallus gallus]	158273	990	1	88.5817	218	3.30608e-19	102	302	786	853	3	0	46	55	1	68
Query_10375	SRR036708_contig_10375_AvgCov_2.56	401	gnl|BL_ORD_ID|174537	gi|347227|gb|AAA49027.1| reverse transcriptase [Gallus gallus]	174537	712	1	88.5817	218	3.32694e-19	102	302	508	575	3	0	46	55	1	68
Query_10375	SRR036708_contig_10375_AvgCov_2.56	401	gnl|BL_ORD_ID|101043	gi|555472|gb|AAA49022.1| POL-like [Gallus gallus]	101043	412	1	85.5001	210	2.74679e-18	102	302	214	281	3	0	44	54	1	68
Query_10375	SRR036708_contig_10375_AvgCov_2.56	401	gnl|BL_ORD_ID|101054	gi|347221|gb|AAA49024.1| POL-like [Gallus gallus]	101054	263	1	78.9518	193	1.15471e-15	114	302	144	206	3	0	39	49	0	63
Query_10376	SRR036708_contig_10376_AvgCov_1.78	398	gnl|BL_ORD_ID|11902	gi|363741217|ref|XP_003642463.1| PREDICTED: uncharacterized protein LOC417666 [Gallus gallus]	11902	189	1	104.76	260	4.65e-23	1	300	89	188	1	0	93	94	0	100
Query_10376	SRR036708_contig_10376_AvgCov_1.78	398	gnl|BL_ORD_ID|72745	gi|326931576|ref|XP_003211904.1| PREDICTED: 28S ribosomal protein S23, mitochondrial-like [Meleagris gallopavo]	72745	189	1	99.3673	246	1.95364e-21	1	300	89	188	1	0	89	92	0	100
Query_10376	SRR036708_contig_10376_AvgCov_1.78	398	gnl|BL_ORD_ID|184825	gi|197127534|gb|ACH44032.1| putative mitochondrial ribosomal protein S23 [Taeniopygia guttata]	184825	189	1	70.4774	171	9.71835e-13	4	303	92	188	1	0	70	78	3	100
Query_10376	SRR036708_contig_10376_AvgCov_1.78	398	gnl|BL_ORD_ID|184826	gi|197127533|gb|ACH44031.1| putative mitochondrial ribosomal protein S23 [Taeniopygia guttata]	184826	189	1	70.4774	171	9.71835e-13	4	303	92	188	1	0	70	78	3	100
Query_10376	SRR036708_contig_10376_AvgCov_1.78	398	gnl|BL_ORD_ID|184827	gi|197127532|gb|ACH44030.1| putative mitochondrial ribosomal protein S23 [Taeniopygia guttata]	184827	186	1	63.929	154	9.0961e-11	4	303	92	185	1	0	66	72	6	100
Query_10377	SRR036708_contig_10377_AvgCov_2.00	231	gnl|BL_ORD_ID|194348	gi|53127808|emb|CAG31233.1| hypothetical protein RCJMB04_3h19 [Gallus gallus]	194348	662	1	107.071	266	9.48938e-24	2	229	463	540	-3	0	69	71	2	78
Query_10377	SRR036708_contig_10377_AvgCov_2.00	231	gnl|BL_ORD_ID|2521	gi|55741614|ref|NP_001006205.1| peroxisomal acyl-coenzyme A oxidase 1 [Gallus gallus]	2521	662	1	107.071	266	9.48938e-24	2	229	463	540	-3	0	69	71	2	78
Query_10377	SRR036708_contig_10377_AvgCov_2.00	231	gnl|BL_ORD_ID|73150	gi|326930738|ref|XP_003211499.1| PREDICTED: peroxisomal acyl-coenzyme A oxidase 1-like [Meleagris gallopavo]	73150	640	1	104.76	260	4.70953e-23	2	229	441	518	-3	0	67	70	2	78
Query_10377	SRR036708_contig_10377_AvgCov_2.00	231	gnl|BL_ORD_ID|35809	gi|224075126|ref|XP_002196304.1| PREDICTED: acyl-Coenzyme A oxidase 1, palmitoyl [Taeniopygia guttata]	35809	663	1	102.064	253	3.05263e-22	2	229	464	541	-3	0	63	69	2	78
Query_10377	SRR036708_contig_10377_AvgCov_2.00	231	gnl|BL_ORD_ID|169930	gi|254558238|gb|ACT67901.1| acyl-coenzyme A oxidase 1 [Larus argentatus]	169930	148	1	61.6178	148	4.57214e-10	65	229	92	148	-3	0	45	50	2	57
Query_10378	SRR036708_contig_10378_AvgCov_3.49	538	gnl|BL_ORD_ID|192547	gi|4582571|emb|CAB40350.1| Hyperion protein, 419 kD isoform [Gallus gallus]	192547	3616	1	249.98	637	1.7962e-66	2	442	1883	2029	-1	0	143	144	0	147
Query_10378	SRR036708_contig_10378_AvgCov_3.49	538	gnl|BL_ORD_ID|169252	gi|158186693|ref|NP_997062.2| A-kinase anchor protein 9 [Gallus gallus]	169252	3934	1	249.98	637	1.7962e-66	2	442	2201	2347	-1	0	143	144	0	147
Query_10378	SRR036708_contig_10378_AvgCov_3.49	538	gnl|BL_ORD_ID|32849	gi|224172736|ref|XP_002189931.1| PREDICTED: similar to A-kinase anchor protein 9 [Taeniopygia guttata]	32849	312	1	184.496	467	9.26791e-47	95	442	196	311	-1	0	109	112	0	116
Query_10378	SRR036708_contig_10378_AvgCov_3.49	538	gnl|BL_ORD_ID|77260	gi|326922302|ref|XP_003207389.1| PREDICTED: pericentrin-like, partial [Meleagris gallopavo]	77260	1690	1	92.8189	229	3.66994e-19	5	427	583	719	-1	0	56	95	4	141
Query_10378	SRR036708_contig_10378_AvgCov_3.49	538	gnl|BL_ORD_ID|14118	gi|363735793|ref|XP_421895.3| PREDICTED: uncharacterized protein LOC424039 [Gallus gallus]	14118	3477	1	69.707	169	3.32703e-12	62	427	1881	1997	-1	0	47	79	7	123
Query_10383	SRR036708_contig_10383_AvgCov_1.78	278	gnl|BL_ORD_ID|71385	gi|326934372|ref|XP_003213264.1| PREDICTED: endophilin-A2-like [Meleagris gallopavo]	71385	356	1	133.65	335	9.1857e-32	3	278	206	297	-1	0	88	90	0	92
Query_10383	SRR036708_contig_10383_AvgCov_1.78	278	gnl|BL_ORD_ID|27798	gi|45383117|ref|NP_989860.1| endophilin-A2 [Gallus gallus]	27798	367	1	129.798	325	1.32641e-30	3	278	217	308	-1	0	87	89	0	92
Query_10383	SRR036708_contig_10383_AvgCov_1.78	278	gnl|BL_ORD_ID|196655	gi|82242781|sp|Q8AXV0.1|SH3G1_CHICK RecName: Full=Endophilin-A2; AltName: Full=Endophilin-2; AltName: Full=SH3 domain-containing GRB2-like protein 2; AltName: Full=SH3p8	196655	367	1	129.798	325	1.32641e-30	3	278	217	308	-1	0	87	89	0	92
Query_10383	SRR036708_contig_10383_AvgCov_1.78	278	gnl|BL_ORD_ID|192311	gi|24528161|emb|CAD27936.1| endophilin II [Gallus gallus]	192311	367	1	129.798	325	1.32641e-30	3	278	217	308	-1	0	87	89	0	92
Query_10383	SRR036708_contig_10383_AvgCov_1.78	278	gnl|BL_ORD_ID|34083	gi|224091192|ref|XP_002192783.1| PREDICTED: SH3-domain GRB2-like 2 [Taeniopygia guttata]	34083	352	1	45.0542	105	4.29671e-05	75	278	217	286	-1	0	41	51	2	70
Query_10386	SRR036708_contig_10386_AvgCov_3.66	1051	gnl|BL_ORD_ID|77760	gi|326921280|ref|XP_003206889.1| PREDICTED: serologically defined colon cancer antigen 1 homolog [Meleagris gallopavo]	77760	1080	1	475.707	1223	6.00868e-134	2	988	551	883	2	0	307	317	6	334
Query_10386	SRR036708_contig_10386_AvgCov_3.66	1051	gnl|BL_ORD_ID|28556	gi|356640194|ref|NP_001239258.1| serologically defined colon cancer antigen 1 [Gallus gallus]	28556	1071	1	471.855	1213	8.67652e-133	2	988	540	872	2	0	305	315	6	334
Query_10386	SRR036708_contig_10386_AvgCov_3.66	1051	gnl|BL_ORD_ID|38679	gi|224052007|ref|XP_002200475.1| PREDICTED: serologically defined colon cancer antigen 1 [Taeniopygia guttata]	38679	1141	1	406.757	1044	3.4278e-113	2	988	605	942	2	0	261	283	13	340
Query_10390	SRR036708_contig_10390_AvgCov_2.01	364	gnl|BL_ORD_ID|11053	gi|363743210|ref|XP_001235269.2| PREDICTED: synaptonemal complex protein 1 [Gallus gallus]	11053	569	1	178.718	452	2.50656e-45	1	291	425	521	1	0	91	94	0	97
Query_10390	SRR036708_contig_10390_AvgCov_2.01	364	gnl|BL_ORD_ID|3230	gi|224154259|ref|XP_002188233.1| PREDICTED: similar to synaptonemal complex protein 1 [Taeniopygia guttata]	3230	948	1	144.05	362	6.84186e-35	1	291	458	554	1	0	69	81	0	97
Query_10391	SRR036708_contig_10391_AvgCov_2.70	368	gnl|BL_ORD_ID|82613	gi|326911378|ref|XP_003202036.1| PREDICTED: transmembrane protein 168-like [Meleagris gallopavo]	82613	699	1	271.552	693	2.82757e-73	1	366	575	696	-3	0	121	122	0	122
Query_10391	SRR036708_contig_10391_AvgCov_2.70	368	gnl|BL_ORD_ID|20470	gi|118082219|ref|XP_416021.2| PREDICTED: transmembrane protein 168-like [Gallus gallus]	20470	700	1	266.159	679	1.18797e-71	1	366	576	697	-3	0	118	121	0	122
Query_10391	SRR036708_contig_10391_AvgCov_2.70	368	gnl|BL_ORD_ID|178082	gi|224093610|ref|XP_002194704.1| PREDICTED: transmembrane protein 168 [Taeniopygia guttata]	178082	700	1	261.536	667	2.92608e-70	1	366	576	697	-3	0	114	120	0	122
Query_10395	SRR036708_contig_10395_AvgCov_2.46	730	gnl|BL_ORD_ID|21152	gi|50751264|ref|XP_422318.1| PREDICTED: palmdelphin [Gallus gallus]	21152	549	1	138.658	348	2.86972e-55	3	230	101	176	-3	0	71	72	0	76
Query_10395	SRR036708_contig_10395_AvgCov_2.46	730	gnl|BL_ORD_ID|75939	gi|326925000|ref|XP_003208710.1| PREDICTED: LOW QUALITY PROTEIN: palmdelphin-like [Meleagris gallopavo]	75939	549	1	136.346	342	5.30136e-54	3	230	101	176	-3	0	69	70	0	76
Query_10395	SRR036708_contig_10395_AvgCov_2.46	730	gnl|BL_ORD_ID|37921	gi|224057349|ref|XP_002188402.1| PREDICTED: palmdelphin [Taeniopygia guttata]	37921	553	1	127.487	319	1.2537e-49	3	230	101	176	-3	0	66	68	0	76
Query_10395	SRR036708_contig_10395_AvgCov_2.46	730	gnl|BL_ORD_ID|83337	gi|323690142|ref|NP_001191138.1| paralemmin-2 [Taeniopygia guttata]	83337	414	1	51.9878	123	9.01589e-14	274	531	1	86	-2	0	44	62	0	86
Query_10395	SRR036708_contig_10395_AvgCov_2.46	730	gnl|BL_ORD_ID|54217	gi|267844841|ref|NP_001161161.1| paralemmin-1 isoform 2 [Gallus gallus]	54217	363	1	54.299	129	2.51939e-07	274	543	21	110	-2	0	48	64	0	90
Query_10397	SRR036708_contig_10397_AvgCov_1.58	585	gnl|BL_ORD_ID|26221	gi|224052801|ref|XP_002197776.1| PREDICTED: structural maintenance of chromosomes 3 [Taeniopygia guttata]	26221	1217	1	160.229	404	1.12919e-71	232	585	672	789	-1	0	118	118	0	118
Query_10397	SRR036708_contig_10397_AvgCov_1.58	585	gnl|BL_ORD_ID|113353	gi|45383139|ref|NP_989848.1| structural maintenance of chromosomes protein 3 [Gallus gallus]	113353	1217	1	160.229	404	1.12919e-71	232	585	672	789	-1	0	118	118	0	118
Query_10397	SRR036708_contig_10397_AvgCov_1.58	585	gnl|BL_ORD_ID|185433	gi|26801170|emb|CAD58708.1| cohesin complex subunit [Gallus gallus]	185433	1217	1	160.229	404	1.12919e-71	232	585	672	789	-1	0	118	118	0	118
Query_10397	SRR036708_contig_10397_AvgCov_1.58	585	gnl|BL_ORD_ID|76447	gi|326923963|ref|XP_003208202.1| PREDICTED: structural maintenance of chromosomes protein 3-like [Meleagris gallopavo]	76447	1227	1	125.946	315	1.79659e-61	232	585	696	799	-1	0	104	104	14	118
Query_10398	SRR036708_contig_10398_AvgCov_3.41	560	gnl|BL_ORD_ID|41469	gi|224043484|ref|XP_002199456.1| PREDICTED: similar to Kruppel-like factor 12 [Taeniopygia guttata]	41469	376	1	290.812	743	1.00171e-78	60	551	213	376	3	0	149	153	0	164
Query_10398	SRR036708_contig_10398_AvgCov_3.41	560	gnl|BL_ORD_ID|16803	gi|363729161|ref|XP_003640604.1| PREDICTED: Krueppel-like factor 12-like [Gallus gallus]	16803	396	1	277.33	708	1.1461e-74	60	551	213	396	3	0	148	153	20	184
Query_10398	SRR036708_contig_10398_AvgCov_3.41	560	gnl|BL_ORD_ID|81325	gi|326914013|ref|XP_003203324.1| PREDICTED: Krueppel-like factor 12-like [Meleagris gallopavo]	81325	410	1	275.404	703	4.35519e-74	60	551	223	410	3	0	147	153	24	188
Query_10398	SRR036708_contig_10398_AvgCov_3.41	560	gnl|BL_ORD_ID|58006	gi|242347117|gb|ACS92624.1| basic kruppel-like factor 3-like protein [Anas platyrhynchos]	58006	328	1	203.756	517	1.61042e-52	207	551	213	328	3	0	91	103	1	116
Query_10398	SRR036708_contig_10398_AvgCov_3.41	560	gnl|BL_ORD_ID|39214	gi|224050014|ref|XP_002189487.1| PREDICTED: hypothetical protein [Taeniopygia guttata]	39214	348	1	203.756	517	1.61042e-52	207	551	233	348	3	0	91	103	1	116
Query_1040	SRR036708_contig_1040_AvgCov_8.22	2603	gnl|BL_ORD_ID|39179	gi|224050106|ref|XP_002193299.1| PREDICTED: WD repeat domain 1 [Taeniopygia guttata]	39179	627	1	867.455	2240	0	1	1338	182	627	1	0	427	438	0	446
Query_1040	SRR036708_contig_1040_AvgCov_8.22	2603	gnl|BL_ORD_ID|46046	gi|12230748|sp|O93277.1|WDR1_CHICK RecName: Full=WD repeat-containing protein 1; AltName: Full=Actin-interacting protein 1; Short=AIP1	46046	609	1	881.322	2276	0	1	1338	164	609	1	0	442	444	0	446
Query_1040	SRR036708_contig_1040_AvgCov_8.22	2603	gnl|BL_ORD_ID|78694	gi|326919372|ref|XP_003205955.1| PREDICTED: WD repeat-containing protein 1-like [Meleagris gallopavo]	78694	603	1	880.937	2275	0	1	1338	158	603	1	0	442	444	0	446
Query_1040	SRR036708_contig_1040_AvgCov_8.22	2603	gnl|BL_ORD_ID|84998	gi|52138693|ref|NP_001004402.1| WD repeat-containing protein 1 [Gallus gallus]	84998	609	1	881.322	2276	0	1	1338	164	609	1	0	442	444	0	446
Query_1040	SRR036708_contig_1040_AvgCov_8.22	2603	gnl|BL_ORD_ID|157641	gi|3420175|gb|AAD05042.1| WDR1 protein [Gallus gallus]	157641	609	1	881.322	2276	0	1	1338	164	609	1	0	442	444	0	446
Query_10400	SRR036708_contig_10400_AvgCov_8.96	227	gnl|BL_ORD_ID|77321	gi|326922177|ref|XP_003207328.1| PREDICTED: SH3 and cysteine-rich domain-containing protein-like [Meleagris gallopavo]	77321	402	1	154.451	389	5.01013e-38	1	225	229	303	1	0	74	75	0	75
Query_10400	SRR036708_contig_10400_AvgCov_8.96	227	gnl|BL_ORD_ID|16414	gi|363730124|ref|XP_426020.3| PREDICTED: SH3 and cysteine-rich domain-containing protein [Gallus gallus]	16414	402	1	154.066	388	6.54344e-38	1	225	229	303	1	0	74	75	0	75
Query_10400	SRR036708_contig_10400_AvgCov_8.96	227	gnl|BL_ORD_ID|40961	gi|224044971|ref|XP_002197837.1| PREDICTED: similar to SH3 and cysteine rich domain [Taeniopygia guttata]	40961	405	1	143.665	361	8.84372e-35	1	225	229	306	1	0	71	73	3	78
Query_10401	SRR036708_contig_10401_AvgCov_2.00	253	gnl|BL_ORD_ID|94483	gi|237651625|gb|ABR24806.2| delta-6 fatty acid desaturase [Gallus gallus]	94483	444	1	80.4925	197	9.24042e-16	126	230	172	206	3	0	35	35	0	35
Query_10401	SRR036708_contig_10401_AvgCov_2.00	253	gnl|BL_ORD_ID|84452	gi|238028975|ref|NP_001153900.1| fatty acid desaturase 2 [Gallus gallus]	84452	444	1	80.4925	197	9.24042e-16	126	230	172	206	3	0	35	35	0	35
Query_10401	SRR036708_contig_10401_AvgCov_2.00	253	gnl|BL_ORD_ID|182039	gi|86264104|gb|ABC87787.1| delta-6-desaturase [Coturnix japonica]	182039	407	1	80.4925	197	9.24042e-16	126	230	135	169	3	0	35	35	0	35
Query_10401	SRR036708_contig_10401_AvgCov_2.00	253	gnl|BL_ORD_ID|78260	gi|326920254|ref|XP_003206389.1| PREDICTED: fatty acid desaturase 2-like [Meleagris gallopavo]	78260	405	1	80.4925	197	9.24042e-16	126	230	133	167	3	0	35	35	0	35
Query_10401	SRR036708_contig_10401_AvgCov_2.00	253	gnl|BL_ORD_ID|39051	gi|224050512|ref|XP_002194944.1| PREDICTED: fatty acid desaturase 2 [Taeniopygia guttata]	39051	399	1	80.1073	196	1.20684e-15	126	230	172	206	3	0	34	35	0	35
Query_10403	SRR036708_contig_10403_AvgCov_1.98	262	gnl|BL_ORD_ID|110447	gi|532697|gb|AAA21128.1| cellular proto-oncogene protein Nov [Coturnix japonica]	110447	353	1	147.517	371	2.29226e-36	25	237	255	325	-2	0	66	68	0	71
Query_10403	SRR036708_contig_10403_AvgCov_1.98	262	gnl|BL_ORD_ID|46176	gi|1171751|sp|P42642.1|NOV_COTJA RecName: Full=Protein NOV; AltName: Full=CCN family member 3; AltName: Full=Nephroblastoma-overexpressed gene protein; Flags: Precursor	46176	353	1	147.517	371	2.29226e-36	25	237	255	325	-2	0	66	68	0	71
Query_10403	SRR036708_contig_10403_AvgCov_1.98	262	gnl|BL_ORD_ID|79349	gi|326918039|ref|XP_003205300.1| PREDICTED: protein NOV-like [Meleagris gallopavo]	79349	272	1	147.517	371	2.29953e-36	25	237	174	244	-2	0	66	68	0	71
Query_10403	SRR036708_contig_10403_AvgCov_1.98	262	gnl|BL_ORD_ID|85042	gi|46048721|ref|NP_990599.1| protein NOV precursor [Gallus gallus]	85042	351	1	145.976	367	6.59892e-36	25	237	253	323	-2	0	65	68	0	71
Query_10403	SRR036708_contig_10403_AvgCov_1.98	262	gnl|BL_ORD_ID|196492	gi|63703|emb|CAA41975.1| nov [Gallus gallus]	196492	351	1	145.976	367	6.59892e-36	25	237	253	323	-2	0	65	68	0	71
Query_10405	SRR036708_contig_10405_AvgCov_1.80	988	gnl|BL_ORD_ID|77485	gi|326921843|ref|XP_003207164.1| PREDICTED: sorting nexin-13-like [Meleagris gallopavo]	77485	889	1	173.711	439	7.89608e-45	2	259	791	876	2	0	85	85	0	86
Query_10405	SRR036708_contig_10405_AvgCov_1.80	988	gnl|BL_ORD_ID|1448	gi|157909845|ref|NP_001103225.1| sorting nexin-13 [Gallus gallus]	1448	957	1	175.637	444	1.18464e-43	2	262	871	957	2	0	86	86	0	87
Query_10405	SRR036708_contig_10405_AvgCov_1.80	988	gnl|BL_ORD_ID|40875	gi|224045217|ref|XP_002189213.1| PREDICTED: sorting nexin 13 [Taeniopygia guttata]	40875	969	1	166.777	421	5.50287e-41	2	292	871	967	2	0	83	89	0	97
Query_10405	SRR036708_contig_10405_AvgCov_1.80	988	gnl|BL_ORD_ID|39287	gi|224049804|ref|XP_002191884.1| PREDICTED: sorting nexin 25 [Taeniopygia guttata]	39287	836	1	49.2914	116	1.28044e-05	2	169	774	829	2	0	21	35	0	56
Query_10405	SRR036708_contig_10405_AvgCov_1.80	988	gnl|BL_ORD_ID|79093	gi|326918560|ref|XP_003205556.1| PREDICTED: sorting nexin-25-like, partial [Meleagris gallopavo]	79093	615	1	48.521	114	2.1841e-05	2	169	553	608	2	0	21	34	0	56
Query_10407	SRR036708_contig_10407_AvgCov_6.80	605	gnl|BL_ORD_ID|190439	gi|432638|emb|CAA42980.1| md1 [Gallus gallus]	190439	160	1	293.893	751	1.37322e-79	151	603	10	160	-3	0	137	145	0	151
Query_10407	SRR036708_contig_10407_AvgCov_6.80	605	gnl|BL_ORD_ID|86606	gi|52138689|ref|NP_001004399.1| lymphocyte antigen 86 precursor [Gallus gallus]	86606	160	1	293.893	751	1.37322e-79	151	603	10	160	-3	0	137	145	0	151
Query_10407	SRR036708_contig_10407_AvgCov_6.80	605	gnl|BL_ORD_ID|46015	gi|20138484|sp|Q90890.1|LY86_CHICK RecName: Full=Lymphocyte antigen 86; Short=Ly-86; AltName: Full=Protein MD-1; Flags: Precursor	46015	160	1	293.893	751	1.37322e-79	151	603	10	160	-3	0	137	145	0	151
Query_10407	SRR036708_contig_10407_AvgCov_6.80	605	gnl|BL_ORD_ID|79847	gi|326917019|ref|XP_003204802.1| PREDICTED: lymphocyte antigen 86-like [Meleagris gallopavo]	79847	160	1	290.041	741	1.98292e-78	151	603	10	160	-3	0	137	143	0	151
Query_10407	SRR036708_contig_10407_AvgCov_6.80	605	gnl|BL_ORD_ID|99685	gi|297787768|pdb|3MTX|A Chain A, Crystal Structure Of Chicken Md-1	99685	151	1	276.559	706	2.26876e-74	151	570	5	144	-3	0	128	135	0	140
Query_10408	SRR036708_contig_10408_AvgCov_3.63	892	gnl|BL_ORD_ID|78895	gi|326918964|ref|XP_003205754.1| PREDICTED: exosome complex exonuclease RRP45-like, partial [Meleagris gallopavo]	78895	403	1	274.633	701	1.61005e-73	3	572	186	377	3	0	180	185	2	192
Query_10408	SRR036708_contig_10408_AvgCov_3.63	892	gnl|BL_ORD_ID|109427	gi|50593178|gb|AAT79383.1| polymyositis/scleroderma autoantigen 1 [Gallus gallus]	109427	440	1	273.092	697	4.68453e-73	3	572	223	414	3	0	178	185	2	192
Query_10408	SRR036708_contig_10408_AvgCov_3.63	892	gnl|BL_ORD_ID|112899	gi|77797833|ref|NP_001030000.1| exosome complex exonuclease RRP45 [Gallus gallus]	112899	440	1	273.092	697	4.68453e-73	3	572	223	414	3	0	178	185	2	192
Query_10408	SRR036708_contig_10408_AvgCov_3.63	892	gnl|BL_ORD_ID|39498	gi|224049203|ref|XP_002187964.1| PREDICTED: exosome component 9 [Taeniopygia guttata]	39498	434	1	243.432	620	3.9749e-64	3	572	217	408	3	0	157	175	2	192
Query_10409	SRR036708_contig_10409_AvgCov_3.13	375	gnl|BL_ORD_ID|81560	gi|326913527|ref|XP_003203089.1| PREDICTED: connector enhancer of kinase suppressor of ras 2-like isoform 1 [Meleagris gallopavo]	81560	1034	1	236.498	602	1.03175e-62	3	374	328	451	-2	0	124	124	0	124
Query_10409	SRR036708_contig_10409_AvgCov_3.13	375	gnl|BL_ORD_ID|16934	gi|363728832|ref|XP_425567.3| PREDICTED: connector enhancer of kinase suppressor of ras 2 isoform 2 [Gallus gallus]	16934	1035	1	236.498	602	1.03175e-62	3	374	328	451	-2	0	124	124	0	124
Query_10409	SRR036708_contig_10409_AvgCov_3.13	375	gnl|BL_ORD_ID|41736	gi|224042699|ref|XP_002196504.1| PREDICTED: similar to maguin [Taeniopygia guttata]	41736	1031	1	232.646	592	1.48984e-61	3	374	328	451	-2	0	122	123	0	124
Query_10409	SRR036708_contig_10409_AvgCov_3.13	375	gnl|BL_ORD_ID|16933	gi|363728834|ref|XP_003640563.1| PREDICTED: connector enhancer of kinase suppressor of ras 2 isoform 1 [Gallus gallus]	16933	1005	1	199.519	506	1.39769e-51	54	374	328	434	-2	0	107	107	0	107
Query_10409	SRR036708_contig_10409_AvgCov_3.13	375	gnl|BL_ORD_ID|81559	gi|326913529|ref|XP_003203090.1| PREDICTED: connector enhancer of kinase suppressor of ras 2-like isoform 2 [Meleagris gallopavo]	81559	1004	1	199.519	506	1.39769e-51	54	374	328	434	-2	0	107	107	0	107
Query_1041	SRR036708_contig_1041_AvgCov_30.52	788	gnl|BL_ORD_ID|73949	gi|326929082|ref|XP_003210700.1| PREDICTED: 40S ribosomal protein S2-like [Meleagris gallopavo]	73949	261	1	453.366	1165	2.09651e-127	26	697	23	246	2	0	224	224	0	224
Query_1041	SRR036708_contig_1041_AvgCov_30.52	788	gnl|BL_ORD_ID|18442	gi|118097914|ref|XP_414845.2| PREDICTED: 40S ribosomal protein S2 [Gallus gallus]	18442	298	1	395.586	1015	5.18789e-110	5	697	81	283	2	0	203	203	28	231
Query_10410	SRR036708_contig_10410_AvgCov_5.88	634	gnl|BL_ORD_ID|1628	gi|75571230|sp|Q5ZIK9.1|COPE_CHICK RecName: Full=Coatomer subunit epsilon; AltName: Full=Epsilon-coat protein; Short=Epsilon-COP	1628	308	1	297.36	760	1.33629e-80	189	629	158	304	-3	0	145	146	0	147
Query_10410	SRR036708_contig_10410_AvgCov_5.88	634	gnl|BL_ORD_ID|193326	gi|53135540|emb|CAG32434.1| hypothetical protein RCJMB04_25f12 [Gallus gallus]	193326	308	1	297.36	760	1.33629e-80	189	629	158	304	-3	0	145	146	0	147
Query_10410	SRR036708_contig_10410_AvgCov_5.88	634	gnl|BL_ORD_ID|113477	gi|57530593|ref|NP_001006339.1| coatomer subunit epsilon [Gallus gallus]	113477	308	1	297.36	760	1.33629e-80	189	629	158	304	-3	0	145	146	0	147
Query_10410	SRR036708_contig_10410_AvgCov_5.88	634	gnl|BL_ORD_ID|71314	gi|326934517|ref|XP_003213335.1| PREDICTED: coatomer subunit epsilon-like [Meleagris gallopavo]	71314	308	1	297.36	760	1.33629e-80	189	629	158	304	-3	0	145	146	0	147
Query_10412	SRR036708_contig_10412_AvgCov_5.69	388	gnl|BL_ORD_ID|80279	gi|326916143|ref|XP_003204370.1| PREDICTED: e3 ubiquitin-protein ligase HACE1-like, partial [Meleagris gallopavo]	80279	894	1	243.432	620	8.2745e-65	30	386	692	810	3	0	119	119	0	119
Query_10412	SRR036708_contig_10412_AvgCov_5.69	388	gnl|BL_ORD_ID|39797	gi|224048374|ref|XP_002196437.1| PREDICTED: HECT domain and ankyrin repeat containing, E3 ubiquitin protein ligase 1 [Taeniopygia guttata]	39797	910	1	243.432	620	8.2745e-65	30	386	708	826	3	0	119	119	0	119
Query_10412	SRR036708_contig_10412_AvgCov_5.69	388	gnl|BL_ORD_ID|105064	gi|300676884|gb|ADK26756.1| HECT domain and ankyrin repeat containing, E3 ubiquitin protein ligase 1, 3 prime [Zonotrichia albicollis]	105064	552	1	243.432	620	8.2745e-65	30	386	350	468	3	0	119	119	0	119
Query_10412	SRR036708_contig_10412_AvgCov_5.69	388	gnl|BL_ORD_ID|172142	gi|55469121|gb|AAL87621.2|AF412121_1 late domain-interacting protein 1 [Gallus gallus]	172142	965	1	120.168	300	1.05648e-27	33	371	765	877	3	0	55	76	0	113
Query_10412	SRR036708_contig_10412_AvgCov_5.69	388	gnl|BL_ORD_ID|34005	gi|224091797|ref|XP_002186734.1| PREDICTED: neural precursor cell expressed, developmentally down-regulated 4-like [Taeniopygia guttata]	34005	1053	1	120.168	300	1.05648e-27	33	371	853	965	3	0	55	76	0	113
Query_10413	SRR036708_contig_10413_AvgCov_8.61	1864	gnl|BL_ORD_ID|10649	gi|363744134|ref|XP_003642984.1| PREDICTED: NAD(P) transhydrogenase, mitochondrial [Gallus gallus]	10649	1086	1	136.346	342	1.77169e-31	1	201	1016	1082	1	0	67	67	0	67
Query_10413	SRR036708_contig_10413_AvgCov_8.61	1864	gnl|BL_ORD_ID|71161	gi|326934834|ref|XP_003213488.1| PREDICTED: NAD(P) transhydrogenase, mitochondrial-like [Meleagris gallopavo]	71161	118	1	136.346	342	1.77169e-31	1	201	48	114	1	0	67	67	0	67
Query_10413	SRR036708_contig_10413_AvgCov_8.61	1864	gnl|BL_ORD_ID|25019	gi|224090423|ref|XP_002196852.1| PREDICTED: hypothetical protein [Taeniopygia guttata]	25019	1086	1	133.265	334	1.49983e-30	1	201	1016	1082	1	0	65	65	0	67
Query_10416	SRR036708_contig_10416_AvgCov_4.86	274	gnl|BL_ORD_ID|39262	gi|224049881|ref|XP_002195402.1| PREDICTED: exocyst complex component 1 isoform 1 [Taeniopygia guttata]	39262	895	1	164.466	415	4.90152e-41	3	272	157	246	3	0	86	87	0	90
Query_10416	SRR036708_contig_10416_AvgCov_4.86	274	gnl|BL_ORD_ID|39261	gi|224049883|ref|XP_002195428.1| PREDICTED: exocyst complex component 1 isoform 2 [Taeniopygia guttata]	39261	880	1	164.466	415	4.90152e-41	3	272	157	246	3	0	86	87	0	90
Query_10416	SRR036708_contig_10416_AvgCov_4.86	274	gnl|BL_ORD_ID|78797	gi|326919164|ref|XP_003205852.1| PREDICTED: exocyst complex component 1-like isoform 2 [Meleagris gallopavo]	78797	887	1	164.081	414	6.40159e-41	3	272	164	253	3	0	86	87	0	90
Query_10416	SRR036708_contig_10416_AvgCov_4.86	274	gnl|BL_ORD_ID|78796	gi|326919166|ref|XP_003205853.1| PREDICTED: exocyst complex component 1-like isoform 3 [Meleagris gallopavo]	78796	880	1	164.081	414	6.40159e-41	3	272	157	246	3	0	86	87	0	90
Query_10416	SRR036708_contig_10416_AvgCov_4.86	274	gnl|BL_ORD_ID|78798	gi|326919162|ref|XP_003205851.1| PREDICTED: exocyst complex component 1-like isoform 1 [Meleagris gallopavo]	78798	895	1	164.081	414	6.40159e-41	3	272	157	246	3	0	86	87	0	90
Query_10418	SRR036708_contig_10418_AvgCov_5.35	1098	gnl|BL_ORD_ID|17132	gi|363728335|ref|XP_416516.3| PREDICTED: lysophospholipid acyltransferase 5 [Gallus gallus]	17132	469	1	341.658	875	5.36703e-132	595	1098	233	400	-1	0	160	167	0	168
Query_10418	SRR036708_contig_10418_AvgCov_5.35	1098	gnl|BL_ORD_ID|81920	gi|326912790|ref|XP_003202729.1| PREDICTED: lysophospholipid acyltransferase 5-like [Meleagris gallopavo]	81920	438	1	342.813	878	5.36854e-132	595	1098	202	369	-1	0	162	166	0	168
Query_10418	SRR036708_contig_10418_AvgCov_5.35	1098	gnl|BL_ORD_ID|41330	gi|224043852|ref|XP_002192732.1| PREDICTED: membrane bound O-acyltransferase domain containing 5 [Taeniopygia guttata]	41330	509	1	335.88	860	2.68221e-128	595	1098	273	440	-1	0	158	164	0	168
Query_10418	SRR036708_contig_10418_AvgCov_5.35	1098	gnl|BL_ORD_ID|41329	gi|224043854|ref|XP_002192784.1| PREDICTED: membrane bound O-acyltransferase domain containing 5 [Taeniopygia guttata]	41329	460	1	335.88	860	2.68333e-128	595	1098	224	391	-1	0	158	164	0	168
Query_10418	SRR036708_contig_10418_AvgCov_5.35	1098	gnl|BL_ORD_ID|40710	gi|224045694|ref|XP_002188834.1| PREDICTED: membrane bound O-acyltransferase domain containing 1 [Taeniopygia guttata]	40710	494	1	88.5817	218	3.5805e-22	643	1086	263	406	-1	0	47	74	6	149
Query_10419	SRR036708_contig_10419_AvgCov_2.07	910	gnl|BL_ORD_ID|109422	gi|50953500|gb|AAT90396.1| Ellis-van Creveld syndrome 2-like protein [Gallus gallus]	109422	1310	1	268.085	684	2.70236e-96	266	910	969	1183	-1	0	143	162	0	215
Query_10419	SRR036708_contig_10419_AvgCov_2.07	910	gnl|BL_ORD_ID|28141	gi|119331136|ref|NP_001073217.1| limbin [Gallus gallus]	28141	1310	1	268.085	684	2.70236e-96	266	910	969	1183	-1	0	143	162	0	215
Query_10419	SRR036708_contig_10419_AvgCov_2.07	910	gnl|BL_ORD_ID|39172	gi|224050129|ref|XP_002193940.1| PREDICTED: limbin [Taeniopygia guttata]	39172	1299	1	217.624	553	7.21915e-73	266	907	960	1171	-1	0	123	149	2	214
Query_1042	SRR036708_contig_1042_AvgCov_3.72	643	gnl|BL_ORD_ID|18681	gi|118095992|ref|XP_413922.2| PREDICTED: protein zwilch homolog [Gallus gallus]	18681	596	1	254.988	650	2.23114e-71	207	596	467	596	-3	0	120	123	0	130
Query_1042	SRR036708_contig_1042_AvgCov_3.72	643	gnl|BL_ORD_ID|37178	gi|224062824|ref|XP_002198158.1| PREDICTED: Zwilch, kinetochore associated, homolog (Drosophila) [Taeniopygia guttata]	37178	693	1	221.861	564	6.87722e-61	207	596	564	693	-3	0	101	116	0	130
Query_1042	SRR036708_contig_1042_AvgCov_3.72	643	gnl|BL_ORD_ID|75027	gi|326926875|ref|XP_003209622.1| PREDICTED: protein zwilch homolog [Meleagris gallopavo]	75027	513	1	199.904	507	1.14332e-54	297	596	352	451	-3	0	93	97	0	100
Query_10421	SRR036708_contig_10421_AvgCov_3.08	308	gnl|BL_ORD_ID|21643	gi|50731634|ref|XP_418301.1| PREDICTED: uncharacterized protein LOC420189 isoform 2 [Gallus gallus]	21643	155	1	87.8113	216	4.54494e-19	150	284	6	50	3	0	38	42	0	45
Query_10423	SRR036708_contig_10423_AvgCov_2.00	268	gnl|BL_ORD_ID|74356	gi|326928249|ref|XP_003210293.1| PREDICTED: ankyrin repeat and KH domain-containing protein 1-like [Meleagris gallopavo]	74356	2578	1	99.7525	247	1.49541e-21	93	242	1618	1667	-3	0	48	49	0	50
Query_10423	SRR036708_contig_10423_AvgCov_2.00	268	gnl|BL_ORD_ID|62816	gi|323462214|ref|NP_001191026.1| ankyrin repeat and KH domain-containing protein 1 [Gallus gallus]	62816	2549	1	98.2117	243	4.35098e-21	93	242	1635	1684	-3	0	47	48	0	50
Query_10423	SRR036708_contig_10423_AvgCov_2.00	268	gnl|BL_ORD_ID|78925	gi|326918902|ref|XP_003205724.1| PREDICTED: ankyrin repeat domain-containing protein 17-like [Meleagris gallopavo]	78925	2526	1	62.003	149	3.4555e-10	93	254	1592	1645	-3	0	32	36	0	54
Query_10423	SRR036708_contig_10423_AvgCov_2.00	268	gnl|BL_ORD_ID|15121	gi|363733370|ref|XP_420605.3| PREDICTED: ankyrin repeat domain-containing protein 17 [Gallus gallus]	15121	2482	1	62.003	149	3.4555e-10	93	254	1548	1601	-3	0	32	36	0	54
Query_10428	SRR036708_contig_10428_AvgCov_1.40	506	gnl|BL_ORD_ID|8975	gi|462065|sp|Q05423.2|FABP7_CHICK RecName: Full=Fatty acid-binding protein, brain; AltName: Full=Brain-type fatty acid-binding protein; Short=B-FABP; AltName: Full=Fatty acid-binding protein 7; AltName: Full=Fatty acid-binding protein, retina; AltName: Full=R-FABP	8975	132	1	217.624	553	4.8571e-66	190	504	3	107	-3	0	104	105	0	105
Query_10428	SRR036708_contig_10428_AvgCov_1.40	506	gnl|BL_ORD_ID|27704	gi|45384320|ref|NP_990639.1| fatty acid-binding protein, brain [Gallus gallus]	27704	132	1	217.624	553	4.8571e-66	190	504	3	107	-3	0	104	105	0	105
Query_10428	SRR036708_contig_10428_AvgCov_1.40	506	gnl|BL_ORD_ID|191309	gi|63231|emb|CAA46451.1| cl. 453 fatty acid or lipid binding protein [Gallus gallus]	191309	132	1	217.624	553	4.8571e-66	190	504	3	107	-3	0	104	105	0	105
Query_10428	SRR036708_contig_10428_AvgCov_1.40	506	gnl|BL_ORD_ID|39854	gi|224048217|ref|XP_002188863.1| PREDICTED: fatty acid binding protein 7, brain [Taeniopygia guttata]	39854	132	1	212.231	539	4.42562e-64	190	504	3	107	-3	0	101	103	0	105
Query_10428	SRR036708_contig_10428_AvgCov_1.40	506	gnl|BL_ORD_ID|80357	gi|326915985|ref|XP_003204292.1| PREDICTED: fatty acid-binding protein, brain-like [Meleagris gallopavo]	80357	119	1	167.933	424	3.53987e-51	190	435	13	94	-3	0	81	82	0	82
Query_1043	SRR036708_contig_1043_AvgCov_1.98	255	gnl|BL_ORD_ID|75027	gi|326926875|ref|XP_003209622.1| PREDICTED: protein zwilch homolog [Meleagris gallopavo]	75027	513	1	108.997	271	2.24435e-25	3	161	325	377	-2	0	52	53	0	53
Query_1043	SRR036708_contig_1043_AvgCov_1.98	255	gnl|BL_ORD_ID|18681	gi|118095992|ref|XP_413922.2| PREDICTED: protein zwilch homolog [Gallus gallus]	18681	596	1	107.842	268	4.93481e-25	3	161	440	492	-2	0	51	52	0	53
Query_1043	SRR036708_contig_1043_AvgCov_1.98	255	gnl|BL_ORD_ID|37178	gi|224062824|ref|XP_002198158.1| PREDICTED: Zwilch, kinetochore associated, homolog (Drosophila) [Taeniopygia guttata]	37178	693	1	98.9821	245	2.09524e-22	3	161	537	589	-2	0	46	50	0	53
Query_10432	SRR036708_contig_10432_AvgCov_3.37	1519	gnl|BL_ORD_ID|21651	gi|50731339|ref|XP_417232.1| PREDICTED: probable fructose-2,6-bisphosphatase TIGAR [Gallus gallus]	21651	280	1	183.726	465	5.21815e-60	1200	1517	141	246	-3	0	93	97	0	106
Query_10432	SRR036708_contig_10432_AvgCov_3.37	1519	gnl|BL_ORD_ID|82025	gi|326912574|ref|XP_003202624.1| PREDICTED: probable fructose-2,6-bisphosphatase TIGAR-like [Meleagris gallopavo]	82025	281	1	170.244	430	4.68089e-55	1200	1517	141	247	-3	0	88	94	7	110
Query_10432	SRR036708_contig_10432_AvgCov_3.37	1519	gnl|BL_ORD_ID|33513	gi|224096127|ref|XP_002195978.1| PREDICTED: chromosome 12 open reading frame 5 [Taeniopygia guttata]	33513	279	1	142.51	358	4.00062e-44	1200	1517	141	245	-3	0	76	83	1	106
Query_10435	SRR036708_contig_10435_AvgCov_4.41	522	gnl|BL_ORD_ID|80498	gi|326915700|ref|XP_003204151.1| PREDICTED: ras-related protein Rab-32-like [Meleagris gallopavo]	80498	218	1	163.696	413	1.59135e-40	291	521	142	218	-2	0	77	77	0	77
Query_10435	SRR036708_contig_10435_AvgCov_4.41	522	gnl|BL_ORD_ID|21481	gi|50742500|ref|XP_419654.1| PREDICTED: ras-related protein Rab-32 [Gallus gallus]	21481	218	1	162.54	410	3.54515e-40	291	521	142	218	-2	0	76	77	0	77
Query_10435	SRR036708_contig_10435_AvgCov_4.41	522	gnl|BL_ORD_ID|41407	gi|224043671|ref|XP_002188382.1| PREDICTED: similar to Rab38, member of RAS oncogene family [Taeniopygia guttata]	41407	212	1	67.781	164	1.18841e-11	294	497	143	209	-2	0	36	49	3	69
Query_10435	SRR036708_contig_10435_AvgCov_4.41	522	gnl|BL_ORD_ID|81078	gi|326914516|ref|XP_003203571.1| PREDICTED: ras-related protein Rab-38-like [Meleagris gallopavo]	81078	212	1	67.0106	162	2.02711e-11	330	497	143	199	-2	0	33	47	3	58
Query_10435	SRR036708_contig_10435_AvgCov_4.41	522	gnl|BL_ORD_ID|20096	gi|118085220|ref|XP_425653.2| PREDICTED: ras-related protein Rab-38 [Gallus gallus]	20096	212	1	67.0106	162	2.02711e-11	330	497	143	199	-2	0	33	47	3	58
Query_10437	SRR036708_contig_10437_AvgCov_4.28	1109	gnl|BL_ORD_ID|19326	gi|118091242|ref|XP_421017.2| PREDICTED: tyrosine-protein phosphatase non-receptor type 5 [Gallus gallus]	19326	525	1	355.14	910	9.68084e-120	1	555	245	429	1	0	181	182	0	185
Query_10437	SRR036708_contig_10437_AvgCov_4.28	1109	gnl|BL_ORD_ID|78340	gi|326920090|ref|XP_003206309.1| PREDICTED: tyrosine-protein phosphatase non-receptor type 5-like [Meleagris gallopavo]	78340	468	1	352.058	902	8.13967e-119	1	555	188	372	1	0	180	181	0	185
Query_10437	SRR036708_contig_10437_AvgCov_4.28	1109	gnl|BL_ORD_ID|38935	gi|224050858|ref|XP_002197945.1| PREDICTED: protein tyrosine phosphatase, non-receptor type 5 (striatum-enriched) [Taeniopygia guttata]	38935	581	1	352.443	903	2.35735e-118	1	555	301	485	1	0	177	181	0	185
Query_10437	SRR036708_contig_10437_AvgCov_4.28	1109	gnl|BL_ORD_ID|82517	gi|326911572|ref|XP_003202132.1| PREDICTED: receptor-type tyrosine-protein phosphatase R-like [Meleagris gallopavo]	82517	665	1	234.572	597	2.06934e-83	1	552	386	569	1	0	112	143	0	184
Query_10437	SRR036708_contig_10437_AvgCov_4.28	1109	gnl|BL_ORD_ID|17401	gi|363727638|ref|XP_001235188.2| PREDICTED: receptor-type tyrosine-protein phosphatase R [Gallus gallus]	17401	651	1	234.572	597	2.06984e-83	1	552	372	555	1	0	112	143	0	184
Query_10439	SRR036708_contig_10439_AvgCov_2.00	245	gnl|BL_ORD_ID|191304	gi|63340|emb|CAA47436.1| c-Rmil [Gallus gallus]	191304	806	1	62.3882	150	2.62589e-10	157	243	770	798	-3	0	28	29	0	29
Query_10439	SRR036708_contig_10439_AvgCov_2.00	245	gnl|BL_ORD_ID|197398	gi|464647|sp|Q04982.1|BRAF_CHICK RecName: Full=Serine/threonine-protein kinase B-raf; AltName: Full=Proto-oncogene B-Raf; AltName: Full=Proto-oncogene c-Rmil; AltName: Full=Serine/threonine-protein kinase Rmil	197398	806	1	62.3882	150	2.62589e-10	157	243	770	798	-3	0	28	29	0	29
Query_10439	SRR036708_contig_10439_AvgCov_2.00	245	gnl|BL_ORD_ID|112592	gi|27436288|gb|AAO13358.1|AF449458_1 serine/threonine kinase [Gallus gallus]	112592	712	1	62.3882	150	2.62589e-10	157	243	676	704	-3	0	28	29	0	29
Query_10439	SRR036708_contig_10439_AvgCov_2.00	245	gnl|BL_ORD_ID|110663	gi|213599|gb|AAA49492.1| serine/threonine protein kinase [Coturnix coturnix]	110663	767	1	62.3882	150	2.62589e-10	157	243	730	758	-3	0	28	29	0	29
Query_10439	SRR036708_contig_10439_AvgCov_2.00	245	gnl|BL_ORD_ID|192615	gi|2117778|pir||I51153 protein kinase B-raf (EC 2.7.1.-), long splice form - quail	192615	807	1	62.3882	150	2.62589e-10	157	243	770	798	-3	0	28	29	0	29
Query_1044	SRR036708_contig_1044_AvgCov_14.83	481	gnl|BL_ORD_ID|191100	gi|1334628|emb|CAA82800.1| glutamate receptor subunit [Columba livia]	191100	270	1	158.688	400	4.28836e-39	244	480	192	270	-2	0	79	79	0	79
Query_1044	SRR036708_contig_1044_AvgCov_14.83	481	gnl|BL_ORD_ID|33356	gi|224098038|ref|XP_002196613.1| PREDICTED: glutamate receptor, ionotrophic, AMPA 3 [Taeniopygia guttata]	33356	888	1	158.688	400	4.28836e-39	244	480	810	888	-2	0	79	79	0	79
Query_1044	SRR036708_contig_1044_AvgCov_14.83	481	gnl|BL_ORD_ID|174052	gi|1389971|gb|AAB03117.1| GluR3 flip [Gallus gallus]	174052	353	1	157.532	397	9.55348e-39	244	480	275	353	-2	0	78	79	0	79
Query_1044	SRR036708_contig_1044_AvgCov_14.83	481	gnl|BL_ORD_ID|174002	gi|1813507|gb|AAB41693.1| AMPA glutamate receptor isoform Flop [Gallus gallus]	174002	353	1	157.532	397	9.55348e-39	244	480	275	353	-2	0	78	79	0	79
Query_1044	SRR036708_contig_1044_AvgCov_14.83	481	gnl|BL_ORD_ID|181406	gi|987864|emb|CAA61680.1| AMPA receptor GluR3/C [Gallus gallus]	181406	888	1	157.532	397	9.55348e-39	244	480	810	888	-2	0	78	79	0	79
Query_10441	SRR036708_contig_10441_AvgCov_1.97	218	gnl|BL_ORD_ID|74180	gi|326928610|ref|XP_003210469.1| PREDICTED: RUN and FYVE domain-containing protein 1-like [Meleagris gallopavo]	74180	373	1	64.6994	156	5.28462e-11	1	159	197	249	1	0	50	51	0	53
Query_10441	SRR036708_contig_10441_AvgCov_1.97	218	gnl|BL_ORD_ID|12803	gi|363739029|ref|XP_003642112.1| PREDICTED: LOW QUALITY PROTEIN: RUN and FYVE domain-containing protein 1 [Gallus gallus]	12803	692	1	64.6994	156	5.28462e-11	1	159	516	568	1	0	50	51	0	53
Query_10441	SRR036708_contig_10441_AvgCov_1.97	218	gnl|BL_ORD_ID|36650	gi|224067769|ref|XP_002195806.1| PREDICTED: RUN and FYVE domain containing 1 [Taeniopygia guttata]	36650	692	1	60.4622	145	9.96637e-10	7	159	519	569	1	0	46	50	0	51
Query_10442	SRR036708_contig_10442_AvgCov_3.89	233	gnl|BL_ORD_ID|192019	gi|53134845|emb|CAG32369.1| hypothetical protein RCJMB04_23o18 [Gallus gallus]	192019	675	1	102.449	254	2.3278e-22	2	208	535	603	2	0	68	69	0	69
Query_10442	SRR036708_contig_10442_AvgCov_3.89	233	gnl|BL_ORD_ID|112962	gi|71895555|ref|NP_001025740.1| HEAT repeat-containing protein 3 [Gallus gallus]	112962	675	1	102.449	254	2.3278e-22	2	208	535	603	2	0	68	69	0	69
Query_10442	SRR036708_contig_10442_AvgCov_3.89	233	gnl|BL_ORD_ID|74836	gi|326927265|ref|XP_003209813.1| PREDICTED: HEAT repeat-containing protein 3-like [Meleagris gallopavo]	74836	667	1	102.449	254	2.3278e-22	2	208	527	595	2	0	68	69	0	69
Query_10442	SRR036708_contig_10442_AvgCov_3.89	233	gnl|BL_ORD_ID|36989	gi|224064677|ref|XP_002193970.1| PREDICTED: HEAT repeat containing 3 [Taeniopygia guttata]	36989	643	1	90.5077	223	9.1538e-19	2	208	503	571	2	0	61	63	0	69
Query_10443	SRR036708_contig_10443_AvgCov_4.75	545	gnl|BL_ORD_ID|20725	gi|50761547|ref|XP_424759.1| PREDICTED: phosphatidylinositol 3-kinase regulatory subunit alpha isoform 2 [Gallus gallus]	20725	724	1	290.812	743	9.42084e-79	3	440	327	471	-1	0	142	144	1	146
Query_10443	SRR036708_contig_10443_AvgCov_4.75	545	gnl|BL_ORD_ID|29557	gi|224090723|ref|XP_002191551.1| PREDICTED: similar to phosphoinositide-3-kinase, regulatory subunit 1 (alpha) [Taeniopygia guttata]	29557	724	1	290.812	743	9.42084e-79	3	440	327	471	-1	0	142	144	1	146
Query_10443	SRR036708_contig_10443_AvgCov_4.75	545	gnl|BL_ORD_ID|29779	gi|224058077|ref|XP_002195407.1| PREDICTED: hypothetical protein [Taeniopygia guttata]	29779	463	1	263.077	671	2.10362e-70	3	440	60	204	-1	0	125	139	1	146
Query_10443	SRR036708_contig_10443_AvgCov_4.75	545	gnl|BL_ORD_ID|13775	gi|363736611|ref|XP_426652.3| PREDICTED: phosphatidylinositol 3-kinase regulatory subunit alpha [Gallus gallus]	13775	733	1	263.077	671	2.10362e-70	3	440	330	474	-1	0	125	139	1	146
Query_10443	SRR036708_contig_10443_AvgCov_4.75	545	gnl|BL_ORD_ID|75784	gi|326925320|ref|XP_003208865.1| PREDICTED: phosphatidylinositol 3-kinase regulatory subunit alpha-like [Meleagris gallopavo]	75784	733	1	263.077	671	2.10362e-70	3	440	330	474	-1	0	125	139	1	146
Query_10446	SRR036708_contig_10446_AvgCov_1.74	549	gnl|BL_ORD_ID|75161	gi|326926603|ref|XP_003209488.1| PREDICTED: RNA polymerase-associated protein LEO1-like [Meleagris gallopavo]	75161	657	1	90.5077	223	8.6813e-35	1	150	535	584	1	0	45	47	0	50
Query_10446	SRR036708_contig_10446_AvgCov_1.74	549	gnl|BL_ORD_ID|13335	gi|363737709|ref|XP_001232678.2| PREDICTED: RNA polymerase-associated protein LEO1-like [Gallus gallus]	13335	657	1	90.5077	223	8.6813e-35	1	150	535	584	1	0	45	47	0	50
Query_10446	SRR036708_contig_10446_AvgCov_1.74	549	gnl|BL_ORD_ID|37263	gi|224062463|ref|XP_002198179.1| PREDICTED: hypothetical protein [Taeniopygia guttata]	37263	656	1	87.4261	215	2.69157e-33	1	150	534	583	1	0	43	47	0	50
Query_10447	SRR036708_contig_10447_AvgCov_2.23	425	gnl|BL_ORD_ID|14564	gi|363734696|ref|XP_421141.3| PREDICTED: RNA polymerase II-associated protein 1 [Gallus gallus]	14564	1435	1	179.489	454	1.70004e-45	1	276	1344	1435	1	0	90	92	0	92
Query_10447	SRR036708_contig_10447_AvgCov_2.23	425	gnl|BL_ORD_ID|30667	gi|224051155|ref|XP_002199018.1| PREDICTED: RNA polymerase II associated protein 1 [Taeniopygia guttata]	30667	1423	1	149.058	375	2.46055e-36	1	276	1333	1423	1	0	77	83	1	92
Query_10448	SRR036708_contig_10448_AvgCov_2.00	258	gnl|BL_ORD_ID|78697	gi|326919366|ref|XP_003205952.1| PREDICTED: biorientation of chromosomes in cell division protein 1-like [Meleagris gallopavo]	78697	2872	1	169.859	429	1.19171e-42	3	257	1776	1860	-2	0	83	83	0	85
Query_10448	SRR036708_contig_10448_AvgCov_2.00	258	gnl|BL_ORD_ID|15033	gi|363733583|ref|XP_420784.3| PREDICTED: biorientation of chromosomes in cell division protein 1-like [Gallus gallus]	15033	3025	1	167.162	422	7.72445e-42	3	257	1809	1893	-2	0	81	82	0	85
Query_10448	SRR036708_contig_10448_AvgCov_2.00	258	gnl|BL_ORD_ID|39183	gi|224050096|ref|XP_002192671.1| PREDICTED: hypothetical protein [Taeniopygia guttata]	39183	3224	1	142.51	358	2.03747e-34	6	257	2055	2138	-2	0	70	73	0	84
Query_10449	SRR036708_contig_10449_AvgCov_2.14	405	gnl|BL_ORD_ID|79714	gi|326917295|ref|XP_003204935.1| PREDICTED: UPF0436 protein C9orf6 homolog [Meleagris gallopavo]	79714	142	1	144.436	363	5.24181e-35	179	400	69	142	-3	0	73	73	0	74
Query_10449	SRR036708_contig_10449_AvgCov_2.14	405	gnl|BL_ORD_ID|27525	gi|57530419|ref|NP_001006383.1| protein FAM206A [Gallus gallus]	27525	173	1	139.813	351	1.2911e-33	179	400	100	173	-3	0	71	72	0	74
Query_10449	SRR036708_contig_10449_AvgCov_2.14	405	gnl|BL_ORD_ID|193125	gi|53136694|emb|CAG32676.1| hypothetical protein RCJMB04_32i4 [Gallus gallus]	193125	173	1	139.813	351	1.2911e-33	179	400	100	173	-3	0	71	72	0	74
Query_10449	SRR036708_contig_10449_AvgCov_2.14	405	gnl|BL_ORD_ID|31424	gi|82080896|sp|Q5ZHW7.1|F206A_CHICK RecName: Full=Protein FAM206A	31424	173	1	139.813	351	1.2911e-33	179	400	100	173	-3	0	71	72	0	74
Query_10449	SRR036708_contig_10449_AvgCov_2.14	405	gnl|BL_ORD_ID|25783	gi|224045927|ref|XP_002189552.1| PREDICTED: hypothetical protein [Taeniopygia guttata]	25783	181	1	130.568	327	7.83285e-31	185	400	110	181	-3	0	65	70	0	72
Query_10451	SRR036708_contig_10451_AvgCov_2.00	253	gnl|BL_ORD_ID|10366	gi|363744788|ref|XP_424907.3| PREDICTED: ras GTPase-activating protein 1 [Gallus gallus]	10366	992	1	103.99	258	5.63584e-41	1	144	328	375	1	0	47	48	0	48
Query_10451	SRR036708_contig_10451_AvgCov_2.00	253	gnl|BL_ORD_ID|29579	gi|224089294|ref|XP_002186648.1| PREDICTED: RAS p21 protein activator (GTPase activating protein) 1 [Taeniopygia guttata]	29579	995	1	102.834	255	2.97971e-39	1	144	331	378	1	0	46	48	0	48
Query_10451	SRR036708_contig_10451_AvgCov_2.00	253	gnl|BL_ORD_ID|10733	gi|363743935|ref|XP_003642942.1| PREDICTED: ras GTPase-activating protein 1-like, partial [Gallus gallus]	10733	533	1	100.138	248	1.21569e-37	1	144	350	397	1	0	44	48	0	48
Query_10453	SRR036708_contig_10453_AvgCov_2.65	565	gnl|BL_ORD_ID|16246	gi|363730551|ref|XP_419004.3| PREDICTED: LOW QUALITY PROTEIN: triple functional domain protein [Gallus gallus]	16246	3062	1	363.229	931	1.60707e-100	6	563	2699	2883	-3	0	183	185	1	186
Query_10453	SRR036708_contig_10453_AvgCov_2.65	565	gnl|BL_ORD_ID|79778	gi|326917164|ref|XP_003204871.1| PREDICTED: triple functional domain protein-like [Meleagris gallopavo]	79778	3024	1	356.681	914	1.50417e-98	6	563	2654	2845	-3	0	184	185	8	193
Query_10453	SRR036708_contig_10453_AvgCov_2.65	565	gnl|BL_ORD_ID|25794	gi|224045797|ref|XP_002187927.1| PREDICTED: triple functional domain (PTPRF interacting) [Taeniopygia guttata]	25794	3061	1	353.214	905	1.66306e-97	6	563	2698	2882	-3	0	178	183	1	186
Query_10453	SRR036708_contig_10453_AvgCov_2.65	565	gnl|BL_ORD_ID|25512	gi|224054632|ref|XP_002189680.1| PREDICTED: kalirin, RhoGEF kinase [Taeniopygia guttata]	25512	2951	1	169.859	429	2.60773e-42	6	419	2635	2771	-3	0	76	105	1	138
Query_10453	SRR036708_contig_10453_AvgCov_2.65	565	gnl|BL_ORD_ID|76909	gi|326923021|ref|XP_003207740.1| PREDICTED: LOW QUALITY PROTEIN: kalirin-like [Meleagris gallopavo]	76909	3035	1	168.318	425	7.58732e-42	6	419	2719	2855	-3	0	75	105	1	138
Query_10456	SRR036708_contig_10456_AvgCov_1.71	506	gnl|BL_ORD_ID|73042	gi|326930964|ref|XP_003211607.1| PREDICTED: mitochondrial Rho GTPase 1-like isoform 2 [Meleagris gallopavo]	73042	638	1	190.274	482	5.77671e-88	1	303	399	527	1	0	97	99	28	129
Query_10456	SRR036708_contig_10456_AvgCov_1.71	506	gnl|BL_ORD_ID|35873	gi|224074585|ref|XP_002198633.1| PREDICTED: ras homolog gene family, member T1 isoform 2 [Taeniopygia guttata]	35873	659	1	189.504	480	8.23846e-87	1	303	420	548	1	0	97	98	28	129
Query_10456	SRR036708_contig_10456_AvgCov_1.71	506	gnl|BL_ORD_ID|196667	gi|82233942|sp|Q5ZM73.1|MIRO1_CHICK RecName: Full=Mitochondrial Rho GTPase 1; Short=MIRO-1; AltName: Full=Ras homolog gene family member T1	196667	619	1	192.971	489	9.71735e-67	1	303	421	549	1	0	99	100	28	129
Query_10456	SRR036708_contig_10456_AvgCov_1.71	506	gnl|BL_ORD_ID|27554	gi|57525262|ref|NP_001006208.1| mitochondrial Rho GTPase 1 [Gallus gallus]	27554	619	1	192.971	489	9.71735e-67	1	303	421	549	1	0	99	100	28	129
Query_10456	SRR036708_contig_10456_AvgCov_1.71	506	gnl|BL_ORD_ID|194401	gi|53127682|emb|CAG31170.1| hypothetical protein RCJMB04_2p2 [Gallus gallus]	194401	619	1	192.971	489	9.71735e-67	1	303	421	549	1	0	99	100	28	129
Query_10457	SRR036708_contig_10457_AvgCov_3.43	357	gnl|BL_ORD_ID|39814	gi|224048329|ref|XP_002192695.1| PREDICTED: similar to chromosome 6 open reading frame 182 [Taeniopygia guttata]	39814	486	1	76.2554	186	1.76906e-14	1	228	406	482	1	0	55	63	1	77
Query_10457	SRR036708_contig_10457_AvgCov_3.43	357	gnl|BL_ORD_ID|15530	gi|363732334|ref|XP_419795.3| PREDICTED: uncharacterized protein LOC421765 [Gallus gallus]	15530	1925	1	48.521	114	3.95021e-06	1	138	385	431	1	0	40	41	1	47
Query_10459	SRR036708_contig_10459_AvgCov_4.98	732	gnl|BL_ORD_ID|80616	gi|326915455|ref|XP_003204033.1| PREDICTED: glutaminyl-peptide cyclotransferase-like [Meleagris gallopavo]	80616	354	1	310.457	794	1.95047e-84	2	484	194	354	2	0	156	160	0	161
Query_10459	SRR036708_contig_10459_AvgCov_4.98	732	gnl|BL_ORD_ID|19750	gi|118088116|ref|XP_419527.2| PREDICTED: glutaminyl-peptide cyclotransferase [Gallus gallus]	19750	398	1	291.582	745	9.37592e-79	2	457	195	346	2	0	146	151	0	152
Query_10459	SRR036708_contig_10459_AvgCov_4.98	732	gnl|BL_ORD_ID|40062	gi|224047642|ref|XP_002189357.1| PREDICTED: glutaminyl-peptide cyclotransferase (glutaminyl cyclase) [Taeniopygia guttata]	40062	366	1	274.248	700	1.54904e-73	2	484	206	366	2	0	136	151	0	161
Query_10459	SRR036708_contig_10459_AvgCov_4.98	732	gnl|BL_ORD_ID|9235	gi|363747137|ref|XP_423348.3| PREDICTED: LOW QUALITY PROTEIN: glutaminyl-peptide cyclotransferase-like, partial [Gallus gallus]	9235	302	1	155.221	391	1.04872e-37	2	484	145	302	2	0	88	106	3	161
Query_10459	SRR036708_contig_10459_AvgCov_4.98	732	gnl|BL_ORD_ID|157678	gi|3170168|gb|AAC28783.1| glutaminyl cyclase [Gallus gallus]	157678	233	1	141.354	355	1.5671e-33	2	325	126	233	2	0	71	88	0	108
Query_10460	SRR036708_contig_10460_AvgCov_2.00	231	gnl|BL_ORD_ID|16868	gi|363728998|ref|XP_416881.3| PREDICTED: probable phospholipid-transporting ATPase VA [Gallus gallus]	16868	1518	1	150.984	380	5.73036e-37	2	229	998	1073	-3	0	76	76	0	76
Query_10460	SRR036708_contig_10460_AvgCov_2.00	231	gnl|BL_ORD_ID|81455	gi|326913744|ref|XP_003203194.1| PREDICTED: probable phospholipid-transporting ATPase VA-like [Meleagris gallopavo]	81455	1518	1	150.984	380	5.73036e-37	2	229	998	1073	-3	0	76	76	0	76
Query_10460	SRR036708_contig_10460_AvgCov_2.00	231	gnl|BL_ORD_ID|25898	gi|224042996|ref|XP_002194633.1| PREDICTED: similar to ATPase, class V, type 10A [Taeniopygia guttata]	25898	1518	1	150.984	380	5.73036e-37	2	229	998	1073	-3	0	76	76	0	76
Query_10460	SRR036708_contig_10460_AvgCov_2.00	231	gnl|BL_ORD_ID|12787	gi|363739068|ref|XP_414491.3| PREDICTED: probable phospholipid-transporting ATPase VB [Gallus gallus]	12787	1463	1	135.961	341	1.90761e-32	2	229	1009	1084	-3	0	67	72	0	76
Query_10460	SRR036708_contig_10460_AvgCov_2.00	231	gnl|BL_ORD_ID|25284	gi|224068157|ref|XP_002189210.1| PREDICTED: similar to KIAA0715 protein [Taeniopygia guttata]	25284	1475	1	135.576	340	2.49142e-32	2	229	1024	1099	-3	0	67	73	0	76
Query_10461	SRR036708_contig_10461_AvgCov_2.29	275	gnl|BL_ORD_ID|13349	gi|363737678|ref|XP_413959.3| PREDICTED: IQ motif containing GTPase activating protein 1 [Gallus gallus]	13349	1765	1	137.502	345	6.38887e-33	1	273	1227	1317	1	0	66	80	0	91
Query_10461	SRR036708_contig_10461_AvgCov_2.29	275	gnl|BL_ORD_ID|74987	gi|326926956|ref|XP_003209662.1| PREDICTED: ras GTPase-activating-like protein IQGAP1-like [Meleagris gallopavo]	74987	1656	1	135.191	339	3.17077e-32	1	273	1118	1208	1	0	64	79	0	91
Query_10461	SRR036708_contig_10461_AvgCov_2.29	275	gnl|BL_ORD_ID|71115	gi|326934928|ref|XP_003213534.1| PREDICTED: ras GTPase-activating-like protein IQGAP2-like, partial [Meleagris gallopavo]	71115	132	1	127.102	318	8.63482e-30	1	201	66	132	1	0	65	66	0	67
Query_10461	SRR036708_contig_10461_AvgCov_2.29	275	gnl|BL_ORD_ID|34932	gi|224083972|ref|XP_002187447.1| PREDICTED: similar to IQ motif containing GTPase activating protein 3 [Taeniopygia guttata]	34932	1718	1	121.324	303	4.73808e-28	1	273	1184	1274	1	0	58	77	0	91
Query_10461	SRR036708_contig_10461_AvgCov_2.29	275	gnl|BL_ORD_ID|35582	gi|224076727|ref|XP_002196954.1| PREDICTED: neurofibromin 1 [Taeniopygia guttata]	35582	2811	1	45.4394	106	3.30414e-05	13	255	1318	1394	1	0	25	44	4	81
Query_10468	SRR036708_contig_10468_AvgCov_2.84	251	gnl|BL_ORD_ID|78871	gi|326919013|ref|XP_003205778.1| PREDICTED: arylsulfatase J-like [Meleagris gallopavo]	78871	573	1	186.422	472	1.19569e-47	1	249	396	478	1	0	82	83	0	83
Query_10468	SRR036708_contig_10468_AvgCov_2.84	251	gnl|BL_ORD_ID|14908	gi|363733898|ref|XP_420639.3| PREDICTED: arylsulfatase J [Gallus gallus]	14908	573	1	184.882	468	3.47893e-47	1	249	396	478	1	0	81	83	0	83
Query_10468	SRR036708_contig_10468_AvgCov_2.84	251	gnl|BL_ORD_ID|39512	gi|224049169|ref|XP_002193905.1| PREDICTED: similar to arylsulfatase J [Taeniopygia guttata]	39512	482	1	184.111	466	5.93416e-47	1	249	305	387	1	0	81	82	0	83
Query_10468	SRR036708_contig_10468_AvgCov_2.84	251	gnl|BL_ORD_ID|20978	gi|50755099|ref|XP_425212.1| PREDICTED: arylsulfatase I [Gallus gallus]	20978	574	1	116.316	290	1.51959e-26	1	249	395	477	1	0	50	64	0	83
Query_10468	SRR036708_contig_10468_AvgCov_2.84	251	gnl|BL_ORD_ID|74192	gi|326928585|ref|XP_003210457.1| PREDICTED: arylsulfatase I-like [Meleagris gallopavo]	74192	574	1	116.316	290	1.51959e-26	1	249	395	477	1	0	50	64	0	83
Query_10469	SRR036708_contig_10469_AvgCov_2.20	540	gnl|BL_ORD_ID|16030	gi|363731042|ref|XP_003640897.1| PREDICTED: nudC domain-containing protein 1-like [Gallus gallus]	16030	586	1	333.569	854	4.19625e-96	18	509	399	562	-2	0	157	162	0	164
Query_10469	SRR036708_contig_10469_AvgCov_2.20	540	gnl|BL_ORD_ID|40413	gi|224046631|ref|XP_002200402.1| PREDICTED: similar to NudC domain-containing protein 1 [Taeniopygia guttata]	40413	585	1	323.939	829	1.22096e-92	18	509	398	561	-2	0	150	161	0	164
Query_10469	SRR036708_contig_10469_AvgCov_2.20	540	gnl|BL_ORD_ID|79368	gi|326918000|ref|XP_003205281.1| PREDICTED: nudC domain-containing protein 1-like [Meleagris gallopavo]	79368	132	1	228.024	580	7.30942e-60	18	341	1	108	-2	0	106	108	0	108
Query_10469	SRR036708_contig_10469_AvgCov_2.20	540	gnl|BL_ORD_ID|79364	gi|326918008|ref|XP_003205285.1| PREDICTED: nudC domain-containing protein 1-like [Meleagris gallopavo]	79364	436	1	76.6406	187	4.45395e-17	345	509	354	408	-2	0	37	43	0	55
Query_1047	SRR036708_contig_1047_AvgCov_13.74	1755	gnl|BL_ORD_ID|28412	gi|145046232|ref|NP_001077389.1| plasminogen activator inhibitor type 1, member 2 precursor [Gallus gallus]	28412	442	1	637.106	1642	0	83	1102	56	442	2	0	329	335	47	387
Query_1047	SRR036708_contig_1047_AvgCov_13.74	1755	gnl|BL_ORD_ID|75543	gi|326925820|ref|XP_003209106.1| PREDICTED: LOW QUALITY PROTEIN: glia-derived nexin-like [Meleagris gallopavo]	75543	442	1	633.639	1633	0	83	1102	56	442	2	0	327	333	47	387
Query_1047	SRR036708_contig_1047_AvgCov_13.74	1755	gnl|BL_ORD_ID|37553	gi|224060004|ref|XP_002198088.1| PREDICTED: plasminogen activator inhibitor type 1, member 2 isoform 1 [Taeniopygia guttata]	37553	392	1	630.558	1625	2.79534e-180	83	1102	56	392	2	0	318	331	5	341
Query_1047	SRR036708_contig_1047_AvgCov_13.74	1755	gnl|BL_ORD_ID|37554	gi|224060002|ref|XP_002198107.1| PREDICTED: plasminogen activator inhibitor type 1, member 2 isoform 3 [Taeniopygia guttata]	37554	393	1	623.624	1607	3.41707e-178	83	1102	56	393	2	0	317	330	6	342
Query_1047	SRR036708_contig_1047_AvgCov_13.74	1755	gnl|BL_ORD_ID|37555	gi|224059998|ref|XP_002198095.1| PREDICTED: plasminogen activator inhibitor type 1, member 2 isoform 2 [Taeniopygia guttata]	37555	440	1	607.831	1566	1.94033e-173	83	1102	56	440	2	0	318	331	53	389
Query_10472	SRR036708_contig_10472_AvgCov_1.98	253	gnl|BL_ORD_ID|15054	gi|363733532|ref|XP_003641261.1| PREDICTED: uncharacterized protein LOC100858148 [Gallus gallus]	15054	151	1	79.7221	195	1.56957e-15	10	219	78	147	-2	0	42	47	0	70
Query_10472	SRR036708_contig_10472_AvgCov_1.98	253	gnl|BL_ORD_ID|158273	gi|2331059|gb|AAC60281.1| unknown [Gallus gallus]	158273	990	1	73.559	179	1.12483e-13	1	216	604	675	1	0	33	44	0	72
Query_10472	SRR036708_contig_10472_AvgCov_1.98	253	gnl|BL_ORD_ID|174537	gi|347227|gb|AAA49027.1| reverse transcriptase [Gallus gallus]	174537	712	1	73.559	179	1.12483e-13	1	216	326	397	1	0	33	44	0	72
Query_10472	SRR036708_contig_10472_AvgCov_1.98	253	gnl|BL_ORD_ID|101043	gi|555472|gb|AAA49022.1| POL-like [Gallus gallus]	101043	412	1	72.7886	177	1.91867e-13	1	216	32	103	1	0	32	43	0	72
Query_10472	SRR036708_contig_10472_AvgCov_1.98	253	gnl|BL_ORD_ID|10420	gi|363744666|ref|XP_003643100.1| PREDICTED: uncharacterized protein LOC100857930 [Gallus gallus]	10420	129	1	66.2402	160	1.79582e-11	1	216	14	90	1	0	37	47	5	77
Query_10474	SRR036708_contig_10474_AvgCov_5.28	303	gnl|BL_ORD_ID|18839	gi|118094772|ref|XP_422548.2| PREDICTED: geranylgeranyl transferase type-2 subunit beta [Gallus gallus]	18839	331	1	108.997	271	2.42517e-24	3	158	280	331	3	0	52	52	0	52
Query_10474	SRR036708_contig_10474_AvgCov_5.28	303	gnl|BL_ORD_ID|37718	gi|224058543|ref|XP_002187453.1| PREDICTED: similar to Rab geranylgeranyltransferase, beta subunit [Taeniopygia guttata]	37718	455	1	107.457	267	7.05617e-24	3	158	404	455	3	0	51	52	0	52
Query_10474	SRR036708_contig_10474_AvgCov_5.28	303	gnl|BL_ORD_ID|75671	gi|326925555|ref|XP_003208978.1| PREDICTED: geranylgeranyl transferase type-2 subunit beta-like [Meleagris gallopavo]	75671	331	1	107.457	267	7.05617e-24	3	158	280	331	3	0	51	52	0	52
Query_10476	SRR036708_contig_10476_AvgCov_4.22	353	gnl|BL_ORD_ID|21119	gi|50752048|ref|XP_422630.1| PREDICTED: acid phosphatase-like 2 [Gallus gallus]	21119	479	1	235.728	600	1.76141e-62	2	352	291	407	2	0	115	115	0	117
Query_10476	SRR036708_contig_10476_AvgCov_4.22	353	gnl|BL_ORD_ID|75567	gi|326925770|ref|XP_003209082.1| PREDICTED: acid phosphatase-like protein 2-like [Meleagris gallopavo]	75567	479	1	234.187	596	5.12493e-62	2	352	291	407	2	0	115	115	0	117
Query_10476	SRR036708_contig_10476_AvgCov_4.22	353	gnl|BL_ORD_ID|37564	gi|224059966|ref|XP_002193834.1| PREDICTED: similar to ACPL2 protein [Taeniopygia guttata]	37564	461	1	232.646	592	1.49113e-61	2	352	273	389	2	0	113	115	0	117
Query_10476	SRR036708_contig_10476_AvgCov_4.22	353	gnl|BL_ORD_ID|19975	gi|118086124|ref|XP_001235914.1| PREDICTED: prostatic acid phosphatase [Gallus gallus]	19975	421	1	45.4394	106	3.37625e-05	11	352	210	319	2	0	35	51	8	116
Query_10476	SRR036708_contig_10476_AvgCov_4.22	353	gnl|BL_ORD_ID|77368	gi|326922083|ref|XP_003207281.1| PREDICTED: prostatic acid phosphatase-like [Meleagris gallopavo]	77368	394	1	44.669	104	5.75901e-05	11	352	183	292	2	0	34	50	8	116
Query_10477	SRR036708_contig_10477_AvgCov_3.18	594	gnl|BL_ORD_ID|112920	gi|71897037|ref|NP_001025894.1| amyloid protein-binding protein 2 [Gallus gallus]	112920	586	1	395.586	1015	3.24854e-110	1	594	285	482	1	0	198	198	0	198
Query_10477	SRR036708_contig_10477_AvgCov_3.18	594	gnl|BL_ORD_ID|72756	gi|326931553|ref|XP_003211893.1| PREDICTED: amyloid protein-binding protein 2-like [Meleagris gallopavo]	72756	517	1	395.586	1015	3.24854e-110	1	594	216	413	1	0	198	198	0	198
Query_10477	SRR036708_contig_10477_AvgCov_3.18	594	gnl|BL_ORD_ID|194197	gi|53129652|emb|CAG31401.1| hypothetical protein RCJMB04_5o24 [Gallus gallus]	194197	586	1	395.586	1015	3.24854e-110	1	594	285	482	1	0	198	198	0	198
Query_10477	SRR036708_contig_10477_AvgCov_3.18	594	gnl|BL_ORD_ID|77366	gi|326922087|ref|XP_003207283.1| PREDICTED: nephrocystin-3-like, partial [Meleagris gallopavo]	77366	1220	1	53.5286	127	3.02812e-07	1	594	871	1077	1	0	49	97	17	211
Query_10477	SRR036708_contig_10477_AvgCov_3.18	594	gnl|BL_ORD_ID|40778	gi|224045487|ref|XP_002196573.1| PREDICTED: nephronophthisis 3 (adolescent) [Taeniopygia guttata]	40778	1373	1	52.7582	125	5.16518e-07	1	594	1024	1230	1	0	50	95	17	211
Query_10479	SRR036708_contig_10479_AvgCov_3.19	511	gnl|BL_ORD_ID|75675	gi|326925546|ref|XP_003208974.1| PREDICTED: zinc finger Ran-binding domain-containing protein 2-like [Meleagris gallopavo]	75675	351	1	150.984	380	2.36433e-41	40	288	67	149	1	0	83	83	0	83
Query_10479	SRR036708_contig_10479_AvgCov_3.19	511	gnl|BL_ORD_ID|45882	gi|75571429|sp|Q5ZLX5.1|ZRAB2_CHICK RecName: Full=Zinc finger Ran-binding domain-containing protein 2	45882	334	1	150.984	380	2.36718e-41	40	288	50	132	1	0	83	83	0	83
Query_10479	SRR036708_contig_10479_AvgCov_3.19	511	gnl|BL_ORD_ID|192131	gi|53128063|emb|CAG31268.1| hypothetical protein RCJMB04_4i6 [Gallus gallus]	192131	334	1	150.984	380	2.36718e-41	40	288	50	132	1	0	83	83	0	83
Query_10479	SRR036708_contig_10479_AvgCov_3.19	511	gnl|BL_ORD_ID|168798	gi|71896845|ref|NP_001026468.1| zinc finger Ran-binding domain-containing protein 2 [Gallus gallus]	168798	334	1	150.984	380	2.36718e-41	40	288	50	132	1	0	83	83	0	83
Query_10479	SRR036708_contig_10479_AvgCov_3.19	511	gnl|BL_ORD_ID|37725	gi|224058516|ref|XP_002187077.1| PREDICTED: zinc finger protein 265 [Taeniopygia guttata]	37725	324	1	150.984	380	2.36895e-41	40	288	42	124	1	0	83	83	0	83
Query_1048	SRR036708_contig_1048_AvgCov_13.38	1087	gnl|BL_ORD_ID|178319	gi|224074847|ref|XP_002187496.1| PREDICTED: similar to zinc finger protein 750 [Taeniopygia guttata]	178319	711	1	75.8702	185	1.45528e-13	950	1081	668	711	-1	0	37	37	0	44
Query_10480	SRR036708_contig_10480_AvgCov_5.76	291	gnl|BL_ORD_ID|20514	gi|82233793|sp|Q5ZJL7.1|DDB2_CHICK RecName: Full=DNA damage-binding protein 2; AltName: Full=Damage-specific DNA-binding protein 2	20514	507	1	177.948	450	4.32717e-45	3	290	214	309	-2	0	95	96	0	96
Query_10480	SRR036708_contig_10480_AvgCov_5.76	291	gnl|BL_ORD_ID|193629	gi|53133494|emb|CAG32076.1| hypothetical protein RCJMB04_17d21 [Gallus gallus]	193629	507	1	177.948	450	4.32717e-45	3	290	214	309	-2	0	95	96	0	96
Query_10480	SRR036708_contig_10480_AvgCov_5.76	291	gnl|BL_ORD_ID|78186	gi|326920402|ref|XP_003206463.1| PREDICTED: LOW QUALITY PROTEIN: DNA damage-binding protein 2-like [Meleagris gallopavo]	78186	507	1	177.948	450	4.32717e-45	3	290	214	309	-2	0	94	96	0	96
Query_10480	SRR036708_contig_10480_AvgCov_5.76	291	gnl|BL_ORD_ID|88611	gi|86129510|ref|NP_001034390.1| DNA damage-binding protein 2 [Gallus gallus]	88611	507	1	177.948	450	4.32717e-45	3	290	214	309	-2	0	95	96	0	96
Query_10481	SRR036708_contig_10481_AvgCov_2.86	506	gnl|BL_ORD_ID|110783	gi|212269|gb|AAA48942.1| lysyl oxidase [Gallus gallus]	110783	420	1	158.688	400	4.76369e-39	293	505	350	420	-2	0	71	71	0	71
Query_10481	SRR036708_contig_10481_AvgCov_2.86	506	gnl|BL_ORD_ID|27832	gi|45382725|ref|NP_990812.1| protein-lysine 6-oxidase precursor [Gallus gallus]	27832	420	1	158.688	400	4.76369e-39	293	505	350	420	-2	0	71	71	0	71
Query_10481	SRR036708_contig_10481_AvgCov_2.86	506	gnl|BL_ORD_ID|197401	gi|462560|sp|Q05063.1|LYOX_CHICK RecName: Full=Protein-lysine 6-oxidase; AltName: Full=Lysyl oxidase; Flags: Precursor	197401	420	1	158.688	400	4.76369e-39	293	505	350	420	-2	0	71	71	0	71
Query_10481	SRR036708_contig_10481_AvgCov_2.86	506	gnl|BL_ORD_ID|34310	gi|224089255|ref|XP_002191775.1| PREDICTED: lysyl oxidase [Taeniopygia guttata]	34310	439	1	155.992	393	3.08773e-38	296	505	370	439	-2	0	70	70	0	70
Query_10481	SRR036708_contig_10481_AvgCov_2.86	506	gnl|BL_ORD_ID|13414	gi|363737533|ref|XP_424060.3| PREDICTED: lysyl oxidase homolog 1 [Gallus gallus]	13414	374	1	119.013	297	4.18289e-27	299	505	304	372	-2	0	50	59	0	69
Query_10483	SRR036708_contig_10483_AvgCov_2.71	532	gnl|BL_ORD_ID|192922	gi|53127302|emb|CAG31034.1| hypothetical protein RCJMB04_1l21 [Gallus gallus]	192922	359	1	300.442	768	1.31416e-82	35	532	24	189	2	0	165	166	0	166
Query_10483	SRR036708_contig_10483_AvgCov_2.71	532	gnl|BL_ORD_ID|185287	gi|57529848|ref|NP_001006501.1| adenosine kinase [Gallus gallus]	185287	359	1	300.442	768	1.31416e-82	35	532	24	189	2	0	165	166	0	166
Query_10483	SRR036708_contig_10483_AvgCov_2.71	532	gnl|BL_ORD_ID|38542	gi|224052398|ref|XP_002193076.1| PREDICTED: adenosine kinase [Taeniopygia guttata]	38542	348	1	296.204	757	2.12878e-80	35	532	13	178	2	0	163	165	0	166
Query_10485	SRR036708_contig_10485_AvgCov_2.09	692	gnl|BL_ORD_ID|25887	gi|224043293|ref|XP_002193989.1| PREDICTED: similar to Serine/threonine-protein kinase DCLK1 [Taeniopygia guttata]	25887	879	1	150.214	378	3.09469e-36	376	690	760	879	-3	0	96	97	15	120
Query_10485	SRR036708_contig_10485_AvgCov_2.09	692	gnl|BL_ORD_ID|16677	gi|363729498|ref|XP_417099.3| PREDICTED: serine/threonine-protein kinase DCLK1 [Gallus gallus]	16677	1003	1	133.265	334	7.38788e-32	493	690	895	960	-3	0	65	65	0	66
Query_10485	SRR036708_contig_10485_AvgCov_2.09	692	gnl|BL_ORD_ID|81225	gi|326914219|ref|XP_003203424.1| PREDICTED: serine/threonine-protein kinase DCLK1-like [Meleagris gallopavo]	81225	729	1	133.265	334	7.41827e-32	493	690	621	686	-3	0	65	65	0	66
Query_10485	SRR036708_contig_10485_AvgCov_2.09	692	gnl|BL_ORD_ID|25653	gi|224049337|ref|XP_002187145.1| PREDICTED: doublecortin-like kinase 2 [Taeniopygia guttata]	25653	692	1	77.0258	188	3.32948e-14	496	690	621	686	-3	0	37	49	1	66
Query_10485	SRR036708_contig_10485_AvgCov_2.09	692	gnl|BL_ORD_ID|25654	gi|224049335|ref|XP_002187167.1| PREDICTED: similar to Serine/threonine-protein kinase DCLK2 [Taeniopygia guttata]	25654	286	1	77.0258	188	3.32948e-14	496	690	150	215	-3	0	37	49	1	66
Query_1049	SRR036708_contig_1049_AvgCov_5.13	782	gnl|BL_ORD_ID|174487	gi|551493|gb|AAA99539.1| lysosome-associated membrane glycoprotein LAMP-2a [Gallus gallus]	174487	250	1	115.546	288	1.03512e-25	549	782	173	250	-1	0	73	77	0	78
Query_1049	SRR036708_contig_1049_AvgCov_5.13	782	gnl|BL_ORD_ID|76138	gi|326924595|ref|XP_003208511.1| PREDICTED: lysosome-associated membrane glycoprotein 2-like [Meleagris gallopavo]	76138	456	1	77.411	189	3.12391e-14	555	782	380	454	-1	0	51	66	1	76
Query_1049	SRR036708_contig_1049_AvgCov_5.13	782	gnl|BL_ORD_ID|174450	gi|555692|gb|AAA99541.1| lysosome-associated membrane glycoprotein LAMP-2c [Gallus gallus]	174450	171	1	75.485	184	1.18708e-13	555	782	95	169	-1	0	49	66	1	76
Query_1049	SRR036708_contig_1049_AvgCov_5.13	782	gnl|BL_ORD_ID|64600	gi|555690|gb|AAA99540.1| lysosome-associated membrane glycoprotein LAMP-2b [Gallus gallus]	64600	425	1	72.4034	176	1.00493e-12	663	782	348	387	-1	0	32	37	0	40
Query_1049	SRR036708_contig_1049_AvgCov_5.13	782	gnl|BL_ORD_ID|86609	gi|48976097|ref|NP_001001749.1| lysosome-associated membrane glycoprotein 2 precursor [Gallus gallus]	86609	425	1	72.4034	176	1.00493e-12	663	782	348	387	-1	0	32	37	0	40
Query_10491	SRR036708_contig_10491_AvgCov_5.00	852	gnl|BL_ORD_ID|194446	gi|53127462|emb|CAG31114.1| hypothetical protein RCJMB04_2i10 [Gallus gallus]	194446	342	1	303.908	777	1.12595e-113	79	588	105	274	1	0	155	165	0	170
Query_10491	SRR036708_contig_10491_AvgCov_5.00	852	gnl|BL_ORD_ID|84947	gi|57525096|ref|NP_001006169.1| nuclear distribution protein nudE homolog 1 [Gallus gallus]	84947	342	1	303.908	777	1.12595e-113	79	588	105	274	1	0	155	165	0	170
Query_10491	SRR036708_contig_10491_AvgCov_5.00	852	gnl|BL_ORD_ID|45713	gi|82082918|sp|Q5ZMC9.1|NDE1_CHICK RecName: Full=Nuclear distribution protein nudE homolog 1	45713	342	1	303.908	777	1.12595e-113	79	588	105	274	1	0	155	165	0	170
Query_10491	SRR036708_contig_10491_AvgCov_5.00	852	gnl|BL_ORD_ID|73957	gi|326929066|ref|XP_003210692.1| PREDICTED: nuclear distribution protein nudE homolog 1-like [Meleagris gallopavo]	73957	342	1	299.671	766	2.89246e-111	79	588	105	274	1	0	153	164	0	170
Query_10491	SRR036708_contig_10491_AvgCov_5.00	852	gnl|BL_ORD_ID|36477	gi|224070090|ref|XP_002197929.1| PREDICTED: nuclear distribution gene E homolog 1 [Taeniopygia guttata]	36477	341	1	284.263	726	4.37626e-109	79	588	105	273	1	0	149	156	1	170
Query_10492	SRR036708_contig_10492_AvgCov_2.77	250	gnl|BL_ORD_ID|73035	gi|326930978|ref|XP_003211614.1| PREDICTED: polycomb protein SUZ12-like [Meleagris gallopavo]	73035	662	1	127.487	319	6.59148e-30	2	250	168	248	2	0	68	72	2	83
Query_10492	SRR036708_contig_10492_AvgCov_2.77	250	gnl|BL_ORD_ID|18235	gi|118099728|ref|XP_415658.2| PREDICTED: polycomb protein SUZ12 [Gallus gallus]	18235	747	1	127.487	319	6.59148e-30	2	250	253	333	2	0	68	72	2	83
Query_10492	SRR036708_contig_10492_AvgCov_2.77	250	gnl|BL_ORD_ID|35869	gi|224074597|ref|XP_002195042.1| PREDICTED: suppressor of zeste 12 homolog (Drosophila) [Taeniopygia guttata]	35869	750	1	125.946	315	1.91783e-29	2	250	256	336	2	0	67	72	2	83
Query_10493	SRR036708_contig_10493_AvgCov_1.98	267	gnl|BL_ORD_ID|14071	gi|363735916|ref|XP_001234093.2| PREDICTED: coiled-coil domain-containing protein 141 [Gallus gallus]	14071	1554	1	122.865	307	9.78302e-34	2	205	638	705	-3	0	57	62	0	68
Query_10494	SRR036708_contig_10494_AvgCov_2.01	617	gnl|BL_ORD_ID|70903	gi|326935371|ref|XP_003213746.1| PREDICTED: leucine-rich repeat-containing protein 19-like, partial [Meleagris gallopavo]	70903	347	1	210.305	534	3.77163e-61	3	413	27	163	-1	0	122	127	0	137
Query_10494	SRR036708_contig_10494_AvgCov_2.01	617	gnl|BL_ORD_ID|37510	gi|224060530|ref|XP_002189339.1| PREDICTED: hypothetical protein [Taeniopygia guttata]	37510	539	1	66.6254	161	3.65542e-11	3	419	380	526	-1	0	52	79	8	147
Query_10494	SRR036708_contig_10494_AvgCov_2.01	617	gnl|BL_ORD_ID|21140	gi|50751440|ref|XP_422399.1| PREDICTED: leucine-rich repeat-containing protein 19 [Gallus gallus]	21140	392	1	60.4622	145	1.30745e-10	3	374	92	218	-1	0	43	62	3	127
Query_10494	SRR036708_contig_10494_AvgCov_2.01	617	gnl|BL_ORD_ID|17719	gi|118103827|ref|XP_001232011.1| PREDICTED: leucine-rich repeat-containing protein 70 [Gallus gallus]	17719	642	1	62.7734	151	5.27841e-10	3	410	269	384	-1	0	40	63	22	137
Query_10494	SRR036708_contig_10494_AvgCov_2.01	617	gnl|BL_ORD_ID|73804	gi|326929383|ref|XP_003210845.1| PREDICTED: insulin-like growth factor-binding protein complex acid labile subunit-like [Meleagris gallopavo]	73804	590	1	62.3882	150	6.89382e-10	12	419	390	533	-1	0	52	79	8	144
Query_10496	SRR036708_contig_10496_AvgCov_1.00	495	gnl|BL_ORD_ID|74403	gi|326928154|ref|XP_003210246.1| PREDICTED: contactin-3-like [Meleagris gallopavo]	74403	941	1	106.301	264	1.21681e-37	2	166	873	927	-3	0	54	54	0	55
Query_10496	SRR036708_contig_10496_AvgCov_1.00	495	gnl|BL_ORD_ID|12898	gi|363738787|ref|XP_414433.3| PREDICTED: contactin-3 [Gallus gallus]	12898	910	1	103.99	258	7.74557e-37	2	166	842	896	-3	0	53	53	0	55
Query_10496	SRR036708_contig_10496_AvgCov_1.00	495	gnl|BL_ORD_ID|29730	gi|224066627|ref|XP_002186724.1| PREDICTED: contactin 3 (plasmacytoma associated) [Taeniopygia guttata]	29730	923	1	90.5077	223	8.8494e-28	2	166	854	908	-3	0	45	50	0	55
Query_10496	SRR036708_contig_10496_AvgCov_1.00	495	gnl|BL_ORD_ID|29727	gi|224066637|ref|XP_002186936.1| PREDICTED: contactin 4 [Taeniopygia guttata]	29727	1100	1	60.4622	145	4.5175e-18	2	163	1033	1086	-3	0	29	42	0	54
Query_10496	SRR036708_contig_10496_AvgCov_1.00	495	gnl|BL_ORD_ID|74401	gi|326928158|ref|XP_003210248.1| PREDICTED: contactin-4-like [Meleagris gallopavo]	74401	1063	1	58.5362	140	2.17963e-17	2	163	996	1049	-3	0	28	40	0	54
Query_105	SRR036708_contig_105_AvgCov_12.98	765	gnl|BL_ORD_ID|19838	gi|118087385|ref|XP_418430.2| PREDICTED: protein NDRG1 [Gallus gallus]	19838	402	1	230.335	586	2.77114e-60	419	763	288	402	-3	0	114	115	0	115
Query_105	SRR036708_contig_105_AvgCov_12.98	765	gnl|BL_ORD_ID|79301	gi|326918138|ref|XP_003205348.1| PREDICTED: protein NDRG1-like [Meleagris gallopavo]	79301	415	1	230.335	586	2.77114e-60	419	763	301	415	-3	0	114	115	0	115
Query_105	SRR036708_contig_105_AvgCov_12.98	765	gnl|BL_ORD_ID|40376	gi|224046751|ref|XP_002188094.1| PREDICTED: N-myc downstream regulated gene 1 [Taeniopygia guttata]	40376	402	1	224.557	571	1.52058e-58	419	763	288	402	-3	0	111	113	0	115
Query_105	SRR036708_contig_105_AvgCov_12.98	765	gnl|BL_ORD_ID|72707	gi|326931654|ref|XP_003211942.1| PREDICTED: protein NDRG3-like [Meleagris gallopavo]	72707	374	1	100.908	250	2.53563e-21	419	763	289	374	-3	0	64	70	29	115
Query_105	SRR036708_contig_105_AvgCov_12.98	765	gnl|BL_ORD_ID|35558	gi|224077255|ref|XP_002195423.1| PREDICTED: similar to N-myc downstream-regulated gene 3 [Taeniopygia guttata]	35558	504	1	96.2857	238	6.24546e-20	578	763	289	353	-3	0	50	52	3	65
Query_10502	SRR036708_contig_10502_AvgCov_2.96	406	gnl|BL_ORD_ID|78708	gi|326919344|ref|XP_003205941.1| PREDICTED: putative pre-mRNA-splicing factor ATP-dependent RNA helicase DHX15-like [Meleagris gallopavo]	78708	880	1	240.736	613	1.48322e-64	1	387	366	494	1	0	118	120	0	129
Query_10502	SRR036708_contig_10502_AvgCov_2.96	406	gnl|BL_ORD_ID|191479	gi|60099089|emb|CAH65375.1| hypothetical protein RCJMB04_24b10 [Gallus gallus]	191479	762	1	240.736	613	1.48469e-64	1	387	248	376	1	0	118	120	0	129
Query_10502	SRR036708_contig_10502_AvgCov_2.96	406	gnl|BL_ORD_ID|182375	gi|71896565|ref|NP_001026330.1| DEAH (Asp-Glu-Ala-His) box polypeptide 15 [Gallus gallus]	182375	762	1	240.736	613	1.48469e-64	1	387	248	376	1	0	118	120	0	129
Query_10502	SRR036708_contig_10502_AvgCov_2.96	406	gnl|BL_ORD_ID|25065	gi|224086631|ref|XP_002195343.1| PREDICTED: similar to DEAH (Asp-Glu-Ala-His) box polypeptide 8 [Taeniopygia guttata]	25065	1199	1	133.65	335	9.50274e-32	1	345	685	798	1	0	65	87	1	115
Query_10502	SRR036708_contig_10502_AvgCov_2.96	406	gnl|BL_ORD_ID|10946	gi|363743449|ref|XP_418105.3| PREDICTED: ATP-dependent RNA helicase DHX8 [Gallus gallus]	10946	1192	1	133.65	335	9.50274e-32	1	345	678	791	1	0	65	87	1	115
Query_10504	SRR036708_contig_10504_AvgCov_2.92	335	gnl|BL_ORD_ID|14456	gi|363734972|ref|XP_003641488.1| PREDICTED: nesprin-2 [Gallus gallus]	14456	6908	1	136.732	343	1.10754e-32	1	333	713	823	1	0	93	103	0	111
Query_10505	SRR036708_contig_10505_AvgCov_1.89	454	gnl|BL_ORD_ID|82105	gi|326912409|ref|XP_003202544.1| PREDICTED: protein kinase C and casein kinase substrate in neurons protein 2-like [Meleagris gallopavo]	82105	443	1	187.963	476	5.75042e-48	8	325	338	443	2	0	92	93	0	106
Query_10505	SRR036708_contig_10505_AvgCov_1.89	454	gnl|BL_ORD_ID|84459	gi|226958424|ref|NP_001152983.1| protein kinase C and casein kinase substrate in neurons protein 2 isoform 1 [Gallus gallus]	84459	485	1	187.963	476	5.75042e-48	8	325	380	485	2	0	92	93	0	106
Query_10505	SRR036708_contig_10505_AvgCov_1.89	454	gnl|BL_ORD_ID|33545	gi|224095944|ref|XP_002192716.1| PREDICTED: protein kinase C and casein kinase substrate in neurons 2 [Taeniopygia guttata]	33545	485	1	186.037	471	2.18516e-47	8	325	380	485	2	0	91	92	0	106
Query_10505	SRR036708_contig_10505_AvgCov_1.89	454	gnl|BL_ORD_ID|85069	gi|45384168|ref|NP_990420.1| protein kinase C and casein kinase substrate in neurons protein 2 isoform 2 [Gallus gallus]	85069	448	1	177.948	450	5.95075e-45	17	325	346	448	2	0	87	88	0	103
Query_10505	SRR036708_contig_10505_AvgCov_1.89	454	gnl|BL_ORD_ID|191038	gi|2217964|emb|CAA90678.1| p52 [Gallus gallus]	191038	448	1	177.948	450	5.95075e-45	17	325	346	448	2	0	87	88	0	103
Query_10506	SRR036708_contig_10506_AvgCov_1.96	264	gnl|BL_ORD_ID|10659	gi|363744112|ref|XP_425012.3| PREDICTED: nipped-B-like protein [Gallus gallus]	10659	2783	1	148.673	374	2.80718e-36	1	264	323	410	-1	0	88	88	0	88
Query_10506	SRR036708_contig_10506_AvgCov_1.96	264	gnl|BL_ORD_ID|10030	gi|363745498|ref|XP_424627.2| PREDICTED: Nipped-B homolog [Gallus gallus]	10030	2769	1	148.673	374	2.80718e-36	1	264	327	414	-1	0	87	87	0	88
Query_10507	SRR036708_contig_10507_AvgCov_2.74	370	gnl|BL_ORD_ID|193048	gi|53136862|emb|CAG32760.1| hypothetical protein RCJMB04_35d18 [Gallus gallus]	193048	436	1	230.72	587	5.50414e-61	1	336	267	378	-2	0	110	112	0	112
Query_10507	SRR036708_contig_10507_AvgCov_2.74	370	gnl|BL_ORD_ID|84950	gi|57525062|ref|NP_001006162.1| WD repeat domain phosphoinositide-interacting protein 2 [Gallus gallus]	84950	436	1	230.72	587	5.50414e-61	1	336	267	378	-2	0	110	112	0	112
Query_10507	SRR036708_contig_10507_AvgCov_2.74	370	gnl|BL_ORD_ID|36408	gi|224070350|ref|XP_002190550.1| PREDICTED: WD repeat domain, phosphoinositide interacting 2 [Taeniopygia guttata]	36408	419	1	230.72	587	5.50414e-61	1	336	261	372	-2	0	110	112	0	112
Query_10507	SRR036708_contig_10507_AvgCov_2.74	370	gnl|BL_ORD_ID|45592	gi|82233677|sp|Q5ZHN3.1|WIPI2_CHICK RecName: Full=WD repeat domain phosphoinositide-interacting protein 2; Short=WIPI-2	45592	436	1	230.72	587	5.50414e-61	1	336	267	378	-2	0	110	112	0	112
Query_10507	SRR036708_contig_10507_AvgCov_2.74	370	gnl|BL_ORD_ID|74012	gi|326928953|ref|XP_003210637.1| PREDICTED: WD repeat domain phosphoinositide-interacting protein 2-like [Meleagris gallopavo]	74012	402	1	230.72	587	5.50414e-61	1	336	244	355	-2	0	110	112	0	112
Query_1051	SRR036708_contig_1051_AvgCov_3.54	306	gnl|BL_ORD_ID|81146	gi|326914379|ref|XP_003203503.1| PREDICTED: adrenodoxin, mitochondrial-like [Meleagris gallopavo]	81146	249	1	55.4546	132	4.23189e-10	196	279	222	249	-1	0	27	28	0	28
Query_1051	SRR036708_contig_1051_AvgCov_3.54	306	gnl|BL_ORD_ID|86452	gi|310832417|ref|NP_001185597.1| adrenodoxin, mitochondrial [Gallus gallus]	86452	178	1	55.4546	132	4.2858e-10	196	279	151	178	-1	0	27	28	0	28
Query_1051	SRR036708_contig_1051_AvgCov_3.54	306	gnl|BL_ORD_ID|174766	gi|211099|gb|AAA48576.1| adrenodoxin precursor [Gallus gallus]	174766	143	1	55.4546	132	4.32742e-10	196	279	116	143	-1	0	27	28	0	28
Query_1051	SRR036708_contig_1051_AvgCov_3.54	306	gnl|BL_ORD_ID|46341	gi|113470|sp|P13216.1|ADX_CHICK RecName: Full=Adrenodoxin, mitochondrial; AltName: Full=Adrenal ferredoxin; Flags: Precursor	46341	143	1	55.4546	132	4.32742e-10	196	279	116	143	-1	0	27	28	0	28
Query_1051	SRR036708_contig_1051_AvgCov_3.54	306	gnl|BL_ORD_ID|174322	gi|1098555|gb|AAA82597.1| proferredoxin [Gallus gallus]	174322	140	1	55.4546	132	4.33187e-10	196	279	113	140	-1	0	27	28	0	28
Query_10510	SRR036708_contig_10510_AvgCov_2.71	259	gnl|BL_ORD_ID|11540	gi|363742084|ref|XP_417676.3| PREDICTED: cell division cycle-associated protein 2 [Gallus gallus]	11540	872	1	83.9593	206	8.60001e-17	21	251	396	475	3	0	51	59	3	80
Query_10512	SRR036708_contig_10512_AvgCov_1.89	523	gnl|BL_ORD_ID|21149	gi|50751340|ref|XP_422352.1| PREDICTED: leucine-rich repeat-containing protein 8D [Gallus gallus]	21149	856	1	154.836	390	7.39209e-38	30	308	572	669	-3	0	82	84	5	98
Query_10512	SRR036708_contig_10512_AvgCov_1.89	523	gnl|BL_ORD_ID|75884	gi|326925112|ref|XP_003208765.1| PREDICTED: leucine-rich repeat-containing protein 8D-like [Meleagris gallopavo]	75884	856	1	154.836	390	7.39209e-38	30	308	572	669	-3	0	82	84	5	98
Query_10512	SRR036708_contig_10512_AvgCov_1.89	523	gnl|BL_ORD_ID|37891	gi|224057469|ref|XP_002195029.1| PREDICTED: leucine rich repeat containing 8 family, member D [Taeniopygia guttata]	37891	854	1	152.525	384	3.66866e-37	30	308	570	667	-3	0	81	83	5	98
Query_10512	SRR036708_contig_10512_AvgCov_1.89	523	gnl|BL_ORD_ID|18908	gi|118094340|ref|XP_422353.2| PREDICTED: leucine-rich repeat-containing protein 8C [Gallus gallus]	18908	802	1	100.908	250	1.31424e-34	30	302	529	624	-3	0	54	69	5	96
Query_10512	SRR036708_contig_10512_AvgCov_1.89	523	gnl|BL_ORD_ID|75883	gi|326925114|ref|XP_003208766.1| PREDICTED: leucine-rich repeat-containing protein 8C-like [Meleagris gallopavo]	75883	802	1	100.908	250	1.31424e-34	30	302	529	624	-3	0	54	69	5	96
Query_10518	SRR036708_contig_10518_AvgCov_2.54	786	gnl|BL_ORD_ID|21315	gi|50747210|ref|XP_420786.1| PREDICTED: heparan sulfate glucosamine 3-O-sulfotransferase 1 [Gallus gallus]	21315	320	1	487.649	1254	1.00313e-137	22	759	57	305	-1	0	234	239	3	249
Query_10518	SRR036708_contig_10518_AvgCov_2.54	786	gnl|BL_ORD_ID|78677	gi|326919406|ref|XP_003205972.1| PREDICTED: heparan sulfate glucosamine 3-O-sulfotransferase 1-like [Meleagris gallopavo]	78677	320	1	483.026	1242	2.47079e-136	22	759	57	305	-1	0	231	238	3	249
Query_10518	SRR036708_contig_10518_AvgCov_2.54	786	gnl|BL_ORD_ID|39180	gi|224050102|ref|XP_002195381.1| PREDICTED: heparan sulfate (glucosamine) 3-O-sulfotransferase 1 [Taeniopygia guttata]	39180	320	1	473.011	1216	2.55687e-133	22	759	57	305	-1	0	227	237	3	249
Query_10518	SRR036708_contig_10518_AvgCov_2.54	786	gnl|BL_ORD_ID|38454	gi|224052621|ref|XP_002191972.1| PREDICTED: hypothetical protein [Taeniopygia guttata]	38454	309	1	330.487	846	1.18024e-91	40	726	65	293	-1	0	149	185	0	229
Query_10518	SRR036708_contig_10518_AvgCov_2.54	786	gnl|BL_ORD_ID|33048	gi|224167511|ref|XP_002191451.1| PREDICTED: hypothetical protein [Taeniopygia guttata]	33048	309	1	330.487	846	1.18024e-91	40	726	65	293	-1	0	149	185	0	229
Query_1052	SRR036708_contig_1052_AvgCov_11.26	1590	gnl|BL_ORD_ID|197130	gi|45382769|ref|NP_990822.1| 78 kDa glucose-regulated protein precursor [Gallus gallus]	197130	652	1	764.222	1972	0	3	1265	232	652	3	0	420	421	0	421
Query_1052	SRR036708_contig_1052_AvgCov_11.26	1590	gnl|BL_ORD_ID|110827	gi|211827|gb|AAA48785.1| 78-kD glucose-regulated protein precursor [Gallus gallus]	110827	652	1	764.222	1972	0	3	1265	232	652	3	0	420	421	0	421
Query_1052	SRR036708_contig_1052_AvgCov_11.26	1590	gnl|BL_ORD_ID|185994	gi|118197129|dbj|BAF37040.1| heat shock protein 70kDa [Coturnix japonica]	185994	652	1	764.222	1972	0	3	1265	232	652	3	0	420	421	0	421
Query_1052	SRR036708_contig_1052_AvgCov_11.26	1590	gnl|BL_ORD_ID|185986	gi|118722051|dbj|BAF38391.1| heat shock protein 70kDa [Coturnix japonica]	185986	652	1	762.681	1968	0	3	1265	232	652	3	0	419	420	0	421
Query_1052	SRR036708_contig_1052_AvgCov_11.26	1590	gnl|BL_ORD_ID|46085	gi|4033392|sp|Q90593.1|GRP78_CHICK RecName: Full=78 kDa glucose-regulated protein; Short=GRP-78; AltName: Full=Heat shock 70 kDa protein 5; AltName: Full=Immunoglobulin heavy chain-binding protein; Short=BiP; Flags: Precursor	46085	652	1	764.222	1972	0	3	1265	232	652	3	0	420	421	0	421
Query_10520	SRR036708_contig_10520_AvgCov_2.69	562	gnl|BL_ORD_ID|80106	gi|326916496|ref|XP_003204543.1| PREDICTED: TATA box-binding protein-associated factor RNA polymerase I subunit B-like [Meleagris gallopavo]	80106	668	1	60.4622	145	2.22815e-09	457	561	633	667	-2	0	28	29	0	35
Query_10520	SRR036708_contig_10520_AvgCov_2.69	562	gnl|BL_ORD_ID|113213	gi|57530267|ref|NP_001006416.1| TATA box-binding protein-associated factor RNA polymerase I subunit B [Gallus gallus]	113213	582	1	60.077	144	2.91005e-09	463	561	550	582	-2	0	28	29	0	33
Query_10520	SRR036708_contig_10520_AvgCov_2.69	562	gnl|BL_ORD_ID|193676	gi|53133390|emb|CAG32024.1| hypothetical protein RCJMB04_16d10 [Gallus gallus]	193676	582	1	60.077	144	2.91005e-09	463	561	550	582	-2	0	28	29	0	33
Query_10520	SRR036708_contig_10520_AvgCov_2.69	562	gnl|BL_ORD_ID|104995	gi|300676954|gb|ADK26825.1| TATA box binding protein (TBP)-associated factor, RNA polymerase I, B, 63kDa [Zonotrichia albicollis]	104995	592	1	49.6766	117	3.93305e-06	457	561	548	582	-2	0	24	27	0	35
Query_10520	SRR036708_contig_10520_AvgCov_2.69	562	gnl|BL_ORD_ID|105159	gi|300676785|gb|ADK26661.1| TATA box binding protein (TBP)-associated factor, RNA polymerase I, B, 63kDa [Zonotrichia albicollis]	105159	592	1	49.6766	117	3.93305e-06	457	561	548	582	-2	0	24	27	0	35
Query_10522	SRR036708_contig_10522_AvgCov_2.00	232	gnl|BL_ORD_ID|193879	gi|53131040|emb|CAG31786.1| hypothetical protein RCJMB04_11c15 [Gallus gallus]	193879	1074	1	152.91	385	1.50799e-37	3	230	998	1073	3	0	76	76	0	76
Query_10522	SRR036708_contig_10522_AvgCov_2.00	232	gnl|BL_ORD_ID|61597	gi|71897157|ref|NP_001026081.1| ubiquitin conjugation factor E4 A [Gallus gallus]	61597	1074	1	152.91	385	1.50799e-37	3	230	998	1073	3	0	76	76	0	76
Query_10522	SRR036708_contig_10522_AvgCov_2.00	232	gnl|BL_ORD_ID|35013	gi|224083079|ref|XP_002189187.1| PREDICTED: ubiquitination factor E4A [Taeniopygia guttata]	35013	1078	1	144.436	363	5.36346e-35	3	230	1001	1077	3	0	74	75	1	77
Query_10522	SRR036708_contig_10522_AvgCov_2.00	232	gnl|BL_ORD_ID|35270	gi|224079952|ref|XP_002187445.1| PREDICTED: ubiquitination factor E4B (UFD2 homolog, yeast) isoform 1 [Taeniopygia guttata]	35270	1345	1	75.8702	185	2.34274e-14	3	200	1278	1342	3	0	36	48	1	66
Query_10522	SRR036708_contig_10522_AvgCov_2.00	232	gnl|BL_ORD_ID|72335	gi|326932417|ref|XP_003212314.1| PREDICTED: ubiquitin conjugation factor E4 B-like [Meleagris gallopavo]	72335	1365	1	75.8702	185	2.34274e-14	3	200	1297	1361	3	0	36	48	1	66
Query_10523	SRR036708_contig_10523_AvgCov_6.27	1773	gnl|BL_ORD_ID|18914	gi|118094305|ref|XP_422316.2| PREDICTED: uncharacterized protein LOC424473 [Gallus gallus]	18914	220	1	191.43	485	3.79357e-69	180	608	54	198	3	0	115	122	4	146
Query_10524	SRR036708_contig_10524_AvgCov_1.40	533	gnl|BL_ORD_ID|16326	gi|363730338|ref|XP_418905.3| PREDICTED: RNA polymerase II subunit A C-terminal domain phosphatase [Gallus gallus]	16326	958	1	208.379	529	3.16812e-81	9	314	231	332	3	0	99	101	0	102
Query_10524	SRR036708_contig_10524_AvgCov_1.40	533	gnl|BL_ORD_ID|79898	gi|326916917|ref|XP_003204751.1| PREDICTED: RNA polymerase II subunit A C-terminal domain phosphatase-like [Meleagris gallopavo]	79898	1003	1	209.534	532	4.13121e-81	9	314	277	378	3	0	100	101	0	102
Query_10524	SRR036708_contig_10524_AvgCov_1.40	533	gnl|BL_ORD_ID|25800	gi|224045719|ref|XP_002190004.1| PREDICTED: CTD (carboxy-terminal domain, RNA polymerase II, polypeptide A) phosphatase, subunit 1 [Taeniopygia guttata]	25800	1028	1	194.512	493	4.42767e-65	9	314	304	405	3	0	91	95	0	102
Query_10527	SRR036708_contig_10527_AvgCov_2.35	308	gnl|BL_ORD_ID|14885	gi|363733947|ref|XP_420676.3| PREDICTED: protein FAM149A [Gallus gallus]	14885	490	1	132.494	332	2.10284e-31	3	224	1	75	-1	0	65	70	1	75
Query_10527	SRR036708_contig_10527_AvgCov_2.35	308	gnl|BL_ORD_ID|39281	gi|224049817|ref|XP_002192799.1| PREDICTED: similar to DKFZP564J102 protein [Taeniopygia guttata]	39281	485	1	110.538	275	8.55724e-25	3	224	1	75	-1	0	52	63	1	75
Query_10527	SRR036708_contig_10527_AvgCov_2.35	308	gnl|BL_ORD_ID|14395	gi|363735136|ref|XP_421523.2| PREDICTED: protein FAM149B1-like [Gallus gallus]	14395	584	1	81.6481	200	4.25678e-16	54	308	84	168	-1	0	37	53	0	85
Query_10527	SRR036708_contig_10527_AvgCov_2.35	308	gnl|BL_ORD_ID|76808	gi|326923228|ref|XP_003207841.1| PREDICTED: protein FAM149B1-like [Meleagris gallopavo]	76808	537	1	81.6481	200	4.25678e-16	54	308	38	122	-1	0	37	53	0	85
Query_10527	SRR036708_contig_10527_AvgCov_2.35	308	gnl|BL_ORD_ID|38604	gi|224052203|ref|XP_002186581.1| PREDICTED: hypothetical protein, partial [Taeniopygia guttata]	38604	474	1	79.7221	195	1.61757e-15	54	308	29	113	-1	0	38	53	0	85
Query_10531	SRR036708_contig_10531_AvgCov_1.24	525	gnl|BL_ORD_ID|24973	gi|224093694|ref|XP_002196572.1| PREDICTED: AT rich interactive domain 2 (ARID, RFX-like) [Taeniopygia guttata]	24973	1825	1	97.0561	240	1.88001e-20	187	330	1778	1825	1	0	48	48	0	48
Query_10531	SRR036708_contig_10531_AvgCov_1.24	525	gnl|BL_ORD_ID|20465	gi|118082251|ref|XP_416046.2| PREDICTED: AT-rich interactive domain-containing protein 2 [Gallus gallus]	20465	1830	1	97.0561	240	1.88001e-20	187	330	1783	1830	1	0	48	48	0	48
Query_10531	SRR036708_contig_10531_AvgCov_1.24	525	gnl|BL_ORD_ID|82573	gi|326911459|ref|XP_003202076.1| PREDICTED: AT-rich interactive domain-containing protein 2-like [Meleagris gallopavo]	82573	1831	1	97.0561	240	1.88001e-20	187	330	1784	1831	1	0	48	48	0	48
Query_10532	SRR036708_contig_10532_AvgCov_1.00	487	gnl|BL_ORD_ID|73237	gi|326930556|ref|XP_003211412.1| PREDICTED: Golgin subfamily A member 1-like [Meleagris gallopavo]	73237	716	1	189.504	480	2.30643e-48	6	389	439	577	-3	0	105	117	11	139
Query_10532	SRR036708_contig_10532_AvgCov_1.00	487	gnl|BL_ORD_ID|35955	gi|224073957|ref|XP_002188727.1| PREDICTED: similar to golgi autoantigen, golgin subfamily a, 1 [Taeniopygia guttata]	35955	688	1	127.487	319	1.07636e-29	6	395	352	494	-3	0	83	96	19	146
Query_10532	SRR036708_contig_10532_AvgCov_1.00	487	gnl|BL_ORD_ID|12152	gi|363740610|ref|XP_415382.3| PREDICTED: uncharacterized protein LOC417097 [Gallus gallus]	12152	686	1	104.76	260	7.47133e-23	6	389	439	572	-3	0	70	84	22	142
Query_10532	SRR036708_contig_10532_AvgCov_1.00	487	gnl|BL_ORD_ID|36788	gi|224066469|ref|XP_002188691.1| PREDICTED: similar to TATA element modulatory factor 1 [Taeniopygia guttata]	36788	1105	1	47.7506	112	1.08387e-05	6	380	647	763	-3	0	34	61	8	125
Query_10532	SRR036708_contig_10532_AvgCov_1.00	487	gnl|BL_ORD_ID|190978	gi|6065857|emb|CAA44617.2| dynactin [Gallus gallus]	190978	1224	1	46.9802	110	1.84881e-05	3	395	384	513	-3	0	40	71	11	136
Query_10534	SRR036708_contig_10534_AvgCov_5.42	771	gnl|BL_ORD_ID|10602	gi|363744257|ref|XP_424791.3| PREDICTED: beta-hexosaminidase subunit beta [Gallus gallus]	10602	558	1	392.889	1008	3.27184e-109	92	766	335	558	-3	0	190	200	1	225
Query_10534	SRR036708_contig_10534_AvgCov_5.42	771	gnl|BL_ORD_ID|34043	gi|224091413|ref|XP_002187338.1| PREDICTED: hypothetical protein [Taeniopygia guttata]	34043	560	1	361.303	926	1.05496e-99	95	769	336	559	-3	0	172	193	1	225
Query_10534	SRR036708_contig_10534_AvgCov_5.42	771	gnl|BL_ORD_ID|71106	gi|326934946|ref|XP_003213543.1| PREDICTED: beta-hexosaminidase subunit beta-like, partial [Meleagris gallopavo]	71106	300	1	292.738	748	4.60802e-79	98	526	156	298	-3	0	135	140	0	143
Query_10534	SRR036708_contig_10534_AvgCov_5.42	771	gnl|BL_ORD_ID|75265	gi|326926389|ref|XP_003209384.1| PREDICTED: beta-hexosaminidase subunit alpha-like, partial [Meleagris gallopavo]	75265	452	1	288.886	738	6.65397e-78	95	769	227	451	-3	0	139	169	2	226
Query_10534	SRR036708_contig_10534_AvgCov_5.42	771	gnl|BL_ORD_ID|193187	gi|53136536|emb|CAG32597.1| hypothetical protein RCJMB04_30g17 [Gallus gallus]	193187	526	1	284.648	727	1.25488e-76	95	769	301	525	-3	0	136	167	2	226
Query_10535	SRR036708_contig_10535_AvgCov_1.93	268	gnl|BL_ORD_ID|34143	gi|224090655|ref|XP_002189052.1| PREDICTED: serologically defined colon cancer antigen 10 [Taeniopygia guttata]	34143	477	1	135.191	339	3.19814e-32	2	268	118	205	-1	0	79	81	1	89
Query_10535	SRR036708_contig_10535_AvgCov_1.93	268	gnl|BL_ORD_ID|17715	gi|118103865|ref|XP_424748.2| PREDICTED: peptidyl-prolyl cis-trans isomerase CWC27 homolog [Gallus gallus]	17715	477	1	135.191	339	3.19814e-32	2	268	118	205	-1	0	79	83	1	89
Query_10537	SRR036708_contig_10537_AvgCov_2.80	446	gnl|BL_ORD_ID|17728	gi|118103759|ref|XP_424782.2| PREDICTED: uncharacterized protein C5orf34 [Gallus gallus]	17728	636	1	144.05	362	8.97321e-35	217	435	432	504	-3	0	65	67	0	73
Query_10537	SRR036708_contig_10537_AvgCov_2.80	446	gnl|BL_ORD_ID|178120	gi|224090415|ref|XP_002193986.1| PREDICTED: hypothetical protein [Taeniopygia guttata]	178120	605	1	115.161	287	4.4637e-26	217	435	423	495	-3	0	51	61	0	73
Query_10541	SRR036708_contig_10541_AvgCov_2.00	237	gnl|BL_ORD_ID|78891	gi|326918972|ref|XP_003205758.1| PREDICTED: cGMP-specific 3&apos;,5&apos;-cyclic phosphodiesterase-like [Meleagris gallopavo]	78891	820	1	147.132	370	8.17359e-36	1	216	723	794	1	0	70	72	0	72
Query_10541	SRR036708_contig_10541_AvgCov_2.00	237	gnl|BL_ORD_ID|15085	gi|363733459|ref|XP_420631.3| PREDICTED: cGMP-specific 3&apos;,5&apos;-cyclic phosphodiesterase [Gallus gallus]	15085	856	1	147.132	370	8.17359e-36	1	216	759	830	1	0	70	72	0	72
Query_10541	SRR036708_contig_10541_AvgCov_2.00	237	gnl|BL_ORD_ID|14069	gi|363735920|ref|XP_421985.3| PREDICTED: LOW QUALITY PROTEIN: dual 3&apos;,5&apos;-cyclic-AMP and -GMP phosphodiesterase 11A [Gallus gallus]	14069	895	1	71.633	174	4.36427e-13	7	216	792	861	1	0	30	50	0	70
Query_10541	SRR036708_contig_10541_AvgCov_2.00	237	gnl|BL_ORD_ID|25493	gi|224055168|ref|XP_002197020.1| PREDICTED: phosphodiesterase 11A [Taeniopygia guttata]	25493	902	1	69.707	169	1.65842e-12	7	216	799	868	1	0	29	49	0	70
Query_10541	SRR036708_contig_10541_AvgCov_2.00	237	gnl|BL_ORD_ID|197342	gi|1705959|sp|P52731.1|PDE6C_CHICK RecName: Full=Cone cGMP-specific 3&apos;,5&apos;-cyclic phosphodiesterase subunit alpha&apos;; AltName: Full=cGMP phosphodiesterase 6C; Flags: Precursor	197342	862	1	64.6994	156	5.33496e-11	1	216	737	808	1	0	29	46	0	72
Query_10549	SRR036708_contig_10549_AvgCov_2.06	500	gnl|BL_ORD_ID|1611	gi|82081560|sp|Q5ZJC8.1|MTER1_CHICK RecName: Full=mTERF domain-containing protein 1, mitochondrial; Flags: Precursor	1611	405	1	295.049	754	4.13177e-80	3	500	226	391	-1	0	149	153	0	166
Query_10549	SRR036708_contig_10549_AvgCov_2.06	500	gnl|BL_ORD_ID|193557	gi|53133672|emb|CAG32165.1| hypothetical protein RCJMB04_19e6 [Gallus gallus]	193557	405	1	295.049	754	4.13177e-80	3	500	226	391	-1	0	149	153	0	166
Query_10549	SRR036708_contig_10549_AvgCov_2.06	500	gnl|BL_ORD_ID|1868	gi|57530636|ref|NP_001006348.1| mTERF domain-containing protein 1, mitochondrial precursor [Gallus gallus]	1868	405	1	295.049	754	4.13177e-80	3	500	226	391	-1	0	149	153	0	166
Query_10549	SRR036708_contig_10549_AvgCov_2.06	500	gnl|BL_ORD_ID|40447	gi|224046533|ref|XP_002198762.1| PREDICTED: MTERF domain containing 1 [Taeniopygia guttata]	40447	415	1	282.337	721	2.77144e-76	3	500	236	401	-1	0	144	149	0	166
Query_1055	SRR036708_contig_1055_AvgCov_13.97	877	gnl|BL_ORD_ID|18674	gi|118096077|ref|XP_001231337.1| PREDICTED: Y+L amino acid transporter 2 [Gallus gallus]	18674	518	1	509.605	1311	2.89461e-144	3	809	1	269	-3	0	266	268	0	269
Query_1055	SRR036708_contig_1055_AvgCov_13.97	877	gnl|BL_ORD_ID|25353	gi|224064256|ref|XP_002191368.1| PREDICTED: solute carrier family 7 (cationic amino acid transporter, y+ system), member 6 [Taeniopygia guttata]	25353	515	1	452.21	1162	5.48438e-127	3	809	1	266	-3	0	232	255	3	269
Query_1055	SRR036708_contig_1055_AvgCov_13.97	877	gnl|BL_ORD_ID|194217	gi|53129342|emb|CAG31379.1| hypothetical protein RCJMB04_5j23 [Gallus gallus]	194217	179	1	343.584	880	2.74724e-94	294	809	1	172	-3	0	171	172	0	172
Query_1055	SRR036708_contig_1055_AvgCov_13.97	877	gnl|BL_ORD_ID|16106	gi|363730870|ref|XP_418326.3| PREDICTED: Y+L amino acid transporter 2 [Gallus gallus]	16106	505	1	333.569	854	2.84295e-91	3	746	10	259	-3	0	171	209	2	250
Query_1055	SRR036708_contig_1055_AvgCov_13.97	877	gnl|BL_ORD_ID|25760	gi|224046473|ref|XP_002198525.1| PREDICTED: solute carrier family 7 (cationic amino acid transporter, y+ system), member 7 [Taeniopygia guttata]	25760	483	1	333.183	853	3.713e-91	3	686	8	235	-3	0	174	200	0	228
Query_10551	SRR036708_contig_10551_AvgCov_3.22	742	gnl|BL_ORD_ID|79775	gi|326917170|ref|XP_003204874.1| PREDICTED: catenin delta-2-like, partial [Meleagris gallopavo]	79775	1074	1	501.901	1291	4.70104e-142	1	741	348	594	-2	0	246	247	0	247
Query_10551	SRR036708_contig_10551_AvgCov_3.22	742	gnl|BL_ORD_ID|16245	gi|363730554|ref|XP_003640828.1| PREDICTED: catenin delta-2 [Gallus gallus]	16245	1058	1	501.901	1291	4.70104e-142	1	741	332	578	-2	0	246	247	0	247
Query_10551	SRR036708_contig_10551_AvgCov_3.22	742	gnl|BL_ORD_ID|40681	gi|224045808|ref|XP_002189214.1| PREDICTED: catenin (cadherin-associated protein), delta 2 (neural plakophilin-related arm-repeat protein) [Taeniopygia guttata]	40681	1187	1	498.819	1283	3.97967e-141	1	741	461	707	-2	0	245	246	0	247
Query_10551	SRR036708_contig_10551_AvgCov_3.22	742	gnl|BL_ORD_ID|76841	gi|326923159|ref|XP_003207808.1| PREDICTED: plakophilin-4-like [Meleagris gallopavo]	76841	1192	1	367.851	943	1.0595e-101	1	741	477	722	-2	0	178	208	1	247
Query_10551	SRR036708_contig_10551_AvgCov_3.22	742	gnl|BL_ORD_ID|192065	gi|53132006|emb|CAG31864.1| hypothetical protein RCJMB04_12j12 [Gallus gallus]	192065	1193	1	367.081	941	1.80723e-101	1	741	478	723	-2	0	177	207	1	247
Query_10553	SRR036708_contig_10553_AvgCov_1.51	498	gnl|BL_ORD_ID|81408	gi|326913841|ref|XP_003203241.1| PREDICTED: septin-10-like [Meleagris gallopavo]	81408	441	1	312.383	799	2.46238e-85	2	496	97	261	2	0	155	162	0	165
Query_10553	SRR036708_contig_10553_AvgCov_1.51	498	gnl|BL_ORD_ID|20194	gi|118084362|ref|XP_416931.2| PREDICTED: septin-10 [Gallus gallus]	20194	428	1	311.612	797	4.20018e-85	2	496	80	244	2	0	154	163	0	165
Query_10553	SRR036708_contig_10553_AvgCov_1.51	498	gnl|BL_ORD_ID|19442	gi|118090250|ref|XP_420591.2| PREDICTED: septin-11 [Gallus gallus]	19442	425	1	270.781	691	8.21619e-73	2	496	81	245	2	0	131	150	0	165
Query_10553	SRR036708_contig_10553_AvgCov_1.51	498	gnl|BL_ORD_ID|39535	gi|224049111|ref|XP_002193097.1| PREDICTED: septin 6 [Taeniopygia guttata]	39535	456	1	270.781	691	8.21619e-73	2	496	114	278	2	0	131	150	0	165
Query_10553	SRR036708_contig_10553_AvgCov_1.51	498	gnl|BL_ORD_ID|78977	gi|326918794|ref|XP_003205672.1| PREDICTED: septin-11-like [Meleagris gallopavo]	78977	437	1	269.24	687	2.39054e-72	2	496	93	257	2	0	130	150	0	165
Query_10555	SRR036708_contig_10555_AvgCov_5.24	464	gnl|BL_ORD_ID|76238	gi|326924390|ref|XP_003208411.1| PREDICTED: kelch-like protein 4-like, partial [Meleagris gallopavo]	76238	680	1	329.717	844	1.29426e-90	2	463	410	563	-2	0	154	154	0	154
Query_10555	SRR036708_contig_10555_AvgCov_5.24	464	gnl|BL_ORD_ID|19554	gi|118089489|ref|XP_420250.2| PREDICTED: kelch-like protein 4 [Gallus gallus]	19554	720	1	329.331	843	1.69035e-90	2	463	450	603	-2	0	153	154	0	154
Query_10555	SRR036708_contig_10555_AvgCov_5.24	464	gnl|BL_ORD_ID|33423	gi|224097339|ref|XP_002192445.1| PREDICTED: hypothetical protein [Taeniopygia guttata]	33423	719	1	327.405	838	6.42333e-90	2	463	449	602	-2	0	151	153	0	154
Query_10555	SRR036708_contig_10555_AvgCov_5.24	464	gnl|BL_ORD_ID|19381	gi|118090606|ref|XP_422912.2| PREDICTED: kelch-like protein 5 [Gallus gallus]	19381	708	1	293.508	750	1.02788e-79	2	463	439	592	-2	0	131	143	0	154
Query_10555	SRR036708_contig_10555_AvgCov_5.24	464	gnl|BL_ORD_ID|39217	gi|224050008|ref|XP_002189617.1| PREDICTED: kelch-like 5 (Drosophila) [Taeniopygia guttata]	39217	724	1	291.197	744	5.10133e-79	2	463	438	591	-2	0	129	144	0	154
Query_10558	SRR036708_contig_10558_AvgCov_1.76	385	gnl|BL_ORD_ID|72194	gi|326932707|ref|XP_003212455.1| PREDICTED: LOW QUALITY PROTEIN: inhibitor of nuclear factor kappa-B kinase subunit beta-like [Meleagris gallopavo]	72194	753	1	244.973	624	2.84391e-65	1	384	472	599	-2	0	125	126	0	128
Query_10558	SRR036708_contig_10558_AvgCov_1.76	385	gnl|BL_ORD_ID|84649	gi|71897207|ref|NP_001026568.1| inhibitor of nuclear factor kappa-B kinase subunit beta [Gallus gallus]	84649	739	1	243.047	619	1.08068e-64	1	384	458	585	-2	0	124	125	0	128
Query_10558	SRR036708_contig_10558_AvgCov_1.76	385	gnl|BL_ORD_ID|193219	gi|53136462|emb|CAG32560.1| hypothetical protein RCJMB04_29g15 [Gallus gallus]	193219	739	1	243.047	619	1.08068e-64	1	384	458	585	-2	0	124	125	0	128
Query_10558	SRR036708_contig_10558_AvgCov_1.76	385	gnl|BL_ORD_ID|76788	gi|326923269|ref|XP_003207861.1| PREDICTED: inhibitor of nuclear factor kappa-B kinase subunit alpha-like [Meleagris gallopavo]	76788	686	1	130.954	328	5.98517e-31	10	384	415	538	-2	0	61	97	1	125
Query_10558	SRR036708_contig_10558_AvgCov_1.76	385	gnl|BL_ORD_ID|178597	gi|224053639|ref|XP_002188948.1| PREDICTED: conserved helix-loop-helix ubiquitous kinase, partial [Taeniopygia guttata]	178597	540	1	130.954	328	5.98517e-31	10	384	172	295	-2	0	61	97	1	125
Query_10559	SRR036708_contig_10559_AvgCov_3.39	650	gnl|BL_ORD_ID|17049	gi|363728556|ref|XP_003640516.1| PREDICTED: filamin A interacting protein 1-like [Gallus gallus]	17049	1132	1	247.284	630	1.74176e-68	2	628	37	244	2	0	184	196	1	209
Query_10559	SRR036708_contig_10559_AvgCov_3.39	650	gnl|BL_ORD_ID|41145	gi|224044439|ref|XP_002190290.1| PREDICTED: similar to GPBP-interacting protein 130b [Taeniopygia guttata]	41145	1124	1	213.386	542	2.40964e-58	5	565	38	222	2	0	161	176	2	187
Query_10559	SRR036708_contig_10559_AvgCov_3.39	650	gnl|BL_ORD_ID|39734	gi|224048531|ref|XP_002190168.1| PREDICTED: filamin A interacting protein 1 [Taeniopygia guttata]	39734	1213	1	110.153	274	3.54309e-26	5	565	38	225	2	0	102	135	1	188
Query_10559	SRR036708_contig_10559_AvgCov_3.39	650	gnl|BL_ORD_ID|15582	gi|363732210|ref|XP_419877.3| PREDICTED: LOW QUALITY PROTEIN: filamin-A-interacting protein 1 [Gallus gallus]	15582	1176	1	108.227	269	1.32303e-25	5	565	38	225	2	0	100	133	1	188
Query_10559	SRR036708_contig_10559_AvgCov_3.39	650	gnl|BL_ORD_ID|80201	gi|326916304|ref|XP_003204448.1| PREDICTED: filamin-A-interacting protein 1-like [Meleagris gallopavo]	80201	1154	1	52.7582	125	3.15956e-09	335	565	91	167	2	0	51	66	0	77
Query_1056	SRR036708_contig_1056_AvgCov_13.49	1260	gnl|BL_ORD_ID|113265	gi|57524857|ref|NP_001005841.1| dnaJ homolog subfamily A member 2 [Gallus gallus]	113265	411	1	400.979	1029	1.63901e-118	90	731	198	411	3	0	208	209	0	214
Query_1056	SRR036708_contig_1056_AvgCov_13.49	1260	gnl|BL_ORD_ID|193445	gi|53134035|emb|CAG32296.1| hypothetical protein RCJMB04_22f12 [Gallus gallus]	193445	411	1	400.979	1029	1.63901e-118	90	731	198	411	3	0	208	209	0	214
Query_1056	SRR036708_contig_1056_AvgCov_13.49	1260	gnl|BL_ORD_ID|74827	gi|326927283|ref|XP_003209822.1| PREDICTED: dnaJ homolog subfamily A member 2-like [Meleagris gallopavo]	74827	343	1	400.979	1029	1.64046e-118	90	731	130	343	3	0	208	209	0	214
Query_1056	SRR036708_contig_1056_AvgCov_13.49	1260	gnl|BL_ORD_ID|29740	gi|224064703|ref|XP_002194582.1| PREDICTED: DnaJ (Hsp40) homolog, subfamily A, member 2 [Taeniopygia guttata]	29740	459	1	397.897	1021	2.03217e-110	42	731	232	459	3	0	209	214	2	230
Query_1056	SRR036708_contig_1056_AvgCov_13.49	1260	gnl|BL_ORD_ID|70896	gi|326935386|ref|XP_003213753.1| PREDICTED: dnaJ homolog subfamily A member 1-like [Meleagris gallopavo]	70896	310	1	170.244	430	1.01747e-45	162	722	126	307	3	0	90	122	7	188
Query_10563	SRR036708_contig_10563_AvgCov_2.28	297	gnl|BL_ORD_ID|18419	gi|118098095|ref|XP_001234432.1| PREDICTED: immunoglobulin superfamily member 6 [Gallus gallus]	18419	232	1	122.865	307	1.95555e-31	2	226	68	142	-3	0	56	63	0	75
Query_10565	SRR036708_contig_10565_AvgCov_3.59	435	gnl|BL_ORD_ID|79483	gi|326917764|ref|XP_003205166.1| PREDICTED: telomeric repeat-binding factor 1-like [Meleagris gallopavo]	79483	385	1	196.438	498	1.43766e-50	3	434	154	313	-2	0	116	130	16	160
Query_10565	SRR036708_contig_10565_AvgCov_3.59	435	gnl|BL_ORD_ID|155323	gi|32401108|gb|AAP80749.1|AF521908_1 TTAGGG repeat binding factor 1 [Gallus gallus]	155323	345	1	194.897	494	4.18295e-50	3	434	135	273	-2	0	114	126	5	144
Query_10565	SRR036708_contig_10565_AvgCov_3.59	435	gnl|BL_ORD_ID|113199	gi|60302684|ref|NP_989711.2| telomeric repeat-binding factor 1 [Gallus gallus]	113199	354	1	189.504	480	1.75742e-48	3	434	123	282	-2	0	115	127	16	160
Query_10565	SRR036708_contig_10565_AvgCov_3.59	435	gnl|BL_ORD_ID|155371	gi|29602795|gb|AAO85638.1| fibroblast TRF1 [Gallus gallus]	155371	354	1	189.504	480	1.75742e-48	3	434	123	282	-2	0	115	127	16	160
Query_10565	SRR036708_contig_10565_AvgCov_3.59	435	gnl|BL_ORD_ID|191588	gi|60098855|emb|CAH65258.1| hypothetical protein RCJMB04_13a18 [Gallus gallus]	191588	354	1	189.504	480	1.75742e-48	3	434	123	282	-2	0	115	127	16	160
Query_10567	SRR036708_contig_10567_AvgCov_1.89	256	gnl|BL_ORD_ID|73322	gi|326930384|ref|XP_003211327.1| PREDICTED: allograft inflammatory factor 1-like isoform 2 [Meleagris gallopavo]	73322	145	1	144.05	362	7.0027e-35	31	255	22	96	1	0	70	72	0	75
Query_10567	SRR036708_contig_10567_AvgCov_1.89	256	gnl|BL_ORD_ID|73323	gi|326930382|ref|XP_003211326.1| PREDICTED: allograft inflammatory factor 1-like isoform 1 [Meleagris gallopavo]	73323	145	1	144.05	362	7.0027e-35	31	255	22	96	1	0	70	72	0	75
Query_10567	SRR036708_contig_10567_AvgCov_1.89	256	gnl|BL_ORD_ID|20901	gi|50757279|ref|XP_415461.1| PREDICTED: allograft inflammatory factor 1-like [Gallus gallus]	20901	145	1	142.895	359	1.56004e-34	7	255	12	96	1	0	73	76	2	85
Query_10567	SRR036708_contig_10567_AvgCov_1.89	256	gnl|BL_ORD_ID|36023	gi|224073550|ref|XP_002198829.1| PREDICTED: chromosome 9 open reading frame 58 [Taeniopygia guttata]	36023	145	1	137.117	344	8.56021e-33	40	255	25	96	1	0	65	72	0	72
Query_10567	SRR036708_contig_10567_AvgCov_1.89	256	gnl|BL_ORD_ID|11625	gi|363741886|ref|XP_428222.3| PREDICTED: EF-hand domain-containing protein D2-like [Gallus gallus]	11625	218	1	53.9138	128	9.53051e-08	7	237	41	117	1	0	29	38	0	77
Query_10570	SRR036708_contig_10570_AvgCov_3.44	413	gnl|BL_ORD_ID|21332	gi|50746905|ref|XP_420669.1| PREDICTED: 3-hydroxybutyrate dehydrogenase type 2 [Gallus gallus]	21332	245	1	114.39	285	1.65344e-55	3	170	168	223	-1	0	53	55	0	56
Query_10570	SRR036708_contig_10570_AvgCov_3.44	413	gnl|BL_ORD_ID|78836	gi|326919083|ref|XP_003205813.1| PREDICTED: 3-hydroxybutyrate dehydrogenase type 2-like [Meleagris gallopavo]	78836	245	1	112.464	280	8.03259e-55	3	170	168	223	-1	0	53	54	0	56
Query_10570	SRR036708_contig_10570_AvgCov_3.44	413	gnl|BL_ORD_ID|39402	gi|224049483|ref|XP_002196239.1| PREDICTED: 3-hydroxybutyrate dehydrogenase, type 2 [Taeniopygia guttata]	39402	245	1	111.694	278	1.11878e-53	3	170	168	223	-1	0	50	56	0	56
Query_10571	SRR036708_contig_10571_AvgCov_4.94	257	gnl|BL_ORD_ID|84902	gi|57530144|ref|NP_001006440.1| ATP-binding cassette sub-family E member 1 [Gallus gallus]	84902	599	1	60.077	144	1.32987e-09	2	88	239	267	2	0	29	29	0	29
Query_10571	SRR036708_contig_10571_AvgCov_4.94	257	gnl|BL_ORD_ID|79182	gi|326918380|ref|XP_003205467.1| PREDICTED: ATP-binding cassette sub-family E member 1-like [Meleagris gallopavo]	79182	599	1	60.077	144	1.32987e-09	2	88	239	267	2	0	29	29	0	29
Query_10571	SRR036708_contig_10571_AvgCov_4.94	257	gnl|BL_ORD_ID|193727	gi|53133158|emb|CAG31967.1| hypothetical protein RCJMB04_14j19 [Gallus gallus]	193727	599	1	60.077	144	1.32987e-09	2	88	239	267	2	0	29	29	0	29
Query_10571	SRR036708_contig_10571_AvgCov_4.94	257	gnl|BL_ORD_ID|190110	gi|83999162|emb|CAJ15800.1| RNase L inhibitor [Gallus gallus]	190110	472	1	60.077	144	1.32987e-09	2	88	239	267	2	0	29	29	0	29
Query_10571	SRR036708_contig_10571_AvgCov_4.94	257	gnl|BL_ORD_ID|190068	gi|84618085|emb|CAJ18353.1| RNase L inhibitor [Gallus gallus]	190068	599	1	60.077	144	1.32987e-09	2	88	239	267	2	0	29	29	0	29
Query_10577	SRR036708_contig_10577_AvgCov_1.47	481	gnl|BL_ORD_ID|17465	gi|363727477|ref|XP_425424.3| PREDICTED: reelin [Gallus gallus]	17465	3462	1	281.182	718	3.61687e-89	97	480	1747	1874	1	0	127	127	0	128
Query_10577	SRR036708_contig_10577_AvgCov_1.47	481	gnl|BL_ORD_ID|82702	gi|326911196|ref|XP_003201947.1| PREDICTED: reelin-like, partial [Meleagris gallopavo]	82702	3303	1	281.182	718	3.61767e-89	97	480	1588	1715	1	0	127	127	0	128
Query_10577	SRR036708_contig_10577_AvgCov_1.47	481	gnl|BL_ORD_ID|33928	gi|224093043|ref|XP_002188473.1| PREDICTED: reelin [Taeniopygia guttata]	33928	3616	1	278.87	712	8.77716e-88	97	480	1903	2030	1	0	125	127	0	128
Query_10577	SRR036708_contig_10577_AvgCov_1.47	481	gnl|BL_ORD_ID|46012	gi|20139382|sp|O93574.1|RELN_CHICK RecName: Full=Reelin	46012	3209	1	275.018	702	7.36134e-87	97	480	1494	1621	1	0	125	125	0	128
Query_10577	SRR036708_contig_10577_AvgCov_1.47	481	gnl|BL_ORD_ID|157545	gi|3600102|gb|AAC35559.1| extracellular reelin [Gallus gallus]	157545	3209	1	275.018	702	7.36134e-87	97	480	1494	1621	1	0	125	125	0	128
Query_1058	SRR036708_contig_1058_AvgCov_9.70	468	gnl|BL_ORD_ID|78037	gi|326920711|ref|XP_003206612.1| PREDICTED: probable D-tyrosyl-tRNA(Tyr) deacylase 2-like [Meleagris gallopavo]	78037	167	1	255.758	652	2.41834e-68	6	398	37	167	-2	0	125	129	0	131
Query_1058	SRR036708_contig_1058_AvgCov_9.70	468	gnl|BL_ORD_ID|14531	gi|363734780|ref|XP_001234140.2| PREDICTED: probable D-tyrosyl-tRNA(Tyr) deacylase 2 [Gallus gallus]	14531	167	1	253.832	647	9.1897e-68	6	398	37	167	-2	0	124	128	0	131
Query_1058	SRR036708_contig_1058_AvgCov_9.70	468	gnl|BL_ORD_ID|26237	gi|224051399|ref|XP_002200545.1| PREDICTED: hypothetical protein [Taeniopygia guttata]	26237	167	1	244.202	622	7.28143e-65	6	398	37	167	-2	0	116	128	0	131
Query_1058	SRR036708_contig_1058_AvgCov_9.70	468	gnl|BL_ORD_ID|183435	gi|197128925|gb|ACH45423.1| putative histidyl-tRNA synthetase 2 variant 1 [Taeniopygia guttata]	183435	207	1	51.9878	123	5.30363e-07	21	398	23	142	-2	0	36	59	10	128
Query_1058	SRR036708_contig_1058_AvgCov_9.70	468	gnl|BL_ORD_ID|183436	gi|197128924|gb|ACH45422.1| putative histidyl-tRNA synthetase 2 variant 1 [Taeniopygia guttata]	183436	207	1	51.9878	123	5.30363e-07	21	398	23	142	-2	0	36	59	10	128
Query_10583	SRR036708_contig_10583_AvgCov_2.57	241	gnl|BL_ORD_ID|82062	gi|326912499|ref|XP_003202587.1| PREDICTED: dual specificity protein phosphatase 16-like [Meleagris gallopavo]	82062	663	1	62.3882	150	2.6368e-10	1	99	1	33	-2	0	33	33	0	33
Query_10583	SRR036708_contig_10583_AvgCov_2.57	241	gnl|BL_ORD_ID|17178	gi|363728215|ref|XP_428887.3| PREDICTED: dual specificity protein phosphatase 16 [Gallus gallus]	17178	664	1	62.3882	150	2.6368e-10	1	99	1	33	-2	0	33	33	0	33
Query_10583	SRR036708_contig_10583_AvgCov_2.57	241	gnl|BL_ORD_ID|29513	gi|224096466|ref|XP_002198477.1| PREDICTED: similar to KIAA1700 protein [Taeniopygia guttata]	29513	657	1	57.7658	138	6.49467e-09	1	99	1	33	-2	0	31	31	0	33
Query_10584	SRR036708_contig_10584_AvgCov_2.25	542	gnl|BL_ORD_ID|10738	gi|363743924|ref|XP_418269.3| PREDICTED: E3 ubiquitin-protein ligase UHRF1 [Gallus gallus]	10738	786	1	172.555	436	3.69183e-43	184	426	706	786	1	0	78	80	0	81
Query_10584	SRR036708_contig_10584_AvgCov_2.25	542	gnl|BL_ORD_ID|71270	gi|326934607|ref|XP_003213379.1| PREDICTED: e3 ubiquitin-protein ligase UHRF1-like [Meleagris gallopavo]	71270	770	1	170.244	430	1.83223e-42	184	426	690	770	1	0	77	79	0	81
Query_10584	SRR036708_contig_10584_AvgCov_2.25	542	gnl|BL_ORD_ID|34074	gi|224091237|ref|XP_002192862.1| PREDICTED: similar to ubiquitin-like with PHD and ring finger domains 2, partial [Taeniopygia guttata]	34074	827	1	131.339	329	9.43193e-31	169	426	739	827	1	0	57	72	3	89
Query_10584	SRR036708_contig_10584_AvgCov_2.25	542	gnl|BL_ORD_ID|10514	gi|363744450|ref|XP_003643050.1| PREDICTED: E3 ubiquitin-protein ligase UHRF2 [Gallus gallus]	10514	815	1	130.954	328	1.23185e-30	175	426	729	815	1	0	57	72	3	87
Query_10584	SRR036708_contig_10584_AvgCov_2.25	542	gnl|BL_ORD_ID|71079	gi|326935004|ref|XP_003213570.1| PREDICTED: e3 ubiquitin-protein ligase UHRF2-like, partial [Meleagris gallopavo]	71079	378	1	130.954	328	1.23185e-30	175	426	292	378	1	0	57	72	3	87
Query_10585	SRR036708_contig_10585_AvgCov_1.24	537	gnl|BL_ORD_ID|30121	gi|46049084|ref|NP_989469.1| metabotropic glutamate receptor 5 precursor [Gallus gallus]	30121	1242	1	308.531	789	1.2079e-86	35	535	189	355	-3	0	165	165	0	167
Query_10585	SRR036708_contig_10585_AvgCov_1.24	537	gnl|BL_ORD_ID|81079	gi|326914514|ref|XP_003203570.1| PREDICTED: metabotropic glutamate receptor 5-like [Meleagris gallopavo]	81079	1242	1	308.531	789	1.2079e-86	35	535	189	355	-3	0	165	165	0	167
Query_10585	SRR036708_contig_10585_AvgCov_1.24	537	gnl|BL_ORD_ID|155924	gi|12698368|gb|AAK01488.1|AF227203_1 metabotropic glutamate receptor 5 splice variant f [Gallus gallus]	155924	1242	1	308.531	789	1.2079e-86	35	535	189	355	-3	0	165	165	0	167
Query_10585	SRR036708_contig_10585_AvgCov_1.24	537	gnl|BL_ORD_ID|155925	gi|12698366|gb|AAK01487.1|AF227202_1 metabotropic glutamate receptor 5 splice variant b [Gallus gallus]	155925	1188	1	308.531	789	1.20817e-86	35	535	189	355	-3	0	165	165	0	167
Query_10585	SRR036708_contig_10585_AvgCov_1.24	537	gnl|BL_ORD_ID|155926	gi|12698364|gb|AAK01486.1|AF227201_1 metabotropic glutamate receptor 5 splice variant a [Gallus gallus]	155926	1156	1	308.531	789	1.20834e-86	35	535	189	355	-3	0	165	165	0	167
Query_10586	SRR036708_contig_10586_AvgCov_3.58	707	gnl|BL_ORD_ID|60013	gi|45382483|ref|NP_990236.1| pterin-4-alpha-carbinolamine dehydratase [Gallus gallus]	60013	104	1	83.5741	205	3.69954e-16	572	706	61	104	-2	0	42	42	1	45
Query_10586	SRR036708_contig_10586_AvgCov_3.58	707	gnl|BL_ORD_ID|76692	gi|326923467|ref|XP_003207957.1| PREDICTED: pterin-4-alpha-carbinolamine dehydratase-like, partial [Meleagris gallopavo]	76692	103	1	83.5741	205	3.69954e-16	572	706	60	103	-2	0	42	42	1	45
Query_10586	SRR036708_contig_10586_AvgCov_3.58	707	gnl|BL_ORD_ID|197190	gi|18202134|sp|O73930.3|PHS_CHICK RecName: Full=Pterin-4-alpha-carbinolamine dehydratase; Short=PHS; AltName: Full=4-alpha-hydroxy-tetrahydropterin dehydratase; AltName: Full=Dimerization cofactor of hepatocyte nuclear factor 1-alpha; Short=DCoH; Short=Dimerization cofactor of HNF1; Short=cDcoH; AltName: Full=Phenylalanine hydroxylase-stimulating protein; AltName: Full=Pterin carbinolamine dehydr…	197190	104	1	83.5741	205	3.69954e-16	572	706	61	104	-2	0	42	42	1	45
Query_10586	SRR036708_contig_10586_AvgCov_3.58	707	gnl|BL_ORD_ID|196094	gi|3127813|emb|CAA06394.1| dimerization cofactor of HNF1 [Gallus gallus]	196094	104	1	83.5741	205	3.69954e-16	572	706	61	104	-2	0	42	42	1	45
Query_10586	SRR036708_contig_10586_AvgCov_3.58	707	gnl|BL_ORD_ID|188920	gi|3127815|emb|CAA06395.1| dimerization cofactor of HNF1 [Gallus gallus]	188920	104	1	83.5741	205	3.69954e-16	572	706	61	104	-2	0	42	42	1	45
Query_10588	SRR036708_contig_10588_AvgCov_2.00	254	gnl|BL_ORD_ID|79247	gi|326918248|ref|XP_003205402.1| PREDICTED: probable RNA-binding protein 46-like, partial [Meleagris gallopavo]	79247	467	1	165.236	417	2.8406e-41	3	254	188	271	-1	0	81	83	0	84
Query_10588	SRR036708_contig_10588_AvgCov_2.00	254	gnl|BL_ORD_ID|15239	gi|363733071|ref|XP_420372.3| PREDICTED: probable RNA-binding protein 46 [Gallus gallus]	15239	475	1	165.236	417	2.8406e-41	3	254	188	271	-1	0	81	83	0	84
Query_10588	SRR036708_contig_10588_AvgCov_2.00	254	gnl|BL_ORD_ID|38590	gi|224052240|ref|XP_002187149.1| PREDICTED: APOBEC1 complementation factor [Taeniopygia guttata]	38590	589	1	125.946	315	1.90979e-29	3	254	183	266	-1	0	60	69	0	84
Query_10588	SRR036708_contig_10588_AvgCov_2.00	254	gnl|BL_ORD_ID|76800	gi|326923245|ref|XP_003207849.1| PREDICTED: APOBEC1 complementation factor-like [Meleagris gallopavo]	76800	590	1	122.865	307	1.61674e-28	3	254	184	267	-1	0	59	68	0	84
Query_10588	SRR036708_contig_10588_AvgCov_2.00	254	gnl|BL_ORD_ID|14406	gi|363735088|ref|XP_421561.3| PREDICTED: APOBEC1 complementation factor-like isoform 2 [Gallus gallus]	14406	589	1	122.865	307	1.61674e-28	3	254	183	266	-1	0	59	68	0	84
Query_10589	SRR036708_contig_10589_AvgCov_2.02	581	gnl|BL_ORD_ID|10567	gi|363744337|ref|XP_001234077.2| PREDICTED: uncharacterized protein C5orf42 [Gallus gallus]	10567	3103	1	139.043	349	3.79858e-33	6	320	2665	2771	3	0	76	83	2	107
Query_10589	SRR036708_contig_10589_AvgCov_2.02	581	gnl|BL_ORD_ID|178124	gi|224090345|ref|XP_002192423.1| PREDICTED: hypothetical protein [Taeniopygia guttata]	178124	1976	1	70.0922	170	5.51933e-24	6	320	1506	1610	3	0	42	63	2	106
Query_10590	SRR036708_contig_10590_AvgCov_4.28	877	gnl|BL_ORD_ID|81399	gi|326913859|ref|XP_003203250.1| PREDICTED: transcription factor Dp-1-like [Meleagris gallopavo]	81399	450	1	412.535	1059	2.23661e-115	43	876	137	414	-2	0	277	277	0	278
Query_10590	SRR036708_contig_10590_AvgCov_4.28	877	gnl|BL_ORD_ID|21699	gi|50730508|ref|XP_416938.1| PREDICTED: transcription factor Dp-1 [Gallus gallus]	21699	411	1	412.535	1059	2.23757e-115	43	876	98	375	-2	0	276	276	0	278
Query_10590	SRR036708_contig_10590_AvgCov_4.28	877	gnl|BL_ORD_ID|41673	gi|224042871|ref|XP_002192255.1| PREDICTED: similar to transcription factor Dp-1 [Taeniopygia guttata]	41673	411	1	402.134	1032	2.94714e-112	43	876	98	375	-2	0	270	274	0	278
Query_10590	SRR036708_contig_10590_AvgCov_4.28	877	gnl|BL_ORD_ID|75520	gi|326925866|ref|XP_003209129.1| PREDICTED: transcription factor Dp-2-like [Meleagris gallopavo]	75520	447	1	316.235	809	4.72263e-86	148	876	114	355	-2	0	192	220	1	243
Query_10590	SRR036708_contig_10590_AvgCov_4.28	877	gnl|BL_ORD_ID|37534	gi|224060078|ref|XP_002195408.1| PREDICTED: similar to transcription factor Dp-2 (E2F dimerization partner 2) [Taeniopygia guttata]	37534	647	1	315.079	806	1.05209e-85	148	876	319	561	-2	0	190	218	0	243
Query_10594	SRR036708_contig_10594_AvgCov_2.80	581	gnl|BL_ORD_ID|197390	gi|585302|sp|Q07460.3|IF5A2_CHICK RecName: Full=Eukaryotic translation initiation factor 5A-2; Short=eIF-5A-2; Short=eIF-5A2; AltName: Full=Eukaryotic initiation factor 5A isoform 2; AltName: Full=eIF-4D	197390	153	1	84.3445	207	1.51761e-16	454	579	112	153	-3	0	40	41	0	42
Query_10594	SRR036708_contig_10594_AvgCov_2.80	581	gnl|BL_ORD_ID|75371	gi|326926172|ref|XP_003209278.1| PREDICTED: eukaryotic translation initiation factor 5A-2-like, partial [Meleagris gallopavo]	75371	133	1	84.3445	207	1.51761e-16	454	579	92	133	-3	0	40	41	0	42
Query_10594	SRR036708_contig_10594_AvgCov_2.80	581	gnl|BL_ORD_ID|110623	gi|289800|gb|AAA17444.1| initiation factor 5A [Gallus gallus]	110623	153	1	84.3445	207	1.51761e-16	454	579	112	153	-3	0	40	41	0	42
Query_10594	SRR036708_contig_10594_AvgCov_2.80	581	gnl|BL_ORD_ID|27808	gi|45382991|ref|NP_990863.1| eukaryotic translation initiation factor 5A-2 [Gallus gallus]	27808	153	1	84.3445	207	1.51761e-16	454	579	112	153	-3	0	40	41	0	42
Query_10594	SRR036708_contig_10594_AvgCov_2.80	581	gnl|BL_ORD_ID|37434	gi|224060861|ref|XP_002198011.1| PREDICTED: eukaryotic translation initiation factor 5A2 [Taeniopygia guttata]	37434	153	1	84.3445	207	1.51761e-16	454	579	112	153	-3	0	40	41	0	42
Query_10596	SRR036708_contig_10596_AvgCov_2.66	313	gnl|BL_ORD_ID|77685	gi|326921434|ref|XP_003206964.1| PREDICTED: kinesin-like protein KIF9-like [Meleagris gallopavo]	77685	786	1	164.081	414	6.49244e-41	3	311	392	494	-3	0	83	91	0	103
Query_10596	SRR036708_contig_10596_AvgCov_2.66	313	gnl|BL_ORD_ID|16511	gi|363729889|ref|XP_418511.3| PREDICTED: kinesin family member 9 [Gallus gallus]	16511	800	1	158.303	399	3.56252e-39	3	311	392	494	-3	0	81	89	0	103
Query_10596	SRR036708_contig_10596_AvgCov_2.66	313	gnl|BL_ORD_ID|41117	gi|224044514|ref|XP_002191703.1| PREDICTED: similar to kinesin family member 9 [Taeniopygia guttata]	41117	1099	1	82.8037	203	1.9022e-16	6	311	687	809	-3	0	54	70	21	123
Query_10599	SRR036708_contig_10599_AvgCov_2.99	263	gnl|BL_ORD_ID|79615	gi|326917495|ref|XP_003205034.1| PREDICTED: GREB1-like protein-like [Meleagris gallopavo]	79615	1926	1	50.8322	120	8.00017e-07	1	69	255	277	1	0	23	23	0	23
Query_10599	SRR036708_contig_10599_AvgCov_2.99	263	gnl|BL_ORD_ID|16111	gi|363730856|ref|XP_419152.3| PREDICTED: growth regulation by estrogen in breast cancer-like [Gallus gallus]	16111	1926	1	50.8322	120	8.00017e-07	1	69	255	277	1	0	23	23	0	23
Query_10599	SRR036708_contig_10599_AvgCov_2.99	263	gnl|BL_ORD_ID|178902	gi|224046142|ref|XP_002194336.1| PREDICTED: similar to KIAA1772 [Taeniopygia guttata]	178902	1978	1	50.447	119	1.04485e-06	1	78	255	280	1	0	23	24	0	26
Query_106	SRR036708_contig_106_AvgCov_2.55	649	gnl|BL_ORD_ID|80273	gi|326916155|ref|XP_003204376.1| PREDICTED: ubiquitin carboxyl-terminal hydrolase 45-like [Meleagris gallopavo]	80273	684	1	201.06	510	2.93672e-101	283	624	573	684	1	0	103	107	2	114
Query_106	SRR036708_contig_106_AvgCov_2.55	649	gnl|BL_ORD_ID|39791	gi|224048387|ref|XP_002196926.1| PREDICTED: ubiquitin specific peptidase 45 [Taeniopygia guttata]	39791	818	1	191.43	485	1.1156e-97	283	624	707	818	1	0	98	103	2	114
Query_106	SRR036708_contig_106_AvgCov_2.55	649	gnl|BL_ORD_ID|20263	gi|118083792|ref|XP_416693.2| PREDICTED: ubiquitin carboxyl-terminal hydrolase 16 [Gallus gallus]	20263	810	1	107.457	267	6.00756e-47	286	621	702	810	1	0	60	75	5	113
Query_106	SRR036708_contig_106_AvgCov_2.55	649	gnl|BL_ORD_ID|41172	gi|224044360|ref|XP_002189853.1| PREDICTED: ubiquitin specific peptidase 16 isoform 1 [Taeniopygia guttata]	41172	815	1	112.464	280	3.83499e-46	286	621	708	815	1	0	62	77	6	113
Query_106	SRR036708_contig_106_AvgCov_2.55	649	gnl|BL_ORD_ID|41171	gi|224044362|ref|XP_002189902.1| PREDICTED: ubiquitin specific peptidase 16 isoform 2 [Taeniopygia guttata]	41171	809	1	112.464	280	3.83526e-46	286	621	702	809	1	0	62	77	6	113
Query_1060	SRR036708_contig_1060_AvgCov_3.21	554	gnl|BL_ORD_ID|43524	gi|350537869|ref|NP_001232069.1| putative aspartate beta-hydroxylase variant 2 [Taeniopygia guttata]	43524	188	1	52.373	124	5.85367e-07	1	72	165	188	1	0	24	24	0	24
Query_1060	SRR036708_contig_1060_AvgCov_3.21	554	gnl|BL_ORD_ID|184605	gi|197127754|gb|ACH44252.1| putative aspartate beta-hydroxylase variant 2 [Taeniopygia guttata]	184605	188	1	52.373	124	5.85367e-07	1	72	165	188	1	0	24	24	0	24
Query_10600	SRR036708_contig_10600_AvgCov_2.00	241	gnl|BL_ORD_ID|80649	gi|326915388|ref|XP_003204000.1| PREDICTED: zinc finger protein 318-like [Meleagris gallopavo]	80649	2139	1	86.6557	213	1.3056e-17	115	240	777	818	1	0	42	42	0	42
Query_10600	SRR036708_contig_10600_AvgCov_2.00	241	gnl|BL_ORD_ID|15805	gi|363731566|ref|XP_419507.3| PREDICTED: zinc finger protein 318 [Gallus gallus]	15805	1462	1	86.6557	213	1.3056e-17	115	240	801	842	1	0	42	42	0	42
Query_10600	SRR036708_contig_10600_AvgCov_2.00	241	gnl|BL_ORD_ID|40040	gi|224047695|ref|XP_002191708.1| PREDICTED: similar to zinc finger protein 318 [Taeniopygia guttata]	40040	2048	1	85.5001	210	2.90857e-17	115	240	890	931	1	0	41	42	0	42
Query_10602	SRR036708_contig_10602_AvgCov_1.42	503	gnl|BL_ORD_ID|21220	gi|50749801|ref|XP_421761.1| PREDICTED: hyaluronan-binding protein 2 [Gallus gallus]	21220	560	1	152.91	385	3.18774e-42	60	284	198	272	-1	0	64	71	0	75
Query_10602	SRR036708_contig_10602_AvgCov_1.42	503	gnl|BL_ORD_ID|76443	gi|326923971|ref|XP_003208206.1| PREDICTED: hyaluronan-binding protein 2-like [Meleagris gallopavo]	76443	568	1	155.221	391	2.6473e-41	45	281	208	286	-1	0	66	71	0	79
Query_10602	SRR036708_contig_10602_AvgCov_1.42	503	gnl|BL_ORD_ID|38381	gi|224052827|ref|XP_002194468.1| PREDICTED: hyaluronan binding protein 2 [Taeniopygia guttata]	38381	530	1	138.272	347	1.46367e-35	60	281	163	236	-1	0	58	64	0	74
Query_10602	SRR036708_contig_10602_AvgCov_1.42	503	gnl|BL_ORD_ID|20656	gi|50806276|ref|XP_424404.1| PREDICTED: tissue-type plasminogen activator [Gallus gallus]	20656	558	1	78.5666	192	2.39584e-16	60	272	128	198	-1	0	30	45	0	71
Query_10602	SRR036708_contig_10602_AvgCov_1.42	503	gnl|BL_ORD_ID|72195	gi|326932705|ref|XP_003212454.1| PREDICTED: tissue-type plasminogen activator-like [Meleagris gallopavo]	72195	558	1	82.0333	201	5.25668e-16	60	272	128	198	-1	0	32	45	0	71
Query_10603	SRR036708_contig_10603_AvgCov_2.10	450	gnl|BL_ORD_ID|76896	gi|326923047|ref|XP_003207753.1| PREDICTED: centrosomal protein of 70 kDa-like [Meleagris gallopavo]	76896	593	1	207.223	526	2.6532e-54	54	428	216	339	3	0	106	114	1	125
Query_10603	SRR036708_contig_10603_AvgCov_2.10	450	gnl|BL_ORD_ID|18985	gi|118093813|ref|XP_426601.2| PREDICTED: centrosomal protein of 70 kDa [Gallus gallus]	18985	592	1	193.741	491	2.8349e-50	54	428	215	338	3	0	101	110	1	125
Query_10603	SRR036708_contig_10603_AvgCov_2.10	450	gnl|BL_ORD_ID|114567	gi|224056018|ref|XP_002193152.1| PREDICTED: hypothetical protein [Taeniopygia guttata]	114567	737	1	98.5969	244	4.41168e-21	171	428	398	483	3	0	54	63	4	88
Query_10605	SRR036708_contig_10605_AvgCov_2.70	430	gnl|BL_ORD_ID|8679	gi|261490820|ref|NP_001159798.1| peptidylprolyl isomerase A (cyclophilin A) [Gallus gallus]	8679	165	1	294.664	753	3.79465e-80	2	421	20	159	-1	0	140	140	0	140
Query_10605	SRR036708_contig_10605_AvgCov_2.70	430	gnl|BL_ORD_ID|88302	gi|260103640|gb|ACX31829.1| cyclophilin A [Gallus gallus]	88302	165	1	294.664	753	3.79465e-80	2	421	20	159	-1	0	140	140	0	140
Query_10605	SRR036708_contig_10605_AvgCov_2.70	430	gnl|BL_ORD_ID|183034	gi|197129326|gb|ACH45824.1| putative peptidylprolyl isomerase A [Taeniopygia guttata]	183034	165	1	287.345	734	6.05825e-78	2	421	20	159	-1	0	136	138	0	140
Query_10605	SRR036708_contig_10605_AvgCov_2.70	430	gnl|BL_ORD_ID|183033	gi|197129327|gb|ACH45825.1| putative peptidylprolyl isomerase A [Taeniopygia guttata]	183033	165	1	287.345	734	6.05825e-78	2	421	20	159	-1	0	136	138	0	140
Query_10605	SRR036708_contig_10605_AvgCov_2.70	430	gnl|BL_ORD_ID|183032	gi|197129328|gb|ACH45826.1| putative peptidylprolyl isomerase A [Taeniopygia guttata]	183032	165	1	287.345	734	6.05825e-78	2	421	20	159	-1	0	136	138	0	140
Query_10606	SRR036708_contig_10606_AvgCov_6.03	422	gnl|BL_ORD_ID|18589	gi|118096863|ref|XP_414338.2| PREDICTED: voltage-dependent calcium channel subunit alpha-2/delta-3 [Gallus gallus]	18589	1090	1	173.711	439	9.11148e-44	178	420	999	1079	-3	0	81	81	0	81
Query_10606	SRR036708_contig_10606_AvgCov_6.03	422	gnl|BL_ORD_ID|74529	gi|326927888|ref|XP_003210120.1| PREDICTED: voltage-dependent calcium channel subunit alpha-2/delta-3-like, partial [Meleagris gallopavo]	74529	1069	1	172.555	436	2.02983e-43	178	420	978	1058	-3	0	80	81	0	81
Query_10606	SRR036708_contig_10606_AvgCov_6.03	422	gnl|BL_ORD_ID|36856	gi|224066048|ref|XP_002192868.1| PREDICTED: similar to calcium channel, voltage-dependent, alpha2/delta subunit 3 [Taeniopygia guttata]	36856	1090	1	164.851	416	4.23244e-41	178	420	999	1079	-3	0	77	78	0	81
Query_10606	SRR036708_contig_10606_AvgCov_6.03	422	gnl|BL_ORD_ID|33486	gi|224096382|ref|XP_002192789.1| PREDICTED: similar to calcium channel, voltage-dependent, alpha 2/delta subunit 4 [Taeniopygia guttata]	33486	1068	1	106.301	264	1.78648e-23	187	417	979	1055	-3	0	45	58	0	77
Query_10606	SRR036708_contig_10606_AvgCov_6.03	422	gnl|BL_ORD_ID|82140	gi|326912337|ref|XP_003202509.1| PREDICTED: voltage-dependent calcium channel subunit alpha-2/delta-4-like [Meleagris gallopavo]	82140	1086	1	101.679	252	4.40026e-22	187	417	998	1074	-3	0	42	57	0	77
Query_10612	SRR036708_contig_10612_AvgCov_1.88	490	gnl|BL_ORD_ID|14271	gi|363735404|ref|XP_421810.3| PREDICTED: carboxypeptidase X (M14 family), member 2 [Gallus gallus]	14271	697	1	181.03	458	7.09934e-87	237	488	385	468	-3	0	84	84	0	84
Query_10612	SRR036708_contig_10612_AvgCov_1.88	490	gnl|BL_ORD_ID|76377	gi|326924104|ref|XP_003208272.1| PREDICTED: inactive carboxypeptidase-like protein X2-like [Meleagris gallopavo]	76377	697	1	181.03	458	7.09934e-87	237	488	385	468	-3	0	84	84	0	84
Query_10612	SRR036708_contig_10612_AvgCov_1.88	490	gnl|BL_ORD_ID|70822	gi|326935539|ref|XP_003213827.1| PREDICTED: adipocyte enhancer-binding protein 1-like, partial [Meleagris gallopavo]	70822	539	1	112.079	279	5.68504e-44	237	485	225	307	-3	0	48	64	0	83
Query_10612	SRR036708_contig_10612_AvgCov_1.88	490	gnl|BL_ORD_ID|9641	gi|363746301|ref|XP_003643607.1| PREDICTED: probable carboxypeptidase X1-like, partial [Gallus gallus]	9641	180	1	98.5969	244	1.22478e-30	1	213	42	112	-2	0	42	51	0	71
Query_10612	SRR036708_contig_10612_AvgCov_1.88	490	gnl|BL_ORD_ID|70603	gi|326935996|ref|XP_003214046.1| PREDICTED: probable carboxypeptidase X1-like, partial [Meleagris gallopavo]	70603	207	1	98.2117	243	1.58948e-30	1	213	69	139	-2	0	42	51	0	71
Query_10613	SRR036708_contig_10613_AvgCov_3.85	613	gnl|BL_ORD_ID|113439	gi|118405190|ref|NP_001072967.1| coatomer subunit delta [Gallus gallus]	113439	510	1	379.793	974	1.93143e-105	1	564	323	510	1	0	184	187	0	188
Query_10613	SRR036708_contig_10613_AvgCov_3.85	613	gnl|BL_ORD_ID|31412	gi|82082419|sp|Q5ZL57.1|COPD_CHICK RecName: Full=Coatomer subunit delta; AltName: Full=Archain; AltName: Full=Delta-coat protein; Short=Delta-COP	31412	510	1	379.793	974	1.93143e-105	1	564	323	510	1	0	184	187	0	188
Query_10613	SRR036708_contig_10613_AvgCov_3.85	613	gnl|BL_ORD_ID|194092	gi|53130414|emb|CAG31536.1| hypothetical protein RCJMB04_7j3 [Gallus gallus]	194092	510	1	379.793	974	1.93143e-105	1	564	323	510	1	0	184	187	0	188
Query_10613	SRR036708_contig_10613_AvgCov_3.85	613	gnl|BL_ORD_ID|71857	gi|326933399|ref|XP_003212792.1| PREDICTED: coatomer subunit delta-like [Meleagris gallopavo]	71857	513	1	378.637	971	4.30277e-105	1	564	326	513	1	0	184	186	0	188
Query_10613	SRR036708_contig_10613_AvgCov_3.85	613	gnl|BL_ORD_ID|35017	gi|224083061|ref|XP_002188477.1| PREDICTED: archain 1 [Taeniopygia guttata]	35017	257	1	318.546	815	5.28423e-87	91	564	100	257	1	0	153	156	0	158
Query_10614	SRR036708_contig_10614_AvgCov_1.96	440	gnl|BL_ORD_ID|34379	gi|224088742|ref|XP_002194970.1| PREDICTED: solute carrier family 30 (zinc transporter), member 5 [Taeniopygia guttata]	34379	770	1	262.692	670	1.70451e-70	56	439	418	545	-2	0	128	128	0	128
Query_10614	SRR036708_contig_10614_AvgCov_1.96	440	gnl|BL_ORD_ID|26925	gi|72535154|ref|NP_001026590.2| zinc transporter 5 [Gallus gallus]	26925	770	1	262.692	670	1.70451e-70	56	439	418	545	-2	0	128	128	0	128
Query_10614	SRR036708_contig_10614_AvgCov_1.96	440	gnl|BL_ORD_ID|194166	gi|53130084|emb|CAG31439.1| hypothetical protein RCJMB04_6h4 [Gallus gallus]	194166	770	1	262.692	670	1.70451e-70	56	439	418	545	-2	0	128	128	0	128
Query_10614	SRR036708_contig_10614_AvgCov_1.96	440	gnl|BL_ORD_ID|172116	gi|56555151|gb|AAV98201.1| zinc transporter 5 [Gallus gallus]	172116	770	1	262.692	670	1.70451e-70	56	439	418	545	-2	0	128	128	0	128
Query_10614	SRR036708_contig_10614_AvgCov_1.96	440	gnl|BL_ORD_ID|196906	gi|75571395|sp|Q5ZLF4.1|ZNT5_CHICK RecName: Full=Zinc transporter 5; Short=ZnT-5; AltName: Full=Solute carrier family 30 member 5	196906	770	1	262.692	670	1.70451e-70	56	439	418	545	-2	0	128	128	0	128
Query_10616	SRR036708_contig_10616_AvgCov_2.55	442	gnl|BL_ORD_ID|74349	gi|326928263|ref|XP_003210300.1| PREDICTED: catenin alpha-1-like isoform 2 [Meleagris gallopavo]	74349	860	1	133.265	334	1.55965e-31	3	209	792	860	3	0	68	68	0	69
Query_10616	SRR036708_contig_10616_AvgCov_2.55	442	gnl|BL_ORD_ID|74350	gi|326928261|ref|XP_003210299.1| PREDICTED: catenin alpha-1-like isoform 1 [Meleagris gallopavo]	74350	905	1	133.265	334	1.55965e-31	3	209	837	905	3	0	68	68	0	69
Query_10616	SRR036708_contig_10616_AvgCov_2.55	442	gnl|BL_ORD_ID|20991	gi|50754810|ref|XP_414513.1| PREDICTED: catenin alpha-1 [Gallus gallus]	20991	905	1	132.109	331	3.47453e-31	3	209	837	905	3	0	67	68	0	69
Query_10616	SRR036708_contig_10616_AvgCov_2.55	442	gnl|BL_ORD_ID|36565	gi|224068486|ref|XP_002187404.1| PREDICTED: catenin (cadherin-associated protein), alpha 1, 102kDa [Taeniopygia guttata]	36565	905	1	132.109	331	3.47453e-31	3	209	837	905	3	0	67	68	0	69
Query_10616	SRR036708_contig_10616_AvgCov_2.55	442	gnl|BL_ORD_ID|197085	gi|45384082|ref|NP_990467.1| catenin alpha-2 [Gallus gallus]	197085	906	1	106.301	264	2.04169e-23	3	206	838	905	3	0	51	59	0	68
Query_10620	SRR036708_contig_10620_AvgCov_2.22	695	gnl|BL_ORD_ID|78146	gi|326920486|ref|XP_003206503.1| PREDICTED: hypothetical protein LOC100542169 [Meleagris gallopavo]	78146	665	1	287.73	735	1.25188e-77	3	473	49	205	-1	0	136	146	0	157
Query_10620	SRR036708_contig_10620_AvgCov_2.22	695	gnl|BL_ORD_ID|30669	gi|224051149|ref|XP_002200279.1| PREDICTED: similar to GalNAc-4-sulfotransferase 2 [Taeniopygia guttata]	30669	314	1	256.144	653	4.03651e-68	3	497	24	186	-1	0	120	142	2	165
Query_10620	SRR036708_contig_10620_AvgCov_2.22	695	gnl|BL_ORD_ID|19879	gi|118086918|ref|XP_419173.2| PREDICTED: carbohydrate sulfotransferase 9 [Gallus gallus]	19879	411	1	119.398	298	5.89669e-27	21	434	141	277	-1	0	62	85	3	139
Query_10620	SRR036708_contig_10620_AvgCov_2.22	695	gnl|BL_ORD_ID|40561	gi|224046184|ref|XP_002195527.1| PREDICTED: similar to CHST9 [Taeniopygia guttata]	40561	340	1	118.627	296	1.00582e-26	21	446	64	204	-1	0	63	88	3	143
Query_10620	SRR036708_contig_10620_AvgCov_2.22	695	gnl|BL_ORD_ID|79589	gi|326917547|ref|XP_003205060.1| PREDICTED: carbohydrate sulfotransferase 9-like [Meleagris gallopavo]	79589	400	1	117.857	294	1.71567e-26	21	434	130	266	-1	0	61	84	3	139
Query_10621	SRR036708_contig_10621_AvgCov_4.13	445	gnl|BL_ORD_ID|11139	gi|363743007|ref|XP_003642762.1| PREDICTED: DNA damage-regulated autophagy modulator protein 2 isoform 1 [Gallus gallus]	11139	266	1	125.946	315	4.63987e-30	34	267	189	266	1	0	74	75	0	78
Query_10621	SRR036708_contig_10621_AvgCov_4.13	445	gnl|BL_ORD_ID|20732	gi|50761232|ref|XP_419233.1| PREDICTED: DNA damage-regulated autophagy modulator protein 2 isoform 2 [Gallus gallus]	20732	266	1	125.946	315	4.63987e-30	34	267	189	266	1	0	74	75	0	78
Query_10621	SRR036708_contig_10621_AvgCov_4.13	445	gnl|BL_ORD_ID|71751	gi|326933619|ref|XP_003212898.1| PREDICTED: DNA damage-regulated autophagy modulator protein 2-like [Meleagris gallopavo]	71751	266	1	125.946	315	4.63987e-30	34	267	189	266	1	0	74	75	0	78
Query_10621	SRR036708_contig_10621_AvgCov_4.13	445	gnl|BL_ORD_ID|34787	gi|224085017|ref|XP_002195922.1| PREDICTED: transmembrane protein 77 [Taeniopygia guttata]	34787	266	1	95.5153	236	1.88677e-20	34	267	189	266	1	0	60	66	0	78
Query_10621	SRR036708_contig_10621_AvgCov_4.13	445	gnl|BL_ORD_ID|33619	gi|224095473|ref|XP_002196992.1| PREDICTED: hypothetical protein [Taeniopygia guttata]	33619	225	1	48.521	114	5.13087e-06	43	204	172	225	1	0	27	37	0	54
Query_10625	SRR036708_contig_10625_AvgCov_2.30	691	gnl|BL_ORD_ID|16273	gi|363730482|ref|XP_419047.3| PREDICTED: tyrosine-protein phosphatase non-receptor type 3 isoform 2 [Gallus gallus]	16273	916	1	232.261	591	1.29672e-111	12	383	366	481	3	0	115	115	8	124
Query_10625	SRR036708_contig_10625_AvgCov_2.30	691	gnl|BL_ORD_ID|79739	gi|326917242|ref|XP_003204910.1| PREDICTED: LOW QUALITY PROTEIN: tyrosine-protein phosphatase non-receptor type 3-like [Meleagris gallopavo]	79739	918	1	210.305	534	1.01028e-105	12	383	366	483	3	0	103	110	6	124
Query_10625	SRR036708_contig_10625_AvgCov_2.30	691	gnl|BL_ORD_ID|40660	gi|224045884|ref|XP_002188576.1| PREDICTED: similar to protein tyrosine phosphatase, non-receptor type 3 [Taeniopygia guttata]	40660	919	1	213.772	543	3.51198e-103	12	383	366	481	3	0	107	109	8	124
Query_10625	SRR036708_contig_10625_AvgCov_2.30	691	gnl|BL_ORD_ID|16272	gi|363730484|ref|XP_003640814.1| PREDICTED: tyrosine-protein phosphatase non-receptor type 3 isoform 1 [Gallus gallus]	16272	871	1	202.986	515	7.80106e-103	12	383	312	436	3	0	106	108	17	133
Query_10625	SRR036708_contig_10625_AvgCov_2.30	691	gnl|BL_ORD_ID|76937	gi|326922964|ref|XP_003207712.1| PREDICTED: tyrosine-protein phosphatase non-receptor type 4-like [Meleagris gallopavo]	76937	929	1	122.479	306	6.91027e-28	389	685	489	587	2	0	53	77	0	99
Query_10629	SRR036708_contig_10629_AvgCov_4.90	446	gnl|BL_ORD_ID|84953	gi|57524848|ref|NP_001005839.1| bromodomain-containing protein 7 [Gallus gallus]	84953	651	1	292.738	748	1.56203e-79	2	445	126	273	2	0	147	147	0	148
Query_10629	SRR036708_contig_10629_AvgCov_4.90	446	gnl|BL_ORD_ID|196816	gi|82082122|sp|Q5ZKG2.1|BRD7_CHICK RecName: Full=Bromodomain-containing protein 7	196816	651	1	292.738	748	1.56203e-79	2	445	126	273	2	0	147	147	0	148
Query_10629	SRR036708_contig_10629_AvgCov_4.90	446	gnl|BL_ORD_ID|192075	gi|53130979|emb|CAG31781.1| hypothetical protein RCJMB04_11a18 [Gallus gallus]	192075	651	1	292.738	748	1.56203e-79	2	445	126	273	2	0	147	147	0	148
Query_10629	SRR036708_contig_10629_AvgCov_4.90	446	gnl|BL_ORD_ID|74839	gi|326927259|ref|XP_003209810.1| PREDICTED: LOW QUALITY PROTEIN: bromodomain-containing protein 7-like [Meleagris gallopavo]	74839	750	1	289.271	739	1.72703e-78	2	445	219	366	2	0	146	146	0	148
Query_10629	SRR036708_contig_10629_AvgCov_4.90	446	gnl|BL_ORD_ID|36992	gi|224064669|ref|XP_002197404.1| PREDICTED: bromodomain containing 7 [Taeniopygia guttata]	36992	651	1	280.411	716	8.02236e-76	2	445	126	273	2	0	140	143	0	148
Query_1063	SRR036708_contig_1063_AvgCov_18.69	992	gnl|BL_ORD_ID|73045	gi|326930958|ref|XP_003211604.1| PREDICTED: WD repeat domain phosphoinositide-interacting protein 1-like [Meleagris gallopavo]	73045	432	1	540.806	1392	1.40823e-153	180	992	162	432	-1	0	266	269	0	271
Query_1063	SRR036708_contig_1063_AvgCov_18.69	992	gnl|BL_ORD_ID|12045	gi|363740869|ref|XP_415688.3| PREDICTED: WD repeat domain phosphoinositide-interacting protein 1 [Gallus gallus]	12045	553	1	540.806	1392	1.40823e-153	180	992	283	553	-1	0	266	269	0	271
Query_1063	SRR036708_contig_1063_AvgCov_18.69	992	gnl|BL_ORD_ID|35889	gi|224074498|ref|XP_002197697.1| PREDICTED: similar to WD repeat domain, phosphoinositide interacting 1 [Taeniopygia guttata]	35889	441	1	532.717	1371	3.83498e-151	180	992	171	441	-1	0	262	265	0	271
Query_1063	SRR036708_contig_1063_AvgCov_18.69	992	gnl|BL_ORD_ID|84950	gi|57525062|ref|NP_001006162.1| WD repeat domain phosphoinositide-interacting protein 2 [Gallus gallus]	84950	436	1	291.967	746	1.13934e-78	216	992	175	433	-1	0	152	198	8	263
Query_1063	SRR036708_contig_1063_AvgCov_18.69	992	gnl|BL_ORD_ID|193048	gi|53136862|emb|CAG32760.1| hypothetical protein RCJMB04_35d18 [Gallus gallus]	193048	436	1	291.967	746	1.13934e-78	216	992	175	433	-1	0	152	198	8	263
Query_10631	SRR036708_contig_10631_AvgCov_1.96	494	gnl|BL_ORD_ID|192585	gi|62086809|dbj|BAD92011.1| DNA polymerase alpha catalytic subunit [Gallus gallus]	192585	1462	1	325.865	834	2.16344e-89	2	490	656	818	-2	0	158	161	0	163
Query_10631	SRR036708_contig_10631_AvgCov_1.96	494	gnl|BL_ORD_ID|20227	gi|118084071|ref|XP_416792.2| PREDICTED: DNA polymerase alpha catalytic subunit [Gallus gallus]	20227	1496	1	325.865	834	2.16344e-89	2	490	690	852	-2	0	158	161	0	163
Query_10631	SRR036708_contig_10631_AvgCov_1.96	494	gnl|BL_ORD_ID|81570	gi|326913507|ref|XP_003203079.1| PREDICTED: DNA polymerase alpha catalytic subunit-like [Meleagris gallopavo]	81570	1503	1	325.865	834	2.16344e-89	2	490	690	852	-2	0	158	161	0	163
Query_10631	SRR036708_contig_10631_AvgCov_1.96	494	gnl|BL_ORD_ID|32990	gi|224168753|ref|XP_002199640.1| PREDICTED: similar to DNA polymerase alpha catalytic subunit [Taeniopygia guttata]	32990	151	1	103.605	257	1.7463e-22	2	157	1	52	-2	0	48	51	0	52
Query_10633	SRR036708_contig_10633_AvgCov_1.99	232	gnl|BL_ORD_ID|16361	gi|363730254|ref|XP_418812.3| PREDICTED: serine/threonine-protein kinase ULK4 [Gallus gallus]	16361	1239	1	113.235	282	1.31874e-25	43	231	999	1061	-2	0	57	59	0	63
Query_10633	SRR036708_contig_10633_AvgCov_1.99	232	gnl|BL_ORD_ID|25813	gi|224045534|ref|XP_002196934.1| PREDICTED: similar to unc-51-like kinase 4 [Taeniopygia guttata]	25813	1227	1	86.6557	213	1.32181e-17	43	231	1043	1104	-2	0	44	50	1	63
Query_10635	SRR036708_contig_10635_AvgCov_2.00	595	gnl|BL_ORD_ID|72569	gi|326931937|ref|XP_003212080.1| PREDICTED: death-inducer obliterator 1-like [Meleagris gallopavo]	72569	2496	1	289.271	739	3.27881e-78	2	508	1104	1272	2	0	155	157	0	169
Query_10635	SRR036708_contig_10635_AvgCov_2.00	595	gnl|BL_ORD_ID|11787	gi|363741478|ref|XP_001234737.2| PREDICTED: death-inducer obliterator 1 [Gallus gallus]	11787	2152	1	288.115	736	7.30444e-78	2	508	1017	1185	2	0	154	157	0	169
Query_10635	SRR036708_contig_10635_AvgCov_2.00	595	gnl|BL_ORD_ID|35422	gi|224078416|ref|XP_002194548.1| PREDICTED: death inducer-obliterator 1 [Taeniopygia guttata]	35422	2447	1	240.35	612	1.74666e-63	2	508	1089	1257	2	0	131	141	0	169
Query_10635	SRR036708_contig_10635_AvgCov_2.00	595	gnl|BL_ORD_ID|19647	gi|118088827|ref|XP_426199.2| PREDICTED: PHD finger protein 3 [Gallus gallus]	19647	2065	1	72.4034	176	6.29938e-13	224	508	1146	1245	2	0	42	60	7	101
Query_10635	SRR036708_contig_10635_AvgCov_2.00	595	gnl|BL_ORD_ID|80181	gi|326916345|ref|XP_003204468.1| PREDICTED: LOW QUALITY PROTEIN: PHD finger protein 3-like [Meleagris gallopavo]	80181	2064	1	72.4034	176	6.29938e-13	224	508	1146	1245	2	0	42	60	7	101
Query_10636	SRR036708_contig_10636_AvgCov_1.00	486	gnl|BL_ORD_ID|5633	gi|224043682|ref|XP_002187756.1| PREDICTED: similar to RAB30, member RAS oncogene family [Taeniopygia guttata]	5633	203	1	167.548	423	9.38572e-42	26	289	81	179	2	0	88	88	11	99
Query_10636	SRR036708_contig_10636_AvgCov_1.00	486	gnl|BL_ORD_ID|16718	gi|363729400|ref|XP_417213.3| PREDICTED: ras-related protein Rab-30 [Gallus gallus]	16718	203	1	167.548	423	9.38572e-42	26	289	81	179	2	0	88	88	11	99
Query_10636	SRR036708_contig_10636_AvgCov_1.00	486	gnl|BL_ORD_ID|81064	gi|326914544|ref|XP_003203585.1| PREDICTED: ras-related protein Rab-30-like [Meleagris gallopavo]	81064	203	1	165.622	418	3.56657e-41	26	289	81	179	2	0	87	87	11	99
Query_10636	SRR036708_contig_10636_AvgCov_1.00	486	gnl|BL_ORD_ID|184455	gi|197127904|gb|ACH44402.1| putative RAB1B member RAS oncogene family variant 3 [Taeniopygia guttata]	184455	217	1	65.855	159	3.84607e-11	29	238	84	153	2	0	31	48	0	70
Query_10636	SRR036708_contig_10636_AvgCov_1.00	486	gnl|BL_ORD_ID|184456	gi|197127903|gb|ACH44401.1| putative RAB1B member RAS oncogene family variant 3 [Taeniopygia guttata]	184456	205	1	65.855	159	3.84607e-11	29	238	84	153	2	0	31	48	0	70
Query_10638	SRR036708_contig_10638_AvgCov_3.12	557	gnl|BL_ORD_ID|18419	gi|118098095|ref|XP_001234432.1| PREDICTED: immunoglobulin superfamily member 6 [Gallus gallus]	18419	232	1	80.1073	196	2.65348e-15	18	167	183	232	3	0	38	41	0	50
Query_1064	SRR036708_contig_1064_AvgCov_25.45	1044	gnl|BL_ORD_ID|77272	gi|326922276|ref|XP_003207377.1| PREDICTED: proteasome subunit alpha type-2-like [Meleagris gallopavo]	77272	234	1	450.284	1157	2.69567e-126	36	737	1	234	3	0	234	234	0	234
Query_1064	SRR036708_contig_1064_AvgCov_25.45	1044	gnl|BL_ORD_ID|99454	gi|226874900|ref|NP_001012878.2| proteasome subunit alpha type-2 [Gallus gallus]	99454	234	1	450.284	1157	2.69567e-126	36	737	1	234	3	0	234	234	0	234
Query_1064	SRR036708_contig_1064_AvgCov_25.45	1044	gnl|BL_ORD_ID|183843	gi|197128517|gb|ACH45015.1| putative proteasome (prosome macropain) subunit alpha type 2 [Taeniopygia guttata]	183843	234	1	449.129	1154	6.00532e-126	36	737	1	234	3	0	233	234	0	234
Query_1064	SRR036708_contig_1064_AvgCov_25.45	1044	gnl|BL_ORD_ID|183842	gi|197128518|gb|ACH45016.1| putative proteasome (prosome macropain) subunit alpha type 2 [Taeniopygia guttata]	183842	234	1	449.129	1154	6.00532e-126	36	737	1	234	3	0	233	234	0	234
Query_1064	SRR036708_contig_1064_AvgCov_25.45	1044	gnl|BL_ORD_ID|43673	gi|350536753|ref|NP_001232730.1| putative proteasome (prosome macropain) subunit alpha type 2 [Taeniopygia guttata]	43673	234	1	449.129	1154	6.00532e-126	36	737	1	234	3	0	233	234	0	234
Query_10640	SRR036708_contig_10640_AvgCov_1.82	261	gnl|BL_ORD_ID|76690	gi|326923471|ref|XP_003207959.1| PREDICTED: microsomal triglyceride transfer protein large subunit-like [Meleagris gallopavo]	76690	815	1	73.559	179	1.57403e-33	150	260	601	637	-2	0	34	36	0	37
Query_10640	SRR036708_contig_10640_AvgCov_1.82	261	gnl|BL_ORD_ID|14362	gi|363735203|ref|XP_001232867.2| PREDICTED: microsomal triglyceride transfer protein large subunit-like [Gallus gallus]	14362	469	1	69.707	169	3.49274e-33	150	260	255	291	-2	0	32	35	0	37
Query_10640	SRR036708_contig_10640_AvgCov_1.82	261	gnl|BL_ORD_ID|38304	gi|224053625|ref|XP_002188817.1| PREDICTED: similar to microsomal triglyceride transfer protein [Taeniopygia guttata]	38304	729	1	56.225	134	4.77728e-26	1	90	620	649	-1	0	25	27	0	30
Query_10640	SRR036708_contig_10640_AvgCov_1.82	261	gnl|BL_ORD_ID|78850	gi|326919055|ref|XP_003205799.1| PREDICTED: microsomal triglyceride transfer protein large subunit-like [Meleagris gallopavo]	78850	893	1	48.9062	115	2.34552e-13	150	260	673	709	-2	0	23	27	0	37
Query_10640	SRR036708_contig_10640_AvgCov_1.82	261	gnl|BL_ORD_ID|186794	gi|157703520|gb|ABV68573.1| microsomal triglyceride transfer protein large subunit [Gallus gallus]	186794	1177	1	46.9802	110	8.34311e-13	150	236	965	993	-2	0	22	24	0	29
Query_10642	SRR036708_contig_10642_AvgCov_6.18	1003	gnl|BL_ORD_ID|85142	gi|45383191|ref|NP_989820.1| ras-related protein M-Ras [Gallus gallus]	85142	208	1	338.961	868	6.95375e-96	131	670	1	180	2	0	179	179	0	180
Query_10642	SRR036708_contig_10642_AvgCov_6.18	1003	gnl|BL_ORD_ID|109734	gi|38504707|gb|AAR22928.1| R-Ras3 [Gallus gallus]	109734	208	1	338.961	868	6.95375e-96	131	670	1	180	2	0	179	179	0	180
Query_10642	SRR036708_contig_10642_AvgCov_6.18	1003	gnl|BL_ORD_ID|76938	gi|326922962|ref|XP_003207711.1| PREDICTED: ras-related protein M-Ras-like [Meleagris gallopavo]	76938	208	1	338.961	868	2.01419e-95	131	670	1	180	2	0	179	179	0	180
Query_10642	SRR036708_contig_10642_AvgCov_6.18	1003	gnl|BL_ORD_ID|38238	gi|224054700|ref|XP_002191715.1| PREDICTED: muscle RAS oncogene homolog [Taeniopygia guttata]	38238	208	1	338.961	868	2.01419e-95	131	670	1	180	2	0	179	179	0	180
Query_10642	SRR036708_contig_10642_AvgCov_6.18	1003	gnl|BL_ORD_ID|181193	gi|53134367|emb|CAG32325.1| hypothetical protein RCJMB04_23b19 [Gallus gallus]	181193	203	1	197.978	502	2.27962e-50	170	661	14	176	2	0	109	133	1	164
Query_10643	SRR036708_contig_10643_AvgCov_1.41	827	gnl|BL_ORD_ID|194348	gi|53127808|emb|CAG31233.1| hypothetical protein RCJMB04_3h19 [Gallus gallus]	194348	662	1	410.609	1054	1.45894e-153	219	824	161	362	-1	0	198	199	0	202
Query_10643	SRR036708_contig_10643_AvgCov_1.41	827	gnl|BL_ORD_ID|2521	gi|55741614|ref|NP_001006205.1| peroxisomal acyl-coenzyme A oxidase 1 [Gallus gallus]	2521	662	1	410.609	1054	1.45894e-153	219	824	161	362	-1	0	198	199	0	202
Query_10643	SRR036708_contig_10643_AvgCov_1.41	827	gnl|BL_ORD_ID|73150	gi|326930738|ref|XP_003211499.1| PREDICTED: peroxisomal acyl-coenzyme A oxidase 1-like [Meleagris gallopavo]	73150	640	1	409.453	1051	4.23308e-153	219	824	139	340	-1	0	197	199	0	202
Query_10643	SRR036708_contig_10643_AvgCov_1.41	827	gnl|BL_ORD_ID|35809	gi|224075126|ref|XP_002196304.1| PREDICTED: acyl-Coenzyme A oxidase 1, palmitoyl [Taeniopygia guttata]	35809	663	1	393.66	1010	3.97225e-148	225	824	162	361	-1	0	191	193	0	200
Query_10643	SRR036708_contig_10643_AvgCov_1.41	827	gnl|BL_ORD_ID|21007	gi|50754485|ref|XP_414406.1| PREDICTED: peroxisomal acyl-coenzyme A oxidase 2 [Gallus gallus]	21007	675	1	240.736	613	2.18042e-82	207	824	175	381	-1	0	115	148	1	207
Query_10644	SRR036708_contig_10644_AvgCov_2.20	404	gnl|BL_ORD_ID|81962	gi|326912704|ref|XP_003202687.1| PREDICTED: putative ribosomal RNA methyltransferase NOP2-like [Meleagris gallopavo]	81962	613	1	241.121	614	4.11498e-64	2	373	430	553	-2	0	114	120	0	124
Query_10644	SRR036708_contig_10644_AvgCov_2.20	404	gnl|BL_ORD_ID|17137	gi|363728317|ref|XP_416502.2| PREDICTED: putative ribosomal RNA methyltransferase NOP2 [Gallus gallus]	17137	645	1	207.994	528	9.08848e-58	62	373	502	605	-2	0	98	101	0	104
Query_10644	SRR036708_contig_10644_AvgCov_2.20	404	gnl|BL_ORD_ID|41314	gi|224043899|ref|XP_002193312.1| PREDICTED: nucleolar protein 1, 120kDa [Taeniopygia guttata]	41314	778	1	211.46	537	3.49163e-55	2	373	593	717	-2	0	104	110	1	125
Query_10646	SRR036708_contig_10646_AvgCov_1.59	982	gnl|BL_ORD_ID|19212	gi|118092092|ref|XP_421324.2| PREDICTED: thyroid receptor-interacting protein 11 [Gallus gallus]	19212	1975	1	341.273	874	1.19993e-109	344	982	671	883	2	0	191	205	0	213
Query_10646	SRR036708_contig_10646_AvgCov_1.59	982	gnl|BL_ORD_ID|77919	gi|326920952|ref|XP_003206730.1| PREDICTED: LOW QUALITY PROTEIN: thyroid receptor-interacting protein 11-like [Meleagris gallopavo]	77919	1942	1	335.109	858	9.27144e-107	344	982	641	853	2	0	188	202	0	213
Query_10646	SRR036708_contig_10646_AvgCov_1.59	982	gnl|BL_ORD_ID|38807	gi|224051629|ref|XP_002200161.1| PREDICTED: thyroid hormone receptor interactor 11 [Taeniopygia guttata]	38807	1946	1	323.168	827	8.63773e-99	344	982	642	854	2	0	177	200	0	213
Query_10646	SRR036708_contig_10646_AvgCov_1.59	982	gnl|BL_ORD_ID|14887	gi|363733943|ref|XP_420670.3| PREDICTED: centromere-associated protein E [Gallus gallus]	14887	2174	1	56.9954	136	6.08501e-08	299	952	748	973	2	0	53	114	12	228
Query_10646	SRR036708_contig_10646_AvgCov_1.59	982	gnl|BL_ORD_ID|82162	gi|326912291|ref|XP_003202487.1| PREDICTED: ELKS/Rab6-interacting/CAST family member 1-like isoform 1 [Meleagris gallopavo]	82162	1089	1	56.225	134	1.03795e-07	350	958	744	939	2	0	54	108	23	211
Query_10647	SRR036708_contig_10647_AvgCov_1.24	349	gnl|BL_ORD_ID|19558	gi|118089467|ref|XP_001233032.1| PREDICTED: HIV Tat-specific factor 1 homolog [Gallus gallus]	19558	450	1	66.6254	161	1.37477e-11	92	232	401	450	2	0	34	38	3	50
Query_10647	SRR036708_contig_10647_AvgCov_1.24	349	gnl|BL_ORD_ID|192072	gi|53131339|emb|CAG31810.1| hypothetical protein RCJMB04_11k6 [Gallus gallus]	192072	450	1	66.2402	160	1.79551e-11	92	232	401	450	2	0	33	38	3	50
Query_10647	SRR036708_contig_10647_AvgCov_1.24	349	gnl|BL_ORD_ID|63271	gi|311820549|emb|CBX85683.1| unnamed protein product [Gallus gallus]	63271	450	1	66.2402	160	1.79551e-11	92	232	401	450	2	0	33	38	3	50
Query_10647	SRR036708_contig_10647_AvgCov_1.24	349	gnl|BL_ORD_ID|33434	gi|224097256|ref|XP_002189273.1| PREDICTED: HIV TAT specific factor 1 [Taeniopygia guttata]	33434	451	1	59.3066	142	2.19486e-09	89	232	408	451	2	0	29	35	4	48
Query_10648	SRR036708_contig_10648_AvgCov_2.18	508	gnl|BL_ORD_ID|156969	gi|4868449|gb|AAD31322.1|AF145780_1 osteoblast 6D12C protein [Gallus gallus]	156969	335	1	59.3066	142	7.12398e-16	254	505	200	286	-1	0	41	45	3	87
Query_10649	SRR036708_contig_10649_AvgCov_2.23	396	gnl|BL_ORD_ID|38748	gi|224051800|ref|XP_002200623.1| PREDICTED: similar to v-akt murine thymoma viral oncogene homolog 1 [Taeniopygia guttata]	38748	480	1	157.147	396	1.80004e-49	75	293	408	480	3	0	72	73	0	73
Query_10649	SRR036708_contig_10649_AvgCov_2.23	396	gnl|BL_ORD_ID|77844	gi|326921106|ref|XP_003206805.1| PREDICTED: AKT kinase-transforming protein-like [Meleagris gallopavo]	77844	480	1	157.147	396	1.80004e-49	75	293	408	480	3	0	72	73	0	73
Query_10649	SRR036708_contig_10649_AvgCov_2.23	396	gnl|BL_ORD_ID|158057	gi|2745889|gb|AAB94767.1| serine/threonine protein kinase [Gallus gallus]	158057	480	1	154.451	389	1.15002e-48	75	293	408	480	3	0	71	72	0	73
Query_10649	SRR036708_contig_10649_AvgCov_2.23	396	gnl|BL_ORD_ID|50591	gi|45384254|ref|NP_990386.1| RAC-alpha serine/threonine-protein kinase [Gallus gallus]	50591	480	1	154.451	389	1.15002e-48	75	293	408	480	3	0	71	72	0	73
Query_10649	SRR036708_contig_10649_AvgCov_2.23	396	gnl|BL_ORD_ID|80620	gi|326915447|ref|XP_003204029.1| PREDICTED: RAC-gamma serine/threonine-protein kinase-like [Meleagris gallopavo]	80620	479	1	135.191	339	6.29164e-40	75	287	405	477	3	0	62	68	2	73
Query_1065	SRR036708_contig_1065_AvgCov_1.93	265	gnl|BL_ORD_ID|193948	gi|53130756|emb|CAG31707.1| hypothetical protein RCJMB04_9o2 [Gallus gallus]	193948	656	1	163.31	412	1.10602e-40	3	263	197	283	-3	0	85	85	0	87
Query_1065	SRR036708_contig_1065_AvgCov_1.93	265	gnl|BL_ORD_ID|112971	gi|71895469|ref|NP_001026290.1| rab proteins geranylgeranyltransferase component A 2 [Gallus gallus]	112971	656	1	163.31	412	1.10602e-40	3	263	197	283	-3	0	85	85	0	87
Query_1065	SRR036708_contig_1065_AvgCov_1.93	265	gnl|BL_ORD_ID|33422	gi|224097343|ref|XP_002191444.1| PREDICTED: choroideremia-like Rab escort protein 2 [Taeniopygia guttata]	33422	657	1	161.384	407	4.20288e-40	3	263	203	289	-3	0	82	85	0	87
Query_1065	SRR036708_contig_1065_AvgCov_1.93	265	gnl|BL_ORD_ID|82784	gi|326911029|ref|XP_003201865.1| PREDICTED: rab GDP dissociation inhibitor beta-like [Meleagris gallopavo]	82784	478	1	48.521	114	3.97044e-06	12	194	99	159	-3	0	21	38	0	61
Query_1065	SRR036708_contig_1065_AvgCov_1.93	265	gnl|BL_ORD_ID|33977	gi|224092687|ref|XP_002188156.1| PREDICTED: GDP dissociation inhibitor 2 [Taeniopygia guttata]	33977	426	1	48.521	114	3.97044e-06	12	194	47	107	-3	0	21	38	0	61
Query_10651	SRR036708_contig_10651_AvgCov_3.24	734	gnl|BL_ORD_ID|197430	gi|138530|sp|P02640.2|VILI_CHICK RecName: Full=Villin-1	197430	826	1	247.669	631	4.75581e-124	44	421	701	826	-2	0	117	122	0	126
Query_10651	SRR036708_contig_10651_AvgCov_3.24	734	gnl|BL_ORD_ID|55865	gi|45382125|ref|NP_990773.1| villin-1 [Gallus gallus]	55865	826	1	247.669	631	4.75581e-124	44	421	701	826	-2	0	117	122	0	126
Query_10651	SRR036708_contig_10651_AvgCov_3.24	734	gnl|BL_ORD_ID|110684	gi|212863|gb|AAA49133.1| villin [Gallus gallus]	110684	826	1	247.669	631	4.75581e-124	44	421	701	826	-2	0	117	122	0	126
Query_10651	SRR036708_contig_10651_AvgCov_3.24	734	gnl|BL_ORD_ID|76952	gi|326922934|ref|XP_003207697.1| PREDICTED: villin-1 [Meleagris gallopavo]	76952	826	1	248.825	634	6.2058e-124	44	421	701	826	-2	0	119	122	0	126
Query_10651	SRR036708_contig_10651_AvgCov_3.24	734	gnl|BL_ORD_ID|25507	gi|224054762|ref|XP_002191716.1| PREDICTED: villin 1 [Taeniopygia guttata]	25507	862	1	202.986	515	9.51168e-99	406	732	646	754	-3	0	96	102	0	109
Query_10653	SRR036708_contig_10653_AvgCov_3.16	850	gnl|BL_ORD_ID|79888	gi|326916937|ref|XP_003204761.1| PREDICTED: magnesium transporter MRS2 homolog, mitochondrial-like [Meleagris gallopavo]	79888	374	1	426.402	1095	3.11631e-119	14	754	128	374	-1	0	239	242	0	247
Query_10653	SRR036708_contig_10653_AvgCov_3.16	850	gnl|BL_ORD_ID|19947	gi|118086357|ref|XP_418911.2| PREDICTED: magnesium transporter MRS2 homolog, mitochondrial [Gallus gallus]	19947	432	1	424.861	1091	9.06709e-119	14	754	186	432	-1	0	238	241	0	247
Query_10653	SRR036708_contig_10653_AvgCov_3.16	850	gnl|BL_ORD_ID|169061	gi|224045704|ref|XP_002189408.1| PREDICTED: similar to MRS2 protein [Taeniopygia guttata]	169061	472	1	352.829	904	4.37882e-97	119	754	214	426	-1	0	202	208	1	213
Query_10656	SRR036708_contig_10656_AvgCov_2.37	471	gnl|BL_ORD_ID|33759	gi|224094458|ref|XP_002190263.1| PREDICTED: ARP6 actin-related protein 6 homolog [Taeniopygia guttata]	33759	617	1	94.7449	234	7.09787e-20	2	127	576	617	2	0	41	42	0	42
Query_10656	SRR036708_contig_10656_AvgCov_2.37	471	gnl|BL_ORD_ID|195867	gi|12082091|dbj|BAB20763.1| gARPX [Gallus gallus]	195867	396	1	93.9745	232	1.21071e-19	2	127	355	396	2	0	41	42	0	42
Query_10656	SRR036708_contig_10656_AvgCov_2.37	471	gnl|BL_ORD_ID|82429	gi|326911753|ref|XP_003202220.1| PREDICTED: actin-related protein 6-like [Meleagris gallopavo]	82429	494	1	93.9745	232	1.21071e-19	2	127	453	494	2	0	41	42	0	42
Query_10656	SRR036708_contig_10656_AvgCov_2.37	471	gnl|BL_ORD_ID|27825	gi|45382865|ref|NP_989968.1| actin-related protein 6 [Gallus gallus]	27825	396	1	93.9745	232	1.21071e-19	2	127	355	396	2	0	41	42	0	42
Query_10656	SRR036708_contig_10656_AvgCov_2.37	471	gnl|BL_ORD_ID|197166	gi|27923736|sp|Q9DEE9.1|ARP6_CHICK RecName: Full=Actin-related protein 6; Short=gArp6; AltName: Full=gARPX	197166	396	1	93.9745	232	1.21071e-19	2	127	355	396	2	0	41	42	0	42
Query_10658	SRR036708_contig_10658_AvgCov_2.18	324	gnl|BL_ORD_ID|80450	gi|326915798|ref|XP_003204199.1| PREDICTED: zinc finger protein PLAGL1-like [Meleagris gallopavo]	80450	430	1	204.142	518	5.55919e-53	12	323	222	325	3	0	101	101	0	104
Query_10658	SRR036708_contig_10658_AvgCov_2.18	324	gnl|BL_ORD_ID|39936	gi|224047998|ref|XP_002196016.1| PREDICTED: pleiomorphic adenoma gene-like 1 [Taeniopygia guttata]	39936	804	1	176.792	447	9.50456e-45	12	323	596	699	3	0	87	90	0	104
Query_10659	SRR036708_contig_10659_AvgCov_2.00	247	gnl|BL_ORD_ID|173305	gi|11991646|gb|AAG42316.1| apoptosis inhibitor ch-IAP1 [Gallus gallus]	173305	324	1	171.785	434	3.07323e-43	3	245	204	284	3	0	78	80	0	81
Query_10659	SRR036708_contig_10659_AvgCov_2.00	247	gnl|BL_ORD_ID|156250	gi|7021388|gb|AAF35319.1| inhibitor of apoptosis 1 [Gallus gallus]	156250	195	1	171.785	434	3.07323e-43	3	245	58	138	3	0	78	80	0	81
Query_10659	SRR036708_contig_10659_AvgCov_2.00	247	gnl|BL_ORD_ID|158157	gi|2656127|gb|AAB88044.1| IAP homolog [Gallus gallus]	158157	610	1	171.785	434	3.07323e-43	3	245	204	284	3	0	78	80	0	81
Query_10659	SRR036708_contig_10659_AvgCov_2.00	247	gnl|BL_ORD_ID|27519	gi|59889568|ref|NP_001007823.1| inhibitor of apoptosis protein [Gallus gallus]	27519	610	1	171.785	434	3.07323e-43	3	245	204	284	3	0	78	80	0	81
Query_10659	SRR036708_contig_10659_AvgCov_2.00	247	gnl|BL_ORD_ID|156249	gi|7021390|gb|AAF35320.1| inhibitor of apoptosis 1 [Gallus gallus]	156249	197	1	171.785	434	3.07323e-43	3	245	59	139	3	0	78	80	0	81
Query_1066	SRR036708_contig_1066_AvgCov_21.56	1218	gnl|BL_ORD_ID|18178	gi|118100116|ref|XP_415752.2| PREDICTED: RAB, member RAS oncogene family-like 5 [Gallus gallus]	18178	186	1	255.758	652	1.19461e-67	67	486	47	186	1	0	123	129	0	140
Query_1066	SRR036708_contig_1066_AvgCov_21.56	1218	gnl|BL_ORD_ID|72936	gi|326931183|ref|XP_003211713.1| PREDICTED: rab-like protein 5-like [Meleagris gallopavo]	72936	186	1	253.447	646	5.9288e-67	67	486	47	186	1	0	120	129	0	140
Query_1066	SRR036708_contig_1066_AvgCov_21.56	1218	gnl|BL_ORD_ID|35709	gi|224076136|ref|XP_002193343.1| PREDICTED: RAB, member RAS oncogene family-like 5 [Taeniopygia guttata]	35709	186	1	245.358	625	1.61457e-64	79	486	51	186	1	0	116	123	0	136
Query_1066	SRR036708_contig_1066_AvgCov_21.56	1218	gnl|BL_ORD_ID|3623	gi|224141861|ref|XP_002199804.1| PREDICTED: similar to RAB, member RAS oncogene family-like 5, partial [Taeniopygia guttata]	3623	143	1	222.246	565	1.4637e-57	136	486	27	143	1	0	104	113	0	117
Query_10663	SRR036708_contig_10663_AvgCov_2.28	751	gnl|BL_ORD_ID|14885	gi|363733947|ref|XP_420676.3| PREDICTED: protein FAM149A [Gallus gallus]	14885	490	1	107.071	266	3.41864e-23	3	176	425	486	3	0	51	54	4	62
Query_10663	SRR036708_contig_10663_AvgCov_2.28	751	gnl|BL_ORD_ID|39281	gi|224049817|ref|XP_002192799.1| PREDICTED: similar to DKFZP564J102 protein [Taeniopygia guttata]	39281	485	1	73.1738	178	5.47062e-13	3	176	423	481	3	0	36	45	1	59
Query_10665	SRR036708_contig_10665_AvgCov_3.35	586	gnl|BL_ORD_ID|18040	gi|118100956|ref|XP_417525.2| PREDICTED: ERBB receptor feedback inhibitor 1 [Gallus gallus]	18040	465	1	138.658	348	6.93142e-33	379	585	397	465	-2	0	64	66	0	69
Query_10665	SRR036708_contig_10665_AvgCov_3.35	586	gnl|BL_ORD_ID|35326	gi|224079570|ref|XP_002195324.1| PREDICTED: ERBB receptor feedback inhibitor 1 [Taeniopygia guttata]	35326	463	1	132.88	333	3.8034e-31	379	585	395	463	-2	0	62	63	0	69
Query_10665	SRR036708_contig_10665_AvgCov_3.35	586	gnl|BL_ORD_ID|72424	gi|326932234|ref|XP_003212225.1| PREDICTED: ERBB receptor feedback inhibitor 1-like [Meleagris gallopavo]	72424	464	1	132.494	332	4.96739e-31	379	585	397	464	-2	0	63	66	1	69
Query_10665	SRR036708_contig_10665_AvgCov_3.35	586	gnl|BL_ORD_ID|37494	gi|224060607|ref|XP_002192341.1| PREDICTED: similar to tyrosine kinase, non-receptor, 2 [Taeniopygia guttata]	37494	1030	1	47.3654	111	2.10156e-05	496	585	864	896	-2	0	22	27	3	33
Query_10665	SRR036708_contig_10665_AvgCov_3.35	586	gnl|BL_ORD_ID|13566	gi|363737152|ref|XP_428565.3| PREDICTED: activated CDC42 kinase 1 [Gallus gallus]	13566	1038	1	46.595	109	3.58473e-05	436	585	873	918	-2	0	25	31	4	50
Query_10667	SRR036708_contig_10667_AvgCov_4.35	1341	gnl|BL_ORD_ID|18926	gi|118094253|ref|XP_422300.2| PREDICTED: nucleoprotein TPR [Gallus gallus]	18926	2368	1	646.351	1666	0	1	1272	34	457	1	0	404	415	0	424
Query_10667	SRR036708_contig_10667_AvgCov_4.35	1341	gnl|BL_ORD_ID|76102	gi|326924668|ref|XP_003208547.1| PREDICTED: nucleoprotein TPR-like [Meleagris gallopavo]	76102	1998	1	614.379	1583	3.81741e-178	43	1272	21	430	1	0	388	400	0	410
Query_10667	SRR036708_contig_10667_AvgCov_4.35	1341	gnl|BL_ORD_ID|12142	gi|363740636|ref|XP_415578.3| PREDICTED: LOW QUALITY PROTEIN: myosin-3 [Gallus gallus]	12142	1944	1	64.6994	156	4.41089e-10	19	1290	1134	1557	1	0	94	187	78	463
Query_10667	SRR036708_contig_10667_AvgCov_4.35	1341	gnl|BL_ORD_ID|110769	gi|212376|gb|AAA48972.1| myosin heavy chain [Gallus gallus]	110769	1940	1	63.5438	153	9.82644e-10	19	1290	1134	1557	1	0	94	191	54	451
Query_10667	SRR036708_contig_10667_AvgCov_4.35	1341	gnl|BL_ORD_ID|50775	gi|344925838|ref|NP_001039304.2| FYVE and coiled-coil domain-containing protein 1 [Gallus gallus]	50775	1540	1	63.1586	152	1.28337e-09	40	897	488	760	1	0	68	136	45	302
Query_10668	SRR036708_contig_10668_AvgCov_1.45	790	gnl|BL_ORD_ID|72125	gi|326932848|ref|XP_003212524.1| PREDICTED: nuclear migration protein nudC-like [Meleagris gallopavo]	72125	480	1	315.464	807	6.8229e-86	45	569	306	480	3	0	173	174	0	175
Query_10668	SRR036708_contig_10668_AvgCov_1.45	790	gnl|BL_ORD_ID|88675	gi|57529473|ref|NP_001006311.1| nuclear migration protein nudC [Gallus gallus]	88675	341	1	315.464	807	6.8229e-86	45	569	167	341	3	0	173	174	0	175
Query_10668	SRR036708_contig_10668_AvgCov_1.45	790	gnl|BL_ORD_ID|45938	gi|62287016|sp|Q5ZIN1.1|NUDC_CHICK RecName: Full=Nuclear migration protein nudC; AltName: Full=Nuclear distribution protein C homolog	45938	341	1	315.464	807	6.8229e-86	45	569	167	341	3	0	173	174	0	175
Query_10668	SRR036708_contig_10668_AvgCov_1.45	790	gnl|BL_ORD_ID|192016	gi|53135290|emb|CAG32412.1| hypothetical protein RCJMB04_24m10 [Gallus gallus]	192016	341	1	315.464	807	6.8229e-86	45	569	167	341	3	0	173	174	0	175
Query_10668	SRR036708_contig_10668_AvgCov_1.45	790	gnl|BL_ORD_ID|35119	gi|224081636|ref|XP_002191933.1| PREDICTED: nuclear distribution gene C homolog [Taeniopygia guttata]	35119	389	1	314.309	804	1.51998e-85	45	569	215	389	3	0	170	175	0	175
Query_10672	SRR036708_contig_10672_AvgCov_2.42	247	gnl|BL_ORD_ID|13351	gi|363737674|ref|XP_003641886.1| PREDICTED: microtubule-associated protein 1A, partial [Gallus gallus]	13351	3147	1	131.724	330	3.52439e-31	3	245	1674	1754	3	0	64	70	0	81
Query_10672	SRR036708_contig_10672_AvgCov_2.42	247	gnl|BL_ORD_ID|74977	gi|326926977|ref|XP_003209672.1| PREDICTED: microtubule-associated protein 1A-like [Meleagris gallopavo]	74977	3199	1	129.798	325	1.33927e-30	3	245	1737	1817	3	0	63	68	0	81
Query_10672	SRR036708_contig_10672_AvgCov_2.42	247	gnl|BL_ORD_ID|178482	gi|224063036|ref|XP_002187976.1| PREDICTED: microtubule-associated protein 1A [Taeniopygia guttata]	178482	3235	1	124.79	312	4.30827e-29	3	239	1770	1848	3	0	57	66	0	79
Query_10673	SRR036708_contig_10673_AvgCov_2.63	543	gnl|BL_ORD_ID|18844	gi|118094721|ref|XP_001235529.1| PREDICTED: FGGY carbohydrate kinase domain-containing protein-like [Gallus gallus]	18844	613	1	360.533	924	9.55889e-100	3	542	195	374	3	0	169	177	0	180
Query_10673	SRR036708_contig_10673_AvgCov_2.63	543	gnl|BL_ORD_ID|75712	gi|326925469|ref|XP_003208937.1| PREDICTED: FGGY carbohydrate kinase domain-containing protein-like [Meleagris gallopavo]	75712	800	1	359.377	921	2.1295e-99	3	542	382	561	3	0	169	175	0	180
Query_10673	SRR036708_contig_10673_AvgCov_2.63	543	gnl|BL_ORD_ID|37762	gi|224058324|ref|XP_002194716.1| PREDICTED: similar to FGGY carbohydrate kinase domain containing [Taeniopygia guttata]	37762	677	1	339.732	870	1.74608e-93	3	542	263	441	3	0	162	170	1	180
Query_10677	SRR036708_contig_10677_AvgCov_1.63	456	gnl|BL_ORD_ID|38649	gi|224052092|ref|XP_002189893.1| PREDICTED: leucine rich repeat transmembrane neuronal 3 [Taeniopygia guttata]	38649	582	1	285.419	729	3.81183e-78	3	419	210	348	3	0	138	139	0	139
Query_10677	SRR036708_contig_10677_AvgCov_1.63	456	gnl|BL_ORD_ID|76728	gi|326923393|ref|XP_003207921.1| PREDICTED: leucine-rich repeat transmembrane neuronal protein 3-like [Meleagris gallopavo]	76728	581	1	284.263	726	6.4844e-78	3	419	210	348	3	0	137	139	0	139
Query_10677	SRR036708_contig_10677_AvgCov_1.63	456	gnl|BL_ORD_ID|1057	gi|313747569|ref|NP_001186474.1| leucine-rich repeat transmembrane neuronal protein 3 precursor [Gallus gallus]	1057	581	1	284.263	726	6.4844e-78	3	419	210	348	3	0	137	139	0	139
Query_10677	SRR036708_contig_10677_AvgCov_1.63	456	gnl|BL_ORD_ID|35199	gi|224080804|ref|XP_002193093.1| PREDICTED: leucine rich repeat transmembrane neuronal 4 [Taeniopygia guttata]	35199	590	1	194.897	494	4.70414e-50	3	419	210	347	3	0	88	113	1	139
Query_10677	SRR036708_contig_10677_AvgCov_1.63	456	gnl|BL_ORD_ID|72139	gi|326932819|ref|XP_003212510.1| PREDICTED: leucine-rich repeat transmembrane neuronal protein 4-like [Meleagris gallopavo]	72139	598	1	193.741	491	1.04797e-49	3	419	290	427	3	0	87	113	1	139
Query_10678	SRR036708_contig_10678_AvgCov_1.00	211	gnl|BL_ORD_ID|15327	gi|363732842|ref|XP_420305.3| PREDICTED: transcriptional regulator ATRX [Gallus gallus]	15327	2420	1	82.8037	203	1.89784e-16	33	209	1274	1332	3	0	54	56	0	59
Query_10678	SRR036708_contig_10678_AvgCov_1.00	211	gnl|BL_ORD_ID|76177	gi|326924514|ref|XP_003208472.1| PREDICTED: LOW QUALITY PROTEIN: transcriptional regulator ATRX-like [Meleagris gallopavo]	76177	2479	1	81.6481	200	4.22795e-16	33	209	1329	1387	3	0	53	56	0	59
Query_10678	SRR036708_contig_10678_AvgCov_1.00	211	gnl|BL_ORD_ID|33284	gi|224098380|ref|XP_002196003.1| PREDICTED: alpha thalassemia/mental retardation syndrome X-linked [Taeniopygia guttata]	33284	2434	1	77.7962	190	6.10515e-15	27	209	1286	1348	3	0	43	50	2	63
Query_10679	SRR036708_contig_10679_AvgCov_2.85	1102	gnl|BL_ORD_ID|78335	gi|326920101|ref|XP_003206314.1| PREDICTED: condensin complex subunit 2-like [Meleagris gallopavo]	78335	708	1	574.318	1479	1.32407e-163	3	1064	322	678	-3	0	295	317	5	358
Query_10679	SRR036708_contig_10679_AvgCov_2.85	1102	gnl|BL_ORD_ID|24844	gi|224167100|ref|XP_002198082.1| PREDICTED: similar to barren homolog [Taeniopygia guttata]	24844	1136	1	303.908	777	3.33782e-82	3	998	213	536	-3	0	167	223	14	335
Query_1068	SRR036708_contig_1068_AvgCov_3.02	585	gnl|BL_ORD_ID|80856	gi|326914965|ref|XP_003203793.1| PREDICTED: threonine aspartase 1-like [Meleagris gallopavo]	80856	422	1	218.009	554	9.19834e-95	237	584	179	324	3	0	115	115	30	146
Query_1068	SRR036708_contig_1068_AvgCov_3.02	585	gnl|BL_ORD_ID|84840	gi|61098282|ref|NP_001012808.1| threonine aspartase 1 [Gallus gallus]	84840	445	1	214.927	546	7.71389e-94	237	584	202	347	3	0	114	114	30	146
Query_1068	SRR036708_contig_1068_AvgCov_3.02	585	gnl|BL_ORD_ID|193026	gi|53136912|emb|CAG32785.1| hypothetical protein RCJMB04_37c14 [Gallus gallus]	193026	445	1	214.927	546	7.71389e-94	237	584	202	347	3	0	114	114	30	146
Query_1068	SRR036708_contig_1068_AvgCov_3.02	585	gnl|BL_ORD_ID|193051	gi|53136856|emb|CAG32757.1| hypothetical protein RCJMB04_35c14 [Gallus gallus]	193051	445	1	214.927	546	7.71389e-94	237	584	202	347	3	0	114	114	30	146
Query_1068	SRR036708_contig_1068_AvgCov_3.02	585	gnl|BL_ORD_ID|40266	gi|224047034|ref|XP_002197539.1| PREDICTED: taspase 1 [Taeniopygia guttata]	40266	377	1	162.54	410	3.41597e-61	2	241	129	208	2	0	78	79	0	80
Query_10680	SRR036708_contig_10680_AvgCov_2.00	257	gnl|BL_ORD_ID|19325	gi|118091244|ref|XP_420988.2| PREDICTED: suppression of tumorigenicity 5 protein [Gallus gallus]	19325	1120	1	172.17	435	2.40122e-43	1	255	432	516	1	0	83	83	0	85
Query_10680	SRR036708_contig_10680_AvgCov_2.00	257	gnl|BL_ORD_ID|78372	gi|326920026|ref|XP_003206277.1| PREDICTED: suppression of tumorigenicity 5 protein-like [Meleagris gallopavo]	78372	1124	1	170.629	431	6.98647e-43	1	255	436	520	1	0	82	82	0	85
Query_10680	SRR036708_contig_10680_AvgCov_2.00	257	gnl|BL_ORD_ID|17282	gi|363727957|ref|XP_416349.3| PREDICTED: DENN domain-containing protein 2A [Gallus gallus]	17282	1027	1	52.7582	125	2.12318e-07	1	201	347	410	1	0	34	40	11	71
Query_10680	SRR036708_contig_10680_AvgCov_2.00	257	gnl|BL_ORD_ID|82190	gi|326912235|ref|XP_003202459.1| PREDICTED: DENN domain-containing protein 2A-like [Meleagris gallopavo]	82190	1027	1	52.7582	125	2.12318e-07	1	201	347	410	1	0	34	40	11	71
Query_10680	SRR036708_contig_10680_AvgCov_2.00	257	gnl|BL_ORD_ID|33593	gi|224095593|ref|XP_002197636.1| PREDICTED: similar to KIAA1277 protein [Taeniopygia guttata]	33593	1102	1	50.8322	120	8.06806e-07	1	201	429	492	1	0	33	40	11	71
Query_10684	SRR036708_contig_10684_AvgCov_2.67	2149	gnl|BL_ORD_ID|77834	gi|326921126|ref|XP_003206815.1| PREDICTED: zinc finger and BTB domain-containing protein 1-like isoform 1 [Meleagris gallopavo]	77834	711	1	233.032	593	1.63987e-60	38	475	471	615	2	0	115	119	1	146
Query_10684	SRR036708_contig_10684_AvgCov_2.67	2149	gnl|BL_ORD_ID|38734	gi|224051828|ref|XP_002200629.1| PREDICTED: zinc finger and BTB domain containing 1 [Taeniopygia guttata]	38734	711	1	227.639	579	6.88974e-59	38	475	471	615	2	0	112	118	1	146
Query_10684	SRR036708_contig_10684_AvgCov_2.67	2149	gnl|BL_ORD_ID|19211	gi|118092100|ref|XP_001234835.1| PREDICTED: zinc finger and BTB domain-containing protein 1 [Gallus gallus]	19211	576	1	138.272	347	5.49718e-32	38	349	471	573	2	0	74	77	1	104
Query_10684	SRR036708_contig_10684_AvgCov_2.67	2149	gnl|BL_ORD_ID|77833	gi|326921128|ref|XP_003206816.1| PREDICTED: zinc finger and BTB domain-containing protein 1-like isoform 2 [Meleagris gallopavo]	77833	576	1	138.272	347	5.49718e-32	38	349	471	573	2	0	74	77	1	104
Query_10684	SRR036708_contig_10684_AvgCov_2.67	2149	gnl|BL_ORD_ID|3004	gi|224159227|ref|XP_002198935.1| PREDICTED: similar to zinc finger protein 3, partial [Taeniopygia guttata]	3004	227	1	56.9954	136	5.48851e-10	311	481	131	189	2	0	25	36	2	59
Query_10685	SRR036708_contig_10685_AvgCov_1.36	521	gnl|BL_ORD_ID|34114	gi|224090857|ref|XP_002187102.1| PREDICTED: similar to chorea-acanthocytosis [Taeniopygia guttata]	34114	3176	1	254.218	648	9.57955e-89	131	520	2242	2371	-2	0	123	126	0	130
Query_10685	SRR036708_contig_10685_AvgCov_1.36	521	gnl|BL_ORD_ID|37308	gi|224062293|ref|XP_002194061.1| PREDICTED: vacuolar protein sorting 13C protein [Taeniopygia guttata]	37308	3733	1	130.954	328	1.14308e-30	131	514	2783	2916	-2	0	67	85	6	134
Query_10685	SRR036708_contig_10685_AvgCov_1.36	521	gnl|BL_ORD_ID|75215	gi|326926493|ref|XP_003209434.1| PREDICTED: LOW QUALITY PROTEIN: vacuolar protein sorting-associated protein 13C-like [Meleagris gallopavo]	75215	3804	1	128.257	321	7.40926e-30	131	514	2880	3013	-2	0	65	85	6	134
Query_10685	SRR036708_contig_10685_AvgCov_1.36	521	gnl|BL_ORD_ID|13267	gi|363737892|ref|XP_001233000.2| PREDICTED: vacuolar protein sorting-associated protein 13C [Gallus gallus]	13267	3752	1	127.487	319	1.26383e-29	131	514	2797	2930	-2	0	65	85	6	134
Query_10689	SRR036708_contig_10689_AvgCov_6.18	743	gnl|BL_ORD_ID|19725	gi|118088298|ref|XP_419614.2| PREDICTED: parkin coregulated gene protein homolog [Gallus gallus]	19725	254	1	450.669	1158	1.24287e-126	3	707	20	254	3	0	232	234	0	235
Query_10689	SRR036708_contig_10689_AvgCov_6.18	743	gnl|BL_ORD_ID|40029	gi|224047723|ref|XP_002188062.1| PREDICTED: hypothetical protein [Taeniopygia guttata]	40029	272	1	346.28	887	3.3012e-95	30	698	49	271	3	0	173	202	0	223
Query_10689	SRR036708_contig_10689_AvgCov_6.18	743	gnl|BL_ORD_ID|80527	gi|326915640|ref|XP_003204122.1| PREDICTED: parkin coregulated gene protein homolog [Meleagris gallopavo]	80527	295	1	284.263	726	1.54059e-76	93	707	110	295	3	0	154	165	21	206
Query_10689	SRR036708_contig_10689_AvgCov_6.18	743	gnl|BL_ORD_ID|21319	gi|50747152|ref|XP_420764.1| PREDICTED: PARK2 co-regulated-like [Gallus gallus]	21319	309	1	55.4546	132	1.16392e-07	66	695	113	306	3	0	53	94	20	212
Query_10689	SRR036708_contig_10689_AvgCov_6.18	743	gnl|BL_ORD_ID|78701	gi|326919358|ref|XP_003205948.1| PREDICTED: PACRG-like protein-like [Meleagris gallopavo]	78701	226	1	54.299	129	2.59295e-07	66	695	30	223	3	0	52	94	20	212
Query_1069	SRR036708_contig_1069_AvgCov_3.70	936	gnl|BL_ORD_ID|113253	gi|57525247|ref|NP_001006204.1| signal recognition particle 68 kDa protein [Gallus gallus]	113253	602	1	291.582	745	1.15098e-129	389	889	344	510	-3	0	163	165	0	167
Query_1069	SRR036708_contig_1069_AvgCov_3.70	936	gnl|BL_ORD_ID|193476	gi|53133862|emb|CAG32260.1| hypothetical protein RCJMB04_21b8 [Gallus gallus]	193476	602	1	291.582	745	1.15098e-129	389	889	344	510	-3	0	163	165	0	167
Query_1069	SRR036708_contig_1069_AvgCov_3.70	936	gnl|BL_ORD_ID|73152	gi|326930734|ref|XP_003211497.1| PREDICTED: signal recognition particle 68 kDa protein-like [Meleagris gallopavo]	73152	588	1	293.508	750	2.80643e-128	389	889	330	496	-3	0	164	165	0	167
Query_10690	SRR036708_contig_10690_AvgCov_4.65	812	gnl|BL_ORD_ID|77322	gi|326922175|ref|XP_003207327.1| PREDICTED: cAMP-regulated phosphoprotein 21-like [Meleagris gallopavo]	77322	836	1	158.303	399	1.46598e-38	9	245	758	836	3	0	73	75	0	79
Query_10690	SRR036708_contig_10690_AvgCov_4.65	812	gnl|BL_ORD_ID|19988	gi|118086042|ref|XP_426019.2| PREDICTED: cAMP-regulated phosphoprotein 21-like [Gallus gallus]	19988	836	1	158.303	399	1.46598e-38	9	245	758	836	3	0	73	75	0	79
Query_10690	SRR036708_contig_10690_AvgCov_4.65	812	gnl|BL_ORD_ID|40960	gi|224044973|ref|XP_002197915.1| PREDICTED: similar to cyclic AMP-regulated phosphoprotein, 21 kD [Taeniopygia guttata]	40960	817	1	155.992	393	7.27559e-38	9	245	739	817	3	0	72	74	0	79
Query_10690	SRR036708_contig_10690_AvgCov_4.65	812	gnl|BL_ORD_ID|38020	gi|224056088|ref|XP_002194125.1| PREDICTED: R3H domain containing 1 [Taeniopygia guttata]	38020	1072	1	50.447	119	4.30511e-06	27	230	728	805	3	0	32	42	12	79
Query_10690	SRR036708_contig_10690_AvgCov_4.65	812	gnl|BL_ORD_ID|18980	gi|118093853|ref|XP_422137.2| PREDICTED: R3H domain-containing protein 1 [Gallus gallus]	18980	1090	1	48.1358	113	2.1366e-05	27	140	735	771	3	0	22	29	1	38
Query_10691	SRR036708_contig_10691_AvgCov_4.20	679	gnl|BL_ORD_ID|63252	gi|313747479|ref|NP_001186419.1| 7-dehydrocholesterol reductase [Gallus gallus]	63252	474	1	487.649	1254	7.91568e-138	2	679	88	313	2	0	216	225	0	226
Query_10691	SRR036708_contig_10691_AvgCov_4.20	679	gnl|BL_ORD_ID|78493	gi|326919781|ref|XP_003206156.1| PREDICTED: LOW QUALITY PROTEIN: 7-dehydrocholesterol reductase-like [Meleagris gallopavo]	78493	474	1	486.493	1251	1.76343e-137	2	679	88	313	2	0	215	224	0	226
Query_10691	SRR036708_contig_10691_AvgCov_4.20	679	gnl|BL_ORD_ID|39072	gi|224050468|ref|XP_002194403.1| PREDICTED: hypothetical protein [Taeniopygia guttata]	39072	515	1	467.233	1201	1.10711e-131	2	679	129	354	2	0	206	217	0	226
Query_10691	SRR036708_contig_10691_AvgCov_4.20	679	gnl|BL_ORD_ID|80773	gi|326915136|ref|XP_003203876.1| PREDICTED: lamin-B receptor-like [Meleagris gallopavo]	80773	583	1	113.62	283	3.10722e-25	20	679	250	458	2	0	77	111	21	225
Query_10691	SRR036708_contig_10691_AvgCov_4.20	679	gnl|BL_ORD_ID|197072	gi|45384396|ref|NP_990673.1| lamin-B receptor [Gallus gallus]	197072	637	1	109.768	273	4.48682e-24	20	679	249	457	2	0	75	109	21	225
Query_10692	SRR036708_contig_10692_AvgCov_2.08	344	gnl|BL_ORD_ID|45568	gi|82233970|sp|Q5ZMM3.1|RHG15_CHICK RecName: Full=Rho GTPase-activating protein 15; AltName: Full=ArhGAP15; AltName: Full=Rho-type GTPase-activating protein 15	45568	475	1	228.024	580	3.60186e-60	1	342	316	429	1	0	113	114	0	114
Query_10692	SRR036708_contig_10692_AvgCov_2.08	344	gnl|BL_ORD_ID|84958	gi|56605964|ref|NP_001008476.1| rho GTPase-activating protein 15 [Gallus gallus]	84958	475	1	228.024	580	3.60186e-60	1	342	316	429	1	0	113	114	0	114
Query_10692	SRR036708_contig_10692_AvgCov_2.08	344	gnl|BL_ORD_ID|192166	gi|53127230|emb|CAG31020.1| hypothetical protein RCJMB04_1j23 [Gallus gallus]	192166	475	1	228.024	580	3.60186e-60	1	342	316	429	1	0	113	114	0	114
Query_10692	SRR036708_contig_10692_AvgCov_2.08	344	gnl|BL_ORD_ID|76862	gi|326923116|ref|XP_003207787.1| PREDICTED: rho GTPase-activating protein 15-like [Meleagris gallopavo]	76862	475	1	226.483	576	1.04798e-59	1	342	316	429	1	0	112	114	0	114
Query_10692	SRR036708_contig_10692_AvgCov_2.08	344	gnl|BL_ORD_ID|38013	gi|224056128|ref|XP_002198432.1| PREDICTED: Rho GTPase activating protein 15 [Taeniopygia guttata]	38013	489	1	218.009	554	3.72735e-57	1	342	330	443	1	0	106	111	0	114
Query_10693	SRR036708_contig_10693_AvgCov_5.36	680	gnl|BL_ORD_ID|13351	gi|363737674|ref|XP_003641886.1| PREDICTED: microtubule-associated protein 1A, partial [Gallus gallus]	13351	3147	1	269.626	688	3.38796e-72	3	455	643	793	-1	0	136	143	0	151
Query_10693	SRR036708_contig_10693_AvgCov_5.36	680	gnl|BL_ORD_ID|178482	gi|224063036|ref|XP_002187976.1| PREDICTED: microtubule-associated protein 1A [Taeniopygia guttata]	178482	3235	1	218.394	555	8.95716e-57	3	455	779	932	-1	0	109	128	3	154
Query_10693	SRR036708_contig_10693_AvgCov_5.36	680	gnl|BL_ORD_ID|74977	gi|326926977|ref|XP_003209672.1| PREDICTED: microtubule-associated protein 1A-like [Meleagris gallopavo]	74977	3199	1	211.075	536	1.43003e-54	90	455	778	898	-1	0	110	115	1	122
Query_10693	SRR036708_contig_10693_AvgCov_5.36	680	gnl|BL_ORD_ID|34054	gi|224091339|ref|XP_002196679.1| PREDICTED: microtubule-associated protein 1B isoform 1 [Taeniopygia guttata]	34054	2464	1	56.6102	135	4.50768e-08	24	449	753	896	-1	0	48	71	18	152
Query_10693	SRR036708_contig_10693_AvgCov_5.36	680	gnl|BL_ORD_ID|34055	gi|224091335|ref|XP_002196690.1| PREDICTED: microtubule-associated protein 1B isoform 2 [Taeniopygia guttata]	34055	2464	1	56.6102	135	4.50768e-08	24	449	753	896	-1	0	48	71	18	152
Query_10694	SRR036708_contig_10694_AvgCov_3.31	340	gnl|BL_ORD_ID|28467	gi|60302858|ref|NP_001012626.1| proteinase-activated receptor 2 precursor [Gallus gallus]	28467	391	1	150.214	378	9.58987e-37	52	300	273	355	-2	0	73	77	0	83
Query_10694	SRR036708_contig_10694_AvgCov_3.31	340	gnl|BL_ORD_ID|181170	gi|60098347|emb|CAH65004.1| hypothetical protein RCJMB04_1a15 [Gallus gallus]	181170	391	1	150.214	378	9.58987e-37	52	300	273	355	-2	0	73	77	0	83
Query_10694	SRR036708_contig_10694_AvgCov_3.31	340	gnl|BL_ORD_ID|71118	gi|326934922|ref|XP_003213531.1| PREDICTED: proteinase-activated receptor 2-like, partial [Meleagris gallopavo]	71118	367	1	149.443	376	1.63578e-36	52	297	250	331	-2	0	72	76	0	82
Query_10694	SRR036708_contig_10694_AvgCov_3.31	340	gnl|BL_ORD_ID|29553	gi|224090975|ref|XP_002189053.1| PREDICTED: coagulation factor II (thrombin) receptor-like 1 [Taeniopygia guttata]	29553	507	1	144.05	362	6.87256e-35	52	300	389	471	-2	0	67	75	0	83
Query_10694	SRR036708_contig_10694_AvgCov_3.31	340	gnl|BL_ORD_ID|18545	gi|118097203|ref|XP_414523.2| PREDICTED: proteinase-activated receptor 2-like [Gallus gallus]	18545	363	1	87.4261	215	7.63384e-18	55	291	260	338	-2	0	36	54	0	79
Query_10701	SRR036708_contig_10701_AvgCov_2.26	501	gnl|BL_ORD_ID|84740	gi|71895619|ref|NP_001026666.1| metal regulatory transcription factor 1 [Gallus gallus]	84740	729	1	103.99	258	1.3509e-22	137	295	677	729	2	0	53	53	0	53
Query_10701	SRR036708_contig_10701_AvgCov_2.26	501	gnl|BL_ORD_ID|194160	gi|53130162|emb|CAG31446.1| hypothetical protein RCJMB04_6i7 [Gallus gallus]	194160	729	1	103.99	258	1.3509e-22	137	295	677	729	2	0	53	53	0	53
Query_10701	SRR036708_contig_10701_AvgCov_2.26	501	gnl|BL_ORD_ID|72053	gi|326932997|ref|XP_003212596.1| PREDICTED: metal regulatory transcription factor 1-like [Meleagris gallopavo]	72053	729	1	102.834	255	3.00949e-22	137	295	677	729	2	0	52	53	0	53
Query_10701	SRR036708_contig_10701_AvgCov_2.26	501	gnl|BL_ORD_ID|35061	gi|224081997|ref|XP_002198124.1| PREDICTED: metal-regulatory transcription factor 1 [Taeniopygia guttata]	35061	730	1	101.679	252	6.70445e-22	137	295	678	730	2	0	52	52	0	53
Query_10703	SRR036708_contig_10703_AvgCov_3.04	556	gnl|BL_ORD_ID|20423	gi|118082610|ref|XP_416208.2| PREDICTED: tetratricopeptide repeat protein 26 [Gallus gallus]	20423	554	1	262.692	670	4.5231e-96	161	556	361	492	2	0	129	129	0	132
Query_10703	SRR036708_contig_10703_AvgCov_3.04	556	gnl|BL_ORD_ID|82264	gi|326912086|ref|XP_003202385.1| PREDICTED: tetratricopeptide repeat protein 26-like, partial [Meleagris gallopavo]	82264	541	1	262.692	670	4.52366e-96	161	556	348	479	2	0	129	129	0	132
Query_10703	SRR036708_contig_10703_AvgCov_3.04	556	gnl|BL_ORD_ID|33728	gi|224094664|ref|XP_002196135.1| PREDICTED: similar to tetratricopeptide repeat domain 26 [Taeniopygia guttata]	33728	553	1	246.514	628	2.05479e-90	161	556	360	491	2	0	118	126	0	132
Query_1071	SRR036708_contig_1071_AvgCov_84.35	1036	gnl|BL_ORD_ID|16096	gi|363730896|ref|XP_001234689.2| PREDICTED: ribonuclease UK114 isoform 1 [Gallus gallus]	16096	139	1	223.402	568	5.29188e-58	9	419	1	137	3	0	109	124	0	137
Query_1071	SRR036708_contig_1071_AvgCov_84.35	1036	gnl|BL_ORD_ID|16095	gi|363730898|ref|XP_003640879.1| PREDICTED: ribonuclease UK114 isoform 2 [Gallus gallus]	16095	109	1	176.022	445	9.68892e-44	99	419	1	107	3	0	84	97	0	107
Query_1071	SRR036708_contig_1071_AvgCov_84.35	1036	gnl|BL_ORD_ID|79404	gi|326917928|ref|XP_003205245.1| PREDICTED: 60S ribosomal protein L30-like [Meleagris gallopavo]	79404	192	1	68.5514	166	2.17858e-11	63	179	46	84	3	0	34	35	0	39
Query_1071	SRR036708_contig_1071_AvgCov_84.35	1036	gnl|BL_ORD_ID|63237	gi|314122250|ref|NP_001186639.1| ATP-binding domain-containing protein 4 [Gallus gallus]	63237	652	1	50.447	119	6.13954e-06	48	302	386	472	3	0	29	48	2	87
Query_1071	SRR036708_contig_1071_AvgCov_84.35	1036	gnl|BL_ORD_ID|78051	gi|326920683|ref|XP_003206598.1| PREDICTED: meiotically up-regulated gene 71 protein-like [Meleagris gallopavo]	78051	652	1	50.0618	118	8.01848e-06	48	212	386	440	3	0	24	37	0	55
Query_10711	SRR036708_contig_10711_AvgCov_2.00	244	gnl|BL_ORD_ID|78738	gi|326919283|ref|XP_003205911.1| PREDICTED: LOW QUALITY PROTEIN: NEDD4-binding protein 2-like [Meleagris gallopavo]	78738	1636	1	144.436	363	5.27614e-35	3	236	838	917	-3	0	70	77	2	80
Query_10711	SRR036708_contig_10711_AvgCov_2.00	244	gnl|BL_ORD_ID|15052	gi|363733536|ref|XP_420738.3| PREDICTED: NEDD4-binding protein 2 [Gallus gallus]	15052	1776	1	139.813	351	1.29956e-33	3	236	957	1036	-3	0	67	76	2	80
Query_10711	SRR036708_contig_10711_AvgCov_2.00	244	gnl|BL_ORD_ID|25622	gi|224049988|ref|XP_002189258.1| PREDICTED: NEDD4 binding protein 2 [Taeniopygia guttata]	25622	1777	1	108.997	271	2.45655e-24	3	236	967	1046	-3	0	56	64	2	80
Query_10713	SRR036708_contig_10713_AvgCov_2.00	228	gnl|BL_ORD_ID|194143	gi|53130284|emb|CAG31471.1| hypothetical protein RCJMB04_6m5 [Gallus gallus]	194143	723	1	158.303	399	3.46963e-39	2	226	348	422	-3	0	71	74	0	75
Query_10713	SRR036708_contig_10713_AvgCov_2.00	228	gnl|BL_ORD_ID|113249	gi|57525387|ref|NP_001006238.1| lethal(3)malignant brain tumor-like protein 2 [Gallus gallus]	113249	723	1	158.303	399	3.46963e-39	2	226	348	422	-3	0	71	74	0	75
Query_10713	SRR036708_contig_10713_AvgCov_2.00	228	gnl|BL_ORD_ID|82292	gi|326912029|ref|XP_003202357.1| PREDICTED: LOW QUALITY PROTEIN: lethal(3)malignant brain tumor-like protein 2-like [Meleagris gallopavo]	82292	728	1	154.836	390	3.83612e-38	2	226	348	422	-3	0	69	73	0	75
Query_10713	SRR036708_contig_10713_AvgCov_2.00	228	gnl|BL_ORD_ID|33709	gi|224095081|ref|XP_002195153.1| PREDICTED: l(3)mbt-like 2 [Taeniopygia guttata]	33709	703	1	154.066	388	6.54344e-38	2	226	328	402	-3	0	68	73	0	75
Query_10713	SRR036708_contig_10713_AvgCov_2.00	228	gnl|BL_ORD_ID|35765	gi|224075301|ref|XP_002198254.1| PREDICTED: mbt domain containing 1 [Taeniopygia guttata]	35765	628	1	90.5077	223	8.88483e-19	44	226	294	355	-3	0	37	53	1	62
Query_10714	SRR036708_contig_10714_AvgCov_2.25	612	gnl|BL_ORD_ID|29828	gi|224050914|ref|XP_002198156.1| PREDICTED: dual specificity phosphatase 8 [Taeniopygia guttata]	29828	637	1	347.821	891	1.96606e-110	1	522	93	266	1	0	170	171	0	174
Query_10714	SRR036708_contig_10714_AvgCov_2.25	612	gnl|BL_ORD_ID|19321	gi|118091269|ref|XP_001232893.1| PREDICTED: dual specificity protein phosphatase 8 [Gallus gallus]	19321	632	1	347.821	891	1.96612e-110	1	522	93	266	1	0	170	171	0	174
Query_10714	SRR036708_contig_10714_AvgCov_2.25	612	gnl|BL_ORD_ID|78310	gi|326920152|ref|XP_003206339.1| PREDICTED: dual specificity protein phosphatase 8-like [Meleagris gallopavo]	78310	632	1	347.821	891	1.96612e-110	1	522	93	266	1	0	170	171	0	174
Query_10714	SRR036708_contig_10714_AvgCov_2.25	612	gnl|BL_ORD_ID|82062	gi|326912499|ref|XP_003202587.1| PREDICTED: dual specificity protein phosphatase 16-like [Meleagris gallopavo]	82062	663	1	257.684	657	4.56959e-80	1	507	93	260	1	0	119	150	1	169
Query_10714	SRR036708_contig_10714_AvgCov_2.25	612	gnl|BL_ORD_ID|29513	gi|224096466|ref|XP_002198477.1| PREDICTED: similar to KIAA1700 protein [Taeniopygia guttata]	29513	657	1	257.684	657	4.56983e-80	1	507	93	260	1	0	120	149	1	169
Query_10715	SRR036708_contig_10715_AvgCov_1.00	218	gnl|BL_ORD_ID|193290	gi|53135987|emb|CAG32475.1| hypothetical protein RCJMB04_26f23 [Gallus gallus]	193290	722	1	60.077	144	1.30165e-09	1	114	685	722	1	0	31	33	0	38
Query_10715	SRR036708_contig_10715_AvgCov_1.00	218	gnl|BL_ORD_ID|112959	gi|71895721|ref|NP_001026683.1| ATP-dependent metalloprotease YME1L1 [Gallus gallus]	112959	722	1	60.077	144	1.30165e-09	1	114	685	722	1	0	31	33	0	38
Query_10715	SRR036708_contig_10715_AvgCov_1.00	218	gnl|BL_ORD_ID|77594	gi|326921621|ref|XP_003207055.1| PREDICTED: ATP-dependent zinc metalloprotease YME1L1-like [Meleagris gallopavo]	77594	722	1	60.077	144	1.30165e-09	1	114	685	722	1	0	31	33	0	38
Query_10715	SRR036708_contig_10715_AvgCov_1.00	218	gnl|BL_ORD_ID|41032	gi|224044753|ref|XP_002188188.1| PREDICTED: YME1-like 1 isoform 1 [Taeniopygia guttata]	41032	717	1	60.077	144	1.30165e-09	1	114	680	717	1	0	31	33	0	38
Query_10715	SRR036708_contig_10715_AvgCov_1.00	218	gnl|BL_ORD_ID|41031	gi|224044755|ref|XP_002188216.1| PREDICTED: YME1-like 1 isoform 2 [Taeniopygia guttata]	41031	723	1	60.077	144	1.30165e-09	1	114	686	723	1	0	31	33	0	38
Query_10716	SRR036708_contig_10716_AvgCov_1.86	396	gnl|BL_ORD_ID|41031	gi|224044755|ref|XP_002188216.1| PREDICTED: YME1-like 1 isoform 2 [Taeniopygia guttata]	41031	723	1	93.9745	232	8.24975e-20	6	146	677	723	3	0	47	47	0	47
Query_10716	SRR036708_contig_10716_AvgCov_1.86	396	gnl|BL_ORD_ID|77594	gi|326921621|ref|XP_003207055.1| PREDICTED: ATP-dependent zinc metalloprotease YME1L1-like [Meleagris gallopavo]	77594	722	1	93.9745	232	8.24975e-20	6	146	676	722	3	0	47	47	0	47
Query_10716	SRR036708_contig_10716_AvgCov_1.86	396	gnl|BL_ORD_ID|193290	gi|53135987|emb|CAG32475.1| hypothetical protein RCJMB04_26f23 [Gallus gallus]	193290	722	1	93.9745	232	8.24975e-20	6	146	676	722	3	0	47	47	0	47
Query_10716	SRR036708_contig_10716_AvgCov_1.86	396	gnl|BL_ORD_ID|41032	gi|224044753|ref|XP_002188188.1| PREDICTED: YME1-like 1 isoform 1 [Taeniopygia guttata]	41032	717	1	93.9745	232	8.24975e-20	6	146	671	717	3	0	47	47	0	47
Query_10716	SRR036708_contig_10716_AvgCov_1.86	396	gnl|BL_ORD_ID|112959	gi|71895721|ref|NP_001026683.1| ATP-dependent metalloprotease YME1L1 [Gallus gallus]	112959	722	1	93.9745	232	8.24975e-20	6	146	676	722	3	0	47	47	0	47
Query_10717	SRR036708_contig_10717_AvgCov_1.16	439	gnl|BL_ORD_ID|77933	gi|326920924|ref|XP_003206716.1| PREDICTED: cleavage and polyadenylation specificity factor subunit 2-like [Meleagris gallopavo]	77933	782	1	171.4	433	1.53996e-44	2	250	293	375	2	0	81	81	0	83
Query_10717	SRR036708_contig_10717_AvgCov_1.16	439	gnl|BL_ORD_ID|191555	gi|60098929|emb|CAH65295.1| hypothetical protein RCJMB04_15m16 [Gallus gallus]	191555	782	1	169.474	428	5.7858e-44	2	250	293	375	2	0	80	80	0	83
Query_10717	SRR036708_contig_10717_AvgCov_1.16	439	gnl|BL_ORD_ID|1713	gi|71894931|ref|NP_001026379.1| cleavage and polyadenylation specificity factor subunit 2 [Gallus gallus]	1713	782	1	169.474	428	5.7858e-44	2	250	293	375	2	0	80	80	0	83
Query_10717	SRR036708_contig_10717_AvgCov_1.16	439	gnl|BL_ORD_ID|38804	gi|224051637|ref|XP_002200593.1| PREDICTED: cleavage and polyadenylation specific factor 2 [Taeniopygia guttata]	38804	782	1	172.17	435	3.02975e-43	2	352	293	409	2	0	85	95	0	117
Query_10717	SRR036708_contig_10717_AvgCov_1.16	439	gnl|BL_ORD_ID|105164	gi|300676780|gb|ADK26656.1| cleavage and polyadenylation specific factor 3, 73kDa [Zonotrichia albicollis]	105164	721	1	59.6918	143	2.1915e-09	23	241	337	408	2	0	28	42	1	73
Query_10718	SRR036708_contig_10718_AvgCov_2.00	373	gnl|BL_ORD_ID|75123	gi|326926680|ref|XP_003209526.1| PREDICTED: selenocysteine insertion sequence-binding protein 2-like [Meleagris gallopavo]	75123	1137	1	145.206	365	3.1282e-35	43	291	734	816	-2	0	72	77	0	83
Query_10718	SRR036708_contig_10718_AvgCov_2.00	373	gnl|BL_ORD_ID|13326	gi|363737731|ref|XP_413816.3| PREDICTED: SECIS binding protein 2-like [Gallus gallus]	13326	1096	1	145.206	365	3.1282e-35	43	291	693	775	-2	0	72	77	0	83
Query_10718	SRR036708_contig_10718_AvgCov_2.00	373	gnl|BL_ORD_ID|37253	gi|224062507|ref|XP_002196704.1| PREDICTED: similar to KIAA0256 protein [Taeniopygia guttata]	37253	1121	1	142.895	359	1.55251e-34	43	291	718	800	-2	0	71	76	0	83
Query_10718	SRR036708_contig_10718_AvgCov_2.00	373	gnl|BL_ORD_ID|10493	gi|363744499|ref|XP_424425.3| PREDICTED: selenocysteine insertion sequence-binding protein 2 [Gallus gallus]	10493	880	1	117.087	292	9.12281e-27	43	291	671	753	-2	0	56	68	0	83
Query_10719	SRR036708_contig_10719_AvgCov_2.58	431	gnl|BL_ORD_ID|15086	gi|363733457|ref|XP_001234940.2| PREDICTED: TNFAIP3-interacting protein 3 [Gallus gallus]	15086	364	1	253.447	646	9.69461e-68	3	428	183	323	3	0	127	137	1	142
Query_10719	SRR036708_contig_10719_AvgCov_2.58	431	gnl|BL_ORD_ID|39500	gi|224049199|ref|XP_002187899.1| PREDICTED: similar to TNFAIP3 interacting protein 3 [Taeniopygia guttata]	39500	468	1	172.94	437	1.6652e-43	3	428	240	363	3	0	93	107	18	142
Query_10719	SRR036708_contig_10719_AvgCov_2.58	431	gnl|BL_ORD_ID|12811	gi|363739007|ref|XP_003642108.1| PREDICTED: TNFAIP3-interacting protein 1-like [Gallus gallus]	12811	614	1	90.5077	223	1.08688e-18	3	407	383	522	3	0	59	87	17	146
Query_10719	SRR036708_contig_10719_AvgCov_2.58	431	gnl|BL_ORD_ID|173304	gi|11993887|gb|AAG42156.1| virion-associated nuclear-shuttling protein [Gallus gallus]	173304	253	1	87.4261	215	9.20103e-18	3	341	128	246	3	0	54	78	16	124
Query_10719	SRR036708_contig_10719_AvgCov_2.58	431	gnl|BL_ORD_ID|74200	gi|326928568|ref|XP_003210449.1| PREDICTED: TNFAIP3-interacting protein 1-like, partial [Meleagris gallopavo]	74200	282	1	79.337	194	2.50568e-15	3	302	181	282	3	0	49	69	12	107
Query_1072	SRR036708_contig_1072_AvgCov_2.50	913	gnl|BL_ORD_ID|75960	gi|326924958|ref|XP_003208689.1| PREDICTED: G-protein-signaling modulator 2-like [Meleagris gallopavo]	75960	663	1	109.383	272	9.292e-24	708	884	424	482	3	0	53	55	0	59
Query_1072	SRR036708_contig_1072_AvgCov_2.50	913	gnl|BL_ORD_ID|37949	gi|224057094|ref|XP_002193360.1| PREDICTED: G-protein signaling modulator 2 (AGS3-like, C. elegans) [Taeniopygia guttata]	37949	662	1	107.842	268	2.70356e-23	708	884	423	481	3	0	52	55	0	59
Query_1072	SRR036708_contig_1072_AvgCov_2.50	913	gnl|BL_ORD_ID|13861	gi|363736423|ref|XP_422185.3| PREDICTED: G-protein-signaling modulator 2 [Gallus gallus]	13861	663	1	105.145	261	1.7524e-22	708	884	424	482	3	0	51	55	0	59
Query_10720	SRR036708_contig_10720_AvgCov_1.96	356	gnl|BL_ORD_ID|16865	gi|363729004|ref|XP_416892.3| PREDICTED: LOW QUALITY PROTEIN: testis-specific gene 10 protein [Gallus gallus]	16865	1197	1	141.354	355	4.49944e-34	2	247	814	895	2	0	70	74	0	82
Query_10720	SRR036708_contig_10720_AvgCov_1.96	356	gnl|BL_ORD_ID|15074	gi|363733489|ref|XP_420699.3| PREDICTED: centrosomal protein of 135 kDa [Gallus gallus]	15074	1157	1	49.6766	117	1.78171e-06	2	202	1072	1145	2	0	30	47	7	74
Query_10720	SRR036708_contig_10720_AvgCov_1.96	356	gnl|BL_ORD_ID|78799	gi|326919160|ref|XP_003205850.1| PREDICTED: centrosomal protein of 135 kDa-like, partial [Meleagris gallopavo]	78799	930	1	49.2914	116	2.32698e-06	2	202	757	830	2	0	30	47	7	74
Query_10721	SRR036708_contig_10721_AvgCov_2.98	623	gnl|BL_ORD_ID|73444	gi|326930131|ref|XP_003211205.1| PREDICTED: ectonucleoside triphosphate diphosphohydrolase 2-like, partial [Meleagris gallopavo]	73444	439	1	363.999	933	1.12963e-100	3	623	233	439	3	0	199	204	0	207
Query_10721	SRR036708_contig_10721_AvgCov_2.98	623	gnl|BL_ORD_ID|46019	gi|18202370|sp|P79784.2|ENTP2_CHICK RecName: Full=Ectonucleoside triphosphate diphosphohydrolase 2; Short=NTPDase 2; AltName: Full=CD39 antigen-like 1; AltName: Full=Ecto-ATP diphosphohydrolase 2; Short=Ecto-ATPDase 2; Short=Ecto-ATPase 2	46019	495	1	350.517	898	1.29247e-96	3	623	289	495	3	0	192	200	0	207
Query_10721	SRR036708_contig_10721_AvgCov_2.98	623	gnl|BL_ORD_ID|28184	gi|45384424|ref|NP_990285.1| ectonucleoside triphosphate diphosphohydrolase 2 precursor [Gallus gallus]	28184	495	1	350.517	898	1.29247e-96	3	623	289	495	3	0	192	200	0	207
Query_10721	SRR036708_contig_10721_AvgCov_2.98	623	gnl|BL_ORD_ID|110113	gi|1732249|gb|AAC60071.1| cell membrane ecto-ATPase [Gallus gallus]	110113	495	1	350.517	898	1.29247e-96	3	623	289	495	3	0	192	200	0	207
Query_10721	SRR036708_contig_10721_AvgCov_2.98	623	gnl|BL_ORD_ID|36121	gi|224072911|ref|XP_002190188.1| PREDICTED: ectonucleoside triphosphate diphosphohydrolase 2 [Taeniopygia guttata]	36121	544	1	335.109	858	5.61933e-92	3	623	338	544	3	0	180	194	0	207
Query_10725	SRR036708_contig_10725_AvgCov_2.41	634	gnl|BL_ORD_ID|72187	gi|326932722|ref|XP_003212462.1| PREDICTED: charged multivesicular body protein 7-like [Meleagris gallopavo]	72187	350	1	199.134	505	3.03068e-58	1	387	185	313	1	0	122	125	0	129
Query_10725	SRR036708_contig_10725_AvgCov_2.41	634	gnl|BL_ORD_ID|20609	gi|73917781|sp|Q5ZJB7.1|CHMP7_CHICK RecName: Full=Charged multivesicular body protein 7; AltName: Full=Chromatin-modifying protein 7	20609	448	1	190.66	483	3.29009e-57	1	387	285	411	1	0	121	124	2	129
Query_10725	SRR036708_contig_10725_AvgCov_2.41	634	gnl|BL_ORD_ID|193548	gi|53133694|emb|CAG32176.1| hypothetical protein RCJMB04_19g23 [Gallus gallus]	193548	448	1	190.66	483	3.29009e-57	1	387	285	411	1	0	121	124	2	129
Query_10725	SRR036708_contig_10725_AvgCov_2.41	634	gnl|BL_ORD_ID|197018	gi|57529435|ref|NP_001006306.1| charged multivesicular body protein 7 [Gallus gallus]	197018	448	1	190.66	483	3.29009e-57	1	387	285	411	1	0	121	124	2	129
Query_10727	SRR036708_contig_10727_AvgCov_2.55	1136	gnl|BL_ORD_ID|186794	gi|157703520|gb|ABV68573.1| microsomal triglyceride transfer protein large subunit [Gallus gallus]	186794	1177	1	498.049	1281	1.26246e-140	1	936	529	839	-3	0	263	281	5	314
Query_10727	SRR036708_contig_10727_AvgCov_2.55	1136	gnl|BL_ORD_ID|28404	gi|157954041|ref|NP_001103254.1| microsomal triglyceride transfer protein large subunit precursor [Gallus gallus]	28404	1177	1	498.049	1281	1.26246e-140	1	936	529	839	-3	0	263	281	5	314
Query_10727	SRR036708_contig_10727_AvgCov_2.55	1136	gnl|BL_ORD_ID|78850	gi|326919055|ref|XP_003205799.1| PREDICTED: microsomal triglyceride transfer protein large subunit-like [Meleagris gallopavo]	78850	893	1	491.886	1265	9.04742e-139	1	936	245	555	-3	0	260	280	5	314
Query_10727	SRR036708_contig_10727_AvgCov_2.55	1136	gnl|BL_ORD_ID|39410	gi|224049453|ref|XP_002195115.1| PREDICTED: microsomal triglyceride transfer protein [Taeniopygia guttata]	39410	893	1	439.884	1130	4.08008e-123	1	945	242	555	-3	0	233	262	3	316
Query_10727	SRR036708_contig_10727_AvgCov_2.55	1136	gnl|BL_ORD_ID|185686	gi|157143874|emb|CAP04827.1| putative microsomal triglyceride transfer protein [Anas platyrhynchos]	185686	127	1	233.417	594	5.79991e-61	97	477	1	127	-3	0	117	123	0	127
Query_10728	SRR036708_contig_10728_AvgCov_2.24	505	gnl|BL_ORD_ID|75511	gi|326925885|ref|XP_003209138.1| PREDICTED: short transient receptor potential channel 1-like [Meleagris gallopavo]	75511	757	1	294.278	752	7.15616e-80	3	503	480	646	3	0	167	167	0	167
Query_10728	SRR036708_contig_10728_AvgCov_2.24	505	gnl|BL_ORD_ID|113284	gi|52138715|ref|NP_001004409.1| short transient receptor potential channel 1 [Gallus gallus]	113284	781	1	287.73	735	6.69796e-78	3	503	505	670	3	0	166	166	1	167
Query_10728	SRR036708_contig_10728_AvgCov_2.24	505	gnl|BL_ORD_ID|109442	gi|50261635|gb|AAT72402.1| transient receptor potential cation channel subfamily C member 1 isoform alpha [Gallus gallus]	109442	781	1	287.73	735	6.69796e-78	3	503	505	670	3	0	166	166	1	167
Query_10728	SRR036708_contig_10728_AvgCov_2.24	505	gnl|BL_ORD_ID|37529	gi|224060090|ref|XP_002198827.1| PREDICTED: transient receptor potential cation channel, subfamily C, member 1 isoform 1 [Taeniopygia guttata]	37529	781	1	285.034	728	4.34149e-77	3	503	505	670	3	0	164	166	1	167
Query_10728	SRR036708_contig_10728_AvgCov_2.24	505	gnl|BL_ORD_ID|37528	gi|224060094|ref|XP_002198834.1| PREDICTED: transient receptor potential cation channel, subfamily C, member 1 isoform 2 [Taeniopygia guttata]	37528	747	1	285.034	728	4.34149e-77	3	503	471	636	3	0	164	166	1	167
Query_10729	SRR036708_contig_10729_AvgCov_1.49	825	gnl|BL_ORD_ID|19158	gi|118092565|ref|XP_001231234.1| PREDICTED: probable E3 ubiquitin-protein ligase HERC4 [Gallus gallus]	19158	1056	1	468.389	1204	6.78536e-132	3	806	508	774	-2	0	243	248	15	275
Query_10729	SRR036708_contig_10729_AvgCov_1.49	825	gnl|BL_ORD_ID|76721	gi|326923408|ref|XP_003207928.1| PREDICTED: probable E3 ubiquitin-protein ligase HERC4-like isoform 2 [Meleagris gallopavo]	76721	1056	1	463.381	1191	2.18277e-130	3	806	508	774	-2	0	241	247	15	275
Query_10729	SRR036708_contig_10729_AvgCov_1.49	825	gnl|BL_ORD_ID|191706	gi|60098605|emb|CAH65133.1| hypothetical protein RCJMB04_3p16 [Gallus gallus]	191706	756	1	444.121	1141	1.37038e-124	3	806	216	474	-2	0	235	240	23	275
Query_10729	SRR036708_contig_10729_AvgCov_1.49	825	gnl|BL_ORD_ID|76722	gi|326923406|ref|XP_003207927.1| PREDICTED: probable E3 ubiquitin-protein ligase HERC4-like isoform 1 [Meleagris gallopavo]	76722	1048	1	439.113	1128	4.40835e-123	3	806	508	766	-2	0	233	239	23	275
Query_10729	SRR036708_contig_10729_AvgCov_1.49	825	gnl|BL_ORD_ID|191535	gi|60098971|emb|CAH65316.1| hypothetical protein RCJMB04_17g7 [Gallus gallus]	191535	1050	1	217.624	553	2.08611e-56	3	806	508	768	-2	0	122	169	7	268
Query_10733	SRR036708_contig_10733_AvgCov_3.21	300	gnl|BL_ORD_ID|71683	gi|326933757|ref|XP_003212966.1| PREDICTED: complement receptor type 1-like [Meleagris gallopavo]	71683	847	1	160.999	406	2.37695e-42	2	259	544	629	-3	0	71	77	0	86
Query_10733	SRR036708_contig_10733_AvgCov_3.21	300	gnl|BL_ORD_ID|30046	gi|75832160|ref|NP_001028815.1| complement component (3b/4b) receptor 1-like precursor [Gallus gallus]	30046	481	1	156.377	394	9.71268e-41	2	262	177	263	-3	0	69	74	0	87
Query_10733	SRR036708_contig_10733_AvgCov_3.21	300	gnl|BL_ORD_ID|190445	gi|71795167|dbj|BAE16762.1| complement regulatory GPI-anchor protein [Gallus gallus]	190445	481	1	156.377	394	9.71268e-41	2	262	177	263	-3	0	69	74	0	87
Query_10733	SRR036708_contig_10733_AvgCov_3.21	300	gnl|BL_ORD_ID|71680	gi|326933763|ref|XP_003212969.1| PREDICTED: complement receptor type 1-like [Meleagris gallopavo]	71680	461	1	108.227	269	4.15521e-24	2	256	198	282	-3	0	45	56	0	85
Query_10733	SRR036708_contig_10733_AvgCov_3.21	300	gnl|BL_ORD_ID|195903	gi|10934050|dbj|BAB16878.1| complement regulatory membrane protein [Gallus gallus]	195903	451	1	102.449	254	2.28004e-22	2	256	187	271	-3	0	41	56	0	85
Query_10734	SRR036708_contig_10734_AvgCov_3.26	455	gnl|BL_ORD_ID|74795	gi|326927347|ref|XP_003209854.1| PREDICTED: G patch domain-containing protein 1-like, partial [Meleagris gallopavo]	74795	889	1	207.223	526	1.02436e-65	32	361	368	477	2	0	102	103	0	110
Query_10734	SRR036708_contig_10734_AvgCov_3.26	455	gnl|BL_ORD_ID|18644	gi|118096390|ref|XP_001231573.1| PREDICTED: G patch domain-containing protein 1 [Gallus gallus]	18644	928	1	199.134	505	2.15358e-62	32	361	370	478	2	0	101	104	1	110
Query_10734	SRR036708_contig_10734_AvgCov_3.26	455	gnl|BL_ORD_ID|36962	gi|224064912|ref|XP_002187945.1| PREDICTED: G patch domain containing 1 [Taeniopygia guttata]	36962	897	1	182.956	463	1.48816e-55	29	364	369	480	2	0	93	99	0	112
Query_10735	SRR036708_contig_10735_AvgCov_2.83	1006	gnl|BL_ORD_ID|74399	gi|326928162|ref|XP_003210250.1| PREDICTED: protein cereblon-like [Meleagris gallopavo]	74399	462	1	349.362	895	6.14942e-96	325	852	287	462	1	0	165	166	0	176
Query_10735	SRR036708_contig_10735_AvgCov_2.83	1006	gnl|BL_ORD_ID|1167	gi|294956487|sp|P0CF65.1|CRBN_CHICK RecName: Full=Protein cereblon	1167	445	1	349.362	895	6.14942e-96	325	852	270	445	1	0	165	166	0	176
Query_10735	SRR036708_contig_10735_AvgCov_2.83	1006	gnl|BL_ORD_ID|12893	gi|363738797|ref|XP_414437.3| PREDICTED: protein cereblon [Gallus gallus]	12893	444	1	349.362	895	6.14942e-96	325	852	269	444	1	0	165	166	0	176
Query_10735	SRR036708_contig_10735_AvgCov_2.83	1006	gnl|BL_ORD_ID|36775	gi|224066643|ref|XP_002186999.1| PREDICTED: similar to cereblon [Taeniopygia guttata]	36775	446	1	316.235	809	5.76904e-86	325	852	271	446	1	0	149	157	0	176
Query_10736	SRR036708_contig_10736_AvgCov_2.42	267	gnl|BL_ORD_ID|79417	gi|326917899|ref|XP_003205232.1| PREDICTED: tumor protein p53-inducible nuclear protein 1-like [Meleagris gallopavo]	79417	237	1	94.7449	234	6.08665e-27	2	157	155	206	-3	0	42	45	0	52
Query_10736	SRR036708_contig_10736_AvgCov_2.42	267	gnl|BL_ORD_ID|84699	gi|71896503|ref|NP_001026117.1| tumor protein p53-inducible nuclear protein 1 [Gallus gallus]	84699	237	1	89.7373	221	4.89366e-26	2	157	155	206	-3	0	40	44	0	52
Query_10736	SRR036708_contig_10736_AvgCov_2.42	267	gnl|BL_ORD_ID|191763	gi|60098487|emb|CAH65074.1| hypothetical protein RCJMB04_2n20 [Gallus gallus]	191763	237	1	89.7373	221	4.89366e-26	2	157	155	206	-3	0	40	44	0	52
Query_1074	SRR036708_contig_1074_AvgCov_3.84	937	gnl|BL_ORD_ID|34566	gi|224087215|ref|XP_002189612.1| PREDICTED: similar to LSM7 homolog, U6 small nuclear RNA associated (S. cerevisiae) [Taeniopygia guttata]	34566	115	1	117.087	292	4.63915e-26	690	935	10	115	-3	0	80	81	24	106
Query_1074	SRR036708_contig_1074_AvgCov_3.84	937	gnl|BL_ORD_ID|71450	gi|326934238|ref|XP_003213199.1| PREDICTED: u6 snRNA-associated Sm-like protein LSm7-like [Meleagris gallopavo]	71450	116	1	117.087	292	4.63915e-26	690	932	12	116	-3	0	80	80	24	105
Query_1074	SRR036708_contig_1074_AvgCov_3.84	937	gnl|BL_ORD_ID|181391	gi|206986963|emb|CAR81162.1| unnamed protein product [Gallus gallus]	181391	116	1	113.62	283	5.12918e-25	690	935	11	116	-3	0	79	79	24	106
Query_1074	SRR036708_contig_1074_AvgCov_3.84	937	gnl|BL_ORD_ID|194089	gi|53130424|emb|CAG31541.1| hypothetical protein RCJMB04_7l22 [Gallus gallus]	194089	116	1	113.62	283	5.12918e-25	690	935	11	116	-3	0	79	79	24	106
Query_1074	SRR036708_contig_1074_AvgCov_3.84	937	gnl|BL_ORD_ID|113204	gi|57530588|ref|NP_001006337.1| U6 snRNA-associated Sm-like protein LSm7 [Gallus gallus]	113204	116	1	113.62	283	5.12918e-25	690	935	11	116	-3	0	79	79	24	106
Query_10740	SRR036708_contig_10740_AvgCov_4.74	1134	gnl|BL_ORD_ID|77509	gi|326921795|ref|XP_003207140.1| PREDICTED: asparagine synthetase [glutamine-hydrolyzing]-like [Meleagris gallopavo]	77509	561	1	425.631	1093	2.53749e-166	2	709	275	509	-3	0	230	232	1	236
Query_10740	SRR036708_contig_10740_AvgCov_4.74	1134	gnl|BL_ORD_ID|196826	gi|82081799|sp|Q5ZJU3.3|ASNS_CHICK RecName: Full=Asparagine synthetase [glutamine-hydrolyzing]; AltName: Full=Glutamine-dependent asparagine synthetase	196826	561	1	425.631	1093	6.20002e-165	2	709	275	509	-3	0	230	232	1	236
Query_10740	SRR036708_contig_10740_AvgCov_4.74	1134	gnl|BL_ORD_ID|84684	gi|71896717|ref|NP_001026148.1| asparagine synthetase [glutamine-hydrolyzing] [Gallus gallus]	84684	561	1	425.631	1093	6.20002e-165	2	709	275	509	-3	0	230	232	1	236
Query_10740	SRR036708_contig_10740_AvgCov_4.74	1134	gnl|BL_ORD_ID|193698	gi|53133342|emb|CAG32000.1| hypothetical protein RCJMB04_15l3 [Gallus gallus]	193698	561	1	425.631	1093	6.20002e-165	2	709	275	509	-3	0	230	232	1	236
Query_10740	SRR036708_contig_10740_AvgCov_4.74	1134	gnl|BL_ORD_ID|40967	gi|224044955|ref|XP_002197515.1| PREDICTED: asparagine synthetase [Taeniopygia guttata]	40967	561	1	414.846	1065	2.42632e-158	2	709	275	509	-3	0	222	229	1	236
Query_10742	SRR036708_contig_10742_AvgCov_2.80	976	gnl|BL_ORD_ID|74197	gi|326928574|ref|XP_003210452.1| PREDICTED: pre-mRNA-splicing factor RBM22-like [Meleagris gallopavo]	74197	420	1	354.369	908	8.29524e-114	2	517	165	336	2	0	170	171	0	172
Query_10742	SRR036708_contig_10742_AvgCov_2.80	976	gnl|BL_ORD_ID|31401	gi|82233932|sp|Q5ZM16.1|RBM22_CHICK RecName: Full=Pre-mRNA-splicing factor RBM22; AltName: Full=RNA-binding motif protein 22	31401	420	1	352.443	903	3.13713e-113	2	517	165	336	2	0	169	171	0	172
Query_10742	SRR036708_contig_10742_AvgCov_2.80	976	gnl|BL_ORD_ID|113484	gi|57525003|ref|NP_001006151.1| pre-mRNA-splicing factor RBM22 [Gallus gallus]	113484	420	1	352.443	903	3.13713e-113	2	517	165	336	2	0	169	171	0	172
Query_10742	SRR036708_contig_10742_AvgCov_2.80	976	gnl|BL_ORD_ID|192135	gi|53127796|emb|CAG31227.1| hypothetical protein RCJMB04_3g16 [Gallus gallus]	192135	420	1	352.443	903	3.13713e-113	2	517	165	336	2	0	169	171	0	172
Query_10742	SRR036708_contig_10742_AvgCov_2.80	976	gnl|BL_ORD_ID|36666	gi|224067689|ref|XP_002198708.1| PREDICTED: RNA binding motif protein 22 [Taeniopygia guttata]	36666	420	1	352.829	904	2.01976e-112	2	517	165	336	2	0	169	171	0	172
Query_10743	SRR036708_contig_10743_AvgCov_1.77	287	gnl|BL_ORD_ID|106546	gi|299890965|gb|ADJ57458.1| contactin associated protein-like 2 [Taeniopygia guttata]	106546	1328	1	174.866	442	3.67925e-44	25	285	279	365	-3	0	83	85	0	87
Query_10743	SRR036708_contig_10743_AvgCov_1.77	287	gnl|BL_ORD_ID|28117	gi|301069330|ref|NP_001180266.1| contactin-associated protein-like 2 precursor [Taeniopygia guttata]	28117	1328	1	174.866	442	3.67925e-44	25	285	279	365	-3	0	83	85	0	87
Query_10743	SRR036708_contig_10743_AvgCov_1.77	287	gnl|BL_ORD_ID|76939	gi|326922960|ref|XP_003207710.1| PREDICTED: contactin-associated protein-like 5-like [Meleagris gallopavo]	76939	1304	1	105.145	261	3.58022e-23	55	285	271	347	-3	0	43	61	0	77
Query_10743	SRR036708_contig_10743_AvgCov_1.77	287	gnl|BL_ORD_ID|38237	gi|224054704|ref|XP_002190922.1| PREDICTED: contactin associated protein-like 5 [Taeniopygia guttata]	38237	1284	1	105.145	261	3.58022e-23	55	285	251	327	-3	0	43	61	0	77
Query_10743	SRR036708_contig_10743_AvgCov_1.77	287	gnl|BL_ORD_ID|86933	gi|110624748|tpe|CAJ77883.1| TPA: contactin-associated protein 5 [Gallus gallus]	86933	1305	1	105.145	261	3.58022e-23	55	285	272	348	-3	0	43	61	0	77
Query_10744	SRR036708_contig_10744_AvgCov_1.88	560	gnl|BL_ORD_ID|16522	gi|363729867|ref|XP_418486.3| PREDICTED: GTPase IMAP family member 8-like [Gallus gallus]	16522	673	1	153.295	386	2.49607e-37	2	295	238	335	2	0	75	83	0	98
Query_10744	SRR036708_contig_10744_AvgCov_1.88	560	gnl|BL_ORD_ID|16523	gi|363729865|ref|XP_003640719.1| PREDICTED: GTPase IMAP family member 7-like [Gallus gallus]	16523	405	1	132.88	333	3.49107e-31	2	391	254	384	2	0	73	95	1	131
Query_10744	SRR036708_contig_10744_AvgCov_1.88	560	gnl|BL_ORD_ID|20077	gi|118085420|ref|XP_427237.2| PREDICTED: GTPase IMAP family member 7-like [Gallus gallus]	20077	222	1	128.257	321	8.5988e-30	2	331	112	221	2	0	64	81	0	110
Query_10744	SRR036708_contig_10744_AvgCov_1.88	560	gnl|BL_ORD_ID|70560	gi|326936086|ref|XP_003214089.1| PREDICTED: GTPase IMAP family member 8-like [Meleagris gallopavo]	70560	433	1	127.102	318	1.91561e-29	2	310	112	214	2	0	61	80	0	103
Query_10744	SRR036708_contig_10744_AvgCov_1.88	560	gnl|BL_ORD_ID|16532	gi|363729846|ref|XP_003640716.1| PREDICTED: zinc finger protein 585B-like [Gallus gallus]	16532	1178	1	124.02	310	1.62166e-28	2	334	1068	1178	2	0	63	79	0	111
Query_10745	SRR036708_contig_10745_AvgCov_2.00	230	gnl|BL_ORD_ID|130425	gi|194021176|gb|ACF32182.1| nerve growth factor beta polypeptide, partial [Alisterus scapularis]	130425	236	1	51.2174	121	6.17943e-07	1	72	1	24	-3	0	24	24	0	24
Query_10745	SRR036708_contig_10745_AvgCov_2.00	230	gnl|BL_ORD_ID|130416	gi|194021194|gb|ACF32191.1| nerve growth factor beta polypeptide, partial [Batrachostomus septimus]	130416	243	1	51.2174	121	6.17943e-07	1	72	1	24	-3	0	24	24	0	24
Query_10745	SRR036708_contig_10745_AvgCov_2.00	230	gnl|BL_ORD_ID|130396	gi|194021234|gb|ACF32211.1| nerve growth factor beta polypeptide, partial [Colinus cristatus]	130396	236	1	51.2174	121	6.17943e-07	1	72	1	24	-3	0	24	24	0	24
Query_10745	SRR036708_contig_10745_AvgCov_2.00	230	gnl|BL_ORD_ID|130318	gi|194021390|gb|ACF32289.1| nerve growth factor beta polypeptide, partial [Platycercus elegans]	130318	236	1	51.2174	121	6.17943e-07	1	72	1	24	-3	0	24	24	0	24
Query_10745	SRR036708_contig_10745_AvgCov_2.00	230	gnl|BL_ORD_ID|130314	gi|194021398|gb|ACF32293.1| nerve growth factor beta polypeptide, partial [Psittacus erithacus]	130314	236	1	51.2174	121	6.17943e-07	1	72	1	24	-3	0	24	24	0	24
Query_10746	SRR036708_contig_10746_AvgCov_4.81	1707	gnl|BL_ORD_ID|3714	gi|224132894|ref|XP_002197938.1| PREDICTED: similar to putative envelope polyprotein, partial [Taeniopygia guttata]	3714	548	1	166.392	420	1.44254e-40	3	1061	53	425	-2	0	125	185	36	381
Query_10746	SRR036708_contig_10746_AvgCov_4.81	1707	gnl|BL_ORD_ID|34322	gi|224089209|ref|XP_002190250.1| PREDICTED: similar to putative envelope polyprotein [Taeniopygia guttata]	34322	535	1	160.999	406	6.06066e-39	3	1061	53	425	-2	0	119	183	52	389
Query_10746	SRR036708_contig_10746_AvgCov_4.81	1707	gnl|BL_ORD_ID|34338	gi|224089144|ref|XP_002188009.1| PREDICTED: similar to Envelope glycoprotein [Taeniopygia guttata]	34338	412	1	149.828	377	1.39721e-35	27	776	90	330	-2	0	98	152	21	256
Query_10746	SRR036708_contig_10746_AvgCov_4.81	1707	gnl|BL_ORD_ID|34371	gi|224088890|ref|XP_002189171.1| PREDICTED: hypothetical protein [Taeniopygia guttata]	34371	952	1	149.443	376	1.82481e-35	78	1418	387	784	-2	0	132	210	105	475
Query_10746	SRR036708_contig_10746_AvgCov_4.81	1707	gnl|BL_ORD_ID|41655	gi|224042919|ref|XP_002193161.1| PREDICTED: hypothetical protein, partial [Taeniopygia guttata]	41655	178	1	114.39	285	6.50537e-25	3	440	1	139	-2	0	75	103	7	146
Query_10747	SRR036708_contig_10747_AvgCov_1.98	265	gnl|BL_ORD_ID|80485	gi|326915726|ref|XP_003204164.1| PREDICTED: protein-L-isoaspartate(D-aspartate) O-methyltransferase-like [Meleagris gallopavo]	80485	242	1	80.1073	196	1.22617e-15	52	174	33	73	-2	0	37	38	0	41
[truncated: 34,895 more rows]

## Sheet: UniqueList
Unique de novo contigs providing top hits
querydef (Bobwhite de novo transcripts)
[truncated: 8,708 more rows]
