# Supplementary material for: A Draft De Novo Genome Assembly for the Northern Bobwhite (Colinus virginianus) Reveals Evidence for a Rapid Decline in Effective Population Size Beginning in the Late Pleistocene
Source: PLoS One. 2014 Mar 12;9(3):e90240. doi: 10.1371/journal.pone.0090240 (PMC3951200; doi:10.1371/journal.pone.0090240)
Supplement: Table S14 — NB1.1 Scaffolded de novo Assembly Stats. (XLSX) [file pone.0090240.s014.xlsx]

## Sheet: Table S14_NB1.1 Assembly Stats
Table S14-A NB1.1 Scaffolded De Novo Assembly Stats
Scaffolded Contig ID	Reference length	Mapped reads	Forward reads	Reversed reads	Reads in aligned (intact) pairs-all libraries	Reads in broken pairs: wrong distance or mate inverted-all libraries	Reads in broken pairs: mate on other contig-all libraries	Reads in broken pairs: mate not mapped-all libraries	Mean distance-All libraries	Standard deviation	Non-perfect matches	Maximum coverage	Average coverage	Standard deviation	% GC
NorthernBobwhite_Scaffolded_Contig_1	10066	18112	9067	9045	7100	8530	434	1952	770.647	1173.61	4818	226	135.118	47.822	38.764
NorthernBobwhite_Scaffolded_Contig_2	1760	2970	1515	1455	942	1296	400	326	275.155	33.799	1313	180	131.724	24.485	35.966
NorthernBobwhite_Scaffolded_Contig_3	303	322	155	167	16	78	166	60	252.75	13.065	59	140	74.033	40.036	43.894
NorthernBobwhite_Scaffolded_Contig_4	692	788	409	379	174	258	271	82	276.632	35.819	249	223	86.991	55.721	37.572
NorthernBobwhite_Scaffolded_Contig_5	15800	23335	11609	11726	8888	10784	815	2735	726.449	1175.03	7142	250	110.319	66.037	32.563
NorthernBobwhite_Scaffolded_Contig_6	155591	253380	126696	126684	108064	117952	2735	23397	890.598	1339.55	68657	415	125.064	49.595	35.113
NorthernBobwhite_Scaffolded_Contig_7	4875	6579	3236	3343	2340	2764	512	925	437.566	582.774	2635	221	106.359	56.796	28.718
NorthernBobwhite_Scaffolded_Contig_8	70197	105001	52464	52537	43962	48894	1780	9855	839.084	1288.17	25778	250	115.37	54.687	33.177
NorthernBobwhite_Scaffolded_Contig_9	819	1454	714	740	422	556	132	334	278.972	34.139	628	196	141.842	36.565	40.781
NorthernBobwhite_Scaffolded_Contig_10	38388	66761	33340	33421	26234	31518	1112	7569	873.066	1324.08	21182	251	128.96	52.008	39.208
NorthernBobwhite_Scaffolded_Contig_11	123061	256455	128200	128255	103770	124430	3159	23804	897.82	1339.4	67522	761	151.167	61.038	42.714
NorthernBobwhite_Scaffolded_Contig_12	76699	130881	65440	65441	55294	63550	1084	10291	823.977	1268.03	31500	251	129.143	40.382	38.412
NorthernBobwhite_Scaffolded_Contig_13	53891	121340	60414	60926	48716	59428	1136	11464	868.526	1291.11	31124	283	161.974	57.193	46.666
NorthernBobwhite_Scaffolded_Contig_14	54155	84882	42403	42479	35640	38836	1544	8442	819.896	1269.05	22254	232	121.517	54.016	33.742
NorthernBobwhite_Scaffolded_Contig_15	62291	113528	56931	56597	47932	53320	1227	10492	904.706	1344.03	31607	259	137.713	43.039	39.524
NorthernBobwhite_Scaffolded_Contig_16	10223	25575	12731	12844	9922	12544	729	2257	617.734	947.376	7342	263	175.704	38.572	54.876
NorthernBobwhite_Scaffolded_Contig_17	59237	81244	40519	40725	34416	36372	1723	8352	786.778	1247.2	24471	214	107.999	47.351	31.46
NorthernBobwhite_Scaffolded_Contig_18	187130	383290	191779	191511	159324	186018	2614	33442	919.741	1342.36	104034	302	151.64	48.162	42.316
NorthernBobwhite_Scaffolded_Contig_19	335	447	227	220	44	122	79	201	265.318	22.75	150	152	99.836	41.613	46.269
NorthernBobwhite_Scaffolded_Contig_20	125885	182908	91048	91860	74232	87124	3168	17505	897.479	1340.01	47648	1308	107.395	72.311	41.462
NorthernBobwhite_Scaffolded_Contig_21	1587	2149	1081	1068	716	908	321	192	275.902	33.686	679	166	109.953	37.263	34.531
NorthernBobwhite_Scaffolded_Contig_22	30459	59676	29494	30182	23440	28826	1185	5918	884.937	1331.67	16951	262	142.798	57.973	41.242
NorthernBobwhite_Scaffolded_Contig_23	102356	181055	90585	90470	75430	85602	2633	16469	926.881	1376.69	49406	266	133.108	49.945	38.111
NorthernBobwhite_Scaffolded_Contig_24	21249	31702	15785	15917	12134	14518	1037	3873	751.173	1164.98	10439	247	112.608	61.69	32.759
NorthernBobwhite_Scaffolded_Contig_25	58687	111531	55813	55718	44072	52772	2204	11931	881.48	1322.81	30547	255	138.009	62.788	41.147
NorthernBobwhite_Scaffolded_Contig_26	135905	211833	106306	105527	87398	98834	4468	20096	814.089	1260.85	64307	286	119.066	59.464	33.623
NorthernBobwhite_Scaffolded_Contig_27	346	1435	746	689	134	448	321	530	262.358	24.804	513	420	284.474	114.285	55.491
NorthernBobwhite_Scaffolded_Contig_28	1152	575534	286461	289073	93678	173376	2411	302878	289.669	46.221	273659	70836	34675.6	23228	44.01
NorthernBobwhite_Scaffolded_Contig_29	104984	167897	83986	83911	71298	77144	2064	16591	833.842	1264.18	48202	342	123.126	49.695	35.046
NorthernBobwhite_Scaffolded_Contig_30	445276	457275	229007	228268	194114	222652	4987	33248	888.214	1305.48	80774	2525	76.269	32.875	42.22
NorthernBobwhite_Scaffolded_Contig_31	23876	47371	23836	23535	19264	22378	849	4657	891.323	1315.13	12736	256	147.291	46.016	41.833
NorthernBobwhite_Scaffolded_Contig_32	47911	70560	35171	35389	28644	30714	2010	8847	822.484	1270.68	22134	788	114.156	55.286	31.548
NorthernBobwhite_Scaffolded_Contig_33	40870	94865	47354	47511	36806	47090	1637	8843	834.62	1284.19	25659	307	162.123	68.046	49.144
NorthernBobwhite_Scaffolded_Contig_34	15147	26305	13189	13116	10548	12476	535	2606	845.69	1252.51	5995	244	132.015	45.235	37.545
NorthernBobwhite_Scaffolded_Contig_35	173862	326349	163475	162874	132620	157244	3905	30923	934.852	1379.94	89931	277	138.996	56.869	39.424
NorthernBobwhite_Scaffolded_Contig_36	22262	40275	20220	20055	14616	18518	1193	5720	842.986	1299.4	10718	259	129.59	75.679	39.677
NorthernBobwhite_Scaffolded_Contig_37	14344	27790	13879	13911	11102	13370	563	2618	817.195	1233.31	8404	239	145.117	35.383	42.136
NorthernBobwhite_Scaffolded_Contig_38	22201	45652	22738	22914	18506	21532	1150	4243	817.337	1253.28	13781	280	154.591	40.715	41.84
NorthernBobwhite_Scaffolded_Contig_39	158397	254949	127484	127465	109014	117768	3485	23403	857.849	1299.77	71865	246	124.146	48.889	34.938
NorthernBobwhite_Scaffolded_Contig_40	13845	28450	14280	14170	11326	13468	959	2544	747.839	1131.01	7947	229	152.37	38.501	43.012
NorthernBobwhite_Scaffolded_Contig_41	49794	78025	39035	38990	33518	36092	1286	6767	785.738	1204.18	21300	255	122.436	40.127	34.874
NorthernBobwhite_Scaffolded_Contig_42	977	1569	825	744	452	636	235	236	274.867	33.97	582	166	123.876	31.694	41.863
NorthernBobwhite_Scaffolded_Contig_43	604	1042	517	525	266	408	143	222	272.842	33.066	229	195	134.608	43.908	36.921
NorthernBobwhite_Scaffolded_Contig_44	6640	9612	4820	4792	3698	4224	559	1082	504.723	731.157	3644	192	115.942	38.199	32.786
NorthernBobwhite_Scaffolded_Contig_45	556472	978312	490018	488294	422606	460194	11563	79207	877.05	1308.31	180789	10052	134.734	121.004	37.25
NorthernBobwhite_Scaffolded_Contig_46	89882	74674	37290	37384	32024	34900	1305	6062	876.51	1341.76	13843	203	63.811	24.509	35.018
NorthernBobwhite_Scaffolded_Contig_47	22008	39990	19969	20021	16598	18502	673	4016	843.271	1261.84	10324	241	135.911	44.628	39.945
NorthernBobwhite_Scaffolded_Contig_48	35288	65406	32598	32808	25892	31884	1193	6087	893.603	1317.74	17352	245	135.005	54.959	41.691
NorthernBobwhite_Scaffolded_Contig_49	469	529	269	260	82	182	148	113	272.195	34.743	91	112	79.198	23.688	44.776
NorthernBobwhite_Scaffolded_Contig_50	19249	35227	17587	17640	13394	16690	977	3972	838.659	1291.11	10417	297	134.636	50.842	41.249
NorthernBobwhite_Scaffolded_Contig_51	312	267	157	110	12	48	155	51	247.333	19.154	63	109	63.49	28.822	52.885
NorthernBobwhite_Scaffolded_Contig_52	106258	198906	99377	99529	79640	97748	2655	17852	899.694	1348.68	53960	264	136.241	49.648	41.781
NorthernBobwhite_Scaffolded_Contig_53	175533	284243	141996	142247	123612	132026	2821	24391	898.811	1354.34	73795	531	125.314	38.2	35.769
NorthernBobwhite_Scaffolded_Contig_54	659	587	317	270	92	142	77	274	337.913	70.251	96	138	67.939	47.659	27.466
NorthernBobwhite_Scaffolded_Contig_55	894	2067	1031	1036	418	750	240	654	275.407	32.142	1053	312	168.515	50.852	50.224
NorthernBobwhite_Scaffolded_Contig_56	8236	11164	5627	5537	4158	5086	649	1214	631.871	1008.01	2905	196	103.625	64.094	31.022
NorthernBobwhite_Scaffolded_Contig_57	1278	2137	1067	1070	562	956	198	409	276.093	32.992	718	227	127.265	51.557	39.75
NorthernBobwhite_Scaffolded_Contig_58	22232	31356	15795	15561	11780	14336	1180	3909	736.296	1218.98	10379	222	107.784	62.616	31.594
NorthernBobwhite_Scaffolded_Contig_59	26373	12946	6493	6453	5144	6612	180	939	703.776	1080.44	1753	86	32.762	9.845	56.198
NorthernBobwhite_Scaffolded_Contig_60	91478	190176	95117	95059	77602	94338	1347	15876	894.072	1326.99	51473	281	151.118	44.521	45.068
NorthernBobwhite_Scaffolded_Contig_61	192626	378792	189471	189321	154598	183592	3518	35249	924.366	1364.45	111070	275	144.791	53.909	41.372
NorthernBobwhite_Scaffolded_Contig_62	21992	39354	19657	19697	15810	18728	747	3892	785.592	1220.89	9988	231	136.381	48.014	37.418
NorthernBobwhite_Scaffolded_Contig_63	3936	11897	5823	6074	3990	5684	918	1242	410.727	521.36	2607	303	225.724	38.113	43.496
NorthernBobwhite_Scaffolded_Contig_64	26310	40149	19898	20251	16328	18098	1311	4245	681.759	1067.35	13141	251	118.495	49.611	33.402
NorthernBobwhite_Scaffolded_Contig_65	58736	94342	47149	47193	38956	43850	1607	9480	818.067	1261.83	28408	260	122.841	60.132	33.778
NorthernBobwhite_Scaffolded_Contig_66	551	993	519	474	254	358	75	300	275.74	36.424	209	193	140.829	43.03	38.838
NorthernBobwhite_Scaffolded_Contig_67	7231	13163	6574	6589	4468	5408	1310	1902	542.805	798.739	4859	585	139.79	52.225	37.505
NorthernBobwhite_Scaffolded_Contig_68	61834	85190	42491	42699	36852	38708	1423	7806	762.8	1203.67	25948	206	109.327	44.417	31.114
NorthernBobwhite_Scaffolded_Contig_69	9085	14554	7225	7329	5804	6486	514	1677	703.896	1094.27	4936	210	124.099	33.15	35.025
NorthernBobwhite_Scaffolded_Contig_70	56012	122253	61089	61164	47220	61586	1525	11302	867.889	1285.62	31768	279	153.127	62.463	48.466
NorthernBobwhite_Scaffolded_Contig_71	220398	339232	169669	169563	147640	158294	3552	28133	836.36	1275.25	86277	304	120.072	42.764	34.101
NorthernBobwhite_Scaffolded_Contig_72	1659	3161	1615	1546	906	1392	281	563	275.762	34.253	937	231	127.995	48.568	59.916
NorthernBobwhite_Scaffolded_Contig_73	1778	3588	1784	1804	1074	1718	340	441	275.536	35.14	820	218	153.206	33.957	40.551
NorthernBobwhite_Scaffolded_Contig_74	40308	58564	29306	29258	23334	27580	1460	5880	763.077	1222.77	16976	241	110.469	60.867	33.388
NorthernBobwhite_Scaffolded_Contig_75	27052	45552	22823	22729	18770	21716	908	3910	829.876	1297.01	12749	265	126.931	56.372	38.541
NorthernBobwhite_Scaffolded_Contig_76	707	1714	894	820	376	666	215	450	275.505	30.472	446	230	173.678	45.325	50.919
NorthernBobwhite_Scaffolded_Contig_77	52829	104153	52069	52084	42224	52806	881	7725	841.893	1258.19	25457	288	143.666	43.293	43.618
NorthernBobwhite_Scaffolded_Contig_78	18754	39312	19705	19607	15158	19854	473	3651	778.917	1198.86	11703	266	153.911	41.926	43.916
NorthernBobwhite_Scaffolded_Contig_79	50500	88744	44373	44371	35634	41990	1361	9272	905.968	1334.13	25490	246	129.493	65.274	37.739
NorthernBobwhite_Scaffolded_Contig_80	76139	134116	66875	67241	57890	64530	1218	9804	843.572	1275.58	35747	260	135.455	35.001	37.526
NorthernBobwhite_Scaffolded_Contig_81	106562	167251	83596	83655	72316	77354	1436	15314	836.898	1273.57	47970	232	122.648	42.232	34.945
NorthernBobwhite_Scaffolded_Contig_82	297190	471703	235694	236009	208946	219554	4628	36300	835.273	1268.69	88060	769	124.069	37.051	34.145
NorthernBobwhite_Scaffolded_Contig_83	92370	167146	83555	83591	70202	80038	2385	13691	867.372	1298.9	36274	353	137.756	36.591	38.47
NorthernBobwhite_Scaffolded_Contig_84	81304	148780	74309	74471	59046	70874	1987	16124	909.466	1334.69	42743	327	134.625	58.78	39.848
NorthernBobwhite_Scaffolded_Contig_85	36477	58662	29361	29301	20862	27966	1858	7690	779.807	1268.34	21168	285	116.131	79.195	35.409
NorthernBobwhite_Scaffolded_Contig_86	88713	126858	63367	63491	55356	57634	1685	11586	797.007	1230.28	31103	213	112.805	45.149	31.398
NorthernBobwhite_Scaffolded_Contig_87	15106	27500	13805	13695	10446	12324	1219	3360	808.506	1277.46	9138	376	134.193	58.088	38.283
NorthernBobwhite_Scaffolded_Contig_88	27804	50816	25385	25431	20476	24134	705	5244	833.87	1233.5	14848	243	135.976	46.341	41.739
NorthernBobwhite_Scaffolded_Contig_89	101107	149437	74580	74857	61154	68612	3284	15634	817.203	1271.2	46446	308	113.664	60.122	31.838
NorthernBobwhite_Scaffolded_Contig_90	208779	380135	189995	190140	154920	183942	4346	34976	876.451	1308.07	108533	279	135.879	54.689	38.606
NorthernBobwhite_Scaffolded_Contig_91	83368	161215	80341	80874	64748	76750	2791	16094	906.651	1359.18	49101	291	142.176	61.991	40.926
NorthernBobwhite_Scaffolded_Contig_92	2673	400233	199532	200701	126342	182914	35336	53679	316.192	281.126	144413	14323	11079.3	2131.29	45.604
NorthernBobwhite_Scaffolded_Contig_93	154825	265908	132993	132915	110826	125140	2305	26331	918.41	1367.43	73197	256	130.496	48.286	37.404
NorthernBobwhite_Scaffolded_Contig_94	94439	203262	101605	101657	79560	100930	2512	19253	843.752	1279.53	56937	334	153.863	72.642	43.867
NorthernBobwhite_Scaffolded_Contig_95	43511	77478	38817	38661	33068	35980	1030	6992	901.784	1343.56	19215	250	136.086	46.336	37.039
NorthernBobwhite_Scaffolded_Contig_96	670	21180	10509	10671	2476	5180	1187	12243	290.074	54.279	12522	4943	2265	1818.65	33.582
NorthernBobwhite_Scaffolded_Contig_97	43669	19994	10022	9972	8308	9818	209	1526	781.327	1178.46	2985	74	31.186	9.631	53.615
NorthernBobwhite_Scaffolded_Contig_98	342	423	239	184	52	106	168	96	260.423	25.521	67	135	92.175	30.293	34.795
NorthernBobwhite_Scaffolded_Contig_99	66861	114959	57442	57517	47992	53604	1667	11126	909.071	1353.72	29158	248	128.559	58.024	37.066
NorthernBobwhite_Scaffolded_Contig_100	57678	93350	46561	46789	35496	45484	2347	9499	763.747	1222.3	26124	272	115.772	71.981	38.628
NorthernBobwhite_Scaffolded_Contig_101	142533	275161	137510	137651	112650	133952	2315	24877	925.572	1362.85	71787	263	143.349	47.923	41.221
NorthernBobwhite_Scaffolded_Contig_102	6021	4750	2306	2444	1512	2008	438	768	429.762	858.046	1609	211	61.466	70.067	17.588
NorthernBobwhite_Scaffolded_Contig_103	25563	39280	19648	19632	17582	18330	390	2800	700.989	1100.64	7246	205	122.992	23.63	33.302
NorthernBobwhite_Scaffolded_Contig_104	110309	202896	101591	101305	85058	96146	3480	17207	875.06	1291.94	44822	423	138.087	51.131	39.083
NorthernBobwhite_Scaffolded_Contig_105	8721	5126	2496	2630	1504	2108	331	1162	477.399	862.773	843	196	45.973	59.612	13.508
NorthernBobwhite_Scaffolded_Contig_106	77269	131225	65388	65837	55018	61718	2070	11760	820.502	1253.33	34444	329	129.049	50.226	37.274
NorthernBobwhite_Scaffolded_Contig_107	2868	4642	2346	2296	1540	2020	567	497	330.143	325.481	1559	184	124.083	26.639	34.763
NorthernBobwhite_Scaffolded_Contig_108	9050	14038	7087	6951	5424	6554	610	1386	693.594	1071.47	4151	198	119.279	41.197	36.431
NorthernBobwhite_Scaffolded_Contig_109	89442	182647	91314	91333	70230	92000	2045	17468	853.039	1319.07	53131	307	144.586	63.166	45.16
NorthernBobwhite_Scaffolded_Contig_110	34050	55317	27639	27678	23062	25170	884	5927	859.239	1295.22	16669	232	126.032	48.241	35.357
NorthernBobwhite_Scaffolded_Contig_111	16577	27539	13725	13814	12146	12790	441	2026	716.312	1084.89	8142	222	131.265	24.554	36.309
NorthernBobwhite_Scaffolded_Contig_112	226585	431103	215692	215411	173334	208302	4175	43138	894.96	1340.09	123121	293	139.597	61.655	40.807
NorthernBobwhite_Scaffolded_Contig_113	18311	31225	15528	15697	11740	14842	840	3636	759.658	1205.52	8907	249	125.074	61.592	36.77
NorthernBobwhite_Scaffolded_Contig_114	89820	153173	76617	76556	64618	72264	1782	13776	860.444	1287.36	39439	253	130.752	43.172	36.588
NorthernBobwhite_Scaffolded_Contig_115	124325	211656	105705	105951	91010	98582	2223	18777	879.914	1314.88	53160	535	130.608	43.361	36.959
NorthernBobwhite_Scaffolded_Contig_116	32073	55367	27801	27566	23252	25700	907	5239	821.691	1267.69	17865	267	132.453	43.944	38.016
NorthernBobwhite_Scaffolded_Contig_117	38671	84574	42277	42297	31904	43494	1155	7600	803.986	1233.96	24261	283	148.711	60.146	52.98
NorthernBobwhite_Scaffolded_Contig_118	81575	144289	72141	72148	60590	67848	1432	13732	894.992	1338.51	38799	265	134.505	49.668	37.813
NorthernBobwhite_Scaffolded_Contig_119	38000	50381	25368	25013	20140	23170	1165	5643	749.974	1207.53	15054	223	103.091	58.375	30.063
NorthernBobwhite_Scaffolded_Contig_120	115102	192799	96554	96245	81730	90694	2731	16686	841.045	1274.46	51653	366	127.903	47	36.24
NorthernBobwhite_Scaffolded_Contig_121	964	1696	876	820	448	640	218	379	275.54	32.758	356	196	131.812	35.901	41.079
NorthernBobwhite_Scaffolded_Contig_122	78363	137288	68606	68682	57974	64954	1511	12180	913.408	1350.99	40240	261	133.406	43.83	37.5
NorthernBobwhite_Scaffolded_Contig_123	84051	138348	69153	69195	59402	63418	2010	12849	861.413	1300.91	40386	406	126.802	46.796	35.463
NorthernBobwhite_Scaffolded_Contig_124	133374	257438	128562	128876	101366	122798	4114	27788	901.804	1354.46	75670	274	139.886	63.315	41.421
NorthernBobwhite_Scaffolded_Contig_125	46245	75835	37878	37957	31102	35098	1300	7955	833.384	1270.26	24153	256	125.93	47.009	36.049
NorthernBobwhite_Scaffolded_Contig_126	57846	106513	53230	53283	45996	50984	994	7997	883.352	1315.68	27310	259	139.917	36.854	39.228
NorthernBobwhite_Scaffolded_Contig_127	33525	60272	30327	29945	22826	27860	1727	7538	756.97	1179.13	18331	268	128.917	75.581	40.629
NorthernBobwhite_Scaffolded_Contig_128	12946	13310	6720	6590	5152	5900	566	1608	641.073	1008.1	3445	189	81.213	57.554	23.837
NorthernBobwhite_Scaffolded_Contig_129	327985	615248	308028	307220	254002	297548	4304	56363	928.269	1358.43	163285	282	139.227	48.774	40.573
NorthernBobwhite_Scaffolded_Contig_130	36473	63908	32092	31816	24602	30294	1858	6816	819.694	1250.93	18907	269	128.057	76.039	35.942
NorthernBobwhite_Scaffolded_Contig_131	116116	180278	90330	89948	77502	84174	1841	15927	882.447	1328.97	47596	461	119.655	51.454	33.047
NorthernBobwhite_Scaffolded_Contig_132	76586	113397	56689	56708	47292	51862	1925	11780	828.359	1277.57	33849	233	114.376	52.05	33.03
NorthernBobwhite_Scaffolded_Contig_133	173391	421942	211256	210686	168022	205412	8209	38123	798.341	1215.82	84926	2566	176.861	217.199	43.055
NorthernBobwhite_Scaffolded_Contig_134	111908	182975	91219	91756	76162	81964	3554	20412	900.926	1357.87	56640	2034	125.369	71.677	35.505
NorthernBobwhite_Scaffolded_Contig_135	80195	66576	33241	33335	29710	31458	626	4442	830.439	1254.36	11600	148	64.387	19.4	35.709
NorthernBobwhite_Scaffolded_Contig_136	555	1154	599	555	210	374	169	394	270.238	31.948	250	209	151.764	44.8	52.793
NorthernBobwhite_Scaffolded_Contig_137	155980	289001	144649	144352	117310	137926	3660	28638	886.638	1324.8	86416	378	137.952	55.809	39.215
NorthernBobwhite_Scaffolded_Contig_138	14215	5965	3034	2931	2246	3008	127	548	745.082	1104.58	893	66	27.839	9.043	54.843
NorthernBobwhite_Scaffolded_Contig_139	75148	165897	83248	82649	65492	82762	1734	15121	928.397	1366.82	44159	421	158.634	47.329	47.264
NorthernBobwhite_Scaffolded_Contig_140	16703	34663129	17444701	17218428	12645796	19427422	66852	2174442	528.87	1063.27	7107310	236140	159730	33430.4	45.207
NorthernBobwhite_Scaffolded_Contig_141	74519	130469	65147	65322	54168	61488	1305	12861	916.248	1356.56	37972	373	132.594	46.992	37.908
NorthernBobwhite_Scaffolded_Contig_142	90812	159788	79947	79841	65500	74456	2236	16816	896.386	1341.3	48719	271	132.238	55.435	37.692
NorthernBobwhite_Scaffolded_Contig_143	508	528	261	267	86	164	141	134	263.419	34.138	91	108	74.506	21.5	49.213
NorthernBobwhite_Scaffolded_Contig_144	112929	204228	101906	102322	82702	98290	2545	19664	905.628	1349.87	58085	382	135.59	51.241	38.684
NorthernBobwhite_Scaffolded_Contig_145	67548	138684	69361	69323	54364	67414	1907	14269	891.832	1325	34051	292	149.903	70.449	40.442
NorthernBobwhite_Scaffolded_Contig_146	5939	10255	5095	5160	3788	4344	811	1247	466.369	629.428	3487	210	132.238	29.364	38.272
NorthernBobwhite_Scaffolded_Contig_147	153294	328619	164333	164286	126854	161248	3570	35240	881.649	1336.21	97880	332	152.858	67.272	44.322
NorthernBobwhite_Scaffolded_Contig_148	79310	146071	73038	73033	59716	70258	1770	13643	855.613	1284.4	42564	264	137.403	55.367	39.198
NorthernBobwhite_Scaffolded_Contig_149	30697	48674	24332	24342	20990	22496	1153	3825	739.68	1161.85	13580	532	125.304	36.512	33.925
NorthernBobwhite_Scaffolded_Contig_150	57435	97598	48729	48869	38784	45620	2276	10384	811.586	1274.54	30135	269	126.523	65.822	35.959
NorthernBobwhite_Scaffolded_Contig_151	98254	156223	78052	78171	64142	73110	2697	15523	876.834	1332.47	43030	239	121.189	54.58	34.676
NorthernBobwhite_Scaffolded_Contig_152	24095	38801	19305	19496	15482	18318	983	3835	794.04	1256.82	11367	236	121.964	58.585	34.771
NorthernBobwhite_Scaffolded_Contig_153	71831	113882	56938	56944	46190	51888	2583	12674	859.918	1310.84	35815	306	121.556	56.691	33.783
NorthernBobwhite_Scaffolded_Contig_154	28764	42692	21390	21302	16454	20338	1602	4079	667.903	1078.27	10934	240	112.353	60.102	33.156
NorthernBobwhite_Scaffolded_Contig_155	43415	71843	35881	35962	29490	33250	1031	7722	832.951	1279.47	22873	254	125.757	51.885	37.383
NorthernBobwhite_Scaffolded_Contig_156	56174	100375	50245	50130	36920	48502	3982	10497	836.774	1275.39	21097	1370	129.923	97.419	34.949
NorthernBobwhite_Scaffolded_Contig_157	77431	150964	75553	75411	59748	72540	2809	15114	879.469	1316.23	35199	1163	141.69	73.246	41.259
NorthernBobwhite_Scaffolded_Contig_158	322	470	202	268	36	148	29	255	260	17.645	98	168	113.115	45.688	42.547
NorthernBobwhite_Scaffolded_Contig_159	9088	96096	47894	48202	36416	46618	3854	8739	711.435	1108.82	22527	1151	789.812	198.381	42.683
NorthernBobwhite_Scaffolded_Contig_160	50547	22786	11292	11494	9570	11064	212	1806	835.706	1259.65	3395	74	30.994	10.021	51.906
NorthernBobwhite_Scaffolded_Contig_161	64849	131995	66021	65974	53250	63402	1418	13217	918.011	1344.33	36469	293	148.385	58.711	42.038
NorthernBobwhite_Scaffolded_Contig_162	146069	61167	30577	30590	26886	29308	312	4330	834.394	1231.24	9859	83	29.582	9.016	49.995
NorthernBobwhite_Scaffolded_Contig_163	7611	4147	2058	2089	1628	2012	177	290	632.424	931.875	582	69	35.221	10.262	61.056
NorthernBobwhite_Scaffolded_Contig_164	1433	91766	45569	46197	25064	31704	13778	20732	275.968	33.72	49468	7946	4645.5	1298.97	48.569
NorthernBobwhite_Scaffolded_Contig_165	219000	414292	207405	206887	170936	201694	3778	35920	899.868	1326.07	113627	1026	140.938	48.999	40.27
NorthernBobwhite_Scaffolded_Contig_166	93646	201383	100450	100933	80242	99150	2045	18947	890.252	1340.46	50838	351	153.579	62.751	45.391
NorthernBobwhite_Scaffolded_Contig_167	165856	302323	151135	151188	124118	145788	2618	28350	897.235	1334.16	86626	308	135.762	53.018	39.317
NorthernBobwhite_Scaffolded_Contig_168	95460	148036	74092	73944	58794	64506	5913	18069	832.492	1271.46	47396	3909	117.886	99.69	33.065
NorthernBobwhite_Scaffolded_Contig_169	21749	30552	15158	15394	13258	13390	963	2761	807.466	1264.24	9106	227	111.297	47.966	30.985
NorthernBobwhite_Scaffolded_Contig_170	61856	93278	46627	46651	39342	43278	1413	8827	815.366	1256.86	26724	236	117.722	45.124	33.497
NorthernBobwhite_Scaffolded_Contig_171	9455	3438	1703	1735	1422	1630	86	278	584.262	796.871	626	56	26.202	8.358	47.086
NorthernBobwhite_Scaffolded_Contig_172	73299	62384	31133	31251	27024	28934	1095	5065	824.282	1258.94	11475	459	65.921	22.134	35.931
NorthernBobwhite_Scaffolded_Contig_173	79840	141378	70589	70789	59148	65446	1654	14378	872.998	1317.3	42537	269	135.21	46.978	37.859
NorthernBobwhite_Scaffolded_Contig_174	16185	32698	16358	16340	11744	15288	1135	4367	770.894	1221	9762	334	145.531	64.408	42.706
NorthernBobwhite_Scaffolded_Contig_175	163065	262408	131991	130417	109610	124454	3480	23480	869.079	1317.85	69702	876	121.743	52.485	36.526
NorthernBobwhite_Scaffolded_Contig_176	36399	49900	25016	24884	20290	22756	1422	5187	769.228	1239.67	16067	211	106.165	58.547	31.506
NorthernBobwhite_Scaffolded_Contig_177	2666	4668	2378	2290	1480	2004	585	564	302.508	242.446	1710	213	135.755	25.687	39.01
NorthernBobwhite_Scaffolded_Contig_178	60510	118241	59198	59043	47316	57788	1960	10613	907.661	1345.42	31986	272	142.564	52.812	41.638
NorthernBobwhite_Scaffolded_Contig_179	47608	90646	45215	45431	35310	43128	1632	10127	883.105	1293.89	27630	259	139.692	54.585	40.602
NorthernBobwhite_Scaffolded_Contig_180	3018	103134	50550	52584	20554	38194	2394	41455	321.379	263.11	51110	5553	2468.55	1660.11	34.427
NorthernBobwhite_Scaffolded_Contig_181	115872	197050	98468	98582	81332	94300	2110	18366	872.604	1316.35	53747	261	128.931	48.532	36.896
NorthernBobwhite_Scaffolded_Contig_182	3887	6266	3078	3188	2110	2722	654	748	414.948	526.325	2098	192	123.604	29.74	35.992
NorthernBobwhite_Scaffolded_Contig_183	441	602	287	315	92	232	111	159	269.674	26.426	118	176	102.19	47.627	39.456
NorthernBobwhite_Scaffolded_Contig_184	909	1569	762	807	412	492	128	526	280.748	35.337	547	206	120.197	33.238	50.165
NorthernBobwhite_Scaffolded_Contig_185	77218	135029	67583	67446	57298	63384	1818	11896	856.493	1292.83	35910	273	132.486	46.831	37.873
NorthernBobwhite_Scaffolded_Contig_186	9411	3573	1825	1748	1332	1544	171	505	471.254	621.324	980	102	27.006	30.839	24.493
NorthernBobwhite_Scaffolded_Contig_187	82789	141217	70686	70531	60528	65768	1745	12502	886.377	1321.24	35601	263	130.675	48.446	35.934
NorthernBobwhite_Scaffolded_Contig_188	2938	5736	2887	2849	1836	2520	517	832	345.145	375.034	2007	216	146.339	29.694	41.219
NorthernBobwhite_Scaffolded_Contig_189	24202	49281	24545	24736	20362	23944	872	3851	829.485	1215.81	10263	528	152.715	34.389	41.571
NorthernBobwhite_Scaffolded_Contig_190	233537	461459	230524	230935	188796	222464	6310	41512	891.825	1324.29	128162	296	144.644	60.614	41.84
NorthernBobwhite_Scaffolded_Contig_191	65895	118819	59325	59494	48442	56678	1985	11170	857.527	1291.99	32910	271	135.472	53.744	38.463
NorthernBobwhite_Scaffolded_Contig_192	47867	75975	38054	37921	32324	34632	1172	7445	847.067	1265.89	20579	266	121.264	56.22	35.022
NorthernBobwhite_Scaffolded_Contig_193	794	333	166	167	26	60	98	149	279	38.353	217	180	26.509	36.505	30.982
NorthernBobwhite_Scaffolded_Contig_194	128529	203673	102003	101670	86976	95230	1515	18984	861.251	1318.13	57538	239	122.539	46.035	34.138
NorthernBobwhite_Scaffolded_Contig_195	622	1640	801	839	368	556	400	310	274.614	35.046	560	275	202.458	61.216	44.695
NorthernBobwhite_Scaffolded_Contig_196	125938	193967	97234	96733	81754	89754	2850	18660	861.955	1308.35	53082	251	118.811	51.447	33.482
NorthernBobwhite_Scaffolded_Contig_197	52946	92531	46234	46297	38732	43194	1693	8502	926.039	1373.64	26064	688	132.429	51.584	36.766
NorthernBobwhite_Scaffolded_Contig_198	166572	360120	180538	179582	138462	177610	5221	37084	899.349	1340.68	97366	2331	153.35	70.41	45.844
NorthernBobwhite_Scaffolded_Contig_199	28448	42426	21294	21132	17768	19152	1085	4207	785.631	1192.88	13933	233	115.18	51.421	33.053
NorthernBobwhite_Scaffolded_Contig_200	45533	67704	33755	33949	28438	31038	1008	6909	821.675	1253.3	20446	222	114.675	54.053	33.431
NorthernBobwhite_Scaffolded_Contig_201	94740	173949	87067	86882	73354	80586	1576	17543	904.413	1334.73	50391	279	139.709	45.899	38.088
NorthernBobwhite_Scaffolded_Contig_202	89562	183822	91706	92116	74738	88872	1546	17744	900.219	1339.78	51450	302	148.173	61.89	44.23
NorthernBobwhite_Scaffolded_Contig_203	15284	24267	12091	12176	9890	11384	621	2237	770.256	1229.96	8421	219	124.874	37.813	34.618
NorthernBobwhite_Scaffolded_Contig_204	41390	66378	33128	33250	28824	30442	1075	5720	806.758	1247.9	17016	227	125.043	46.355	34.371
NorthernBobwhite_Scaffolded_Contig_205	116833	239840	119773	120067	97728	116576	2142	22210	916.991	1351.12	64500	311	150.497	55.141	42.447
NorthernBobwhite_Scaffolded_Contig_206	18902	33560	16474	17086	12572	17078	693	3059	747.384	1170.21	8958	243	122.746	61.544	44.233
NorthernBobwhite_Scaffolded_Contig_207	77977	136138	68080	68058	54968	65280	1649	13548	854.139	1292.93	43034	254	131.309	45.553	38.793
NorthernBobwhite_Scaffolded_Contig_208	38704	65822	32807	33015	25408	32186	1046	6865	858.172	1312.31	16977	251	123.751	62.699	40.314
NorthernBobwhite_Scaffolded_Contig_209	6953	11662	5767	5895	4278	5120	690	1519	634.95	1004.35	3494	231	125.007	65.313	35.941
NorthernBobwhite_Scaffolded_Contig_210	23968	37980	18755	19225	13998	15902	2639	5275	868.387	1370.37	10519	2371	118.889	118.665	33.153
NorthernBobwhite_Scaffolded_Contig_211	7259	10323	5156	5167	3718	4404	772	1387	593.084	947.029	3546	358	110.748	44.216	32.429
NorthernBobwhite_Scaffolded_Contig_212	30418	55562	27876	27686	22080	26116	1610	5500	758.576	1168.55	15508	285	135.59	55.057	39.092
NorthernBobwhite_Scaffolded_Contig_213	282500	237095	118808	118287	99282	115912	1874	18832	878.454	1300.77	53461	253	60.611	53.731	49.606
NorthernBobwhite_Scaffolded_Contig_214	29812	45571	22800	22771	18700	21068	964	4622	797.038	1242.83	14717	205	117.855	46.93	34.171
NorthernBobwhite_Scaffolded_Contig_215	16066	32767	16371	16396	12396	15936	732	3522	782.461	1186.48	8462	254	149.922	50.486	42.263
NorthernBobwhite_Scaffolded_Contig_216	389	1135	551	584	48	90	127	861	278.083	39.668	766	671	157.589	172.111	54.242
NorthernBobwhite_Scaffolded_Contig_217	988	1970	965	1005	488	918	209	344	275.066	35.57	433	205	144.84	39.838	46.862
NorthernBobwhite_Scaffolded_Contig_218	17920	24523	12261	12262	9242	10880	1422	2873	645.589	1004.86	8069	260	102.963	70.184	30.932
NorthernBobwhite_Scaffolded_Contig_219	46725	64496	32245	32251	27080	29362	1297	6436	792.697	1238.57	20073	221	108.779	50.428	31.322
NorthernBobwhite_Scaffolded_Contig_220	269093	447422	223545	223877	184834	212196	4619	43593	910.532	1362.64	131911	287	125.792	50.939	36.371
NorthernBobwhite_Scaffolded_Contig_221	23548	39099	19482	19617	16648	18406	538	3336	754.392	1184.51	12070	198	130.187	32.171	37.056
NorthernBobwhite_Scaffolded_Contig_222	57335	80887	40223	40664	34740	37080	1294	7374	743.079	1162.15	22612	213	111.645	43.106	31.332
NorthernBobwhite_Scaffolded_Contig_223	104981	178482	89051	89431	74528	85210	2507	15359	849.081	1291.81	46989	256	128.953	52.119	36.104
NorthernBobwhite_Scaffolded_Contig_224	91403	167569	83684	83885	68108	78968	2454	17222	871.041	1300.44	44732	289	137.379	54.196	38.497
NorthernBobwhite_Scaffolded_Contig_225	108359	48599	24300	24299	20540	23584	666	3519	793.552	1190.2	7428	81	30.975	10.42	52.288
NorthernBobwhite_Scaffolded_Contig_226	83401	68363	34202	34161	30704	32082	707	4514	833.81	1251.64	12126	147	64.157	15.743	36.211
NorthernBobwhite_Scaffolded_Contig_227	106756	112903	56172	56731	46844	51190	3170	11151	809.614	1255.59	27583	2419	82.607	73.289	34.496
NorthernBobwhite_Scaffolded_Contig_228	43154	76496	38281	38215	31790	35688	1273	7339	859.389	1308.78	22757	271	134.251	46.54	38.184
NorthernBobwhite_Scaffolded_Contig_229	124521	266009	133242	132767	108098	129550	1833	25242	917.271	1354.84	73853	319	154.358	56.037	44.84
NorthernBobwhite_Scaffolded_Contig_230	57100	98302	48784	49518	39798	44384	3285	10332	803.437	1231.51	24067	3517	131.547	129.786	35.867
NorthernBobwhite_Scaffolded_Contig_231	503	727	327	400	112	200	131	282	275.732	34.847	132	184	106.089	45.666	39.563
NorthernBobwhite_Scaffolded_Contig_232	91014	122353	61265	61088	52224	55116	2569	11917	771.799	1207.12	34221	276	105.814	51.345	30.09
NorthernBobwhite_Scaffolded_Contig_233	53478	82093	41106	40987	34664	37998	1159	7883	789.698	1224.04	24463	259	120.085	41.078	34.556
NorthernBobwhite_Scaffolded_Contig_234	828	628	307	321	46	180	89	307	271.565	36.542	124	123	60.447	42.88	24.396
NorthernBobwhite_Scaffolded_Contig_235	28362	35366	17636	17730	14290	16106	1440	3359	699.82	1136.65	9085	236	97.482	61.641	27.117
NorthernBobwhite_Scaffolded_Contig_236	50197	69828	34963	34865	28510	31520	2024	7418	784.098	1225.29	20921	289	108.323	46.164	31.779
NorthernBobwhite_Scaffolded_Contig_237	31634	62335	31242	31093	25832	29646	886	5659	876.137	1274.88	10938	294	146.293	56.849	40.267
NorthernBobwhite_Scaffolded_Contig_238	72084	91709	45818	45891	38196	41080	2506	9508	766.016	1203.07	25560	247	100.018	54.682	29.443
NorthernBobwhite_Scaffolded_Contig_239	221389	390478	195448	195030	170940	186926	3251	27497	872.51	1295.97	70393	578	134.992	37.302	37.847
NorthernBobwhite_Scaffolded_Contig_240	70831	136322	68154	68168	56414	64628	1726	12862	891.37	1314.37	35786	424	144.483	46.87	40.03
NorthernBobwhite_Scaffolded_Contig_241	57090	92144	46144	46000	35360	42636	3038	10674	837.243	1297.16	28457	261	120.283	70.32	33.939
NorthernBobwhite_Scaffolded_Contig_242	78839	201107	100710	100397	76750	103032	1925	18381	818.231	1262.46	54482	350	173.757	68.124	53.816
NorthernBobwhite_Scaffolded_Contig_243	64290	90662	45427	45235	37786	41206	1644	9585	789.374	1233.2	22713	409	109.815	52.23	31.495
NorthernBobwhite_Scaffolded_Contig_244	1511	2416	1155	1261	850	1034	259	264	273.826	31.658	976	193	125.741	35.08	35.473
NorthernBobwhite_Scaffolded_Contig_245	29228	46592	23329	23263	17628	21454	2006	5255	760.588	1201.76	13928	340	120.443	59.206	34.091
NorthernBobwhite_Scaffolded_Contig_246	5183	9097	4605	4492	3318	4390	502	844	436.223	595.361	2905	225	132.512	35.443	40.729
NorthernBobwhite_Scaffolded_Contig_247	470	619	333	286	138	234	92	153	269.348	29.597	135	165	107.23	34.774	32.766
NorthernBobwhite_Scaffolded_Contig_248	168566	255295	127865	127430	111326	118444	3360	20902	819.867	1256.42	63233	243	118.369	43.035	33.553
NorthernBobwhite_Scaffolded_Contig_249	75294	117760	58898	58862	50902	54920	1196	10148	843.071	1279.98	29700	235	122.286	43.588	34.219
NorthernBobwhite_Scaffolded_Contig_250	164270	287899	143881	144018	120270	137092	2765	26312	881.169	1316.57	79874	286	132.124	50.964	37.818
NorthernBobwhite_Scaffolded_Contig_251	65805	114541	57079	57462	46300	54810	2097	10833	871.67	1311.03	30029	252	128.886	54.398	39.059
NorthernBobwhite_Scaffolded_Contig_252	72607	136078	68195	67883	55296	64158	1516	14457	916.633	1359.21	40008	301	139.779	59.614	38.667
NorthernBobwhite_Scaffolded_Contig_253	1272	116214	58453	57761	20468	37514	15203	42420	296.906	56.32	36272	12322	6453.42	3119.65	46.619
NorthernBobwhite_Scaffolded_Contig_254	12973	26780	13491	13289	10120	12578	719	3220	713.48	1091.85	8969	268	149.886	58.978	45.078
NorthernBobwhite_Scaffolded_Contig_255	9101	13905	6980	6925	5524	6324	395	1594	576.52	891.869	5000	197	120.98	31.692	35.315
NorthernBobwhite_Scaffolded_Contig_256	71593	140420	70207	70213	57302	67432	2089	12893	905.553	1338.18	40229	267	145.032	49.394	41.51
NorthernBobwhite_Scaffolded_Contig_257	33768	69692	34738	34954	25734	34370	1866	7371	766.821	1222.03	21235	315	142.677	71.084	47.471
NorthernBobwhite_Scaffolded_Contig_258	4198	42041	20895	21146	9482	16864	4438	11043	286.115	46.568	15062	2278	719.701	704.976	27.132
NorthernBobwhite_Scaffolded_Contig_259	6939	12281	6233	6048	4374	5678	745	1429	615.825	964.214	3581	223	132.512	67.951	36.201
NorthernBobwhite_Scaffolded_Contig_260	69435	97607	48758	48849	41298	44684	1377	9808	788.513	1235.14	27052	234	110.414	49.225	31.802
NorthernBobwhite_Scaffolded_Contig_261	41230	63684	31810	31874	26004	29710	1268	6392	785.452	1216.04	17891	242	118.61	58.871	33.182
NorthernBobwhite_Scaffolded_Contig_262	48527	83039	41473	41566	35556	39746	819	6495	871.039	1293.55	19372	261	130.535	42.762	37.268
NorthernBobwhite_Scaffolded_Contig_263	8817	47939	25652	22287	6410	7316	7788	26140	634.739	978.608	23418	28493	382.859	2164.95	40.456
NorthernBobwhite_Scaffolded_Contig_264	26092	10442	5294	5148	3900	5374	161	950	658.032	987.941	1400	76	26.31	16.189	44.201
NorthernBobwhite_Scaffolded_Contig_265	76464	171197	85549	85648	65370	84512	1652	18795	862.908	1320.19	47656	341	153.933	75.247	48.99
NorthernBobwhite_Scaffolded_Contig_266	26125	37368	18669	18699	14004	16134	1876	5173	732.924	1169.11	12459	1582	107.882	86.056	31.043
NorthernBobwhite_Scaffolded_Contig_267	89564	194548	96934	97614	72666	100270	2096	18448	766.491	1206.47	51441	306	145.71	72.918	51.699
NorthernBobwhite_Scaffolded_Contig_268	130945	229677	115140	114537	96088	108852	2787	20786	871.309	1307.23	68768	340	133.047	47.976	38.026
NorthernBobwhite_Scaffolded_Contig_269	108785	171575	85885	85690	72288	80246	2751	15510	875.376	1322.45	45643	251	120.865	48.747	34.554
NorthernBobwhite_Scaffolded_Contig_270	69807	99983	49760	50223	41794	45144	2054	10519	812.911	1277.81	30019	279	111.376	52.663	32.005
NorthernBobwhite_Scaffolded_Contig_271	60299	98656	49436	49220	41404	46028	2053	8686	854.687	1282.84	24940	324	124.912	49.767	35.606
NorthernBobwhite_Scaffolded_Contig_272	101198	201725	100734	100991	79236	98326	2192	21058	907.719	1344.79	57925	406	146.716	53.2	41.345
NorthernBobwhite_Scaffolded_Contig_273	173998	297899	148905	148994	129256	141170	2006	24028	873.903	1307.35	76287	248	131.316	44.381	37.076
NorthernBobwhite_Scaffolded_Contig_274	405	388	197	191	64	100	132	91	274.906	30.941	72	113	75.247	26.961	37.778
NorthernBobwhite_Scaffolded_Contig_275	34835	69970	34943	35027	26554	34774	1432	6864	774.361	1241.65	19164	300	138.069	76.432	45.472
NorthernBobwhite_Scaffolded_Contig_276	46886	72363	36094	36269	31944	33322	836	5904	810.33	1267.73	16266	234	121.652	40.485	34.138
NorthernBobwhite_Scaffolded_Contig_277	37061	57874	28943	28931	24044	26460	1031	6036	820.144	1263.81	18328	228	120.065	48.201	36.016
NorthernBobwhite_Scaffolded_Contig_278	6636	972448	485282	487166	340386	441706	53636	132127	602.721	893.235	320379	15414	10885.9	3225.45	41.757
NorthernBobwhite_Scaffolded_Contig_279	60613	96995	48471	48524	41462	44948	1287	8824	849.409	1308.89	29129	228	123.591	49.734	34.361
NorthernBobwhite_Scaffolded_Contig_280	6320	208336	103547	104789	44718	88200	15527	58898	277.243	37.123	97941	5860	2386.61	2117.76	28.718
NorthernBobwhite_Scaffolded_Contig_281	46307	66401	33240	33161	28708	30458	1396	5510	757.775	1176.94	14153	238	112.535	45.755	31.546
NorthernBobwhite_Scaffolded_Contig_282	52938	22631	11374	11257	9356	11196	210	1730	874.815	1317.61	3462	74	29.709	10.255	49.843
NorthernBobwhite_Scaffolded_Contig_283	302331	437754	219156	218598	185060	201444	6550	42592	875.729	1324.02	102145	2317	111.33	59.268	35.244
NorthernBobwhite_Scaffolded_Contig_284	124991	244763	122346	122417	99722	117706	1814	24233	895.108	1332.51	70197	287	143.42	53.502	42.368
NorthernBobwhite_Scaffolded_Contig_285	481	622	274	348	120	196	191	112	264.667	28.528	106	132	96.863	26.647	33.68
NorthernBobwhite_Scaffolded_Contig_286	95822	147386	74048	73338	62880	68278	1895	13620	800.725	1228.57	41905	218	120.269	43.653	33.785
NorthernBobwhite_Scaffolded_Contig_287	140281	255226	127713	127513	106660	121972	4091	21204	863.519	1293.01	49614	1419	137.397	50.667	38.096
NorthernBobwhite_Scaffolded_Contig_288	57343	97617	48696	48921	40712	45742	1110	9561	860.328	1306.39	29364	300	128.595	60.002	36.193
NorthernBobwhite_Scaffolded_Contig_289	460	158195	79441	78754	14774	74326	6267	62031	273.644	34.145	83301	34073	20303.1	9133.8	61.087
NorthernBobwhite_Scaffolded_Contig_290	87449	140666	70722	69944	56850	64696	3408	14975	870.458	1320.79	42695	279	121.615	57.495	35.08
NorthernBobwhite_Scaffolded_Contig_291	38953	71580	35785	35795	28292	33990	1357	7595	874.779	1303.84	21406	389	137.519	53.84	38.074
NorthernBobwhite_Scaffolded_Contig_292	84849	158230	78918	79312	62894	77484	2597	14501	846.631	1292.25	45475	257	136.206	54.873	41.458
NorthernBobwhite_Scaffolded_Contig_293	529	1078	572	506	234	382	162	293	273.88	33.047	281	209	151.21	56.315	46.881
NorthernBobwhite_Scaffolded_Contig_294	34349	48854	24292	24562	20186	21804	1705	4933	822.342	1286.86	13613	222	111.062	56.867	30.551
NorthernBobwhite_Scaffolded_Contig_295	116486	194464	96959	97505	81520	90428	2144	19436	905.279	1339.42	54619	243	126.19	47.724	36.761
NorthernBobwhite_Scaffolded_Contig_296	46647	87941	44042	43899	35102	41682	1287	9428	888.264	1316.26	25297	270	139.444	58.507	39.812
NorthernBobwhite_Scaffolded_Contig_297	47612	62391	31160	31231	25996	28526	1591	5968	826.555	1281.88	17072	241	100.282	55.549	37.331
NorthernBobwhite_Scaffolded_Contig_298	4101	7104	3543	3561	2332	3160	713	864	482.324	656.404	2581	231	131.452	58.554	37.04
NorthernBobwhite_Scaffolded_Contig_299	101096	160246	80081	80165	69246	75044	1518	13661	822.074	1262.24	44947	290	123.367	44.532	34.788
NorthernBobwhite_Scaffolded_Contig_300	41966	84600	42386	42214	31748	41564	1862	9025	899.686	1331.78	23671	405	141.381	66.637	45.275
NorthernBobwhite_Scaffolded_Contig_301	105076	172816	86435	86381	72470	79538	3242	16655	850.372	1296.55	54296	268	125.456	55.303	36.116
NorthernBobwhite_Scaffolded_Contig_302	71066	154408	76993	77415	60950	76198	1430	14996	893.55	1324.36	43107	283	154.866	52.278	47.75
NorthernBobwhite_Scaffolded_Contig_303	24020	42003	20946	21057	14378	19876	1697	5840	797.012	1266.21	13521	281	122.039	81.247	39.679
NorthernBobwhite_Scaffolded_Contig_304	792	106490	56379	50111	22166	34902	10843	38003	274.016	32.457	58125	26167	10101.9	7444.24	39.52
NorthernBobwhite_Scaffolded_Contig_305	29766	56507	27931	28576	21268	25698	3128	6130	788.303	1222.69	19295	3274	137.779	129.797	40.949
NorthernBobwhite_Scaffolded_Contig_306	75479	134468	67265	67203	55450	63956	1767	12600	911.835	1336.74	37630	251	133.661	52.228	37.689
NorthernBobwhite_Scaffolded_Contig_307	54394	97004	48391	48613	40486	45670	1624	8647	878.99	1329.91	27181	247	134.745	50.387	38.598
NorthernBobwhite_Scaffolded_Contig_308	176084	320001	160296	159705	136928	155842	2600	23005	880.589	1312.48	59214	264	137.074	47.039	38.93
NorthernBobwhite_Scaffolded_Contig_309	16956	28340	14256	14084	11454	13106	576	3056	812.014	1228.46	8096	251	126.414	47.932	35.698
NorthernBobwhite_Scaffolded_Contig_310	38152	70122	35011	35111	27198	32976	1489	8122	849.879	1274.77	19155	267	135.315	61.979	38.758
NorthernBobwhite_Scaffolded_Contig_311	40314	78036	38880	39156	29876	36874	1716	9203	883.821	1347.05	24962	605	141.859	62.353	41.117
NorthernBobwhite_Scaffolded_Contig_312	73409	113813	56744	57069	48596	54354	1367	8934	783.009	1224.71	29043	584	117.763	37.264	37.831
NorthernBobwhite_Scaffolded_Contig_313	35479	58948	29567	29381	23730	27510	1002	6434	805.746	1214.74	16716	256	125.926	55.991	36.01
NorthernBobwhite_Scaffolded_Contig_314	38772	74077	37008	37069	29974	34582	1211	7901	859.498	1275.27	22599	272	142.651	55.806	39.918
NorthernBobwhite_Scaffolded_Contig_315	35063	59976	29888	30088	23840	28012	1137	6680	896.65	1375.48	17641	243	127.959	55.011	37.698
NorthernBobwhite_Scaffolded_Contig_316	27626	44586	22369	22217	18988	20340	570	4460	800.22	1222.2	13636	218	125.863	36.534	36.712
NorthernBobwhite_Scaffolded_Contig_317	29609	46742	23279	23463	19134	21162	1040	5148	779.654	1201.03	14600	248	121.267	51.293	35.432
NorthernBobwhite_Scaffolded_Contig_318	444	888	451	437	166	280	82	357	272.542	31.472	310	202	146.534	47.274	46.171
NorthernBobwhite_Scaffolded_Contig_319	44344	80789	40461	40328	33872	38828	1014	6689	851.402	1300.77	22098	250	136.346	47.258	40.45
NorthernBobwhite_Scaffolded_Contig_320	23823	31253	15705	15548	12560	14040	1191	3308	673.76	1107.81	9546	228	102.982	54.3	28.737
NorthernBobwhite_Scaffolded_Contig_321	26763	44530	22244	22286	17124	20668	1847	4647	782.509	1198.9	12598	656	122.713	59.744	36.39
NorthernBobwhite_Scaffolded_Contig_322	57328	88681	44293	44388	39370	40430	1223	7214	855.773	1315.86	19152	231	121.437	37.391	33.793
NorthernBobwhite_Scaffolded_Contig_323	19130	50787	25443	25344	18758	25996	952	4848	793.763	1245.76	11400	322	179.897	67.334	54.762
NorthernBobwhite_Scaffolded_Contig_324	8683	12596	6300	6296	4656	5600	760	1510	563.312	967.144	4192	218	113.36	47.155	32.915
NorthernBobwhite_Scaffolded_Contig_325	26453	44377	22250	22127	18136	20212	802	5027	822.731	1243.59	12621	240	128.276	53.699	34.99
NorthernBobwhite_Scaffolded_Contig_326	50078	59025	29587	29438	24832	25186	1759	6953	786.655	1245.98	16351	642	92.707	60.437	26.567
NorthernBobwhite_Scaffolded_Contig_327	44545	79322	39644	39678	33976	37342	927	6713	883.156	1296.92	20413	236	134.128	42.152	39.594
NorthernBobwhite_Scaffolded_Contig_328	57121	84770	42245	42525	35028	38572	1777	8984	825.094	1273.24	26558	243	115.093	53.942	33.091
NorthernBobwhite_Scaffolded_Contig_329	166612	253623	126948	126675	108232	118128	2726	23311	828.485	1271.03	72232	252	118.446	48.215	33.654
NorthernBobwhite_Scaffolded_Contig_330	82191	114980	57450	57530	50068	52218	2203	9912	731.114	1145.78	30914	260	110.691	49.537	30.962
NorthernBobwhite_Scaffolded_Contig_331	62136	110252	55182	55070	46410	52570	1355	9302	885.659	1310.83	29617	274	134.138	41.995	38.705
NorthernBobwhite_Scaffolded_Contig_332	295265	283070	141412	141658	124880	132210	3741	20853	834.603	1266.09	56745	646	73.794	32.237	36.344
NorthernBobwhite_Scaffolded_Contig_333	19836	6162	3095	3067	2466	2736	279	648	772.417	1128.08	925	58	22.081	13.64	38.818
NorthernBobwhite_Scaffolded_Contig_334	2684	4969	2557	2412	1578	2390	411	569	296.776	205.06	1301	208	139.583	28.721	41.505
NorthernBobwhite_Scaffolded_Contig_335	346	758	342	416	50	234	9	464	272	29.666	349	245	143.263	52.308	57.225
NorthernBobwhite_Scaffolded_Contig_336	63183	105329	52543	52786	45952	47956	1130	9779	874.631	1328.13	29739	241	128.555	46.851	36.143
NorthernBobwhite_Scaffolded_Contig_337	99187	192285	96514	95771	77272	93494	2245	18347	864.371	1304.01	56259	292	142.37	55.506	41.545
NorthernBobwhite_Scaffolded_Contig_338	573	891	459	432	196	280	167	245	272.092	28.899	289	160	120.365	34.057	39.791
NorthernBobwhite_Scaffolded_Contig_339	1580	9832	4963	4869	2550	3654	1123	2438	282.414	42.504	4038	747	481.744	204.77	39.177
NorthernBobwhite_Scaffolded_Contig_340	20786	8332	4135	4197	3376	4028	123	775	780.551	1173.57	1368	62	27.873	11.075	46.834
NorthernBobwhite_Scaffolded_Contig_341	88573	147226	73633	73593	62586	70242	1472	12190	852.944	1268.42	35614	265	126.989	42.873	36.614
NorthernBobwhite_Scaffolded_Contig_342	23253	36660	18283	18377	14688	16836	831	4130	758.242	1196.28	12891	229	120.005	53.512	35.221
NorthernBobwhite_Scaffolded_Contig_343	1564	477764	239657	238107	136968	224982	806	112468	281.003	39.79	200592	28893	21685.9	9246.27	45.972
NorthernBobwhite_Scaffolded_Contig_344	67726	117550	58721	58829	48996	54818	1352	11751	887.819	1326.02	34872	253	131.188	49.218	37.737
NorthernBobwhite_Scaffolded_Contig_345	149326	239976	119877	120099	98324	108036	4519	27905	879.495	1325.56	71943	2673	121.908	69.662	35.015
NorthernBobwhite_Scaffolded_Contig_346	74932	59057	29522	29535	26584	27790	597	3825	761.929	1200.14	10532	126	62.364	17.765	34.054
NorthernBobwhite_Scaffolded_Contig_347	32911	25031	12503	12528	10070	11732	792	2290	761.582	1198.69	4193	209	53.393	26.62	43.578
NorthernBobwhite_Scaffolded_Contig_348	17171	38606	19526	19080	14010	19144	323	4928	759.216	1244.02	11535	291	146.893	66.235	56.782
NorthernBobwhite_Scaffolded_Contig_349	105382	214619	107110	107509	86734	104608	2497	19760	900.154	1339.53	58046	290	148.283	58.534	43.071
NorthernBobwhite_Scaffolded_Contig_350	150796	306465	153157	153308	120586	151638	2922	29795	884.265	1337.49	85418	334	145.894	53.017	44.394
NorthernBobwhite_Scaffolded_Contig_351	64512	106891	53416	53475	42700	48808	1783	13029	882.19	1343.94	32498	266	124.248	61.825	36.404
NorthernBobwhite_Scaffolded_Contig_352	668	7778	3880	3898	1710	3106	1776	1136	275.084	32.37	2320	1060	827.153	217.185	55.689
NorthernBobwhite_Scaffolded_Contig_353	27269	55022	27536	27486	22688	26492	729	4802	881.64	1322.72	15059	257	150.611	43.544	41.626
NorthernBobwhite_Scaffolded_Contig_354	47377	79160	39368	39792	31566	37788	1748	7688	833.33	1282.4	24767	253	124.976	60.167	36.716
NorthernBobwhite_Scaffolded_Contig_355	14472	25642	12754	12888	9300	12408	786	3020	614.161	978.628	6827	316	121.303	80.136	47.056
NorthernBobwhite_Scaffolded_Contig_356	207481	342323	171033	171290	149618	162380	2794	25803	857.472	1289.51	78280	408	127.815	39.707	35.711
NorthernBobwhite_Scaffolded_Contig_357	2202	3268	1565	1703	1070	1380	334	473	278.194	36.281	979	158	116.322	22.711	34.832
NorthernBobwhite_Scaffolded_Contig_358	90386	138781	69322	69459	60242	64240	1753	11875	820.938	1257.24	39005	231	120.185	41.961	34.194
NorthernBobwhite_Scaffolded_Contig_359	47970	102064	50871	51193	39832	48990	2237	10497	893.239	1324.77	29159	421	151.641	70.471	43.265
NorthernBobwhite_Scaffolded_Contig_360	357	782	412	370	74	252	56	397	264.459	28.334	128	237	151.207	66.233	49.86
NorthernBobwhite_Scaffolded_Contig_361	27769	46561	23290	23271	17978	21858	1037	5495	845.258	1295.9	12464	258	124.079	59.415	38.511
NorthernBobwhite_Scaffolded_Contig_362	341994	659300	330001	329299	269960	319612	5755	60578	906.307	1346.12	180594	300	141.674	55.88	41.057
NorthernBobwhite_Scaffolded_Contig_363	288315	462000	230655	231345	194368	214934	5743	44717	863.123	1316.27	129370	332	122.657	52.822	34.935
NorthernBobwhite_Scaffolded_Contig_364	6052	1745	875	870	462	662	206	410	297.524	332.141	493	153	22.271	40.909	10.426
NorthernBobwhite_Scaffolded_Contig_365	33538	48952	24500	24452	19898	23124	1534	4167	741.849	1173.27	13553	232	111.986	57.952	32.712
NorthernBobwhite_Scaffolded_Contig_366	43241	84214	42095	42119	32410	41874	1607	7916	826.573	1275.36	24687	270	140.753	64.217	41.969
NorthernBobwhite_Scaffolded_Contig_367	47736	73285	36544	36741	30376	34108	857	7592	800.63	1233.63	22730	230	119.664	45.777	34.282
NorthernBobwhite_Scaffolded_Contig_368	3454	5713	2826	2887	1992	2554	566	571	373.77	449.28	959	189	128.646	28.906	38.043
NorthernBobwhite_Scaffolded_Contig_369	62332	101188	50475	50713	42776	47104	1374	9456	815.411	1224.9	29099	233	124.989	40.08	36.333
NorthernBobwhite_Scaffolded_Contig_370	44819	61352	30739	30613	25738	27698	1226	6408	763.897	1198.8	20188	218	107.842	48.057	31.475
NorthernBobwhite_Scaffolded_Contig_371	66284	102831	51436	51395	43396	47362	1804	9795	851.665	1303.99	28672	228	119.923	52.982	33.531
NorthernBobwhite_Scaffolded_Contig_372	176945	299272	149652	149620	127938	140002	2192	27707	882.837	1332.32	83074	250	129.756	48.051	36.243
NorthernBobwhite_Scaffolded_Contig_373	38537	77301	38722	38579	29988	36854	1821	8216	887.62	1328.08	22617	334	143.791	61.154	44.176
NorthernBobwhite_Scaffolded_Contig_374	133037	275445	137769	137676	111562	131940	4122	26415	880.784	1303.15	81860	1087	150.167	65.827	43.273
NorthernBobwhite_Scaffolded_Contig_375	106422	182567	91290	91277	74648	86614	2056	18316	915.063	1362.46	51639	257	128.478	54.462	37.667
NorthernBobwhite_Scaffolded_Contig_376	46139	46470	23203	23267	16558	18188	4805	6674	812.855	1240.15	13184	4959	76.024	182.34	36.022
NorthernBobwhite_Scaffolded_Contig_377	35994	76012	37985	38027	30226	36406	1160	7821	855.248	1291.83	22459	271	151.498	62.349	45.077
NorthernBobwhite_Scaffolded_Contig_378	31426	50035	24832	25203	20476	22070	1324	5914	867.462	1328.41	16131	261	121.78	51.387	35.162
NorthernBobwhite_Scaffolded_Contig_379	206539	344087	172207	171880	140356	158618	7617	35708	877.975	1328.29	95714	5546	125.49	98.896	35.539
NorthernBobwhite_Scaffolded_Contig_380	1114	1557	757	800	456	628	247	220	301.096	57.1	289	197	109.208	50.687	32.226
NorthernBobwhite_Scaffolded_Contig_381	404	542	298	244	82	168	127	160	268.878	24.143	98	166	99.792	35.821	34.158
NorthernBobwhite_Scaffolded_Contig_382	91386	184913	92879	92034	68196	83460	8108	24202	860.015	1308.23	56953	7112	142.304	179.967	42.489
NorthernBobwhite_Scaffolded_Contig_383	22645	49102	24570	24532	18338	25982	324	4139	745.553	1146.42	11952	286	144.888	66.462	60.945
NorthernBobwhite_Scaffolded_Contig_384	100083	156670	78403	78267	63942	76594	1863	13462	863.894	1289.89	38727	274	114.807	55.326	41.82
NorthernBobwhite_Scaffolded_Contig_385	37492	73065	36508	36557	27938	34962	1202	8614	886.656	1305.81	20702	269	139.258	58.956	44.068
NorthernBobwhite_Scaffolded_Contig_386	27881	12682	6321	6361	5226	6368	132	885	661.577	1012.68	1971	63	31.496	8.196	53.033
NorthernBobwhite_Scaffolded_Contig_387	94996	172956	86714	86242	70544	80528	2540	18476	888.252	1330.8	50781	765	135.807	57.477	38.781
NorthernBobwhite_Scaffolded_Contig_388	143603	261601	130866	130735	109816	123368	2727	24364	882.703	1318.44	75649	274	137.916	50.826	37.851
NorthernBobwhite_Scaffolded_Contig_389	50785	46066	22924	23142	17624	19886	2727	5585	815.155	1247.99	9500	1705	69.065	87.562	35.16
NorthernBobwhite_Scaffolded_Contig_390	168683	352839	176295	176544	138288	173318	2437	36995	944.976	1398.73	94771	297	149.63	59.444	44.99
NorthernBobwhite_Scaffolded_Contig_391	160537	258827	129470	129357	110536	120528	3540	22977	860.492	1314.09	73024	252	123.847	50.303	35.249
NorthernBobwhite_Scaffolded_Contig_392	32424	60128	30044	30084	23440	28156	1107	7122	874.9	1331.44	17861	273	137.403	60.131	39.283
NorthernBobwhite_Scaffolded_Contig_393	53003	97827	48980	48847	37850	48856	1821	8795	868.855	1323.62	25250	263	134.579	53.059	41.09
NorthernBobwhite_Scaffolded_Contig_394	26163	45905	23034	22871	18456	21568	881	4782	802.252	1232.75	13740	252	132.243	47.766	38.394
NorthernBobwhite_Scaffolded_Contig_395	69269	119344	59729	59615	47004	57068	2574	12066	866.556	1297.83	32945	255	127.792	62.897	37.24
NorthernBobwhite_Scaffolded_Contig_396	54248	69466	34786	34680	28322	31776	1784	7272	785.872	1266.7	18794	228	99.954	57.478	27.977
NorthernBobwhite_Scaffolded_Contig_397	29841	45377	22704	22673	19538	20246	1039	4364	745.808	1154.87	13687	240	119.655	39.402	33.441
NorthernBobwhite_Scaffolded_Contig_398	275995	480352	240524	239828	212570	223710	5160	36556	848.504	1274.05	87164	1418	134.963	38.649	36.476
NorthernBobwhite_Scaffolded_Contig_399	102263	178763	89467	89296	78016	83520	1603	14754	870.885	1314.41	54061	247	134.965	40.102	37.552
NorthernBobwhite_Scaffolded_Contig_400	65639	27231	13668	13563	11406	12932	488	2263	785.379	1176.37	4161	87	29.094	12.693	46.387
NorthernBobwhite_Scaffolded_Contig_401	34028	41352	20683	20669	16166	18734	1245	5011	740.382	1201.36	12825	215	94.555	61.228	26.825
NorthernBobwhite_Scaffolded_Contig_402	76897	158905	79471	79434	65582	77038	1499	14000	898.806	1337.95	44153	263	151.312	44.733	43.67
NorthernBobwhite_Scaffolded_Contig_403	14563	4082	2014	2068	1502	1928	237	384	739.439	1231.1	593	54	19.917	12.837	35.274
NorthernBobwhite_Scaffolded_Contig_404	775	269	137	132	94	112	31	32	281.064	37.932	33	52	24.032	13.347	50.839
NorthernBobwhite_Scaffolded_Contig_405	5569	2376	1195	1181	850	1120	182	203	436.08	568.06	360	60	28.98	9.038	52.164
NorthernBobwhite_Scaffolded_Contig_406	600691	561320	280416	280904	239198	272190	6848	40376	892.738	1317.14	99471	903	70.341	26.215	38.944
NorthernBobwhite_Scaffolded_Contig_407	442	563	306	257	74	200	210	76	269.838	32.519	105	125	82.172	26.499	55.656
NorthernBobwhite_Scaffolded_Contig_408	442	579	252	327	60	156	273	85	267	31.898	89	123	83.568	22.329	55.882
NorthernBobwhite_Scaffolded_Contig_409	35324	50332	25163	25169	20604	23710	678	5093	819.048	1294.3	13452	239	108.34	53.515	33.303
NorthernBobwhite_Scaffolded_Contig_410	161368	280883	140291	140592	114714	132432	4833	27478	820.285	1246.13	79754	1492	129.392	61.878	38.949
NorthernBobwhite_Scaffolded_Contig_411	49573	42464	21223	21241	17938	19488	907	3929	891.867	1342.9	7880	219	65.355	25.301	35.903
NorthernBobwhite_Scaffolded_Contig_412	33506	48233	24102	24131	19702	21588	1252	5454	850.474	1324.89	14259	250	112.551	54.482	32.161
NorthernBobwhite_Scaffolded_Contig_413	50658	81989	41003	40986	33758	38136	1519	8168	805.398	1225.55	25368	250	123.83	53.181	35.359
NorthernBobwhite_Scaffolded_Contig_414	2924	319760	158758	161002	96806	141054	23721	56568	320.47	299.166	116968	13137	8158.75	3285.04	42.886
NorthernBobwhite_Scaffolded_Contig_415	116943	106019	53037	52982	45148	50428	1490	8454	826.826	1246.33	19992	339	69.078	32.499	36.903
NorthernBobwhite_Scaffolded_Contig_416	40769	77268	38488	38780	31452	36220	1426	7810	827.997	1244.6	21204	271	142.207	50.384	39.113
NorthernBobwhite_Scaffolded_Contig_417	85784	140798	70506	70292	58786	65150	2436	13726	855.999	1316.44	40157	261	125.557	54.202	35.367
NorthernBobwhite_Scaffolded_Contig_418	88641	200011	99999	100012	78300	99732	2133	18853	878.235	1318.32	55500	634	159.891	57.627	48.271
NorthernBobwhite_Scaffolded_Contig_419	368946	365241	183041	182200	155196	174492	6850	26878	873.73	1303.89	65637	2846	74.005	36.751	40.196
NorthernBobwhite_Scaffolded_Contig_420	533	51569	24901	26668	348	3622	3866	43462	324.96	52.001	29156	31704	5184.64	8192.22	32.27
NorthernBobwhite_Scaffolded_Contig_421	25216	38524	19269	19255	15962	17580	601	4188	873.351	1326.31	10626	239	117.854	46.104	33.467
NorthernBobwhite_Scaffolded_Contig_422	199400	352622	176697	175925	154496	168636	3009	24837	883.544	1304.93	60895	512	135.528	38.437	36.885
NorthernBobwhite_Scaffolded_Contig_423	47231	69408	34473	34935	28608	31980	1158	7346	839.141	1296.42	21697	219	113.74	51.49	32.411
NorthernBobwhite_Scaffolded_Contig_424	164081	275042	137329	137713	117446	128946	2056	25257	864.926	1299.66	67257	247	127.98	49.602	36.169
NorthernBobwhite_Scaffolded_Contig_425	117997	179132	89705	89427	81116	83054	1472	12660	787.539	1205.4	31477	235	120.47	33.309	33.082
NorthernBobwhite_Scaffolded_Contig_426	70578	117447	58585	58862	47668	54868	2207	12114	900.844	1341.9	30408	253	125.321	57.708	35.364
NorthernBobwhite_Scaffolded_Contig_427	69973	101046	50551	50495	42542	45552	1926	10543	797.005	1260.71	31204	273	113.294	50.013	32.188
NorthernBobwhite_Scaffolded_Contig_428	13954	26617	13236	13381	9846	12212	1326	3101	787.22	1226.52	6960	262	137.63	68.806	41.106
NorthernBobwhite_Scaffolded_Contig_429	8990	15874	7958	7916	5628	7340	708	2119	751.137	1215.72	4369	270	129.486	78.755	36.574
NorthernBobwhite_Scaffolded_Contig_430	72053	116197	58190	58007	48668	53760	1528	11637	834.701	1267.45	34983	226	123.88	46.679	35.223
NorthernBobwhite_Scaffolded_Contig_431	77558	143767	71509	72258	57826	67724	2057	15410	881.091	1318.11	42588	1335	137.355	58.954	38.454
NorthernBobwhite_Scaffolded_Contig_432	23286	10273	5159	5114	4208	5032	147	835	743.809	1092.28	1596	67	30.725	8.135	51.095
NorthernBobwhite_Scaffolded_Contig_433	155990	317156	158807	158349	131582	151234	3465	29273	904.92	1326.37	83042	828	148.109	54.161	43.427
NorthernBobwhite_Scaffolded_Contig_434	53609	92093	46045	46048	37562	42946	2074	9070	863.15	1304.13	27198	361	129.441	57.698	36.404
NorthernBobwhite_Scaffolded_Contig_435	30183	64167	32156	32011	25258	30652	1029	6927	868.347	1318.29	17672	534	156.133	57.607	43.76
NorthernBobwhite_Scaffolded_Contig_436	49967	85324	42665	42659	33520	40432	2049	8919	811.238	1252.15	25411	275	128.289	64.152	35.415
NorthernBobwhite_Scaffolded_Contig_437	23436	31482	15796	15686	11852	13794	1732	3952	804.331	1267.92	9719	415	103.332	58.358	29.587
NorthernBobwhite_Scaffolded_Contig_438	88368	180833	90739	90094	72868	83772	5239	18071	918.586	1341.28	40156	2383	152.054	85.12	40.601
NorthernBobwhite_Scaffolded_Contig_439	269437	506772	253253	253519	218158	242812	6638	36625	861.88	1281.79	91377	1151	142.659	39.479	39.545
NorthernBobwhite_Scaffolded_Contig_440	29776	49207	24667	24540	19412	23078	2113	4372	626.141	976.861	12558	514	125.5	42.687	36.432
NorthernBobwhite_Scaffolded_Contig_441	81080	117672	58735	58937	49012	53728	3240	11088	850.7	1317.97	29317	424	112.389	55.952	31.56
NorthernBobwhite_Scaffolded_Contig_442	23774	26366	13116	13250	10550	11616	1292	2768	741.359	1199.1	8049	212	86.722	62.701	24.947
NorthernBobwhite_Scaffolded_Contig_443	743	665	343	322	170	256	145	90	271.4	34.995	104	105	68.295	21.05	36.205
NorthernBobwhite_Scaffolded_Contig_444	1451	1722	839	883	564	698	319	137	277.206	34.129	422	155	95.938	30.658	34.666
NorthernBobwhite_Scaffolded_Contig_445	26795	34039	17156	16883	11350	12748	3630	6142	729.564	1165.77	13335	4083	98.63	210.15	24.486
NorthernBobwhite_Scaffolded_Contig_446	31661	65172	32783	32389	24876	31392	1027	7555	922.13	1365.71	17246	280	148.233	63.554	42.778
NorthernBobwhite_Scaffolded_Contig_447	3344	2859	1467	1392	752	1092	334	662	522.867	717.363	869	215	63.198	78.039	20.574
NorthernBobwhite_Scaffolded_Contig_448	16543	23688	11744	11944	8316	10534	1089	3625	772.652	1240.41	6880	250	104.709	74.409	32.134
NorthernBobwhite_Scaffolded_Contig_449	226724	359221	179513	179708	152884	165860	5290	33358	888.9	1336.57	95006	657	121.656	49.576	34.834
NorthernBobwhite_Scaffolded_Contig_450	74232	154871	77430	77441	62890	72992	3668	14571	878.591	1292.81	30767	1470	154.273	63.259	42.479
NorthernBobwhite_Scaffolded_Contig_451	68311	139297	69231	70066	55608	68016	1788	13093	816.839	1258.21	40805	496	146.599	65.794	43.68
NorthernBobwhite_Scaffolded_Contig_452	100249	152884	76527	76357	66078	70626	1371	14063	839.592	1302.55	43269	245	119.832	43.7	33.878
NorthernBobwhite_Scaffolded_Contig_453	72877	33264	16653	16611	14364	16286	153	2266	755.914	1152.34	5235	79	31.674	9.103	53.575
NorthernBobwhite_Scaffolded_Contig_454	51215	76614	38286	38328	33216	35050	906	7041	792.924	1228.12	23676	225	116.627	46.464	34.263
NorthernBobwhite_Scaffolded_Contig_455	195421	338942	169340	169602	141518	159210	4518	32011	900.739	1338.23	88272	362	131.417	50.523	36.716
NorthernBobwhite_Scaffolded_Contig_456	87599	158914	79403	79511	63324	76652	1874	16213	867.559	1318.37	44473	320	131.644	62.394	40.459
NorthernBobwhite_Scaffolded_Contig_457	34844	58268	29171	29097	23690	27272	897	6129	851.303	1310.19	17090	276	127.903	49.309	35.705
NorthernBobwhite_Scaffolded_Contig_458	251620	550699	275277	275422	212242	280248	4570	50917	901.757	1346.16	146411	440	155.868	57.04	45.736
NorthernBobwhite_Scaffolded_Contig_459	40278	72451	36142	36309	29102	35100	761	7114	895.799	1322.3	19686	248	134.473	49.9	39.163
NorthernBobwhite_Scaffolded_Contig_460	94548	149187	74709	74478	62848	70306	1681	13652	853.105	1301.08	39133	245	121.834	48.836	34.85
NorthernBobwhite_Scaffolded_Contig_461	72357	142137	71093	71044	54514	69808	2956	14150	837.09	1284.8	39484	435	139.029	67.034	43.507
NorthernBobwhite_Scaffolded_Contig_462	65532	110203	55300	54903	43936	51120	2241	12363	872.07	1301.86	33786	271	126.31	57.581	37.533
NorthernBobwhite_Scaffolded_Contig_463	7078	557953	273077	284876	120800	235314	31871	167236	285.955	46.29	162565	22537	5258.26	7078.51	22.492
NorthernBobwhite_Scaffolded_Contig_464	11330	13465	6708	6757	4922	5830	623	2034	647.561	981.217	4341	193	90.262	62.529	28.235
NorthernBobwhite_Scaffolded_Contig_465	664	44050	22023	22027	1152	1362	18996	22269	300.79	34.876	22926	13706	3898.3	4249.47	45.934
NorthernBobwhite_Scaffolded_Contig_466	696	217311	106251	111060	17922	44304	50800	103105	268.3	32.741	151085	43537	22037.7	12496.5	57.328
NorthernBobwhite_Scaffolded_Contig_467	73210	134569	67332	67237	55344	63022	2096	13487	863.749	1300.64	40001	280	137.746	60.039	38.66
NorthernBobwhite_Scaffolded_Contig_468	99216	209499	104381	105118	81246	103588	2327	21293	880.748	1344.18	58120	298	148.616	66.457	46.069
NorthernBobwhite_Scaffolded_Contig_469	24631	35120	17584	17536	14346	16198	1056	3363	781.881	1213.2	9265	237	110.671	49.948	29.978
NorthernBobwhite_Scaffolded_Contig_470	92404	171127	85525	85602	71466	81374	1450	16014	892.82	1332.5	49421	283	139.299	48.029	39.202
NorthernBobwhite_Scaffolded_Contig_471	79569	122546	61253	61293	52542	56536	1295	11575	856.765	1298.41	35545	242	119.759	45.418	34.436
NorthernBobwhite_Scaffolded_Contig_472	18248	23095	11507	11588	7930	10970	1162	2924	656.285	1134.17	6626	354	92.575	77.451	28.414
NorthernBobwhite_Scaffolded_Contig_473	53379	75601	37992	37609	32776	34470	1127	6871	778.519	1222.7	20543	213	111.457	46.564	32.869
NorthernBobwhite_Scaffolded_Contig_474	55452	43855	21964	21891	19394	20210	606	3428	824.352	1247.53	7895	162	61.467	18.988	34.412
NorthernBobwhite_Scaffolded_Contig_475	1659	3167	1590	1577	804	1390	374	580	274.552	33.617	802	205	141.955	40.641	39.482
NorthernBobwhite_Scaffolded_Contig_476	61277	115881	57824	58057	46198	56094	1618	11389	873.21	1320.47	30939	258	137.866	55.155	41.177
NorthernBobwhite_Scaffolded_Contig_477	36784	57832	29034	28798	24028	26390	1417	5704	883.613	1346.55	17133	279	120.506	53.402	34.455
NorthernBobwhite_Scaffolded_Contig_478	82949	118441	59254	59187	49516	53564	2111	12669	815.785	1277.38	37504	283	110.941	55.359	31.868
NorthernBobwhite_Scaffolded_Contig_479	73990	119400	59711	59689	49984	54934	1699	12220	855.662	1298.17	34725	1083	124.428	50.373	34.917
NorthernBobwhite_Scaffolded_Contig_480	30000	40395	20097	20298	15246	19112	1480	4357	746.169	1169.82	10937	248	101.76	67.275	29.353
NorthernBobwhite_Scaffolded_Contig_481	23943	44968	22583	22385	18406	21216	775	4354	815.959	1256.33	12932	278	141.463	42.84	40.216
NorthernBobwhite_Scaffolded_Contig_482	22816	49415	24631	24784	18894	24750	986	4483	737.655	1152.56	13454	268	153.18	66.516	45.727
NorthernBobwhite_Scaffolded_Contig_483	84070	148782	74512	74270	60346	71326	1826	14587	887.771	1331.36	43858	258	132.247	54.361	37.968
NorthernBobwhite_Scaffolded_Contig_484	11347	5192	2586	2606	1914	2466	174	609	608.992	893.692	775	79	30.48	17.696	47.14
NorthernBobwhite_Scaffolded_Contig_485	46681	85988	43011	42977	34214	40476	1442	9407	884.215	1329.92	24963	261	135.126	66.466	38.815
NorthernBobwhite_Scaffolded_Contig_486	49841	68992	34444	34548	26750	31444	2316	8140	835.808	1320.71	20270	261	104.176	69.128	30.14
NorthernBobwhite_Scaffolded_Contig_487	872	1718	904	814	370	654	220	466	276.751	32.409	743	241	147.47	37.214	41.399
NorthernBobwhite_Scaffolded_Contig_488	20839	31560	15868	15692	11848	13908	1116	4545	837.659	1297.23	9440	293	113.804	71.534	31.743
NorthernBobwhite_Scaffolded_Contig_489	413	1070	556	514	104	238	243	480	268.596	25.543	457	355	190.22	67.486	44.794
NorthernBobwhite_Scaffolded_Contig_490	93428	195126	97664	97462	82068	95348	1851	14900	842.734	1266.16	38244	598	153.06	54.143	43.54
NorthernBobwhite_Scaffolded_Contig_491	21861	35883	17800	18083	14700	16598	1096	3309	742.689	1211.08	11026	236	124.853	46.534	36.709
NorthernBobwhite_Scaffolded_Contig_492	3245	4715	2333	2382	1814	2128	349	401	335.606	351.919	1343	169	116.537	22.502	33.806
NorthernBobwhite_Scaffolded_Contig_493	1103	1495	778	717	474	572	179	265	282.135	37.613	698	160	106.631	28.973	32.366
NorthernBobwhite_Scaffolded_Contig_494	8401	7975	3991	3984	2944	3424	555	1009	528.73	930.626	2514	198	74.562	66.195	19.414
NorthernBobwhite_Scaffolded_Contig_495	59186	123012	61324	61688	53286	58786	1440	8898	901.57	1330.59	29336	349	156.227	40.498	42.495
NorthernBobwhite_Scaffolded_Contig_496	3047	7885	3963	3922	2646	3686	494	1018	375.822	451.897	2645	268	176.338	35.878	61.831
NorthernBobwhite_Scaffolded_Contig_497	142248	329166	164711	164455	129424	167590	2433	27969	860.373	1291.41	85532	351	161.992	62.24	49.916
NorthernBobwhite_Scaffolded_Contig_498	28212	56220	28157	28063	20796	25568	2688	6895	762.495	1169.28	12680	940	149.348	83.382	36.899
NorthernBobwhite_Scaffolded_Contig_499	53085	83988	41915	42073	34950	38786	1291	8544	892.548	1353.69	24091	227	121.403	52.852	34.305
NorthernBobwhite_Scaffolded_Contig_500	34908	61515	30851	30664	22158	30696	1762	6593	793.684	1239.41	17117	304	124.388	76.513	39
NorthernBobwhite_Scaffolded_Contig_501	102336	157087	78783	78304	69380	72556	1374	13026	831.622	1275.73	41700	237	120.454	37.96	34.213
NorthernBobwhite_Scaffolded_Contig_502	1611	4695	2238	2457	992	1696	492	1485	274.815	33.035	2029	1022	182.063	148.056	58.411
NorthernBobwhite_Scaffolded_Contig_503	1809	3583	1780	1803	920	1664	385	597	274.93	32.359	1024	212	127.285	37.014	62.576
NorthernBobwhite_Scaffolded_Contig_504	13998	24267	12142	12125	8862	11396	852	3036	769.373	1200.8	7528	247	127.069	67.621	37.77
NorthernBobwhite_Scaffolded_Contig_505	16505	26156	13124	13032	10068	12156	594	3222	762.172	1199.58	7530	243	119.101	54.555	36.48
NorthernBobwhite_Scaffolded_Contig_506	49337	71408	35700	35708	27408	33470	2218	7929	725.427	1160.01	20000	269	106.084	66.945	33.391
NorthernBobwhite_Scaffolded_Contig_507	6062	29426	14774	14652	10188	13510	1865	3714	570.116	840.163	8379	605	355.267	157.938	43.286
NorthernBobwhite_Scaffolded_Contig_508	63069	110811	55479	55332	43668	53656	1664	11284	881.685	1317.42	33765	270	128.332	62.738	38.761
NorthernBobwhite_Scaffolded_Contig_509	20954	28934	14450	14484	11844	12916	1032	2982	715.857	1124.73	9101	218	107.575	56.329	31.149
NorthernBobwhite_Scaffolded_Contig_510	84978	127580	63850	63730	53850	58202	2111	12798	848.143	1301.66	36516	393	116.125	54.274	32.787
NorthernBobwhite_Scaffolded_Contig_511	38073	62767	31412	31355	25326	29304	1433	6405	860.03	1320.24	18324	255	125.167	52.332	36.322
NorthernBobwhite_Scaffolded_Contig_512	64045	147687	73776	73911	58186	75602	920	12252	904.338	1357.21	41062	336	161.394	52.798	51.576
NorthernBobwhite_Scaffolded_Contig_513	25370	41940	20995	20945	17786	19756	798	3392	793.612	1209.35	9818	235	127.759	41.303	35.404
NorthernBobwhite_Scaffolded_Contig_514	5731	2363	1192	1171	646	1038	387	278	277.471	33.632	615	241	30.044	64.033	10.749
NorthernBobwhite_Scaffolded_Contig_515	381	701	343	358	68	202	158	271	262	22.085	140	192	130.491	46.777	47.244
NorthernBobwhite_Scaffolded_Contig_516	829	1754	885	869	320	650	345	432	277.831	32.827	739	238	144.867	54.157	46.803
NorthernBobwhite_Scaffolded_Contig_517	87350	151171	75467	75704	62508	71954	1902	14067	877.625	1326.71	41605	275	131.268	50.957	37.106
NorthernBobwhite_Scaffolded_Contig_518	49883	99579	49897	49682	38768	48312	1546	10475	875.629	1310.1	28448	302	143.919	60.58	43.762
NorthernBobwhite_Scaffolded_Contig_519	318	135542	67667	67875	1828	15448	17843	99689	240.925	9.943	59268	73341	28857.8	23548.9	44.025
NorthernBobwhite_Scaffolded_Contig_520	53398	90287	45012	45275	39002	40866	1210	8727	821.453	1243.8	27001	243	131.359	45.417	36.911
NorthernBobwhite_Scaffolded_Contig_521	63214	92519	46304	46215	40518	42510	1235	7842	789.797	1223.88	21730	226	114.678	39.623	31.963
NorthernBobwhite_Scaffolded_Contig_522	32913	53854	26867	26987	21438	25446	1211	5487	849.393	1301.8	13906	240	123.658	59.457	35.096
NorthernBobwhite_Scaffolded_Contig_523	6096	2445	1225	1220	918	1212	63	239	641.771	842.365	370	65	28.299	8.714	48.343
NorthernBobwhite_Scaffolded_Contig_524	305	331	182	149	10	90	160	69	264	16.888	75	126	73.931	36.838	52.787
NorthernBobwhite_Scaffolded_Contig_525	39339	79969	39834	40135	29812	39496	1161	9123	822.016	1286.84	21456	328	143.783	75.369	44.015
NorthernBobwhite_Scaffolded_Contig_526	43028	66940	33368	33572	28220	30968	1214	6225	902.465	1379.53	17587	248	118.555	56.976	33.985
NorthernBobwhite_Scaffolded_Contig_527	78118	158921	79404	79517	61666	76880	3175	16452	859.736	1303.95	44150	339	145.343	73.586	41.448
NorthernBobwhite_Scaffolded_Contig_528	123016	230355	115524	114831	93674	110016	2272	23282	884.786	1319.78	71860	268	139.448	53.299	40.11
NorthernBobwhite_Scaffolded_Contig_529	79860	148830	74316	74514	59226	70788	2367	15706	915.491	1363.54	43317	287	137.505	62.418	39.339
NorthernBobwhite_Scaffolded_Contig_530	30544	36803	18359	18444	15060	16520	1171	3843	707.375	1155.19	12634	232	95.623	55.632	27.236
NorthernBobwhite_Scaffolded_Contig_531	5527	8368	4222	4146	3348	3790	374	811	487.312	692.916	2877	181	120.144	22.105	33.345
NorthernBobwhite_Scaffolded_Contig_532	95325	202015	100889	101126	81940	97870	1700	19516	897.208	1327.94	55626	273	154.59	51.098	44.108
NorthernBobwhite_Scaffolded_Contig_533	69997	126075	63069	63006	52028	60878	1437	11074	915.878	1353.2	34278	255	133.567	49.129	39.826
NorthernBobwhite_Scaffolded_Contig_534	3896	100614	50389	50225	17896	47942	10847	23489	289.548	104.203	33293	6872	1654.95	2445.09	22.485
NorthernBobwhite_Scaffolded_Contig_535	175475	304141	152018	152123	124158	141950	4907	31594	881.916	1322.76	91006	3020	130.762	74.653	37.232
NorthernBobwhite_Scaffolded_Contig_536	96611	204540	102200	102340	77716	103214	2887	19631	863.318	1321.81	57984	287	147.789	66.689	47.268
NorthernBobwhite_Scaffolded_Contig_537	1122	2205	1041	1164	624	1166	179	224	276.59	32.888	658	215	137.627	50.469	50.267
NorthernBobwhite_Scaffolded_Contig_538	13780	19676	9827	9849	7668	8998	608	2310	773.108	1196.38	6180	214	112.105	51.236	31.647
NorthernBobwhite_Scaffolded_Contig_539	29401	53000	26379	26621	21380	24358	763	6238	794.95	1221.08	16838	332	138.28	47.7	37.597
NorthernBobwhite_Scaffolded_Contig_540	19308	36114	18161	17953	14098	17154	787	3882	801.961	1203.59	11095	259	136.543	57.416	42.19
NorthernBobwhite_Scaffolded_Contig_541	37576	30425	15297	15128	12540	14172	862	2703	812.2	1249.42	5507	246	61.612	30.92	34.163
NorthernBobwhite_Scaffolded_Contig_542	68420	76418	38385	38033	32548	35570	1312	6601	774.476	1190.4	16252	346	86.356	38.117	37.435
NorthernBobwhite_Scaffolded_Contig_543	16794	30759	15451	15308	11468	15082	1117	2932	744.235	1133.71	6069	301	130.117	65.533	43.956
NorthernBobwhite_Scaffolded_Contig_544	66181	105452	53375	52077	42606	47654	2919	11741	810.286	1227.92	32743	1145	121.747	56.582	34.489
NorthernBobwhite_Scaffolded_Contig_545	165199	77782	38894	38888	32646	38830	363	5511	803.951	1190.91	11576	84	32.183	9.821	53.493
NorthernBobwhite_Scaffolded_Contig_546	32283	50701	25280	25421	20680	23702	1038	5023	777.8	1208.77	15205	216	121.131	47.057	34.73
NorthernBobwhite_Scaffolded_Contig_547	72648	116202	58187	58015	48878	53554	1972	11233	856.473	1309.79	35394	254	122.917	53.962	34.908
NorthernBobwhite_Scaffolded_Contig_548	85257	74767	37524	37243	33192	34616	1517	5096	809.023	1227.01	14204	550	67.771	21.143	37.081
NorthernBobwhite_Scaffolded_Contig_549	66814	121872	61033	60839	51242	57348	1686	11008	915.715	1355.74	34475	246	138.351	42.291	38.851
NorthernBobwhite_Scaffolded_Contig_550	81141	34726	17413	17313	14176	17162	443	2759	814.184	1221.23	5255	74	29.886	11.111	48.777
NorthernBobwhite_Scaffolded_Contig_551	19038	29888	14906	14982	12308	13588	867	2999	815.23	1248.71	7856	379	121.572	44.108	34.363
NorthernBobwhite_Scaffolded_Contig_552	114843	236383	118077	118306	91842	117338	2703	23222	842.469	1300.17	68877	396	147.418	65.053	43.281
NorthernBobwhite_Scaffolded_Contig_553	53569	78763	39351	39412	32504	36366	1791	7736	807.371	1247.46	22759	261	113.513	53.465	32.407
NorthernBobwhite_Scaffolded_Contig_554	854	1395	708	687	380	538	145	324	276.453	33.52	424	178	127.319	31.634	38.642
NorthernBobwhite_Scaffolded_Contig_555	31608	12667	6388	6279	5368	6136	126	975	836.202	1271.46	2060	70	28.233	10.413	47.472
NorthernBobwhite_Scaffolded_Contig_556	24705	46422	23105	23317	17098	20648	2394	6057	827.797	1247.4	12969	1944	138.413	103.276	38.555
NorthernBobwhite_Scaffolded_Contig_557	3643	7141	3491	3650	2394	3316	665	719	403.086	513.855	1774	251	145.567	36.404	41.614
NorthernBobwhite_Scaffolded_Contig_558	45916	91218	45769	45449	36632	43488	843	9752	874.38	1296.72	26464	274	145.174	57.773	42.321
NorthernBobwhite_Scaffolded_Contig_559	52195	75217	37491	37726	32386	33542	1191	7756	824.036	1286.6	22645	221	113.291	49.194	31.662
NorthernBobwhite_Scaffolded_Contig_560	326	196	110	86	20	60	39	77	262.8	28.449	32	67	46.785	15.154	34.969
NorthernBobwhite_Scaffolded_Contig_561	13011	17223	8636	8587	6522	7950	537	2143	703.744	1163.01	4623	193	102.948	56.241	29.59
NorthernBobwhite_Scaffolded_Contig_562	384	3234	2156	1078	20	280	838	2052	265.5	18.184	1268	2842	259.12	659.852	62.24
NorthernBobwhite_Scaffolded_Contig_563	941	1326	601	725	166	288	309	553	287.289	37.888	600	258	81.45	54.584	60.255
NorthernBobwhite_Scaffolded_Contig_564	57623	122267	61062	61205	51096	59198	1016	10343	903.145	1314.9	30868	268	155.18	42.959	44.602
NorthernBobwhite_Scaffolded_Contig_565	9990	16077	8120	7957	6162	7302	839	1696	715.181	1084.99	5509	243	122.382	61.366	33.674
NorthernBobwhite_Scaffolded_Contig_566	68498	102956	51587	51369	44680	46866	1277	9580	806.087	1240.91	28946	236	117.924	44.075	34.28
NorthernBobwhite_Scaffolded_Contig_567	133807	210358	105137	105221	88256	98766	2444	19877	857.574	1307.1	55707	390	120.28	56.278	34.346
NorthernBobwhite_Scaffolded_Contig_568	7323	425152	212243	212909	154954	196740	23408	48045	607.969	925.046	101421	12235	4304.22	1124.18	43.916
NorthernBobwhite_Scaffolded_Contig_569	8663	15401	7742	7659	5558	6884	1044	1844	840.066	1326.28	5528	220	132.694	51.57	37.389
NorthernBobwhite_Scaffolded_Contig_570	128543	239914	118685	121229	92222	107562	9519	29459	898.765	1350.34	75830	9631	137.106	221.956	38.42
NorthernBobwhite_Scaffolded_Contig_571	348	4085	2128	1957	370	1108	890	1693	262.6	24.909	1503	1205	896.658	329.185	40.805
NorthernBobwhite_Scaffolded_Contig_572	24373	38773	19316	19457	16020	18104	885	3592	744.036	1162.36	11225	220	123.705	45.801	34.112
NorthernBobwhite_Scaffolded_Contig_573	36297	53094	26574	26520	20830	24192	1568	6240	791.168	1262.87	17328	267	111.692	58.09	32.496
NorthernBobwhite_Scaffolded_Contig_574	8859	16481	8221	8260	6276	7676	575	1862	676.509	1035.8	5255	265	140.176	42.851	39.824
NorthernBobwhite_Scaffolded_Contig_575	3838	3588	1792	1796	1334	1620	291	328	429.162	554.219	612	118	71.589	18.31	38.119
NorthernBobwhite_Scaffolded_Contig_576	15787	14598	7314	7284	6058	7164	359	946	730.259	1137.79	2640	149	69.518	20.189	39.038
NorthernBobwhite_Scaffolded_Contig_577	71986	146015	72832	73183	59064	67892	1976	16304	940.181	1375.23	41558	294	148.035	66.239	41.471
NorthernBobwhite_Scaffolded_Contig_578	17882	29449	14738	14711	11330	13822	771	3378	781.966	1225.31	8122	226	121.019	59.781	38.463
NorthernBobwhite_Scaffolded_Contig_579	22712	31428	15820	15608	13126	14286	872	2993	711.848	1135.05	7353	222	108.196	48.686	31.349
NorthernBobwhite_Scaffolded_Contig_580	17097	21750	10770	10980	8236	9954	1204	2252	779.541	1318.57	5489	213	98.727	58.363	28.59
NorthernBobwhite_Scaffolded_Contig_581	4206	5905	2963	2942	1814	2706	466	887	278.419	35.365	1940	199	105.831	65.518	33.262
NorthernBobwhite_Scaffolded_Contig_582	611	1196	610	586	304	470	209	206	271.743	31.337	300	206	147.583	49.67	43.535
NorthernBobwhite_Scaffolded_Contig_583	37309	68412	34308	34104	27418	32852	1170	6675	846.557	1309.56	18740	252	137.941	54.472	38.146
NorthernBobwhite_Scaffolded_Contig_584	335195	282571	141243	141328	125238	132982	2904	20046	857.824	1293.23	50031	214	65.149	21.733	35.706
NorthernBobwhite_Scaffolded_Contig_585	250562	242389	121639	120750	99126	108752	9710	23596	858.731	1274.33	50145	9274	72.799	131.223	37.972
NorthernBobwhite_Scaffolded_Contig_586	187682	366563	183377	183186	151026	176366	3831	33511	914.523	1364.1	101295	317	142.761	57.965	42.143
NorthernBobwhite_Scaffolded_Contig_587	79012	144603	72350	72253	59744	67550	2004	14577	913.903	1368.61	45986	256	137.258	55.149	38.928
NorthernBobwhite_Scaffolded_Contig_588	10996	18212	8932	9280	6128	8330	1264	2406	629.509	1004.99	5912	1071	117.735	101.898	33.594
NorthernBobwhite_Scaffolded_Contig_589	164072	288809	144433	144376	116574	136592	3937	30287	895.509	1346.52	81917	298	130.966	58.943	37.991
NorthernBobwhite_Scaffolded_Contig_590	40445	58866	29436	29430	24162	27050	1094	6241	757.139	1189.84	18156	248	113.063	49.169	32.753
NorthernBobwhite_Scaffolded_Contig_591	7710	391208	193052	198156	87496	153562	35142	113045	285.353	130.624	179910	16559	3616.43	5331.17	17.925
NorthernBobwhite_Scaffolded_Contig_592	89913	131480	65671	65809	55490	59216	2968	13151	815.256	1267.24	36344	664	114.684	52.543	32.138
NorthernBobwhite_Scaffolded_Contig_593	679	986	500	486	280	374	195	130	277.021	32.757	202	158	116.206	31.515	37.408
NorthernBobwhite_Scaffolded_Contig_594	69719	104209	52089	52120	43880	47648	2127	10110	797.412	1234.11	30001	253	116.078	53.649	33.114
NorthernBobwhite_Scaffolded_Contig_595	84873	145283	72889	72394	61062	66758	1620	15142	860	1308.52	41634	267	131.165	52.93	36.156
NorthernBobwhite_Scaffolded_Contig_596	12304	15775	7822	7953	6034	7140	303	2214	671.696	1098.4	5194	203	98.209	67.893	29.047
NorthernBobwhite_Scaffolded_Contig_597	78126	165454	82943	82511	67010	79554	2559	15543	929.519	1367.09	40227	895	155.974	58.628	43.257
NorthernBobwhite_Scaffolded_Contig_598	1830	2774	1379	1395	906	1146	260	446	275.28	34.593	999	206	119.395	37.576	35.628
NorthernBobwhite_Scaffolded_Contig_599	21736	27167	13507	13660	10654	12106	1121	3153	715.903	1153.8	8910	216	98.516	58.55	28.759
NorthernBobwhite_Scaffolded_Contig_600	74768	141773	71037	70736	53488	67584	1973	18015	899.965	1349.69	41497	345	136.978	69.157	40.892
NorthernBobwhite_Scaffolded_Contig_601	119849	232624	115989	116635	92772	114564	2385	21714	906.445	1354.43	68050	267	138.161	58.85	45.348
NorthernBobwhite_Scaffolded_Contig_602	25157	46457	22977	23480	17662	21842	1908	4821	885.982	1372.73	10820	1050	135.355	74.46	39.178
NorthernBobwhite_Scaffolded_Contig_603	29790	66030	32965	33065	25122	33046	1274	6232	794.81	1241.5	17503	380	151.927	69.482	50.443
NorthernBobwhite_Scaffolded_Contig_604	3608	7082	3566	3516	2028	3158	598	1272	414.504	552.618	2238	246	140.978	73.15	40.272
NorthernBobwhite_Scaffolded_Contig_605	394	625	293	332	56	134	143	289	271.643	30.914	163	224	109.236	41.064	45.685
NorthernBobwhite_Scaffolded_Contig_606	25716	44722	22472	22250	19044	20468	616	4377	941.087	1367.47	12243	227	132.408	42.609	37.028
NorthernBobwhite_Scaffolded_Contig_607	85761	182729	91332	91397	72996	91864	1443	15568	899.723	1352.91	49631	281	151.428	53.115	46.873
NorthernBobwhite_Scaffolded_Contig_608	156746	311438	155951	155487	122478	148070	5477	33892	893.835	1335.97	88510	3427	143.438	86.679	41.712
NorthernBobwhite_Scaffolded_Contig_609	195748	303653	152146	151507	128982	141640	4323	27261	825.584	1260.02	75308	854	120.57	50.773	33.834
NorthernBobwhite_Scaffolded_Contig_610	68072	115762	58135	57627	44344	55688	3568	11564	841.83	1288.3	30478	279	123.641	71.42	36.877
NorthernBobwhite_Scaffolded_Contig_611	344	652	305	347	40	194	49	367	265.2	24.001	123	211	131.625	46.62	54.36
NorthernBobwhite_Scaffolded_Contig_612	18812	34087	16969	17118	12968	15692	1563	3691	778.216	1214.73	9862	251	134.772	61.26	38.529
NorthernBobwhite_Scaffolded_Contig_613	70563	106221	53231	52990	43218	49098	2235	11136	786.62	1226.88	28578	258	115.551	55.749	33.441
NorthernBobwhite_Scaffolded_Contig_614	57684	108051	55471	52580	38272	41464	10520	17257	831.618	1275.62	41369	17250	141.525	546.278	34.684
NorthernBobwhite_Scaffolded_Contig_615	372	25351	11816	13535	0	1780	1790	21640			15113	14961	4780.33	5279.72	49.731
NorthernBobwhite_Scaffolded_Contig_616	368	155776	78260	77516	7542	12660	20227	114447	262.712	22.86	71512	79270	30719.1	24767.4	39.946
NorthernBobwhite_Scaffolded_Contig_617	86661	190678	95764	94914	74794	93076	2879	18937	888.214	1324.38	50112	1970	156.509	64.238	46.223
NorthernBobwhite_Scaffolded_Contig_618	69659	121329	60979	60350	49942	57980	1615	11185	878.916	1332.47	34081	248	130.775	55.433	36.917
NorthernBobwhite_Scaffolded_Contig_619	207086	394711	197465	197246	171064	188046	4102	29525	874.576	1302.74	71517	1695	144.577	46.694	39.433
NorthernBobwhite_Scaffolded_Contig_620	14081	22636	11308	11328	8788	10266	848	2626	800.269	1263.13	6066	251	118.598	59.798	36.666
NorthernBobwhite_Scaffolded_Contig_621	98177	174855	87176	87679	70090	83720	2340	17881	915.599	1363.2	49473	266	132.484	54.796	38.358
NorthernBobwhite_Scaffolded_Contig_622	25517	41737	20864	20873	16458	19758	559	4754	847.347	1269.87	12131	251	123.026	64.242	33.652
NorthernBobwhite_Scaffolded_Contig_623	52859	93892	46903	46989	37908	44360	1385	9794	907.304	1337.03	28516	237	133.571	44.902	39.013
NorthernBobwhite_Scaffolded_Contig_624	175731	282133	141213	140920	115700	134798	4564	25690	849.906	1289.11	77693	253	121.275	58.166	34.918
NorthernBobwhite_Scaffolded_Contig_625	37447	64244	32111	32133	25518	30130	1458	6833	829.285	1263.55	20321	272	128.961	62.214	35.771
NorthernBobwhite_Scaffolded_Contig_626	3356	297476	152723	144753	3362	23308	57153	212184	272.964	39.36	181826	65219	6164.73	12649.9	18.981
NorthernBobwhite_Scaffolded_Contig_627	19615	29386	14645	14741	10918	13282	1012	4031	801.254	1239.32	8294	252	113.106	64.125	31.868
NorthernBobwhite_Scaffolded_Contig_628	98545	178599	89216	89383	77038	82638	1516	16455	898.024	1323.01	49561	248	137.369	42.385	38.871
NorthernBobwhite_Scaffolded_Contig_629	2553	6899	3434	3465	2006	3532	664	658	281.394	98.521	1720	271	180.224	44.704	61.144
NorthernBobwhite_Scaffolded_Contig_630	80120	128149	64190	63959	53684	59890	1760	12235	866.869	1310.04	39332	258	123.052	47.195	34.817
NorthernBobwhite_Scaffolded_Contig_631	110759	192305	96095	96210	78464	92148	2910	17806	869.789	1322.66	53318	265	129.732	55.677	38.136
NorthernBobwhite_Scaffolded_Contig_632	3654	9817	4964	4853	3020	5000	869	877	430.266	555.736	2564	278	184.177	40.058	54.242
NorthernBobwhite_Scaffolded_Contig_633	12622	30519	15295	15224	11724	15128	729	2781	744.425	1146.86	8284	283	172.253	47.102	50.689
NorthernBobwhite_Scaffolded_Contig_634	50972	87439	43703	43736	36358	41376	1176	8076	869.873	1311.92	22128	255	130.323	53.479	36.926
NorthernBobwhite_Scaffolded_Contig_635	91815	154426	77170	77256	64570	73000	2791	13351	834.477	1264.92	39636	262	128.731	46.378	36.235
NorthernBobwhite_Scaffolded_Contig_636	54959	88534	44141	44393	37522	41020	891	8657	836.795	1264.37	22498	235	124.439	47.798	34.873
NorthernBobwhite_Scaffolded_Contig_637	480	139	73	66	14	60	33	31	284	27.449	27	32	19.265	7.043	34.375
NorthernBobwhite_Scaffolded_Contig_638	3142	943	460	483	256	374	136	171	334.859	344.147	128	61	21.185	9.364	34.5
NorthernBobwhite_Scaffolded_Contig_639	444	147	71	76	28	50	8	61	266.714	37.012	32	45	23.421	9.854	57.207
NorthernBobwhite_Scaffolded_Contig_640	392	661	393	268	154	250	73	181	268.61	30.722	90	187	106.446	44.986	71.684
NorthernBobwhite_Scaffolded_Contig_641	48415	77737	38759	38978	32628	36108	1446	7131	774.011	1199.3	23261	236	124.016	47.333	35.656
NorthernBobwhite_Scaffolded_Contig_642	1826	15339	7545	7794	3796	5528	2107	3843	285.369	46.892	4297	1325	632.422	312.657	37.678
NorthernBobwhite_Scaffolded_Contig_643	46628	69492	34789	34703	28458	32160	1528	7003	746.535	1198.62	20562	279	115.725	54.424	32.202
NorthernBobwhite_Scaffolded_Contig_644	35486	65447	32750	32697	25238	31058	1751	7050	832.669	1277.77	19349	410	135.021	65.45	40.419
NorthernBobwhite_Scaffolded_Contig_645	48178	65728	32900	32828	27270	29860	1839	6423	806.395	1285.51	20511	222	104.996	63.059	30.46
NorthernBobwhite_Scaffolded_Contig_646	76430	75274	37424	37850	32000	34956	1584	6357	907.498	1337.57	14532	1036	74.159	35.165	39.643
NorthernBobwhite_Scaffolded_Contig_647	571	3168	1725	1443	198	560	59	2336	355.677	49.299	2150	1487	343.327	454.86	53.765
NorthernBobwhite_Scaffolded_Contig_648	94653	170727	85321	85406	70056	79612	3227	16985	907.432	1341.71	49373	517	134.829	62.481	37.085
NorthernBobwhite_Scaffolded_Contig_649	36246	59703	29709	29994	24300	27598	1036	6481	849.849	1285.09	17810	247	124.921	56.569	35.954
NorthernBobwhite_Scaffolded_Contig_650	117578	213440	106489	106951	84654	101022	2865	23870	929.306	1367.28	63862	281	134.474	58.823	39.256
NorthernBobwhite_Scaffolded_Contig_651	87519	172079	86164	85915	69590	82988	1639	17001	947.684	1384.66	45300	275	144.752	52.983	40.948
NorthernBobwhite_Scaffolded_Contig_652	252264	551013	275411	275602	223634	271980	2767	49858	922.811	1353.1	151197	287	157.047	49.591	46.338
NorthernBobwhite_Scaffolded_Contig_653	3093	64350	33618	30732	16070	28446	9864	9624	277.454	34.501	16183	2888	1360.66	828.367	47.85
NorthernBobwhite_Scaffolded_Contig_654	7545	10276	5027	5249	3450	4560	475	1734	670.294	973.218	3260	219	104.224	67.813	29.569
NorthernBobwhite_Scaffolded_Contig_655	21930	35922	17978	17944	15342	16524	448	3435	746.063	1146.47	7793	252	129.354	37.617	34.779
NorthernBobwhite_Scaffolded_Contig_656	39174	67607	33804	33803	26764	31770	1874	6899	903.26	1349.86	20804	275	128.866	62.635	37.068
NorthernBobwhite_Scaffolded_Contig_657	117608	210332	105279	105053	87020	100398	2210	19685	901.93	1334.81	58530	255	135.049	52.592	37.444
NorthernBobwhite_Scaffolded_Contig_658	58142	101953	50970	50983	42924	47290	1170	10080	853.128	1294.56	33025	257	134.13	51.879	37.19
NorthernBobwhite_Scaffolded_Contig_659	313891	639102	319651	319451	250010	318630	5783	61386	923.048	1370.48	174604	311	143.299	58.383	46.458
NorthernBobwhite_Scaffolded_Contig_660	83006	135326	67248	68078	56614	62714	2344	12988	870.452	1314.11	37236	384	124.947	52.816	34.988
NorthernBobwhite_Scaffolded_Contig_661	97657	172566	86402	86164	70702	81426	1834	17762	871.788	1324.11	50689	264	131.864	56.42	38.447
NorthernBobwhite_Scaffolded_Contig_662	38373	59395	29752	29643	26082	27198	911	4907	767.92	1187.62	16767	219	121.739	42.729	34.41
NorthernBobwhite_Scaffolded_Contig_663	93791	156011	78194	77817	65824	72982	2593	13821	828.329	1267.14	39628	660	128.487	59.198	34.779
NorthernBobwhite_Scaffolded_Contig_664	27725	47677	23797	23880	17802	21880	1505	6247	865.761	1322.54	14335	256	125.802	66.464	38.186
NorthernBobwhite_Scaffolded_Contig_665	2424	5666	2858	2808	1762	2584	663	627	287.179	133.728	2067	235	168.394	38.026	49.175
NorthernBobwhite_Scaffolded_Contig_666	827	93770	46137	47633	12542	27248	16573	36923	302.159	62.936	38944	13881	8187.59	5103.68	40.266
NorthernBobwhite_Scaffolded_Contig_667	1870	284649	141926	142723	79558	132816	30088	40866	277.205	34.737	100946	13503	11099.5	1957.62	45.241
NorthernBobwhite_Scaffolded_Contig_668	23927	47972	23824	24148	18444	24096	952	4238	830.352	1262.06	12974	281	144.223	59.486	43.637
NorthernBobwhite_Scaffolded_Contig_669	24558	50211	25101	25110	18014	25480	1808	4670	755.863	1187.4	14245	315	143.82	70.445	44.629
NorthernBobwhite_Scaffolded_Contig_670	107696	217240	108621	108619	87224	108566	1504	18806	893.207	1329.73	53244	272	145.769	51.777	43.471
NorthernBobwhite_Scaffolded_Contig_671	45947	73480	36688	36792	31522	33410	996	7152	856.875	1280.09	20618	268	123.234	42.021	35.863
NorthernBobwhite_Scaffolded_Contig_672	38943	61133	30646	30487	25494	28096	1033	6213	793.38	1225.76	18203	253	122.117	44.015	34.82
NorthernBobwhite_Scaffolded_Contig_673	47380	90674	45088	45586	36572	42222	1099	10347	896.979	1350.62	27376	259	141.975	57.691	40.118
NorthernBobwhite_Scaffolded_Contig_674	50206	85797	42802	42995	34510	39650	1686	9457	880.75	1322.91	24706	271	127.255	60.853	38.23
NorthernBobwhite_Scaffolded_Contig_675	41909	61758	30872	30886	26902	27896	1205	5465	759.161	1178.46	16920	264	116.772	36.918	32.988
NorthernBobwhite_Scaffolded_Contig_676	41774	72139	36001	36138	28970	33318	2078	7394	828.778	1267.34	23110	251	128.998	64.571	36.767
NorthernBobwhite_Scaffolded_Contig_677	88655	148276	74343	73933	61218	68678	2096	15582	850.256	1304.61	45613	263	127.717	55.764	35.217
NorthernBobwhite_Scaffolded_Contig_678	473	576	308	268	98	84	79	314	351.653	46.123	122	199	83.74	60.943	41.015
NorthernBobwhite_Scaffolded_Contig_679	1301	3664	1915	1749	976	1640	179	851	280.143	36.201	779	253	184.427	35.502	56.879
NorthernBobwhite_Scaffolded_Contig_680	34912	66369	33053	33316	26596	30814	1132	7474	882.695	1349.54	19848	244	140.565	51.482	41.307
NorthernBobwhite_Scaffolded_Contig_681	30908	45672	22759	22913	17760	20732	1514	5432	886.062	1336.74	13223	650	110.541	68.397	31.364
NorthernBobwhite_Scaffolded_Contig_682	14098	29979	14861	15118	10726	15424	772	2865	648.043	1094.72	7283	271	136.146	79.879	55.802
NorthernBobwhite_Scaffolded_Contig_683	15172	28306	14140	14166	10958	13288	979	2930	788.832	1175.54	8157	254	138.275	48.005	40.68
NorthernBobwhite_Scaffolded_Contig_684	14363	680074	341922	338152	273628	309414	16860	76961	766.485	1185.08	171465	5447	3642.24	1019.68	37.248
NorthernBobwhite_Scaffolded_Contig_685	203869	436690	218218	218472	183412	216000	3099	32019	905.727	1325.89	84190	459	156.83	39.167	44.448
NorthernBobwhite_Scaffolded_Contig_686	13239	19267	9580	9687	8032	8678	822	1635	669.541	1084.87	5293	213	113.964	48.656	31.883
NorthernBobwhite_Scaffolded_Contig_687	9922	17140	8540	8600	6318	8056	818	1850	733.198	1144.83	4806	284	127.21	59.908	40.919
NorthernBobwhite_Scaffolded_Contig_688	434	795	363	432	146	232	98	318	277.014	34.485	142	211	137.737	54.845	41.705
NorthernBobwhite_Scaffolded_Contig_689	10117	14009	6995	7014	5178	6494	545	1722	660.922	1070.52	3896	213	107.321	57.157	32.124
NorthernBobwhite_Scaffolded_Contig_690	49356	87890	43950	43940	37316	41356	864	7904	848.682	1252.79	23781	240	135.366	40.622	38.042
NorthernBobwhite_Scaffolded_Contig_691	72117	144232	71985	72247	56900	71548	2327	12699	868.566	1295.6	35570	281	145.056	58.094	42.898
NorthernBobwhite_Scaffolded_Contig_692	171307	376720	187949	188771	151528	185776	2267	35206	898.445	1338.52	103865	501	157.67	60.836	46.352
NorthernBobwhite_Scaffolded_Contig_693	14355	24217	12174	12043	8168	11520	1612	2820	697.529	1124.28	7098	248	121.763	71.451	35.89
NorthernBobwhite_Scaffolded_Contig_694	1506	63532	32023	31509	17224	31778	5629	8547	275.861	33.961	18317	3801	2818.08	572.213	59.097
NorthernBobwhite_Scaffolded_Contig_695	3330	6794	3693	3101	986	1538	1555	2674	276.521	35.318	2589	3443	135.541	383.85	44.084
NorthernBobwhite_Scaffolded_Contig_696	1246	60812	30952	29860	16274	28890	6041	9297	276.988	34.572	13524	4149	3237.47	654.845	59.872
NorthernBobwhite_Scaffolded_Contig_697	23835	23013	11583	11430	8722	9780	1547	2842	729.399	1145.8	5958	657	72.89	46.06	36.006
NorthernBobwhite_Scaffolded_Contig_698	42923	73546	36756	36790	29124	34650	1487	7923	895.207	1359.16	20217	287	127.068	58.929	37.852
NorthernBobwhite_Scaffolded_Contig_699	21139	46139	23194	22945	17924	23078	759	4175	799.52	1215.64	11930	287	156.12	44.408	48.006
NorthernBobwhite_Scaffolded_Contig_700	50442	83985	41595	42390	30610	33672	3844	15431	755.973	1183.97	26005	10114	127.723	333.181	32.961
NorthernBobwhite_Scaffolded_Contig_701	29965	52935	26353	26582	20864	24426	1505	5856	829.249	1249.65	16850	250	132.37	56.858	38.111
NorthernBobwhite_Scaffolded_Contig_702	10278	626857	312811	314046	156440	293320	1661	171989	322.043	468.768	265926	37493	4342.45	10362.8	8.29
NorthernBobwhite_Scaffolded_Contig_703	24908	45892	23002	22890	18454	21708	751	4745	859.475	1267.63	14151	244	138.845	45.132	39.546
NorthernBobwhite_Scaffolded_Contig_704	60775	104941	52520	52421	44672	49246	1219	9232	845.377	1260.2	30284	252	131.51	46.618	37.277
NorthernBobwhite_Scaffolded_Contig_705	701	624	316	308	150	218	152	100	277.6	32.223	110	94	64.675	19.696	38.231
NorthernBobwhite_Scaffolded_Contig_706	702	609	261	348	146	180	176	106	275.26	29.951	100	96	65.936	18.695	38.462
NorthernBobwhite_Scaffolded_Contig_707	791	4790	2404	2386	1146	2060	574	982	277.384	35.901	1851	588	405.154	112.341	56.89
NorthernBobwhite_Scaffolded_Contig_708	1274	2193	1066	1127	594	964	283	335	277.189	34.613	751	197	116.719	56.374	61.931
NorthernBobwhite_Scaffolded_Contig_709	58503	111850	55851	55999	46124	54644	740	9796	884.132	1301.43	30052	265	143.28	41.579	40.904
NorthernBobwhite_Scaffolded_Contig_710	91006	190884	95485	95399	75714	94524	2451	17210	937.3	1367.18	51316	284	149.495	54.67	45.566
NorthernBobwhite_Scaffolded_Contig_711	87906	144337	72115	72222	61446	67348	2138	12716	866.997	1317.11	38786	243	125.934	50.601	35.565
NorthernBobwhite_Scaffolded_Contig_712	124112	253060	126540	126520	101692	124298	2934	22900	849.89	1274.68	60168	394	149.888	57.996	41.69
NorthernBobwhite_Scaffolded_Contig_713	321	135765	65998	69767	9198	32490	21326	72112	258.743	22.165	59744	39822	29370.7	9887.57	53.894
NorthernBobwhite_Scaffolded_Contig_714	331	32453	15904	16549	1968	6470	5466	18407	260.083	22.761	18970	9972	7139.6	2641.25	44.713
NorthernBobwhite_Scaffolded_Contig_715	5145	92891	46124	46767	20826	38410	13365	19815	281.672	66.588	31687	8078	1270.33	1511.59	26.744
NorthernBobwhite_Scaffolded_Contig_716	35818	83699	41782	41917	32704	41318	1022	8254	890.718	1322.11	23864	280	165.688	55.043	47.691
NorthernBobwhite_Scaffolded_Contig_717	21933	44401	22149	22252	17266	21822	853	4229	798.142	1210.57	11008	263	147.325	44.562	45.033
NorthernBobwhite_Scaffolded_Contig_718	18134	27266	13703	13563	11084	12322	532	3202	759.3	1173.7	8136	220	117.599	46.567	33.809
NorthernBobwhite_Scaffolded_Contig_719	260539	237351	118658	118693	104278	112130	2288	17480	872.301	1302.1	41720	727	69.575	23.01	38.042
NorthernBobwhite_Scaffolded_Contig_720	2218	99818	48489	51329	22178	31318	10499	35314	303.443	70.41	55346	5641	3311.66	1891.88	35.122
NorthernBobwhite_Scaffolded_Contig_721	23973	46312	23206	23106	17220	21800	1391	5661	732.354	1153.59	15415	1097	140.758	76.952	39.932
NorthernBobwhite_Scaffolded_Contig_722	65586	97677	49050	48627	41282	44526	1323	10007	798.513	1244.84	30447	240	116.08	50.621	34.527
NorthernBobwhite_Scaffolded_Contig_723	81117	60956	30502	30454	25322	27802	1930	5591	797.791	1235.99	11271	673	58.003	28.74	32.056
NorthernBobwhite_Scaffolded_Contig_724	150763	127287	63481	63806	54084	58000	3759	10873	842.931	1263.33	23935	1797	64.859	45.834	35.41
NorthernBobwhite_Scaffolded_Contig_725	63533	158929	79806	79123	59244	83870	1155	13859	746.884	1196.84	37645	348	164.732	84.453	55.038
NorthernBobwhite_Scaffolded_Contig_726	46859	99009	49591	49418	39460	48114	909	10020	878.641	1311.28	26753	342	153.821	58.47	44.374
NorthernBobwhite_Scaffolded_Contig_727	34088	44190	22162	22028	17420	20564	1202	4802	762.394	1192.41	13202	270	100.381	60.098	29.964
NorthernBobwhite_Scaffolded_Contig_728	54035	111482	55790	55692	43832	54500	2347	10256	843.66	1256.14	20808	1282	148.483	68.248	41.999
NorthernBobwhite_Scaffolded_Contig_729	769	13329	6811	6518	1422	3008	3455	5355	317.886	70.165	4431	2511	1171.78	750.106	42.003
NorthernBobwhite_Scaffolded_Contig_730	23299	31612	15868	15744	13518	14424	787	2733	773.635	1206.03	9924	185	107.181	47.517	30.139
NorthernBobwhite_Scaffolded_Contig_731	792	610	295	315	184	230	121	68	275.25	35.835	123	101	60.61	18.472	33.965
NorthernBobwhite_Scaffolded_Contig_732	67437	3088008	1543915	1544093	1359116	1449144	24457	240300	827.34	1248.14	657236	5784	3556.13	839.662	37.214
NorthernBobwhite_Scaffolded_Contig_733	33340	53574	26794	26780	21260	24426	1480	6136	811.061	1249.73	16473	242	120.303	57.332	37.058
NorthernBobwhite_Scaffolded_Contig_734	51330	105882	52678	53204	40494	48480	3755	12572	879.486	1321.08	32526	4344	147.857	134.874	41.894
NorthernBobwhite_Scaffolded_Contig_735	797	1339	717	622	314	512	136	367	282.299	42.317	421	202	112.393	56.631	61.23
NorthernBobwhite_Scaffolded_Contig_736	682	860	446	414	224	322	94	218	304.804	54.87	150	195	94.279	56.027	34.897
NorthernBobwhite_Scaffolded_Contig_737	5474	1582	743	839	288	592	71	623	572.569	1157.57	324	171	22.064	45.371	7.563
NorthernBobwhite_Scaffolded_Contig_738	85501	132686	66361	66325	54214	60610	2678	14546	801.242	1245.58	39132	275	118.672	60.429	33.387
NorthernBobwhite_Scaffolded_Contig_739	70877	109938	54855	55083	45260	51918	2037	10206	856.414	1315.26	27930	241	119.158	55.818	33.629
NorthernBobwhite_Scaffolded_Contig_740	170608	265311	132778	132533	113654	122044	3907	24470	859.875	1304.78	71943	246	120.517	47.776	34.214
NorthernBobwhite_Scaffolded_Contig_741	99513	92780	46317	46463	39612	42970	1943	7814	867.346	1287.93	17347	398	70.464	27.356	37.561
NorthernBobwhite_Scaffolded_Contig_742	28099	40149	19921	20228	14792	18410	1246	5484	796.062	1241.27	12359	233	107.666	69.833	30.094
NorthernBobwhite_Scaffolded_Contig_743	62104	110641	55254	55387	46934	51848	1074	10206	889.039	1348.72	32179	242	135.681	45.413	38.091
NorthernBobwhite_Scaffolded_Contig_744	58433	99576	49832	49744	40896	46860	1684	9634	824.334	1269.6	28412	271	129.905	52.008	36.49
NorthernBobwhite_Scaffolded_Contig_745	107694	158491	79486	79005	67506	72328	3184	14703	779.552	1210.74	45319	838	115.106	48.824	32.773
NorthernBobwhite_Scaffolded_Contig_746	76036	151406	75931	75475	58104	74144	2578	15912	906.103	1335.66	46217	297	142.764	67.593	41.86
NorthernBobwhite_Scaffolded_Contig_747	100395	174069	86821	87248	72886	81488	1146	17687	869.942	1324.84	52360	264	131.531	51.133	37.2
NorthernBobwhite_Scaffolded_Contig_748	72370	113940	57060	56880	46548	53960	1746	11150	869.194	1334.53	28021	526	118.329	52.894	36.837
NorthernBobwhite_Scaffolded_Contig_749	67911	123316	61606	61710	49050	59776	2030	11788	871.253	1338.71	30694	300	130.825	72.759	41.036
NorthernBobwhite_Scaffolded_Contig_750	20315	25788	12954	12834	10444	11842	1019	2362	645.671	1053.44	9067	206	99.773	58.067	29.313
NorthernBobwhite_Scaffolded_Contig_751	1070	2185	1049	1136	594	884	328	365	272.704	33.824	918	210	148.39	37.864	52.617
NorthernBobwhite_Scaffolded_Contig_752	20627	30085	15044	15041	9770	14342	1605	4233	610.335	1005.42	9878	527	105.508	80.747	31.304
NorthernBobwhite_Scaffolded_Contig_753	22686	45939	22917	23022	18666	22038	540	4469	829.753	1240.82	13718	249	149.341	40.856	43.82
NorthernBobwhite_Scaffolded_Contig_754	6088	11993	6071	5922	4424	5318	684	1509	563.094	867.38	4279	236	148.538	47.177	39.882
NorthernBobwhite_Scaffolded_Contig_755	64745	119129	59422	59707	50362	55310	1641	11169	930.401	1383.65	35211	274	139.016	49.58	38.607
NorthernBobwhite_Scaffolded_Contig_756	223500	326610	163259	163351	142686	147794	5265	29267	787.744	1228.79	85421	1831	115.194	50.057	32.376
NorthernBobwhite_Scaffolded_Contig_757	104785	232759	116389	116370	94602	114978	1831	20176	908.862	1340.12	61278	309	160.745	51.205	45.843
NorthernBobwhite_Scaffolded_Contig_758	10455	495171	247734	247437	189782	258798	4755	39335	667.712	989.449	84565	5302	3389.45	555.215	45.098
NorthernBobwhite_Scaffolded_Contig_759	116993	51036	25464	25572	21970	24846	194	3738	785.283	1146.79	8139	71	30.396	8.489	51.644
NorthernBobwhite_Scaffolded_Contig_760	213464	338519	169269	169250	145666	158626	2883	29677	879.924	1322.61	86095	242	121.061	43.921	36.282
NorthernBobwhite_Scaffolded_Contig_761	14255	35520	17749	17771	13174	17604	584	3957	799.251	1176.74	9877	270	174.419	53.14	51.561
NorthernBobwhite_Scaffolded_Contig_762	1847	3657	1746	1911	924	1806	316	595	279.604	34.807	878	287	125.748	65.455	64.483
NorthernBobwhite_Scaffolded_Contig_763	8285	8665	4409	4256	2878	3948	585	1201	442.952	687.391	2402	230	69.437	72.222	36.657
NorthernBobwhite_Scaffolded_Contig_764	47684	66515	33350	33165	27186	31032	2309	5673	769.545	1216.15	18368	212	108.187	57.525	30.998
NorthernBobwhite_Scaffolded_Contig_765	47865	84756	42192	42564	35100	38822	1149	9284	938.674	1370.17	26599	233	134.367	46.084	38.143
NorthernBobwhite_Scaffolded_Contig_766	60721	118274	59110	59164	49586	55330	1113	11679	905.252	1348.5	33079	294	144.918	53.754	41.944
NorthernBobwhite_Scaffolded_Contig_767	251610	438158	218902	219256	184534	207868	3773	39817	911.829	1353.39	124970	825	131.795	47.359	37.997
NorthernBobwhite_Scaffolded_Contig_768	137488	166354	83151	83203	68020	77734	3324	16432	865.894	1303.54	40998	286	91.596	49.84	36.309
NorthernBobwhite_Scaffolded_Contig_769	148770	226292	113423	112869	93828	104416	3967	22875	850.934	1298.64	66603	266	115.989	59.512	33.71
NorthernBobwhite_Scaffolded_Contig_770	85759	182619	91226	91393	71394	88878	2147	19244	911.726	1350.43	51961	274	150.069	66.137	45.839
NorthernBobwhite_Scaffolded_Contig_771	102099	164104	81901	82203	68286	77056	2683	15271	867.815	1316.41	47419	231	123.063	50.536	34.889
NorthernBobwhite_Scaffolded_Contig_772	537	532	267	265	118	176	125	111	267.797	30.022	112	118	73.292	24.328	43.203
NorthernBobwhite_Scaffolded_Contig_773	81911	124649	62438	62211	48850	57154	3969	14063	857.501	1322.96	37074	404	113.941	65.495	33.615
NorthernBobwhite_Scaffolded_Contig_774	60555	119866	59667	60199	47880	57056	2387	11904	843.855	1265.66	36051	329	146.052	48.562	42.342
NorthernBobwhite_Scaffolded_Contig_775	52897	97476	48628	48848	41198	45404	1264	9160	883.505	1313.42	26780	252	139.482	50.662	38.556
NorthernBobwhite_Scaffolded_Contig_776	63881	144273	72238	72035	57742	72446	1084	12260	883.032	1292.47	38490	292	161.071	43.547	48.475
NorthernBobwhite_Scaffolded_Contig_777	19282	4907	2447	2460	1874	2204	239	564	658.934	1133.9	732	73	17.441	16.121	31.48
NorthernBobwhite_Scaffolded_Contig_778	3182	1064	550	514	372	480	101	104	411.032	534.494	166	49	23.535	7.498	43.055
NorthernBobwhite_Scaffolded_Contig_779	36291	55420	27786	27634	23336	25458	756	5571	833.41	1264.94	17206	215	119.288	39.947	34.325
NorthernBobwhite_Scaffolded_Contig_780	4009	1245	623	622	432	584	42	182	276.894	34.268	182	52	22.918	7.935	40.359
NorthernBobwhite_Scaffolded_Contig_781	440	579	288	291	84	174	65	256	269.071	30.721	93	134	99.136	29.057	32.045
NorthernBobwhite_Scaffolded_Contig_782	23749	35098	17633	17465	15012	16190	691	3047	729.309	1154.74	8765	208	116.901	34.015	31.85
NorthernBobwhite_Scaffolded_Contig_783	95817	143880	71934	71946	58688	66198	4098	14145	840.735	1304.49	41156	542	115.655	57.476	32.392
NorthernBobwhite_Scaffolded_Contig_784	48596	87987	43952	44035	35008	41542	1663	9347	860.283	1294.39	23424	251	133.274	58.152	39.353
NorthernBobwhite_Scaffolded_Contig_785	136055	219532	109753	109779	91504	103470	3468	20020	834.734	1282.17	55027	441	123.984	53.026	34.334
NorthernBobwhite_Scaffolded_Contig_786	27483	60634	30910	29724	20590	23724	5517	10498	870.945	1354.09	22238	10142	166.504	454.752	38.86
NorthernBobwhite_Scaffolded_Contig_787	63133	90343	45206	45137	37476	41386	2409	8599	813.317	1250.05	26362	224	110.098	61.074	31.446
NorthernBobwhite_Scaffolded_Contig_788	28966	53753	26967	26786	19588	25784	1539	6583	799.084	1243.85	15614	271	133.06	72.579	40.05
NorthernBobwhite_Scaffolded_Contig_789	49168	78006	39177	38829	32192	36322	1041	8082	793.585	1203.45	21102	235	122.585	48.572	35.09
NorthernBobwhite_Scaffolded_Contig_790	4123	7835	3861	3974	2642	3672	674	796	404.673	511.645	2795	226	132.599	47.989	57.482
NorthernBobwhite_Scaffolded_Contig_791	21616	45888	22759	23129	17430	21804	881	5534	827.728	1278.55	12765	277	145.91	65.955	50.134
NorthernBobwhite_Scaffolded_Contig_792	774	275511	115022	160489	32750	115782	16035	108752	268.755	37.842	138645	70866	23932.5	26007.5	42.119
NorthernBobwhite_Scaffolded_Contig_793	71292	130167	64890	65277	51926	61320	2670	13602	920.455	1366.73	36202	306	135.791	55.535	38.699
NorthernBobwhite_Scaffolded_Contig_794	17518	31655	15837	15818	13316	14748	693	2723	764.161	1197.79	9414	272	140.41	36.715	37.972
NorthernBobwhite_Scaffolded_Contig_795	53105	105286	52661	52625	42084	51506	1408	9756	844.631	1291.27	29105	288	143.265	63.183	43.406
NorthernBobwhite_Scaffolded_Contig_796	35834	51587	25648	25939	20780	23334	1668	5549	819.153	1303.02	14606	244	110.29	63.398	31.202
NorthernBobwhite_Scaffolded_Contig_797	708	1308	674	634	344	492	182	283	274.378	35.048	359	175	133.185	37.404	48.305
NorthernBobwhite_Scaffolded_Contig_798	104568	172261	86026	86235	69502	80422	3144	18348	884.435	1328.24	47312	284	124.141	59.418	35.142
NorthernBobwhite_Scaffolded_Contig_799	43538	69967	35151	34816	31096	31308	1629	5607	857.712	1295.84	17925	223	124.642	37.694	36.237
NorthernBobwhite_Scaffolded_Contig_800	512	670	303	367	104	208	149	207	271.173	36.207	149	208	93.619	48.852	42.578
NorthernBobwhite_Scaffolded_Contig_801	9805	15671	7740	7931	6462	6990	665	1467	748.593	1196.35	4480	207	122.518	40.362	37.042
NorthernBobwhite_Scaffolded_Contig_802	386	338	191	147	56	110	114	58	261.321	28.361	72	122	64.922	27.329	40.933
NorthernBobwhite_Scaffolded_Contig_803	17379	31014	15555	15459	11240	14790	835	3977	804.687	1231.67	9021	275	127.756	80.936	36.061
NorthernBobwhite_Scaffolded_Contig_804	37718	60493	30231	30262	25104	28050	942	6107	779.549	1203.38	16488	251	124.896	44.341	35.402
NorthernBobwhite_Scaffolded_Contig_805	122490	234873	117365	117508	97540	111672	1439	23126	933.085	1373.2	70597	272	142.202	48.732	41.204
NorthernBobwhite_Scaffolded_Contig_806	370	1163	600	563	50	220	27	864	264.68	27.64	639	603	163.427	154.204	71.081
NorthernBobwhite_Scaffolded_Contig_807	11182	6995	3540	3455	2296	2980	598	1085	599.821	1203.9	2007	192	48.828	62.069	14.917
NorthernBobwhite_Scaffolded_Contig_808	32198	74626	37435	37191	28750	36426	1074	7969	870.083	1300.9	21798	291	162.831	62.458	48.677
NorthernBobwhite_Scaffolded_Contig_809	5252	4621	2353	2268	1722	1962	166	739	555.401	758.334	1254	132	61.779	28.511	48.648
NorthernBobwhite_Scaffolded_Contig_810	15471	32681	16405	16276	12172	15752	860	3758	808.345	1236.6	10366	350	153.837	53.866	43.74
NorthernBobwhite_Scaffolded_Contig_811	13732	27978	13982	13996	10618	13328	567	3331	818.16	1253.54	7801	248	148.37	54.46	43.118
NorthernBobwhite_Scaffolded_Contig_812	28627	41896	21026	20870	17350	19084	1153	4124	707.397	1127.81	11794	417	115.499	46.528	31.397
NorthernBobwhite_Scaffolded_Contig_813	43636	60245	30100	30145	25686	26658	1271	6335	764.746	1199.6	18955	228	109.208	49.558	30.915
NorthernBobwhite_Scaffolded_Contig_814	287597	317796	159064	158732	130640	157844	2869	24863	913.976	1330.6	54820	1646	78.991	29.979	46.59
NorthernBobwhite_Scaffolded_Contig_815	672	288358	150963	137395	10252	63868	18604	193965	268.169	48.186	121815	109317	28283.9	35559.5	38.095
NorthernBobwhite_Scaffolded_Contig_816	16281	25225	12595	12630	11526	11418	432	1736	752.804	1177.27	5543	201	122.164	22.022	34.408
NorthernBobwhite_Scaffolded_Contig_817	11198	41129	21874	19255	7828	10050	7371	15703	697.587	1110.23	20920	15443	266.624	1074.78	38.891
NorthernBobwhite_Scaffolded_Contig_818	6125	5818	2959	2859	2040	2582	328	840	619.913	899.228	1253	148	70.22	18.802	39.967
NorthernBobwhite_Scaffolded_Contig_819	150268	304124	152066	152058	131178	147594	2450	21350	883.287	1289.07	53229	349	152.26	36.037	41.241
NorthernBobwhite_Scaffolded_Contig_820	210604	443912	221673	222239	180368	216198	2821	42246	886.682	1321.05	124039	319	152.513	55.362	45.058
NorthernBobwhite_Scaffolded_Contig_821	23060	25737	12858	12879	10344	11580	496	3202	707.27	1116.5	7944	229	87.137	63.91	24.974
NorthernBobwhite_Scaffolded_Contig_822	2298	167430	83315	84115	36138	68150	238	62038	296.84	131.599	66518	9303	5182.39	3292.05	38.12
NorthernBobwhite_Scaffolded_Contig_823	87522	184657	92242	92415	73144	91338	1492	17736	920.763	1357.87	50176	281	152.416	55.01	43.764
NorthernBobwhite_Scaffolded_Contig_824	124712	289100	145074	144026	118018	142722	3283	23526	915.857	1332.86	55603	1215	167.302	59.244	45.953
NorthernBobwhite_Scaffolded_Contig_825	174260	320209	159933	160276	128826	152922	3595	33278	933.396	1370.1	93491	287	135.224	58.484	39.55
NorthernBobwhite_Scaffolded_Contig_826	73020	127220	63433	63787	53018	59804	2130	11617	898.342	1331.66	36605	236	132.616	47.954	37.353
NorthernBobwhite_Scaffolded_Contig_827	48802	69884	34808	35076	29450	32468	1265	6397	790.057	1218.91	20255	222	111.707	45.932	31.904
NorthernBobwhite_Scaffolded_Contig_828	170417	333739	166829	166910	137548	161976	2354	30102	889.122	1320.82	96603	292	145.329	49.598	41.665
NorthernBobwhite_Scaffolded_Contig_829	87847	131847	65910	65937	53232	61296	2491	14151	858.805	1324.3	38628	438	114.038	58.98	33.085
NorthernBobwhite_Scaffolded_Contig_830	192174	335383	167648	167735	142480	160596	2740	27903	883.368	1312.97	86840	254	131.906	45.794	37.734
NorthernBobwhite_Scaffolded_Contig_831	17600	36244	18051	18193	13294	17278	1142	4342	662.694	1027.51	10810	280	143.396	74.528	44.75
NorthernBobwhite_Scaffolded_Contig_832	60438	97084	48631	48453	39412	45370	1556	10285	901.483	1343.69	29929	247	121.795	55.07	34.956
NorthernBobwhite_Scaffolded_Contig_833	191810	301842	151053	150789	129078	138908	3756	28590	871.043	1310.81	84341	251	121.591	46.954	35.064
NorthernBobwhite_Scaffolded_Contig_834	73326	121353	60742	60611	51276	56454	1373	11637	869.132	1324.49	33569	256	126.914	46.685	36.486
NorthernBobwhite_Scaffolded_Contig_835	1794	153706	77928	75778	32344	60164	6010	54436	277.254	36.485	47068	11095	6330.22	3894.64	36.065
NorthernBobwhite_Scaffolded_Contig_836	12539	17939	9004	8935	8118	7972	418	1349	677.377	1063.68	5663	195	115.305	22.41	32.881
NorthernBobwhite_Scaffolded_Contig_837	23269	34795	17442	17353	14774	15764	873	3210	698.604	1099.13	11408	229	118.047	48.026	33.461
NorthernBobwhite_Scaffolded_Contig_838	206182	411301	205312	205989	162512	201610	4110	41026	948.392	1394.32	116137	278	144.627	55.668	42.654
NorthernBobwhite_Scaffolded_Contig_839	19979	52741	26466	26275	21498	25062	1332	4582	788.693	1211.03	10089	459	200.958	92.382	38.22
NorthernBobwhite_Scaffolded_Contig_840	120706	186271	93503	92768	79204	85734	2559	17846	844.089	1288.17	52669	241	119.563	47.607	34.082
NorthernBobwhite_Scaffolded_Contig_841	46855	75505	37674	37831	30992	34744	1191	8209	859.39	1303.89	23217	257	123.829	47.128	35.375
NorthernBobwhite_Scaffolded_Contig_842	25535	45008	22510	22498	15448	22118	1654	5578	713.043	1158.2	11027	286	119.635	93.704	37.74
NorthernBobwhite_Scaffolded_Contig_843	23742	41917	20906	21011	17766	19510	566	3882	878.569	1311.28	12911	226	135.63	41.537	38.573
NorthernBobwhite_Scaffolded_Contig_844	145617	243899	122037	121862	102930	113148	3753	22814	851.643	1297.4	64074	3801	128.85	74.57	36.386
NorthernBobwhite_Scaffolded_Contig_845	91751	173724	86994	86730	68538	83396	3034	17827	890.107	1326.62	45165	322	138.293	65.208	39.761
NorthernBobwhite_Scaffolded_Contig_846	57038	124515	62338	62177	48682	62804	923	11465	860.421	1310.4	35291	268	152.052	57.329	49.984
NorthernBobwhite_Scaffolded_Contig_847	832	1756	880	876	358	838	309	245	273.57	34.928	283	210	148.237	34.414	42.428
NorthernBobwhite_Scaffolded_Contig_848	147048	298454	149303	149151	115464	146866	3412	31150	915.114	1357.82	84110	288	146.372	65.121	42.292
NorthernBobwhite_Scaffolded_Contig_849	35717	55182	27566	27616	23152	25310	1368	5080	722.931	1128.62	15268	210	121.56	39.711	34.101
NorthernBobwhite_Scaffolded_Contig_850	899	1447	746	701	412	604	270	158	272.175	34.353	530	206	122.652	47.765	38.265
NorthernBobwhite_Scaffolded_Contig_851	316	277	138	139	12	48	176	39	255.333	21.429	38	104	63.37	26.04	41.139
NorthernBobwhite_Scaffolded_Contig_852	76307	103202	51703	51499	44102	46902	1661	10058	802.604	1253.96	29977	247	106.195	54.119	30.603
NorthernBobwhite_Scaffolded_Contig_853	37993	72327	36009	36318	28188	34376	1668	7776	906.304	1346.33	19843	263	137.947	60.005	40.829
NorthernBobwhite_Scaffolded_Contig_854	177064	361745	180585	181160	140464	180210	4130	35124	913.225	1367.4	97161	306	144.321	66.19	44.379
NorthernBobwhite_Scaffolded_Contig_855	75859	98048	49089	48959	41776	44714	1857	9276	744.901	1178.66	28240	265	102.459	47.64	29.208
NorthernBobwhite_Scaffolded_Contig_856	96284	156165	78218	77947	62678	72460	2408	17894	881.863	1338.29	43366	255	122.872	58.132	34.887
NorthernBobwhite_Scaffolded_Contig_857	166586	292676	146566	146110	115786	135848	7019	32533	919.123	1360.83	89261	2150	130.027	76.168	36.349
NorthernBobwhite_Scaffolded_Contig_858	46257	73401	36683	36718	31596	34404	1037	6027	792.696	1212.94	18560	239	123.892	37.178	34.743
NorthernBobwhite_Scaffolded_Contig_859	4752	7433	3659	3774	2802	3358	504	738	413.35	529.336	1878	186	123.257	27.769	33.649
NorthernBobwhite_Scaffolded_Contig_860	219592	401954	200475	201479	162944	194110	4126	38700	889.578	1336.95	116569	293	136.021	55.99	39.225
NorthernBobwhite_Scaffolded_Contig_861	18734	37800	18970	18830	14870	18410	817	3515	768.399	1163.71	10912	264	147.305	56.184	41.913
NorthernBobwhite_Scaffolded_Contig_862	948	1806	935	871	500	758	304	237	275.892	34.82	786	207	144.401	35.064	41.667
NorthernBobwhite_Scaffolded_Contig_863	7326	10374	5201	5173	3804	4636	701	1182	528.202	911.295	3237	212	109.974	60.252	30.904
NorthernBobwhite_Scaffolded_Contig_864	46619	98704	49303	49401	38776	47248	1267	10899	903.645	1344.21	28650	278	151.907	60.981	45.205
NorthernBobwhite_Scaffolded_Contig_865	43608	61127	30554	30573	24792	27816	1218	7007	830.889	1310.25	19536	232	108.529	55.217	32.065
NorthernBobwhite_Scaffolded_Contig_866	187109	82087	41084	41003	35222	39978	533	5911	802.296	1191.78	12830	75	30.605	10.864	50.108
NorthernBobwhite_Scaffolded_Contig_867	153368	276189	138125	138064	115324	130508	2820	26132	907.937	1337.9	72557	270	135.572	49.797	38.546
NorthernBobwhite_Scaffolded_Contig_868	21381	37166	18480	18686	14742	17174	1053	4029	888.193	1326.78	11350	246	131.096	47.814	37.07
NorthernBobwhite_Scaffolded_Contig_869	30186	66323	33200	33123	26488	32694	1177	5652	853.026	1256.4	15599	272	160.125	42.1	44.988
NorthernBobwhite_Scaffolded_Contig_870	11858	1254388	623124	631264	238204	453448	110238	445977	291.402	118.884	554364	44296	7444.19	12928.2	14.109
NorthernBobwhite_Scaffolded_Contig_871	27701	44377	22342	22035	18404	20534	1093	4103	797.905	1203.79	14754	243	123.346	50.658	35.667
NorthernBobwhite_Scaffolded_Contig_872	20793	42973	21492	21481	16702	21106	1224	3701	745.023	1153.91	12696	263	147.975	52.765	46.381
NorthernBobwhite_Scaffolded_Contig_873	483	1114	565	549	224	358	180	347	272.232	30.003	283	219	162.923	52.76	54.658
NorthernBobwhite_Scaffolded_Contig_874	26202	39814	19877	19937	16578	17950	1019	4057	775.096	1199.3	13156	265	119.146	48.348	33.86
NorthernBobwhite_Scaffolded_Contig_875	258450	504181	251997	252184	210826	242542	4090	44176	895.077	1327.14	128671	485	144.528	50.125	41.085
NorthernBobwhite_Scaffolded_Contig_876	2117	75124	37820	37304	21418	35600	8217	9527	277.229	34.617	22748	3612	2424.32	598.08	57.015
NorthernBobwhite_Scaffolded_Contig_877	78578	130815	65536	65279	55874	60844	1584	11859	841.724	1272.21	33716	399	127.853	39.229	36.777
NorthernBobwhite_Scaffolded_Contig_878	614	956	472	484	244	328	106	276	275.615	32.072	308	176	120.748	37.764	36.156
NorthernBobwhite_Scaffolded_Contig_879	79064	131637	65902	65735	54204	62020	2024	12730	865.634	1325.6	38900	247	126.453	52.497	36.451
NorthernBobwhite_Scaffolded_Contig_880	7876	18925	9450	9475	6596	9342	693	2176	681.25	1069.7	6103	323	166.451	57.402	52.628
NorthernBobwhite_Scaffolded_Contig_881	96925	166776	83253	83523	68746	78998	2861	15333	863.158	1311.41	44550	767	130.529	54.115	36.752
NorthernBobwhite_Scaffolded_Contig_882	44561	69087	34510	34577	30814	31514	959	5491	753.774	1149.32	21030	248	123.454	31.084	33.969
NorthernBobwhite_Scaffolded_Contig_883	158367	334295	167291	167004	130900	163552	4267	33829	874.385	1304	96541	640	149.423	63.753	46.596
NorthernBobwhite_Scaffolded_Contig_884	120180	231706	115906	115800	91746	113378	2625	22764	970.991	1408.15	60443	287	140.27	59.207	41.574
NorthernBobwhite_Scaffolded_Contig_885	28173	57948	29004	28944	22644	28150	1055	5804	858.565	1288.35	17218	267	151.237	61.507	40.521
NorthernBobwhite_Scaffolded_Contig_886	122654	190146	95164	94982	82044	87750	2842	16592	816.281	1245.85	47973	273	121.041	41.227	34.361
NorthernBobwhite_Scaffolded_Contig_887	93972	157728	78640	79088	65258	74704	1878	15126	909.11	1370.06	42865	342	128.134	45.705	36.29
NorthernBobwhite_Scaffolded_Contig_888	67665	103198	51483	51715	43488	47878	1914	9409	834.108	1281.55	25980	266	118.084	50.363	33.924
NorthernBobwhite_Scaffolded_Contig_889	86139	140976	70591	70385	58028	66110	2387	13758	792.283	1229.24	38685	243	124.656	54.41	36.013
NorthernBobwhite_Scaffolded_Contig_890	65400	112824	56175	56649	46370	52984	1914	10992	823.007	1264.02	29311	289	128.544	68.584	36.485
NorthernBobwhite_Scaffolded_Contig_891	495	198941	101189	97752	35234	75656	6185	80809	271.585	32.041	72457	39525	28389.6	9294.07	49.495
NorthernBobwhite_Scaffolded_Contig_892	107819	166436	83302	83134	71554	77670	1738	14691	808.767	1244.72	42467	236	120.522	44.708	33.91
NorthernBobwhite_Scaffolded_Contig_893	31393	59592	29819	29773	23796	28802	668	6025	875.344	1296.92	16173	258	141.441	41.867	40.49
NorthernBobwhite_Scaffolded_Contig_894	33234	57312	28611	28701	21576	27650	2156	5692	728.737	1148.46	14180	674	128.267	69.715	36.165
NorthernBobwhite_Scaffolded_Contig_895	90644	168113	84205	83908	70218	78940	1667	16408	912.726	1351.74	50098	363	140.431	47.752	38.832
NorthernBobwhite_Scaffolded_Contig_896	82243	122518	61266	61252	53062	56228	1216	11436	783.309	1204.62	35997	218	117.191	42.293	32.98
NorthernBobwhite_Scaffolded_Contig_897	52196	75414	37697	37717	30936	34438	1885	7753	825.426	1286.66	23529	243	111.591	58.243	31.694
NorthernBobwhite_Scaffolded_Contig_898	161976	379367	189767	189600	152214	191134	3903	30201	894.635	1320.1	67322	854	165.082	56.822	49.41
NorthernBobwhite_Scaffolded_Contig_899	173117	289035	144895	144140	120942	134050	4276	28295	859.485	1305.16	80168	285	126.782	56.011	35.953
NorthernBobwhite_Scaffolded_Contig_900	26919	44362	22098	22264	17620	20664	1324	4515	721.317	1118.23	13550	251	123.98	58.972	36.718
NorthernBobwhite_Scaffolded_Contig_901	20541	28814	14376	14438	11896	13046	759	2969	739.446	1194.26	8671	197	110.543	41.106	31.542
NorthernBobwhite_Scaffolded_Contig_902	3122	40519	20056	20463	8466	17156	2156	12564	275.703	33.549	17355	2503	906.109	978.405	24.984
NorthernBobwhite_Scaffolded_Contig_903	17754	37360	18574	18786	13630	18232	914	4394	888.043	1338.01	10389	271	149.521	56.12	46.902
NorthernBobwhite_Scaffolded_Contig_904	134875	213812	106998	106814	91662	98474	3518	19101	852.24	1302.22	57639	481	123.369	50.759	33.619
NorthernBobwhite_Scaffolded_Contig_905	42194	72451	36143	36308	29688	34870	1167	6379	858.225	1305.36	19541	243	130.638	54.001	35.721
NorthernBobwhite_Scaffolded_Contig_906	97480	138290	69236	69054	57026	61018	4324	15252	746.52	1171.69	41498	3039	111.856	96.836	30.754
NorthernBobwhite_Scaffolded_Contig_907	993	194394	95688	98706	47692	109644	371	35609	276.012	33.972	82161	17944	13514.7	3825.9	54.381
NorthernBobwhite_Scaffolded_Contig_908	59324	117700	58572	59128	47760	56764	2005	10594	901.36	1324.05	32428	1213	146.42	54.984	41.267
NorthernBobwhite_Scaffolded_Contig_909	486	1022	517	505	168	316	212	323	272.833	31.408	269	214	149.302	41.614	52.675
NorthernBobwhite_Scaffolded_Contig_910	31098	43627	21871	21756	18010	19666	1031	4724	777.363	1224.98	13915	211	109.889	47.844	32.076
NorthernBobwhite_Scaffolded_Contig_911	61387	93038	46538	46500	39596	43088	1165	8736	840.416	1297.27	28415	210	117.85	42.477	33.734
NorthernBobwhite_Scaffolded_Contig_912	209622	337720	168954	168766	138468	156664	6239	34671	860.969	1309.88	94569	742	122.212	56.384	34.838
NorthernBobwhite_Scaffolded_Contig_913	19630	29634	14803	14831	11666	13412	1199	3208	789.642	1211.9	8422	243	115.958	51.704	33.948
NorthernBobwhite_Scaffolded_Contig_914	75577	141940	71184	70756	55864	69350	2105	13932	886.726	1327.4	42343	453	138.052	59.822	40.338
NorthernBobwhite_Scaffolded_Contig_915	24231	39670	19904	19766	15944	18348	739	4421	882.283	1368.36	12306	234	124.878	53.266	35.083
NorthernBobwhite_Scaffolded_Contig_916	150535	257476	128759	128717	107600	122434	3025	23156	897.771	1343.8	70471	267	129.369	51.275	37.073
NorthernBobwhite_Scaffolded_Contig_917	50541	93168	46491	46677	39258	43748	955	8760	908.932	1339.71	24177	264	139.905	44.715	38.379
NorthernBobwhite_Scaffolded_Contig_918	29486	42135	20914	21221	17722	19256	1014	3884	735.727	1189.11	11219	223	110.534	54.156	32.069
NorthernBobwhite_Scaffolded_Contig_919	67344	105914	52557	53357	43248	45244	6011	10897	851.756	1308.48	25845	5727	118.432	114.623	32.72
NorthernBobwhite_Scaffolded_Contig_920	159967	249186	124625	124561	108116	114298	2739	22758	848.047	1283.63	68701	260	121.145	43.822	34.665
NorthernBobwhite_Scaffolded_Contig_921	109911	175112	87227	87885	77230	81946	1734	13360	831.923	1262.21	42575	241	124.082	37.657	35.56
NorthernBobwhite_Scaffolded_Contig_922	38021	67083	33488	33595	26550	31710	1810	6696	743.591	1161.99	18191	309	132.686	50.004	39.691
NorthernBobwhite_Scaffolded_Contig_923	14641	19369	9614	9755	8144	8290	601	2254	721.335	1201.48	6417	221	103.492	50.048	29.206
NorthernBobwhite_Scaffolded_Contig_924	14974	24580	12267	12313	9438	11246	1061	2700	677.168	1051.67	8022	298	123.204	62.858	37.438
NorthernBobwhite_Scaffolded_Contig_925	1140	2697	1341	1356	824	1162	361	333	275.648	32.412	1114	262	173.941	56.247	44.298
NorthernBobwhite_Scaffolded_Contig_926	57175	98195	48939	49256	41612	45636	1262	9181	836.596	1270.3	29106	258	131.681	47.296	36.801
NorthernBobwhite_Scaffolded_Contig_927	36685	52846	26440	26406	21668	24360	1291	5276	801.579	1273.35	14551	231	112.319	57.182	30.887
NorthernBobwhite_Scaffolded_Contig_928	18612	33388	16705	16683	12008	15560	932	4714	739.789	1180.35	10363	256	131.149	73.137	38.169
NorthernBobwhite_Scaffolded_Contig_929	60933	99586	49648	49938	40052	46150	2155	10728	835.515	1264.83	29603	241	124.024	53.983	35.841
NorthernBobwhite_Scaffolded_Contig_930	112475	92211	46116	46095	40586	43336	1274	6559	823.885	1243.73	16114	214	63.809	20.093	35.324
NorthernBobwhite_Scaffolded_Contig_931	60937	97064	48450	48614	40516	45020	1304	9783	857.019	1295.34	27946	248	122.032	54.032	34.222
NorthernBobwhite_Scaffolded_Contig_932	71648	114307	57175	57132	46110	53502	2648	11514	833.39	1287.68	32910	359	121.194	58.773	34.344
NorthernBobwhite_Scaffolded_Contig_933	158571	294636	147351	147285	119648	141290	3212	29086	925.048	1361.47	82419	282	138.36	53.495	39.919
NorthernBobwhite_Scaffolded_Contig_934	291627	536218	267699	268519	216872	257652	6986	52037	895.04	1337.38	153515	291	136.503	56.878	39.175
NorthernBobwhite_Scaffolded_Contig_935	75231	114890	57261	57629	47636	53802	1596	11192	844.564	1267.8	32984	259	114.548	54.46	39.089
NorthernBobwhite_Scaffolded_Contig_936	13329	19654	9769	9885	8224	8734	775	1822	719.759	1107.24	4405	212	116.082	38.873	32.846
NorthernBobwhite_Scaffolded_Contig_937	42589	53772	26812	26960	22738	24114	1279	5410	773.126	1231.33	16280	198	99.526	48.453	28.16
NorthernBobwhite_Scaffolded_Contig_938	70866	106484	53418	53066	44162	49544	2095	10160	853.679	1311.66	31789	239	115.038	55.682	32.971
NorthernBobwhite_Scaffolded_Contig_939	134493	228575	114328	114247	94816	107156	3557	21956	877.272	1324.35	59205	274	127.683	57.755	37.192
NorthernBobwhite_Scaffolded_Contig_940	1559	252853	125603	127250	75596	138054	447	37443	276.797	34.364	69078	13993	11667.3	2523.33	48.621
NorthernBobwhite_Scaffolded_Contig_941	57150	110277	55253	55024	43968	52884	1843	11007	844.465	1258.15	27544	249	141.861	54.431	41.241
NorthernBobwhite_Scaffolded_Contig_942	65471	94966	47349	47617	37702	43560	2578	10647	819.057	1272.39	28300	273	110.15	64.98	32.552
NorthernBobwhite_Scaffolded_Contig_943	73854	133392	66785	66607	54116	64030	1654	12922	877.656	1323.78	37478	258	134.794	45.721	39.697
NorthernBobwhite_Scaffolded_Contig_944	164039	358346	179013	179333	145838	175382	2427	32825	868.242	1302.76	98269	299	156.82	53.626	46.371
NorthernBobwhite_Scaffolded_Contig_945	55132	82721	41262	41459	34542	36664	2923	8199	795.067	1232.2	24742	2183	116.992	77.326	32.428
NorthernBobwhite_Scaffolded_Contig_946	5958	70166	35402	34764	7598	24420	11001	26760	347.368	429.409	22690	6536	815.525	1775.2	11.094
NorthernBobwhite_Scaffolded_Contig_947	32491	51504	25668	25836	21960	23854	841	4597	774.272	1191.2	13188	263	124.023	43.06	35.216
NorthernBobwhite_Scaffolded_Contig_948	78635	160659	80251	80408	65120	76842	1545	16341	892.413	1333.77	46851	280	148.254	58.772	43.732
NorthernBobwhite_Scaffolded_Contig_949	18911	42037	20838	21199	14436	22016	916	4477	684.512	1138.84	10425	356	144.281	83.67	54.08
NorthernBobwhite_Scaffolded_Contig_950	7320	15587	7809	7778	6038	7326	457	1702	633.9	967.328	5164	236	158.743	30.382	43.88
NorthernBobwhite_Scaffolded_Contig_951	56188	112394	56117	56277	44376	55512	754	11180	895.124	1324.66	30898	256	143.766	53.132	44.46
NorthernBobwhite_Scaffolded_Contig_952	28310	41289	20730	20559	17072	18678	1100	4225	763.519	1184.59	14771	235	114.415	45.171	34.366
NorthernBobwhite_Scaffolded_Contig_953	78389	131230	65395	65835	57372	62096	1244	9873	855.048	1288.16	33256	240	129.992	36.544	35.88
NorthernBobwhite_Scaffolded_Contig_954	44352	77702	39013	38689	30360	37320	1860	7784	845.961	1322.84	20996	327	128.335	68.836	37.937
NorthernBobwhite_Scaffolded_Contig_955	2982	176341	88235	88106	54480	80550	18495	21942	354.189	399.454	45710	6097	4372.73	928.257	44.031
NorthernBobwhite_Scaffolded_Contig_956	27499	41748	21000	20748	16914	19386	1014	4241	752.054	1189.04	12291	232	117.5	55.762	31.758
NorthernBobwhite_Scaffolded_Contig_957	6408	14511	7201	7310	4894	6944	922	1684	662.125	1027.19	4360	241	160.371	29.794	49.095
NorthernBobwhite_Scaffolded_Contig_958	54835	133353	66656	66697	52952	65784	1860	12064	885.516	1311.13	38284	308	169.677	62.478	51.144
NorthernBobwhite_Scaffolded_Contig_959	1526	246465	118408	128057	56508	142914	13773	31951	274.851	33.489	40208	23546	10212.2	6625.27	62.844
NorthernBobwhite_Scaffolded_Contig_960	83160	190660	95403	95257	73756	96536	1285	18117	840.902	1266.94	49640	336	160.233	60.964	48.448
NorthernBobwhite_Scaffolded_Contig_961	101258	191251	95657	95594	77644	91732	2262	18681	897.351	1345.22	56458	264	139.371	54.194	40.92
NorthernBobwhite_Scaffolded_Contig_962	353	232	128	104	34	54	78	66	262.941	22.566	48	77	50.108	18.164	34.844
NorthernBobwhite_Scaffolded_Contig_963	915	1311	681	630	278	486	82	462	321.964	69.194	398	202	92.227	51.154	55.519
NorthernBobwhite_Scaffolded_Contig_964	605	757	348	409	162	266	128	200	275.309	32.928	280	152	96.721	30.122	28.76
NorthernBobwhite_Scaffolded_Contig_965	75818	120767	60322	60445	49158	56244	1989	12780	871.565	1311.32	35047	232	120.949	55.241	35.072
NorthernBobwhite_Scaffolded_Contig_966	35271	65146	32502	32644	27252	30130	910	6521	818.884	1237.38	19650	258	141.08	50.319	39.284
NorthernBobwhite_Scaffolded_Contig_967	33642	61474	30825	30649	23974	29304	1241	6625	863.653	1348.31	15988	270	132.166	75.989	38.948
NorthernBobwhite_Scaffolded_Contig_968	23052	17774	8842	8932	7692	8150	443	1418	764.639	1181.23	3132	119	60.523	19.25	33.333
NorthernBobwhite_Scaffolded_Contig_969	33623	56711	28316	28395	24204	26456	895	4839	821.459	1270.16	16282	226	129.408	43.855	37.709
NorthernBobwhite_Scaffolded_Contig_970	888	783	383	400	166	300	196	113	281.723	39.129	167	98	63.63	16.024	44.257
NorthernBobwhite_Scaffolded_Contig_971	162945	255672	127818	127854	104580	118416	4999	26453	832.747	1275.74	69990	769	120.075	54.604	33.983
NorthernBobwhite_Scaffolded_Contig_972	48190	86447	43220	43227	35262	41218	1610	7934	851.476	1271.24	25163	263	134.111	54.806	38.442
NorthernBobwhite_Scaffolded_Contig_973	89346	185978	92951	93027	76038	93804	1376	13789	885.8	1302.6	35945	470	150.245	66.58	42.992
NorthernBobwhite_Scaffolded_Contig_974	210863	354590	177288	177302	154130	164248	3467	31066	875.721	1304.59	91499	251	129.424	47.77	35.844
NorthernBobwhite_Scaffolded_Contig_975	290241	240538	120251	120287	104512	115222	2990	16697	859.791	1308.75	42477	253	63.572	22.818	35.938
NorthernBobwhite_Scaffolded_Contig_976	89223	135824	67862	67962	58710	62158	1616	12715	844.4	1296.15	38023	257	118.574	45.338	33.236
NorthernBobwhite_Scaffolded_Contig_977	38550	71494	35813	35681	29294	32900	794	8172	887.227	1334.09	21283	258	139.722	52.138	38.82
NorthernBobwhite_Scaffolded_Contig_978	46068	73887	36662	37225	30788	34206	1461	7075	858.715	1309.22	20874	250	123.674	47.264	34.375
NorthernBobwhite_Scaffolded_Contig_979	20713	9410	4642	4768	3512	4800	186	857	702.543	1106.84	1309	65	29.921	11.512	54.97
NorthernBobwhite_Scaffolded_Contig_980	12231	6207	3104	3103	2242	3226	123	582	679.966	1039.02	828	71	33.062	12.443	55.04
NorthernBobwhite_Scaffolded_Contig_981	32071	56590	28337	28253	20962	27174	1586	6607	811.343	1242.81	16262	257	129.182	65.222	37.666
NorthernBobwhite_Scaffolded_Contig_982	4714	7237	3635	3602	2698	3186	403	913	448.643	590.804	2091	198	118.163	34.56	35.893
NorthernBobwhite_Scaffolded_Contig_983	45092	62951	31545	31406	22884	28120	2753	8897	837.055	1298.09	18837	261	103.579	73.097	30.6
NorthernBobwhite_Scaffolded_Contig_984	75753	114857	57470	57387	45528	52922	3680	12172	816.483	1242.61	31847	2769	115.601	97.452	33.064
NorthernBobwhite_Scaffolded_Contig_985	273175	522918	261270	261648	217326	251158	4024	47788	918.383	1350.41	135192	284	141.97	51.932	40.649
NorthernBobwhite_Scaffolded_Contig_986	56010	99305	49653	49652	40460	46492	1415	10444	908.302	1359.48	30327	252	131.585	55.626	38.998
NorthernBobwhite_Scaffolded_Contig_987	15120	26238	13102	13136	9962	11876	1038	3239	790.348	1187.87	7566	244	128.936	63.636	36.898
NorthernBobwhite_Scaffolded_Contig_988	1255	2273	1136	1137	626	832	305	501	278.479	33.37	775	200	135.383	28.379	37.53
NorthernBobwhite_Scaffolded_Contig_989	21989	15294	7619	7675	5842	6924	620	1828	733.4	1208.83	2983	222	53.25	30.545	29.692
NorthernBobwhite_Scaffolded_Contig_990	522	862	460	402	186	312	131	229	274.194	32.371	162	183	120.201	42.667	44.636
NorthernBobwhite_Scaffolded_Contig_991	62870	106274	53367	52907	44868	49608	1247	10020	841.501	1288.05	29985	267	129.995	53.07	35.449
NorthernBobwhite_Scaffolded_Contig_992	26098	50491	25205	25286	20704	23862	746	4907	885.329	1294.71	15404	238	145.387	37.313	40.405
NorthernBobwhite_Scaffolded_Contig_993	500	164	87	77	12	12	56	84	407.167	26.422	31	67	24.552	23.091	16.6
NorthernBobwhite_Scaffolded_Contig_994	27534	39797	19868	19929	15910	17754	1477	4465	800.456	1234.81	13054	235	109.821	64.969	32.295
NorthernBobwhite_Scaffolded_Contig_995	1194	22664	11817	10847	1038	3642	4445	13460	303.222	61.544	8694	4017	1229.82	1160.4	40.034
NorthernBobwhite_Scaffolded_Contig_996	149254	244608	122700	121908	100042	114102	2439	26841	882.583	1328.46	73628	321	123.681	58.901	35.828
NorthernBobwhite_Scaffolded_Contig_997	94142	145489	72684	72805	62050	67214	2279	13226	858.793	1316.57	40089	264	120.095	45.187	33.907
NorthernBobwhite_Scaffolded_Contig_998	10555	19358	9694	9664	6694	9198	791	2588	725.839	1163.48	5918	245	129.482	69.87	42.956
NorthernBobwhite_Scaffolded_Contig_999	103505	194655	96915	97740	78768	92914	2903	19112	891.434	1341.2	55824	306	139.094	65.406	38.181
NorthernBobwhite_Scaffolded_Contig_1000	152050	262969	131535	131434	110432	124776	2476	24002	882.015	1321.99	72981	266	131.16	49.826	37.038
NorthernBobwhite_Scaffolded_Contig_1001	31583	49230	24617	24613	19952	22404	1185	5461	854.712	1309.78	15431	222	119.473	52.417	35.386
NorthernBobwhite_Scaffolded_Contig_1002	2588	843	410	433	234	352	84	165	275.726	31.398	181	44	21.713	7.936	46.6
NorthernBobwhite_Scaffolded_Contig_1003	16372	6645	3296	3349	2668	3248	75	614	743.465	1105.77	1045	74	28.796	11.067	45.333
NorthernBobwhite_Scaffolded_Contig_1004	45310	89798	45191	44607	36138	44430	885	7886	872.978	1291	26524	272	145.48	39.319	44.043
NorthernBobwhite_Scaffolded_Contig_1005	20540	40778	20439	20339	15630	19420	726	4777	889.451	1333.31	12208	257	143.379	50.922	44.815
NorthernBobwhite_Scaffolded_Contig_1006	84823	141129	70827	70302	60132	65434	1972	12874	836.109	1261.15	43355	370	128.498	42.706	36.515
NorthernBobwhite_Scaffolded_Contig_1007	17821	39317	19883	19434	15788	18390	741	4188	797.787	1193.75	10831	253	157.479	48.602	47.938
NorthernBobwhite_Scaffolded_Contig_1008	61134	120915	60420	60495	48278	56782	2148	13116	907.938	1336.23	32517	288	143.485	72.222	41.105
NorthernBobwhite_Scaffolded_Contig_1009	27685	52751	26458	26293	21308	25026	941	5211	825.159	1243.46	16556	261	139.995	48.576	41.333
NorthernBobwhite_Scaffolded_Contig_1010	113592	188380	94212	94168	77158	87874	2804	19568	859.807	1290.67	52714	255	125.882	57.738	35.561
NorthernBobwhite_Scaffolded_Contig_1011	163874	267022	133546	133476	115594	123484	3222	23434	859.641	1298.31	67819	259	126.416	45.424	34.757
NorthernBobwhite_Scaffolded_Contig_1012	121508	177916	88888	89028	78162	81572	2445	14873	797.124	1236.85	44639	471	115.99	40.659	31.867
NorthernBobwhite_Scaffolded_Contig_1013	721	654	335	319	154	248	174	76	276.117	35.164	116	93	66.569	18.258	43.828
NorthernBobwhite_Scaffolded_Contig_1014	733	739	382	357	190	276	147	126	277.589	36.03	146	115	76.149	22.492	43.111
NorthernBobwhite_Scaffolded_Contig_1015	43652	64671	32286	32385	26902	29658	1577	6234	776.592	1215.81	20211	217	114.884	55.442	32.512
NorthernBobwhite_Scaffolded_Contig_1016	213048	424429	212555	211874	168488	207930	4209	41687	869.732	1313.66	115454	312	143.265	63.398	43.164
NorthernBobwhite_Scaffolded_Contig_1017	563	1225	647	578	226	508	186	300	275.053	30.752	387	209	151.945	43.661	52.575
NorthernBobwhite_Scaffolded_Contig_1018	5258	11080	5536	5544	4006	5124	828	1061	457.027	608.752	2774	232	156.21	25.944	44.447
NorthernBobwhite_Scaffolded_Contig_1019	44672	77651	39034	38617	32554	36778	1664	6276	832.946	1261.36	20193	224	132.665	41.422	38.142
NorthernBobwhite_Scaffolded_Contig_1020	9312	17989	9019	8970	6730	8576	704	1889	673.505	1056.2	4979	230	140.996	41.152	44.555
NorthernBobwhite_Scaffolded_Contig_1021	377	693	347	346	78	200	131	280	268.641	29.275	243	199	132.35	48.118	42.971
NorthernBobwhite_Scaffolded_Contig_1022	2133	4844	2432	2412	1478	2238	434	652	277.736	35.067	1131	249	164.796	46.215	46.742
NorthernBobwhite_Scaffolded_Contig_1023	104300	174599	87188	87411	72918	82382	1919	16567	859.384	1293.91	49550	296	127.39	53.152	35.679
NorthernBobwhite_Scaffolded_Contig_1024	17342	25836	12811	13025	11032	11704	516	2450	681.858	1056.64	8341	203	119.08	28.309	34.425
NorthernBobwhite_Scaffolded_Contig_1025	82201	138665	69334	69331	57288	64958	2123	13587	863.015	1295.48	41702	246	128.567	49.636	36.535
NorthernBobwhite_Scaffolded_Contig_1026	16857	7366	3656	3710	2960	3658	93	615	741.218	1087.23	1200	62	30.294	9.486	51.243
NorthernBobwhite_Scaffolded_Contig_1027	118937	245992	119104	126888	95688	113266	6226	29675	886.202	1314.13	70944	12830	148.927	261.118	42.696
NorthernBobwhite_Scaffolded_Contig_1028	349	230	95	135	26	78	70	55	263	29.06	46	78	48.96	19.7	35.244
NorthernBobwhite_Scaffolded_Contig_1029	80110	110087	55026	55061	47628	49360	1801	10768	773.708	1229.13	32113	311	108.81	44.833	30.941
NorthernBobwhite_Scaffolded_Contig_1030	1283	3078	1515	1563	898	1344	323	495	275.755	33.656	1088	255	175.471	42.54	49.026
NorthernBobwhite_Scaffolded_Contig_1031	18280	27556	13706	13850	11564	12654	517	2668	730.878	1148	6818	219	118.912	26.466	33.605
NorthernBobwhite_Scaffolded_Contig_1032	14334	22389	11181	11208	8090	9992	708	3479	668.559	1020.85	7048	244	115.098	71.33	35.231
NorthernBobwhite_Scaffolded_Contig_1033	374	816	415	401	60	234	99	422	271.467	32.497	132	222	149.302	57.188	50.802
NorthernBobwhite_Scaffolded_Contig_1034	9223	15162	7626	7536	5882	7068	459	1666	604.425	1012.11	4533	243	123.586	55.285	38.079
NorthernBobwhite_Scaffolded_Contig_1035	144180	263188	131695	131493	111080	126420	2153	22317	887.503	1325.34	75944	248	138.176	42.306	38.926
NorthernBobwhite_Scaffolded_Contig_1036	408	639	372	267	58	184	124	267	261.552	22.48	234	167	108.029	41.355	43.873
NorthernBobwhite_Scaffolded_Contig_1037	81141	150618	75587	75031	60208	73130	2111	14418	899.21	1364.99	41976	299	133.769	64.493	41.359
NorthernBobwhite_Scaffolded_Contig_1038	168367	156585	77853	78732	65186	70292	5911	14430	890.34	1318.67	30825	1466	70.251	46.394	36.59
NorthernBobwhite_Scaffolded_Contig_1039	743	1152	599	553	274	452	164	257	270.321	31.476	235	163	115.433	32.082	41.454
NorthernBobwhite_Scaffolded_Contig_1040	2037	9187	4565	4622	2478	3960	1069	1635	275.868	33.448	3439	441	317.811	72.434	51.105
NorthernBobwhite_Scaffolded_Contig_1041	29468	52120	25966	26154	22304	23968	617	4954	839.596	1259.94	14012	236	136.215	42.644	37.858
NorthernBobwhite_Scaffolded_Contig_1042	195097	306700	153058	153642	135574	142600	2291	24786	854.999	1294.54	81149	263	122.713	38.534	34.641
NorthernBobwhite_Scaffolded_Contig_1043	1427	158426	79262	79164	26720	48772	20674	61565	284.365	47.531	77724	18826	8231.84	5230.8	35.95
NorthernBobwhite_Scaffolded_Contig_1044	805	35975	18277	17698	6166	11164	5949	12513	282.253	45.536	16206	5903	3230.29	2183.01	35.901
NorthernBobwhite_Scaffolded_Contig_1045	99743	155934	77765	78169	66866	72912	1847	13488	846.197	1301.64	38651	247	121.476	44.874	34.215
NorthernBobwhite_Scaffolded_Contig_1046	42922	84493	42030	42463	32486	39218	2863	9525	857.976	1274.91	17680	1139	142.758	75.602	40.79
NorthernBobwhite_Scaffolded_Contig_1047	55946	122752	61340	61412	49944	60396	785	10985	876.081	1308.69	33882	271	159.846	43.993	46.584
NorthernBobwhite_Scaffolded_Contig_1048	137543	241374	120795	120579	105400	112880	3486	18438	864.016	1305.2	50066	367	134.323	43.508	37.245
NorthernBobwhite_Scaffolded_Contig_1049	7709	10748	5371	5377	3938	4608	676	1473	624.339	1030.22	3399	219	108.994	44.412	32.637
NorthernBobwhite_Scaffolded_Contig_1050	444	295	131	164	44	104	108	39	267.182	25.601	57	93	51.291	20.274	36.036
NorthernBobwhite_Scaffolded_Contig_1051	129446	59299	29699	29600	25168	29236	248	4303	785.507	1187.99	9243	85	31.938	9.77	51.806
NorthernBobwhite_Scaffolded_Contig_1052	27860	50651	25475	25176	18012	23584	1909	6836	757.87	1204.25	14253	266	124.155	80.962	42.179
NorthernBobwhite_Scaffolded_Contig_1053	46788	83285	41684	41601	36094	39110	775	6916	865.943	1294.37	21384	231	136.812	35.721	37.918
NorthernBobwhite_Scaffolded_Contig_1054	107310	196548	98108	98440	80896	94220	2285	18175	940.13	1381.32	52568	292	136.591	49.987	40.065
NorthernBobwhite_Scaffolded_Contig_1055	72575	138128	68919	69209	55892	67826	1282	12449	869.494	1301.59	38043	294	141.171	50.001	40.117
NorthernBobwhite_Scaffolded_Contig_1056	7609	376118	189113	187005	110004	166496	36306	61425	279.375	79.891	130006	15520	3642.91	5443.38	14.746
NorthernBobwhite_Scaffolded_Contig_1057	108855	163200	81756	81444	70098	74330	2038	15977	865.192	1321.11	48020	261	116.121	47.828	33.183
NorthernBobwhite_Scaffolded_Contig_1058	38494	80391	40185	40206	31106	39704	1080	8095	872.802	1312.93	22620	290	150.943	53.779	44.532
NorthernBobwhite_Scaffolded_Contig_1059	78927	144926	72722	72204	61538	66968	1909	13787	854.409	1277.65	39838	366	138.693	52.798	38.956
NorthernBobwhite_Scaffolded_Contig_1060	131893	250768	125549	125219	101354	121860	1894	24390	908.492	1348.7	71231	251	140.733	47.492	41.166
NorthernBobwhite_Scaffolded_Contig_1061	75700	144138	71932	72206	60782	68244	1111	13286	880.359	1329.74	40485	299	142.596	49.001	40.441
NorthernBobwhite_Scaffolded_Contig_1062	25468	40428	20260	20168	16676	18098	1376	4090	728.912	1126.68	12069	243	123.569	43.597	34.903
NorthernBobwhite_Scaffolded_Contig_1063	36676	47566	23905	23661	19946	21496	1281	4644	758.43	1217.5	13617	236	102.227	51.319	28.585
NorthernBobwhite_Scaffolded_Contig_1064	39642	59413	29742	29671	25696	27484	880	5081	760.549	1160.41	14900	245	117.496	47.13	32.753
NorthernBobwhite_Scaffolded_Contig_1065	39941	57321	28708	28613	23374	26246	1109	6305	779.938	1250.5	16867	225	110.371	52.86	32.571
NorthernBobwhite_Scaffolded_Contig_1066	33611	60748	30281	30467	24560	28650	1225	6016	891.431	1319.67	14954	261	134.961	52.491	38.315
NorthernBobwhite_Scaffolded_Contig_1067	65669	87709	43863	43846	35906	42090	834	8493	892.59	1318.86	23082	275	99.15	64.387	43.768
NorthernBobwhite_Scaffolded_Contig_1068	49274	79752	39738	40014	32474	36994	1473	8445	882.456	1333.55	23949	233	122.447	51.088	35.301
NorthernBobwhite_Scaffolded_Contig_1069	5523	10173	5096	5077	3514	4616	642	1360	582.373	853.102	3262	218	138.374	41.652	40.558
NorthernBobwhite_Scaffolded_Contig_1070	31232	63464	31665	31799	25174	30638	1143	6183	908.968	1355.04	20087	257	149.079	56.994	42.889
NorthernBobwhite_Scaffolded_Contig_1071	94642	149792	74864	74928	64108	70006	1358	13566	849.638	1290.64	39823	327	122.892	42.823	34.459
NorthernBobwhite_Scaffolded_Contig_1072	1726	381404	190633	190771	110550	211772	600	56484	276.771	34.397	124589	20532	15536.7	3087.2	51.39
NorthernBobwhite_Scaffolded_Contig_1073	42540	75702	37944	37758	27710	36848	2696	8068	831.288	1294.42	24711	371	127.855	76.33	39.344
NorthernBobwhite_Scaffolded_Contig_1074	82158	124675	62340	62335	51734	57914	2527	11918	834.98	1299.04	34428	236	116.83	51.367	33.387
NorthernBobwhite_Scaffolded_Contig_1075	48563	76831	38400	38431	30454	36338	1408	8256	799.949	1235.93	22485	293	118.374	62.902	35.968
NorthernBobwhite_Scaffolded_Contig_1076	25771	10179	5057	5122	4166	4794	252	909	698.939	1075.53	1546	61	27.059	12.186	47.165
NorthernBobwhite_Scaffolded_Contig_1077	92532	161249	80446	80803	67594	77220	1881	13802	884.785	1323.86	42649	305	132.124	49.362	37.094
NorthernBobwhite_Scaffolded_Contig_1078	6728	260811	123672	137139	62920	93508	38146	64778	287.451	46.663	93188	20446	2510.35	5252.8	12.574
NorthernBobwhite_Scaffolded_Contig_1079	2412	418078	205701	212377	108064	170476	48806	88703	283.272	119.308	155192	32222	12684.9	5436.27	46.103
NorthernBobwhite_Scaffolded_Contig_1080	15721	22309	11153	11156	9522	10010	515	2140	773.592	1216.45	6620	210	111.776	41.239	31.009
NorthernBobwhite_Scaffolded_Contig_1081	25236	41299	20779	20520	17304	18756	923	4107	852.21	1289.41	12270	223	126.775	41.489	36.448
NorthernBobwhite_Scaffolded_Contig_1082	78889	148170	73866	74304	60044	70568	1463	15324	888.918	1329.2	44423	267	138.417	58.818	39.772
NorthernBobwhite_Scaffolded_Contig_1083	8225	13387	6658	6729	5118	5996	643	1565	717.685	1120.7	3797	205	125.109	48.635	36.109
NorthernBobwhite_Scaffolded_Contig_1084	1203	2280	1122	1158	622	1032	199	417	276.608	35.085	746	213	141.691	34.301	43.059
NorthernBobwhite_Scaffolded_Contig_1085	309	276	148	128	14	76	129	53	259.286	18.866	48	107	62.773	27.912	35.599
NorthernBobwhite_Scaffolded_Contig_1086	325	307	138	169	14	80	123	87	262	23.719	54	110	65.563	30.842	36
NorthernBobwhite_Scaffolded_Contig_1087	7535	11437	5710	5727	4526	5264	509	1077	539.323	804.939	4018	195	118.549	25.702	34.798
NorthernBobwhite_Scaffolded_Contig_1088	98291	192008	95930	96078	77478	94770	2153	16643	905.184	1345.35	54388	265	144.315	50.175	41.208
NorthernBobwhite_Scaffolded_Contig_1089	64873	52398	26235	26163	22820	24586	732	4017	829.333	1276.22	9137	168	62.827	18.849	34.538
NorthernBobwhite_Scaffolded_Contig_1090	1175	2370	1075	1295	638	1164	338	217	273.467	34.506	738	209	135.224	45.661	52.936
NorthernBobwhite_Scaffolded_Contig_1091	8648	209175	103979	105196	42768	71500	9586	84288	419.127	583.087	114103	6116	1771.98	2053.23	21.612
NorthernBobwhite_Scaffolded_Contig_1092	2113	73994	35500	38494	12912	20310	9657	30726	291.926	52.785	39686	7954	2533.66	1893.73	34.311
NorthernBobwhite_Scaffolded_Contig_1093	1491	2939	1485	1454	908	1270	290	459	275.559	33.237	1021	206	151.342	32.796	42.254
NorthernBobwhite_Scaffolded_Contig_1094	112588	204340	102196	102144	84720	96820	2056	19721	877.784	1318.23	59781	376	136.57	54.768	38.199
NorthernBobwhite_Scaffolded_Contig_1095	88013	145662	70920	74742	57986	64262	3994	18543	865.486	1317.94	48511	5858	124.05	118.36	34.591
NorthernBobwhite_Scaffolded_Contig_1096	52017	102737	51305	51432	42144	50562	860	8656	872.555	1296.26	29373	267	145.971	38.278	42.799
NorthernBobwhite_Scaffolded_Contig_1097	25751	47952	23942	24010	19972	23360	737	3639	744.544	1145.06	11339	242	141.327	33.916	41.245
NorthernBobwhite_Scaffolded_Contig_1098	10621	13474	6735	6739	4804	5886	950	1767	550.686	913.934	4105	225	97.835	65.839	27.361
NorthernBobwhite_Scaffolded_Contig_1099	18755	38816	19321	19495	14926	18112	1175	4412	829.285	1198.52	7664	675	147.765	80.764	42.373
NorthernBobwhite_Scaffolded_Contig_1100	172089	320126	159939	160187	128380	154442	4553	31160	906.199	1344.54	87084	365	137.876	55.005	39.606
NorthernBobwhite_Scaffolded_Contig_1101	9684	17841	9031	8810	6268	8246	731	2509	625.263	935.06	4952	258	127.408	75.969	43.691
NorthernBobwhite_Scaffolded_Contig_1102	123551	185739	92963	92776	75332	85968	3563	20021	846.953	1306.99	48910	241	115.048	56.873	32.542
NorthernBobwhite_Scaffolded_Contig_1103	18382	31433	15753	15680	10340	14266	1345	5296	757.3	1186.21	7091	486	116.644	115.66	39.914
NorthernBobwhite_Scaffolded_Contig_1104	49025	67466	33811	33655	28154	29978	1797	7214	841.995	1302.9	19534	807	107.578	52.166	30.868
NorthernBobwhite_Scaffolded_Contig_1105	966	1172	594	578	318	432	123	293	279.365	33.983	395	135	95.452	26.622	30.228
NorthernBobwhite_Scaffolded_Contig_1106	127184	270802	135077	135725	112402	131988	1994	23097	927.704	1344.85	69173	315	155.501	51.377	44.179
NorthernBobwhite_Scaffolded_Contig_1107	16588	23085	11534	11551	9540	10458	717	2259	748.662	1183.69	7165	202	108.208	52.07	30.245
NorthernBobwhite_Scaffolded_Contig_1108	23305	34017	16979	17038	13532	15282	909	4118	779.999	1235.46	10479	218	113.496	50.016	32.718
NorthernBobwhite_Scaffolded_Contig_1109	90715	135847	67999	67848	57570	62768	2076	12775	807.194	1247.77	35746	402	116.879	48.539	33.216
NorthernBobwhite_Scaffolded_Contig_1110	3515	61249	30699	30550	13408	22656	5098	19753	280.271	40.9	30041	4459	1239.07	1252.12	33.428
NorthernBobwhite_Scaffolded_Contig_1111	576	828	430	398	184	274	147	221	275.163	34.522	142	184	115.599	39.317	30.382
NorthernBobwhite_Scaffolded_Contig_1112	106783	148479	74609	73870	64736	68084	2078	12878	774.834	1203.12	38276	214	110.168	44.326	30.974
NorthernBobwhite_Scaffolded_Contig_1113	23461	51708	25789	25919	18938	25522	1222	5768	816.894	1227.54	14086	267	155.97	71.359	44.41
NorthernBobwhite_Scaffolded_Contig_1114	96312	156894	78389	78505	66622	73386	1802	14352	857.467	1296.45	43056	260	125.547	44.96	35.592
NorthernBobwhite_Scaffolded_Contig_1115	76291	148655	74527	74128	60570	73182	1314	12859	904.475	1333.58	37309	365	143.848	50.818	41.359
NorthernBobwhite_Scaffolded_Contig_1116	11941	21042	10581	10461	8336	9988	766	1854	676.168	1056.93	5155	246	133.836	47.174	38.347
NorthernBobwhite_Scaffolded_Contig_1117	91564	168734	84555	84179	67618	81214	1614	17409	923.466	1383.82	48415	293	135.041	56.018	40.593
NorthernBobwhite_Scaffolded_Contig_1118	766	1537	766	771	340	688	284	220	274.947	32.764	644	209	145.711	36.364	45.953
NorthernBobwhite_Scaffolded_Contig_1119	131896	259179	129935	129244	100780	125334	4417	27260	922.8	1389.56	73271	340	138.413	73.842	43.077
NorthernBobwhite_Scaffolded_Contig_1120	4965	8668	4367	4301	3348	3652	555	1065	456.384	640.394	2267	230	136.211	36.967	36.777
NorthernBobwhite_Scaffolded_Contig_1121	97834	224166	112351	111815	89230	112542	2147	19174	913.876	1349.06	56641	287	162.952	55.855	48.371
NorthernBobwhite_Scaffolded_Contig_1122	175220	290712	145127	145585	127394	133138	2032	26747	871.478	1308.69	82923	238	129.034	43.726	35.569
NorthernBobwhite_Scaffolded_Contig_1123	215113	349596	174737	174859	147728	164646	5607	29958	872.337	1324.19	93399	258	124.703	50.753	34.704
NorthernBobwhite_Scaffolded_Contig_1124	46224	87880	44158	43722	34458	42834	1120	9058	854.58	1276.93	24777	261	139.341	50.555	41.87
NorthernBobwhite_Scaffolded_Contig_1125	64226	92176	46094	46082	38760	42278	1934	8791	807.847	1245.06	28729	265	112.509	47.041	32.151
NorthernBobwhite_Scaffolded_Contig_1126	330	1571	842	729	72	366	161	964	257.222	20.253	1042	671	336.918	170.848	44.848
NorthernBobwhite_Scaffolded_Contig_1127	757	14296	7043	7253	1722	3200	1916	7367	305.724	62.397	7705	2883	1242.14	969.502	52.576
NorthernBobwhite_Scaffolded_Contig_1128	737	1165	572	593	292	460	235	172	278.151	32.382	491	168	122.483	30.744	40.57
NorthernBobwhite_Scaffolded_Contig_1129	6666	2167	1101	1066	712	796	290	360	597.146	1224.72	657	147	25.265	39.208	13.576
NorthernBobwhite_Scaffolded_Contig_1130	195925	298816	148967	149849	130202	138634	4035	24575	798.632	1233.81	63527	3165	119.751	63.404	33.111
NorthernBobwhite_Scaffolded_Contig_1131	921	689	330	359	210	266	139	71	283.648	36.691	144	93	57.944	18.268	32.03
NorthernBobwhite_Scaffolded_Contig_1132	34631	45224	22571	22653	19066	20506	778	4651	713.235	1148.61	13425	201	103.985	43.92	30.6
NorthernBobwhite_Scaffolded_Contig_1133	63092	131747	65942	65805	54020	63358	1423	12220	881.206	1310.27	37520	284	152.102	53.561	43.769
NorthernBobwhite_Scaffolded_Contig_1134	17576	28780	14432	14348	11834	13044	885	2878	760.248	1192.93	8197	261	127.389	53.707	34.302
NorthernBobwhite_Scaffolded_Contig_1135	175242	332547	166225	166322	137958	158124	3451	31344	898.688	1333.18	93209	264	141.327	53.187	39.851
NorthernBobwhite_Scaffolded_Contig_1136	49375	68758	34510	34248	29704	31622	1246	5817	803.281	1264.03	19997	216	110.599	45.645	31.605
NorthernBobwhite_Scaffolded_Contig_1137	366549	331405	165545	165860	140880	155488	6664	26810	879.408	1319.19	62008	5412	68.814	64.604	37.312
NorthernBobwhite_Scaffolded_Contig_1138	88882	141189	70783	70406	61752	65728	1278	11782	821.055	1251.93	39237	237	124.314	37.848	34.989
NorthernBobwhite_Scaffolded_Contig_1139	50232	20831	10470	10361	8908	9846	206	1732	910.043	1327.67	3346	82	28.842	12.107	46.741
NorthernBobwhite_Scaffolded_Contig_1140	22327	33056	16493	16563	13284	14840	783	3982	830.078	1269.35	9605	229	113.897	55.233	33.309
NorthernBobwhite_Scaffolded_Contig_1141	45710	90254	45182	45072	37408	44202	1118	7082	859.796	1274.24	18885	425	146.932	49.757	41.514
NorthernBobwhite_Scaffolded_Contig_1142	4851	9251	4699	4552	3356	4390	795	660	472.917	624.75	2009	233	141.141	35.262	43.105
NorthernBobwhite_Scaffolded_Contig_1143	175323	374448	187452	186996	150326	186704	3039	32521	905.461	1344.5	103218	315	154.287	52.056	44.881
NorthernBobwhite_Scaffolded_Contig_1144	42087	75035	37442	37593	31486	35692	979	6503	805.734	1231.9	21536	303	134.576	48.388	38.558
NorthernBobwhite_Scaffolded_Contig_1145	144756	225499	112956	112543	92794	105126	2591	23905	876.831	1329.76	64619	247	119.244	54.035	33.869
NorthernBobwhite_Scaffolded_Contig_1146	75993	103116	51747	51369	42990	46866	1235	11570	806.524	1264.61	30584	248	106.509	53.744	29.54
NorthernBobwhite_Scaffolded_Contig_1147	738	1369	709	660	316	530	290	226	272.842	30.653	449	178	138.642	31.152	41.192
NorthernBobwhite_Scaffolded_Contig_1148	48605	83866	41901	41965	34058	37784	1344	10215	912.817	1351.11	21891	393	130.581	55.846	36.716
NorthernBobwhite_Scaffolded_Contig_1149	12581	22430	11307	11123	8800	10608	820	2100	731.095	1165.89	6067	237	133.298	53.669	38.884
NorthernBobwhite_Scaffolded_Contig_1150	24698	49722	24775	24947	20786	23710	713	4280	858.947	1262.45	15150	241	151.043	33.897	42.084
NorthernBobwhite_Scaffolded_Contig_1151	1815	3769	1903	1866	1082	1652	425	589	278.161	36.185	820	200	146.948	31.269	46.116
NorthernBobwhite_Scaffolded_Contig_1152	660	1023	542	481	228	386	183	219	275.518	34.189	362	177	118.25	38.363	41.364
NorthernBobwhite_Scaffolded_Contig_1153	122048	57587	28849	28738	24892	28168	215	3973	818.101	1203.21	8676	80	32.795	9.256	52.593
NorthernBobwhite_Scaffolded_Contig_1154	24032	44252	22089	22163	17318	20558	888	5255	783.198	1201.54	13689	268	136.091	60.295	38.969
NorthernBobwhite_Scaffolded_Contig_1155	61625	83133	41535	41598	34948	37678	1490	8592	751.117	1182.36	27340	219	106.316	51.537	31.065
NorthernBobwhite_Scaffolded_Contig_1156	100961	177324	88576	88748	72782	85838	1959	15827	876.531	1326.39	44840	266	130.272	46.555	40.245
NorthernBobwhite_Scaffolded_Contig_1157	56406	120675	60461	60214	48874	57870	1598	11723	894.148	1334.91	33733	294	155.023	60.885	44.233
NorthernBobwhite_Scaffolded_Contig_1158	12119	5375	2675	2700	2058	2578	131	583	601.386	898.119	765	61	28.392	11.725	55.392
NorthernBobwhite_Scaffolded_Contig_1159	17610	28342	14190	14152	10352	13592	679	3576	776.355	1210.08	9472	244	118.858	68.644	34.685
NorthernBobwhite_Scaffolded_Contig_1160	38673	59118	29646	29472	24036	26522	1508	6657	805.541	1234.21	18459	231	117.757	55.8	34.381
NorthernBobwhite_Scaffolded_Contig_1161	338	182	113	69	8	54	82	37	249.75	13.065	26	77	41.74	21.741	37.278
NorthernBobwhite_Scaffolded_Contig_1162	92932	124739	62335	62404	53670	56952	2306	11211	758.543	1211.58	34795	220	106.327	50.246	29.623
NorthernBobwhite_Scaffolded_Contig_1163	51906	96502	48418	48084	40882	46524	1009	7560	859.407	1271.35	28000	231	141.146	34.289	40.232
NorthernBobwhite_Scaffolded_Contig_1164	7284	86279	42178	44101	19768	32070	8129	25864	279.731	39.213	40397	4621	907.607	937.324	21.06
NorthernBobwhite_Scaffolded_Contig_1165	29416	53105	26450	26655	21104	24914	1399	5432	809.828	1251.32	16793	267	135.263	49.264	39.264
NorthernBobwhite_Scaffolded_Contig_1166	61378	70608	35350	35258	29040	33400	1921	5888	780.172	1207.91	16850	316	88.058	42.745	36.161
NorthernBobwhite_Scaffolded_Contig_1167	29137	48583	24260	24323	20154	22510	928	4742	820.974	1260.17	14682	232	128.001	46.296	35.361
NorthernBobwhite_Scaffolded_Contig_1168	242041	212642	106294	106348	94368	99696	2453	15096	858.613	1281.85	37881	418	67.679	20.719	36.726
NorthernBobwhite_Scaffolded_Contig_1169	131330	253710	127055	126655	103592	121484	4519	22852	880.18	1308.92	49278	1288	142.792	60.238	39.566
NorthernBobwhite_Scaffolded_Contig_1170	628	38295	19018	19277	4556	11246	6742	15594	274.994	34.044	15380	11319	4459.18	3100.36	43.79
NorthernBobwhite_Scaffolded_Contig_1171	40676	77726	38901	38825	31846	36600	811	8103	915.228	1330.81	22229	258	141.304	46.354	41.661
NorthernBobwhite_Scaffolded_Contig_1172	1475	2216	1081	1135	712	922	282	286	273.64	29.769	591	175	117.279	32.082	33.695
NorthernBobwhite_Scaffolded_Contig_1173	3474	138308	70795	67513	28284	51352	13027	44998	275.521	74.462	62438	11584	2875.32	3996.36	18.912
NorthernBobwhite_Scaffolded_Contig_1174	96544	153406	76694	76712	62902	72806	2560	14415	849.826	1288.36	41508	283	119.805	55.05	35.577
NorthernBobwhite_Scaffolded_Contig_1175	27169	46316	23165	23151	16908	18192	3497	7486	804.951	1228	11558	2553	129.708	168.406	32.272
NorthernBobwhite_Scaffolded_Contig_1176	60086	98632	49412	49220	39646	46630	1350	10507	876.73	1347.27	28076	247	122.811	54.713	36.985
NorthernBobwhite_Scaffolded_Contig_1177	101865	175688	87947	87741	72294	83854	2606	16109	883.024	1321.43	50521	260	130.651	49.678	36.936
NorthernBobwhite_Scaffolded_Contig_1178	490	5241	2678	2563	774	1674	455	2309	270.465	30.835	2483	1077	786.253	246.278	46.939
NorthernBobwhite_Scaffolded_Contig_1179	63946	103951	52278	51673	44150	48576	1011	9677	831.219	1266.34	30145	233	126.192	42.601	35.654
NorthernBobwhite_Scaffolded_Contig_1180	36248	58522	29213	29309	25594	27444	1170	4038	744.28	1152.74	12709	612	127.404	34.893	34.744
NorthernBobwhite_Scaffolded_Contig_1181	40709	68467	34327	34140	27638	31578	1693	7227	835.457	1270.9	20561	284	127.078	53.27	36.346
NorthernBobwhite_Scaffolded_Contig_1182	46596	64604	32049	32555	27654	29168	1114	6373	755.324	1182.65	18454	652	109.324	44.245	31.76
NorthernBobwhite_Scaffolded_Contig_1183	64577	105320	52785	52535	43434	50196	1300	9855	823.385	1273.15	31060	248	124.33	53.786	35.51
NorthernBobwhite_Scaffolded_Contig_1184	46674	20966	10446	10520	9054	10100	190	1507	839.825	1249.27	3222	76	30.969	10.265	51.457
NorthernBobwhite_Scaffolded_Contig_1185	110570	195828	98073	97755	83210	92528	1761	17307	885.302	1328.34	56211	265	133.44	51.949	38.586
NorthernBobwhite_Scaffolded_Contig_1186	24972	40639	20302	20337	15876	18748	744	5061	831.973	1216.71	10149	259	122.549	64.896	34.787
NorthernBobwhite_Scaffolded_Contig_1187	144431	277729	139171	138558	113562	137182	2002	23618	873.631	1288.99	71570	278	141.601	46.166	42.433
NorthernBobwhite_Scaffolded_Contig_1188	5846	10612	5265	5347	3960	4898	681	1016	538.068	830.488	3225	224	138.693	32.357	39.001
NorthernBobwhite_Scaffolded_Contig_1189	63286	84779	42309	42470	35762	38084	2365	8181	827.623	1291.1	24129	485	104.795	52.525	29.16
NorthernBobwhite_Scaffolded_Contig_1190	20351	37334	18823	18511	14102	17702	854	4496	885.749	1316.18	10972	254	133.987	64.274	39.227
NorthernBobwhite_Scaffolded_Contig_1191	27120	42020	20948	21072	16420	19294	947	5174	816.756	1260.16	13906	235	116.96	66.57	32.906
NorthernBobwhite_Scaffolded_Contig_1192	6113	468524	236375	232149	92722	234064	750	138521	515.999	1122.91	212217	37820	5361.26	11176.3	10.6
NorthernBobwhite_Scaffolded_Contig_1193	92467	138995	69598	69397	58778	63968	2215	13376	874.412	1346.87	41401	231	116.739	46.029	33.192
NorthernBobwhite_Scaffolded_Contig_1194	63177	26631	13282	13349	11766	12610	274	1843	912.047	1325.89	4189	75	29.651	10.779	47.343
NorthernBobwhite_Scaffolded_Contig_1195	20748	36441	18241	18200	14868	16866	662	3858	885.585	1314.77	9758	217	133.099	43.17	38.168
NorthernBobwhite_Scaffolded_Contig_1196	43576	68090	33981	34109	29238	30714	1497	6313	789.296	1226.59	21104	513	121.522	51.007	33.209
NorthernBobwhite_Scaffolded_Contig_1197	126500	194548	97391	97157	77946	89600	4512	21536	866.132	1327.71	58166	271	116.367	61.775	33.605
NorthernBobwhite_Scaffolded_Contig_1198	88697	175797	87868	87929	71732	82852	2316	18052	895.951	1333	49117	961	148.243	85.854	39.986
NorthernBobwhite_Scaffolded_Contig_1199	29169	27720	13797	13923	10660	12342	1130	3448	616.799	1057.55	8963	210	75.764	63.971	21.862
NorthernBobwhite_Scaffolded_Contig_1200	16490	718270	358983	359287	295022	325838	18724	75073	762.669	1174.43	178265	5297	3377.8	867.1	37.732
NorthernBobwhite_Scaffolded_Contig_1201	50918	97334	48625	48709	38866	47380	925	9651	891.066	1336.85	27576	282	137.718	68.705	42.963
NorthernBobwhite_Scaffolded_Contig_1202	194043	414566	207677	206889	166150	206144	2353	37925	890.44	1328.95	115196	300	154.531	52.161	44.745
NorthernBobwhite_Scaffolded_Contig_1203	25326	43437	21727	21710	19218	19526	699	3764	809.156	1227.35	14936	248	133.327	39.552	38.17
NorthernBobwhite_Scaffolded_Contig_1204	24881	39166	19634	19532	16636	18034	892	3416	796.007	1243.33	10685	220	123.615	42.513	33.921
NorthernBobwhite_Scaffolded_Contig_1205	25751	29988	14999	14989	12228	13052	701	3879	801.791	1243.02	8710	238	90.54	60.308	26.473
NorthernBobwhite_Scaffolded_Contig_1206	452	70800	34323	36477	5168	11682	8845	44738	329.708	52.884	32597	23520	10394.9	8695.88	51.549
NorthernBobwhite_Scaffolded_Contig_1207	656	949	500	449	258	362	57	267	272.279	32.024	298	157	112.753	31.592	37.652
NorthernBobwhite_Scaffolded_Contig_1208	132976	254412	127042	127370	102220	122544	2788	25584	900.088	1337.67	75355	416	140.927	58.701	40.693
NorthernBobwhite_Scaffolded_Contig_1209	109444	181966	90285	91681	74536	79034	6591	20932	838.824	1272.71	51783	9733	127.094	197.374	35.094
NorthernBobwhite_Scaffolded_Contig_1210	71898	134940	67379	67561	55882	63558	2612	12196	881.94	1307.37	28251	656	140.468	57.707	38.965
NorthernBobwhite_Scaffolded_Contig_1211	12907	25877	12831	13046	10162	12540	688	2364	754.044	1129.31	7414	258	147.135	40.332	44.015
NorthernBobwhite_Scaffolded_Contig_1212	43664	75451	37822	37629	28938	35912	1715	8504	890.53	1366.3	19455	283	126.415	67.296	36.941
NorthernBobwhite_Scaffolded_Contig_1213	15810	29064	14570	14494	12022	13530	611	2783	848.066	1270.06	8441	251	139.904	33.257	39.589
NorthernBobwhite_Scaffolded_Contig_1214	6121	11375	5799	5576	4494	5338	560	913	517.865	766.021	3744	247	141.763	36.001	41.023
NorthernBobwhite_Scaffolded_Contig_1215	31917	44568	22272	22296	18188	19972	1386	4808	780.931	1245.03	13902	225	108.616	56.662	31.09
NorthernBobwhite_Scaffolded_Contig_1216	171986	291707	146125	145582	122934	141476	3036	22786	876.029	1317.16	65971	270	127.56	55.085	37.498
NorthernBobwhite_Scaffolded_Contig_1217	26548	41048	20541	20507	16578	18516	1444	4303	767.359	1210.12	12019	301	118.13	57.447	33.957
NorthernBobwhite_Scaffolded_Contig_1218	123416	100708	50448	50260	43592	47558	1385	7695	836.814	1283.22	17588	238	62.417	22.55	36.035
NorthernBobwhite_Scaffolded_Contig_1219	196127	183891	91828	92063	77238	85872	4319	15583	852.259	1276.58	36248	1888	70.993	39.69	38.218
NorthernBobwhite_Scaffolded_Contig_1220	108342	209646	104906	104740	84390	101960	1790	20453	915.303	1340.98	55509	287	141.889	53.429	41.553
NorthernBobwhite_Scaffolded_Contig_1221	963	656	352	304	154	234	119	146	298.195	61.349	136	105	50.76	24.932	32.399
NorthernBobwhite_Scaffolded_Contig_1222	9260	16232	8011	8221	6098	7378	925	1746	673.447	1057.32	5125	403	133.299	45.376	36.944
NorthernBobwhite_Scaffolded_Contig_1223	74096	133552	66725	66827	57374	62764	1264	11512	885.523	1327.2	37588	304	137.68	36.123	38.917
NorthernBobwhite_Scaffolded_Contig_1224	308	340	167	173	12	84	138	104	258.667	22.088	95	125	73.399	30.713	40.584
NorthernBobwhite_Scaffolded_Contig_1225	33143	57785	28868	28917	24104	26838	904	5651	908.858	1335.27	15059	262	131.548	58.364	36.3
NorthernBobwhite_Scaffolded_Contig_1226	54645	84221	42249	41972	35476	39118	1506	7716	809.237	1242.43	25451	574	118.45	48.921	35.077
NorthernBobwhite_Scaffolded_Contig_1227	28141	49770	24996	24774	20324	23648	791	4756	889.222	1348.98	13501	260	129.426	50.285	43.087
NorthernBobwhite_Scaffolded_Contig_1228	59572	113742	56956	56786	47626	54702	1393	9443	905.098	1338.01	32396	264	142.312	40.956	41.15
NorthernBobwhite_Scaffolded_Contig_1229	13805	23985	12039	11946	10288	10986	754	1838	667.467	1024.93	4569	238	135.959	31.229	38.001
NorthernBobwhite_Scaffolded_Contig_1230	53586	114510	57347	57163	46010	55928	1211	10799	856.823	1280.26	32430	277	154.488	57.688	44.308
NorthernBobwhite_Scaffolded_Contig_1231	53421	94287	47217	47070	37622	44624	1775	9752	876.458	1309.13	25959	584	132.61	56.243	37.326
NorthernBobwhite_Scaffolded_Contig_1232	41911	82185	41020	41165	33048	39596	1338	7823	888.167	1333.08	22863	304	144.918	55.683	40.875
NorthernBobwhite_Scaffolded_Contig_1233	42752	71690	35915	35775	30700	33136	1076	6440	870.649	1312.18	20083	228	128.984	40.272	36.024
NorthernBobwhite_Scaffolded_Contig_1234	42028	81826	40687	41139	33096	39472	1373	7494	881.035	1300.71	21470	257	143.837	47.831	41.158
NorthernBobwhite_Scaffolded_Contig_1235	8514	13983	7058	6925	5542	6542	368	1451	649.217	1011.99	4715	208	127.923	24.851	36.023
NorthernBobwhite_Scaffolded_Contig_1236	43328	75583	37761	37822	30524	34910	1030	8744	895.602	1343.31	23491	333	130.784	49.947	38.425
NorthernBobwhite_Scaffolded_Contig_1237	332400	296857	148455	148402	128198	138438	5301	23395	849.702	1286.27	53985	527	68.272	25.692	37.27
NorthernBobwhite_Scaffolded_Contig_1238	1561	54922	26653	28269	6394	15820	6848	25596	303.785	59.15	18493	6012	2405.27	1871.17	38.245
NorthernBobwhite_Scaffolded_Contig_1239	39572	58042	29055	28987	25676	27022	510	4550	801.839	1254.1	14989	215	116.094	35.82	33.107
NorthernBobwhite_Scaffolded_Contig_1240	142078	255305	127284	128021	104572	122042	3346	24053	900.924	1331.88	70222	284	134.209	56.54	37.811
NorthernBobwhite_Scaffolded_Contig_1241	18921	22502	11222	11280	8632	9882	959	2927	664.128	1120.08	6493	196	93.629	61.115	27.044
NorthernBobwhite_Scaffolded_Contig_1242	33880	54409	27109	27300	23028	25462	1148	4514	819.208	1258.19	15061	238	124.989	42.289	35.345
NorthernBobwhite_Scaffolded_Contig_1243	48184	100242	50056	50186	39328	47956	1626	10836	879.221	1326.36	32348	437	150.946	57.515	43.388
NorthernBobwhite_Scaffolded_Contig_1244	22197	39288	19552	19736	14864	18242	1268	4719	753.963	1203.69	11899	248	130.198	53.555	40.213
NorthernBobwhite_Scaffolded_Contig_1245	89470	191285	95610	95675	71774	96516	3929	18112	850.007	1311.26	53199	296	150.189	67.658	45.816
NorthernBobwhite_Scaffolded_Contig_1246	6094	9761	4898	4863	3934	4534	460	797	525.305	814.53	2506	218	126.554	27.937	34.247
NorthernBobwhite_Scaffolded_Contig_1247	25467	35456	17688	17768	14362	16088	1043	3804	811.855	1310.57	8614	274	107.974	55.757	29.827
NorthernBobwhite_Scaffolded_Contig_1248	15924	25841	12851	12990	11092	11704	777	2147	783.125	1206.81	5252	341	126.61	31.291	33.993
NorthernBobwhite_Scaffolded_Contig_1249	13578	21730	10744	10986	8446	9748	1018	2409	773.221	1215.99	6327	222	121.721	49.436	35.631
NorthernBobwhite_Scaffolded_Contig_1250	475	133162	63683	69479	21912	38410	6829	65378	270.858	30.609	44392	30429	19239	8798.1	65.263
NorthernBobwhite_Scaffolded_Contig_1251	26656	42276	21074	21202	17710	19570	1006	3800	722.476	1106.02	11758	232	122.423	51.456	34.03
NorthernBobwhite_Scaffolded_Contig_1252	53411	93520	46860	46660	36900	43924	2259	9961	859.399	1314.56	26282	288	130.991	59.076	37.606
NorthernBobwhite_Scaffolded_Contig_1253	24670	30884	15526	15358	12436	13670	1203	3448	725.894	1145.32	7652	270	97.825	55.942	27.511
NorthernBobwhite_Scaffolded_Contig_1254	9054	15518	7657	7861	6042	7142	748	1507	684.47	1111.44	4382	249	132.154	42.082	36.393
NorthernBobwhite_Scaffolded_Contig_1255	57706	89518	44895	44623	39556	41372	1325	6811	837.062	1256.42	22766	228	121.983	34.368	33.99
NorthernBobwhite_Scaffolded_Contig_1256	63855	102133	50974	51159	42050	48246	2312	8997	841.392	1283.65	18818	678	121.584	57.506	33.794
NorthernBobwhite_Scaffolded_Contig_1257	80460	132158	66009	66149	53554	61942	2440	13542	870.798	1321.16	35457	268	123.803	59.644	35.657
NorthernBobwhite_Scaffolded_Contig_1258	675	59793	28655	31138	10298	19086	2605	27522	275.101	34.35	32652	9558	6631.86	2195.82	40.741
NorthernBobwhite_Scaffolded_Contig_1259	3294	99116	44672	54444	1402	5396	14606	77219	274.586	36.686	51700	32941	1775.82	4755.79	22.617
NorthernBobwhite_Scaffolded_Contig_1260	173577	323987	162333	161654	131344	155572	3853	31620	912.098	1357.01	95167	282	138.509	58.206	39.719
NorthernBobwhite_Scaffolded_Contig_1261	27291	14432	7252	7180	6176	6790	325	1051	792.39	1163.64	2629	102	37.131	15.321	50.951
NorthernBobwhite_Scaffolded_Contig_1262	124599	208034	103943	104091	90034	96962	1755	18293	830.97	1253.55	59130	514	129.815	38.936	36.671
NorthernBobwhite_Scaffolded_Contig_1263	32025	56921	28521	28400	24364	26428	911	4927	863.677	1286.15	15411	237	136.564	41.809	37.705
NorthernBobwhite_Scaffolded_Contig_1264	41755	64247	32112	32135	25968	29804	1438	6699	824.297	1287.08	16942	264	117.353	55.117	34.549
NorthernBobwhite_Scaffolded_Contig_1265	27999	38987	19421	19566	16450	17206	1185	3989	725.41	1148.81	12418	238	109.119	46.343	30.376
NorthernBobwhite_Scaffolded_Contig_1266	150709	255045	127317	127728	110150	119874	2065	21683	891.941	1334.64	67620	267	130.096	41.972	36.726
NorthernBobwhite_Scaffolded_Contig_1267	186127	291630	145931	145699	127836	136230	3174	22875	820.936	1253.22	72826	244	122.495	41.694	34.545
NorthernBobwhite_Scaffolded_Contig_1268	217997	430718	215644	215074	180276	204880	3656	39742	927.87	1371.12	110480	311	145.34	56.568	41.107
NorthernBobwhite_Scaffolded_Contig_1269	304	692	355	337	64	182	110	334	255.375	17.851	208	241	168.424	62.697	51.974
NorthernBobwhite_Scaffolded_Contig_1270	203318	314696	157179	157517	137352	144960	3185	27600	844.117	1285.9	89400	357	120.734	41.727	34.034
NorthernBobwhite_Scaffolded_Contig_1271	81031	143619	71864	71755	60150	67810	1682	13298	887.262	1334.15	43076	249	135.196	42.194	38.32
NorthernBobwhite_Scaffolded_Contig_1272	24865	55884	27904	27980	22240	26714	971	5690	818.167	1240.36	15104	553	160.539	52.47	48.128
NorthernBobwhite_Scaffolded_Contig_1273	219916	372258	186255	186003	157078	174712	3829	34934	887.965	1328.45	108212	280	129.412	46.672	36.881
NorthernBobwhite_Scaffolded_Contig_1274	45974	70803	35398	35405	29228	31002	1175	9046	771.187	1202.57	21303	4026	120.186	128.323	32.529
NorthernBobwhite_Scaffolded_Contig_1275	23994	33419	16740	16679	14544	15216	812	2698	677.097	1070.73	10186	197	111.962	40.647	31.145
NorthernBobwhite_Scaffolded_Contig_1276	56435	132541	66314	66227	52010	65658	912	13259	907.597	1338.2	37643	307	167.658	55.576	46.721
NorthernBobwhite_Scaffolded_Contig_1277	50218	118435	59209	59226	43034	60890	2103	11838	791.67	1234.41	29485	384	158.4	80.903	49.721
NorthernBobwhite_Scaffolded_Contig_1278	40801	71059	35479	35580	28212	33350	1444	7730	900.019	1341.28	20890	257	130.778	60.328	36.494
NorthernBobwhite_Scaffolded_Contig_1279	26026	20921	10516	10405	6576	9878	1253	3105	673.166	1119.64	3856	239	60.227	72.465	18.366
NorthernBobwhite_Scaffolded_Contig_1280	552	16392	8539	7853	3412	5574	2998	4320	272.989	32.074	5193	3056	2375.68	680.764	35.326
NorthernBobwhite_Scaffolded_Contig_1281	649	12877	6271	6606	3092	3778	3354	2599	273.234	33.071	2832	2106	1542.6	656.057	37.75
NorthernBobwhite_Scaffolded_Contig_1282	653	7284	3564	3720	1610	1922	2089	1617	274.306	34.118	2557	1363	867.727	382.027	37.519
NorthernBobwhite_Scaffolded_Contig_1283	19278	23024	11523	11501	9510	10508	533	2367	735.225	1138.48	6945	203	93.806	56.32	25.692
NorthernBobwhite_Scaffolded_Contig_1284	110526	175563	87764	87799	73366	81338	2888	17109	879.305	1354.63	50253	322	120.821	58.175	34.406
NorthernBobwhite_Scaffolded_Contig_1285	71562	124790	62223	62567	52698	58504	1735	11208	887.76	1329.92	33046	601	133.319	45.561	36.621
NorthernBobwhite_Scaffolded_Contig_1286	65034	111954	55882	56072	47352	51794	1098	11148	870.403	1304.02	33977	246	131.41	45.375	37.885
NorthernBobwhite_Scaffolded_Contig_1287	26497	55745	27868	27877	19932	27762	1184	6576	793.444	1234.91	16911	270	148.436	70.724	44.945
NorthernBobwhite_Scaffolded_Contig_1288	109314	178868	89316	89552	75296	82490	3042	17217	886.186	1331.36	52918	322	125.226	50.083	35.797
NorthernBobwhite_Scaffolded_Contig_1289	115718	169928	84934	84994	71940	78968	2166	15985	841.239	1281.48	46076	250	113.861	52.306	32.647
NorthernBobwhite_Scaffolded_Contig_1290	2167	4414	2201	2213	1382	1966	476	560	276.421	34.527	1403	228	153.262	31.342	43.286
NorthernBobwhite_Scaffolded_Contig_1291	42037	63136	31585	31551	26946	28890	1399	5641	784.665	1208.14	18218	228	118.015	44.884	33.206
NorthernBobwhite_Scaffolded_Contig_1292	186854	384630	192616	192014	149704	187874	5345	39737	870.382	1326.7	105845	331	144.361	72.752	45.191
NorthernBobwhite_Scaffolded_Contig_1293	503	14555	7169	7386	1618	2326	2265	8260	375.643	45.554	4367	4142	1870.63	1471.79	45.328
NorthernBobwhite_Scaffolded_Contig_1294	14428	11615	5805	5810	4802	5340	501	921	694.377	1082.68	2240	192	62.74	18.346	34.059
NorthernBobwhite_Scaffolded_Contig_1295	48031	74594	37237	37357	31656	34022	1228	7332	837.435	1292.71	18952	245	121.043	45.403	34.14
NorthernBobwhite_Scaffolded_Contig_1296	658	1033	543	490	236	396	97	302	275.534	33.431	152	188	121.505	42.803	33.739
NorthernBobwhite_Scaffolded_Contig_1297	72232	115751	57745	58006	49066	53604	1296	11182	845.505	1306.29	34276	249	124.44	44.209	34.987
NorthernBobwhite_Scaffolded_Contig_1298	91691	124165	61927	62238	53898	56258	1732	11715	759.572	1188.08	36659	228	107.966	42.632	30.554
NorthernBobwhite_Scaffolded_Contig_1299	1090	344933	167207	177726	92604	147160	31206	72158	279.442	37.972	97543	29272	21152.5	5835.62	60.734
NorthernBobwhite_Scaffolded_Contig_1300	202036	326548	163236	163312	140404	153868	2750	27979	862.854	1293.48	85334	272	124.686	45.912	35.221
NorthernBobwhite_Scaffolded_Contig_1301	75724	122841	61235	61606	49892	57738	1857	12781	840.894	1294.33	37984	248	122.677	58.448	35.944
NorthernBobwhite_Scaffolded_Contig_1302	33029	50610	25266	25344	21280	23808	967	4333	781.2	1218.27	14110	216	119.692	44.256	33.885
NorthernBobwhite_Scaffolded_Contig_1303	21421	35607	17852	17755	14544	16434	1047	3428	902.971	1338.03	9423	231	125.866	53.731	35.484
NorthernBobwhite_Scaffolded_Contig_1304	45377	71722	35845	35877	30412	31722	2096	7139	737.911	1147.63	16895	374	121.739	53.409	34.398
NorthernBobwhite_Scaffolded_Contig_1305	98641	150451	75368	75083	65928	68142	2115	13558	828.774	1271.14	46117	287	120.233	45.989	33.066
NorthernBobwhite_Scaffolded_Contig_1306	44785	90265	45371	44894	36856	42922	1552	8505	898.321	1376.7	26602	278	147.201	62.108	42.019
NorthernBobwhite_Scaffolded_Contig_1307	16971	23846	11873	11973	10530	10676	600	1917	682.059	1105	7340	202	112.797	38.363	31.978
NorthernBobwhite_Scaffolded_Contig_1308	11370	20927	10421	10506	7386	9890	928	2626	683.43	1029.23	6536	240	135.635	65.292	38.558
NorthernBobwhite_Scaffolded_Contig_1309	109300	174762	87747	87015	71742	81356	2912	17905	911.749	1355.23	48282	321	121.163	59.245	34.434
NorthernBobwhite_Scaffolded_Contig_1310	69727	104287	52101	52186	45154	47426	1738	9447	803.599	1238.28	32228	438	117.674	45.322	32.462
NorthernBobwhite_Scaffolded_Contig_1311	47572	72501	36286	36215	30192	32948	1577	7422	828.487	1257.72	22223	240	117.716	52.228	34.014
NorthernBobwhite_Scaffolded_Contig_1312	53625	71680	35760	35920	30258	32378	1105	7611	738.382	1175.45	22757	198	106.517	43.685	30.014
NorthernBobwhite_Scaffolded_Contig_1313	128391	211065	105531	105534	92166	99300	1577	17014	857.242	1312.99	55930	262	127.497	41.124	35.862
NorthernBobwhite_Scaffolded_Contig_1314	8077	13749	6915	6834	4956	6196	806	1722	699.063	1108.85	4604	243	127.156	40.605	37.576
NorthernBobwhite_Scaffolded_Contig_1315	937	1877	940	937	486	724	269	387	275.498	33.194	326	236	152.523	40.015	38.207
NorthernBobwhite_Scaffolded_Contig_1316	36277	71917	35772	36145	25020	35564	1568	9346	736.291	1192.99	18686	290	131.354	83.74	46.864
NorthernBobwhite_Scaffolded_Contig_1317	47241	77488	38822	38666	32848	35172	1894	7187	863.239	1302.87	25577	228	126.827	44.768	35.539
NorthernBobwhite_Scaffolded_Contig_1318	1444	46542	23811	22731	11638	19940	6688	8057	276.621	34.366	15818	4053	2322.9	981.357	42.936
NorthernBobwhite_Scaffolded_Contig_1319	408	548	325	223	90	150	82	224	266.756	27.863	158	184	103.096	52.84	42.892
NorthernBobwhite_Scaffolded_Contig_1320	48326	63872	31788	32084	26172	28970	1353	7049	775.879	1198.27	18355	350	102.017	57.696	29.932
NorthernBobwhite_Scaffolded_Contig_1321	95815	179505	89692	89813	68948	87182	3069	19363	908.003	1357.58	50403	546	134.975	68.214	40.584
NorthernBobwhite_Scaffolded_Contig_1322	408	316	181	135	66	62	132	55	272.273	30.043	57	88	60.176	19.864	40.196
NorthernBobwhite_Scaffolded_Contig_1323	23389	35723	17866	17857	14952	16562	958	3081	804.05	1238.25	9692	213	119.254	39.806	33.362
NorthernBobwhite_Scaffolded_Contig_1324	1166	82269	41058	41211	27256	36244	4935	13355	275.711	33.973	15683	6692	5641.81	1210.16	36.707
NorthernBobwhite_Scaffolded_Contig_1325	389	22449	11016	11433	3478	7062	4798	7000	267.31	28.284	4561	5968	4568.97	1574.94	39.075
NorthernBobwhite_Scaffolded_Contig_1326	9765	200334	106506	93828	22172	46512	19273	111063	482.704	682.91	86916	17967	1324.56	2358.77	25.12
NorthernBobwhite_Scaffolded_Contig_1327	49079	85434	42694	42740	35146	39622	1757	8485	894.493	1338.12	24658	267	131.106	55.61	37.044
NorthernBobwhite_Scaffolded_Contig_1328	39596	81821	40858	40963	34024	38538	1314	7507	822.389	1221.3	24759	281	153.753	46.046	43.984
NorthernBobwhite_Scaffolded_Contig_1329	58903	118605	59427	59178	47420	57600	1280	11717	881.869	1317.17	34592	293	146.302	61.843	41.492
NorthernBobwhite_Scaffolded_Contig_1330	117638	122764	61294	61470	50362	55038	3067	13649	785.396	1240.35	35914	229	80.657	59.349	35.334
NorthernBobwhite_Scaffolded_Contig_1331	10316	18346	9144	9202	7304	8770	703	1476	692.618	1072.26	5013	204	137.575	28.844	37.001
NorthernBobwhite_Scaffolded_Contig_1332	497	580	293	287	86	188	207	96	273.884	28.68	111	116	81.008	25.667	53.32
NorthernBobwhite_Scaffolded_Contig_1333	27181	47570	23750	23820	18144	21936	1393	5855	829.332	1279.34	15099	338	127.63	67.001	38.365
NorthernBobwhite_Scaffolded_Contig_1334	44795	70321	35173	35148	29304	32462	810	7380	797.059	1220.04	22651	259	121.046	51.966	34.522
NorthernBobwhite_Scaffolded_Contig_1335	115334	233838	116869	116969	94578	113118	2623	22330	909.105	1336.6	66914	285	146.771	54.635	44.363
NorthernBobwhite_Scaffolded_Contig_1336	460	109	49	60	28	46	23	12	269.5	23.567	19	29	16.165	5.726	45
NorthernBobwhite_Scaffolded_Contig_1337	8575	3572	1798	1774	1284	1728	167	373	527.893	766.675	506	64	27.827	10.311	52.082
NorthernBobwhite_Scaffolded_Contig_1338	41615	86265	43232	43033	34162	41936	1146	8568	869.891	1292.66	23225	276	149.145	65.56	43.319
NorthernBobwhite_Scaffolded_Contig_1339	46031	71838	35881	35957	29322	33580	1152	7436	880.85	1345.7	20494	253	120.09	54.523	34.177
NorthernBobwhite_Scaffolded_Contig_1340	181129	80123	39969	40154	34052	38798	646	6175	841.311	1235.58	12490	82	30.75	10.758	50.168
NorthernBobwhite_Scaffolded_Contig_1341	1090	1493	735	758	456	610	115	304	274.241	32.077	661	145	110.735	26.175	29.725
NorthernBobwhite_Scaffolded_Contig_1342	31112	54448	27268	27180	20374	25804	1345	6590	860.456	1327.24	16608	284	122.991	78.379	40.682
NorthernBobwhite_Scaffolded_Contig_1343	93736	146975	73478	73497	62024	67242	2594	14419	813.074	1249.28	45546	853	121.605	48.039	35.24
NorthernBobwhite_Scaffolded_Contig_1344	309	545	259	286	8	106	8	421	252.5	18.675	354	180	102.052	48.004	56.634
NorthernBobwhite_Scaffolded_Contig_1345	99514	182441	91318	91123	73188	87684	2862	17790	913.956	1345.38	50114	317	135.635	61.825	38.079
NorthernBobwhite_Scaffolded_Contig_1346	71570	123205	61637	61568	50346	58518	1961	11744	843.588	1292.09	34775	290	130.279	58.351	36.923
NorthernBobwhite_Scaffolded_Contig_1347	1540	2594	1311	1283	798	1098	348	338	274.642	32.763	1065	190	131.869	32.085	36.104
NorthernBobwhite_Scaffolded_Contig_1348	474	384	196	188	68	154	93	65	277.735	34.567	75	91	63.038	22.023	39.03
NorthernBobwhite_Scaffolded_Contig_1349	261862	586152	292840	293312	231070	289634	6620	55838	900.361	1335.5	162145	433	157.525	62.645	47.806
NorthernBobwhite_Scaffolded_Contig_1350	59917	102414	51114	51300	43948	47976	1133	8840	869.764	1307.99	28512	271	131.479	49.23	35.956
NorthernBobwhite_Scaffolded_Contig_1351	855	1651	840	811	432	678	188	347	276.31	34.489	319	200	147.283	39.626	44.678
NorthernBobwhite_Scaffolded_Contig_1352	27992	37967	19067	18900	15208	16906	1235	4430	726.034	1151.89	13668	225	106.236	53.42	30.584
NorthernBobwhite_Scaffolded_Contig_1353	123369	177264	88515	88749	74736	81946	2562	17115	839.877	1312.07	50988	293	111.546	50.83	32.916
NorthernBobwhite_Scaffolded_Contig_1354	61910	90579	45351	45228	39574	41570	1223	7716	756.756	1177.77	24935	230	115.896	46.159	32.294
NorthernBobwhite_Scaffolded_Contig_1355	352	477	253	224	46	130	76	222	263.565	27.714	155	145	101.151	34.176	36.08
NorthernBobwhite_Scaffolded_Contig_1356	94137	82535	41335	41200	35612	39142	941	6464	865.49	1297.88	14492	226	66.806	23.219	37.386
NorthernBobwhite_Scaffolded_Contig_1357	266358	473142	236515	236627	202418	227552	4779	36091	876.736	1302.58	82456	365	134.812	46.255	37.781
NorthernBobwhite_Scaffolded_Contig_1358	21584	26876	13366	13510	10332	12000	724	3682	745.918	1196.23	8166	225	94.007	67.87	28.049
NorthernBobwhite_Scaffolded_Contig_1359	16940	35238	17605	17633	12404	17538	1413	3701	752.851	1175.74	11174	322	147.447	69.792	45.26
NorthernBobwhite_Scaffolded_Contig_1360	150279	235605	117562	118043	99576	108476	4570	21890	868.878	1315.13	63936	249	120.399	53.073	34.019
NorthernBobwhite_Scaffolded_Contig_1361	58822	111738	55968	55770	44468	54142	2216	10350	815.507	1275.49	30936	306	136.804	64.149	43.336
NorthernBobwhite_Scaffolded_Contig_1362	73787	123743	61938	61805	52252	57266	1847	11792	901.943	1354.6	35144	241	128.585	47.265	36.752
NorthernBobwhite_Scaffolded_Contig_1363	78853	128727	64474	64253	54704	59622	1746	12018	831.807	1271.69	39581	255	125.551	53.845	35.182
NorthernBobwhite_Scaffolded_Contig_1364	71221	119285	59659	59626	49912	56384	1937	10445	837.421	1281.24	29015	244	126.036	48.306	38.258
NorthernBobwhite_Scaffolded_Contig_1365	99685	152921	76551	76370	66416	71098	1805	12848	811.447	1248.52	38199	234	120.028	40.555	34.325
NorthernBobwhite_Scaffolded_Contig_1366	31008	62667	31354	31313	23974	30806	1263	6320	850.286	1289.77	17194	286	145.457	66.142	41.818
NorthernBobwhite_Scaffolded_Contig_1367	14138	20221	10159	10062	8020	9094	624	2380	828.687	1319.47	6773	264	110.95	50.489	32.345
NorthernBobwhite_Scaffolded_Contig_1368	85821	148207	74059	74148	63486	69628	1075	13282	884.609	1317.79	40883	262	133.153	40.73	37.674
NorthernBobwhite_Scaffolded_Contig_1369	50434	76653	38293	38360	32740	35498	1541	6528	770.113	1184.33	21673	219	118.849	44.97	33.622
NorthernBobwhite_Scaffolded_Contig_1370	75013	156496	78359	78137	63422	75958	2025	14306	878.059	1322.62	46294	295	151.804	59.058	43.54
NorthernBobwhite_Scaffolded_Contig_1371	41609	67749	33932	33817	25580	32536	1221	8068	933.548	1375.54	18797	284	119.011	73.234	35.101
NorthernBobwhite_Scaffolded_Contig_1372	50625	88908	44608	44300	37488	42562	1499	6936	866.353	1309.74	25978	251	131.852	45.236	40.04
NorthernBobwhite_Scaffolded_Contig_1373	82879	136739	68352	68387	56876	63764	2326	13106	875.323	1318.83	36288	254	125.605	52.989	35.636
NorthernBobwhite_Scaffolded_Contig_1374	76350	131199	65644	65555	53304	60268	2124	14783	872.149	1319.38	40763	624	130.006	53.994	36.988
NorthernBobwhite_Scaffolded_Contig_1375	39324	55239	27619	27620	23756	25208	939	5083	743.774	1172.16	14956	199	111.619	45.967	31.085
NorthernBobwhite_Scaffolded_Contig_1376	143488	261365	130702	130663	111384	126498	1833	20377	865.271	1285.51	58771	276	137.96	41.938	38.831
NorthernBobwhite_Scaffolded_Contig_1377	35802	49979	24991	24988	19900	23088	1510	5227	846.137	1328.69	14603	226	107.55	60.193	30.987
NorthernBobwhite_Scaffolded_Contig_1378	45236	64570	32377	32193	26584	29476	1521	6694	819.667	1311.02	18343	252	111.039	55.635	31.493
NorthernBobwhite_Scaffolded_Contig_1379	30295	57609	28638	28971	22432	28544	1093	5197	743.419	1165.97	16798	282	130.876	76.888	46.833
NorthernBobwhite_Scaffolded_Contig_1380	510897	826705	413646	413059	369308	388526	6332	58655	826.872	1250.61	145957	930	126.499	36.215	35.064
NorthernBobwhite_Scaffolded_Contig_1381	132837	219404	109820	109584	93126	104852	2337	17945	857.551	1293.42	53297	329	126.52	47.079	35.843
NorthernBobwhite_Scaffolded_Contig_1382	105929	93053	46378	46675	38806	44014	2111	7637	883.057	1321.52	16853	359	66.142	30.607	35.863
NorthernBobwhite_Scaffolded_Contig_1383	70477	131545	65975	65570	53660	63864	1572	11824	870.343	1298.04	35625	266	138.149	55.513	40.151
NorthernBobwhite_Scaffolded_Contig_1384	43645	76550	38283	38267	32000	37302	941	5927	817.793	1201.57	17889	232	133.086	39.541	38.043
NorthernBobwhite_Scaffolded_Contig_1385	308	336	180	156	8	58	187	82	266.75	13.827	61	111	77.549	27.96	42.208
NorthernBobwhite_Scaffolded_Contig_1386	20827	43079	21608	21471	16552	21028	880	4363	822.867	1276.27	12242	244	145.986	57.548	47.352
NorthernBobwhite_Scaffolded_Contig_1387	38366	82113	40879	41234	32358	40582	992	7751	855.335	1278.26	23862	280	155.265	50.342	44.787
NorthernBobwhite_Scaffolded_Contig_1388	159603	176723	88339	88384	75244	80538	4321	15755	788.639	1224.33	42472	881	86.192	45.253	33.191
NorthernBobwhite_Scaffolded_Contig_1389	146606	236055	117984	118071	100950	108808	3292	21838	886.206	1340.85	66259	243	124.04	47.533	35.16
NorthernBobwhite_Scaffolded_Contig_1390	803	1380	682	698	388	526	145	315	273	32.299	491	190	135.276	36.924	40.722
NorthernBobwhite_Scaffolded_Contig_1391	3362	436127	220098	216029	99630	169186	38794	126438	281.853	52.524	140627	24696	9560.97	7981.53	38.578
NorthernBobwhite_Scaffolded_Contig_1392	6056	937240	466925	470315	315982	433986	51058	131576	567.788	828.834	342239	16241	11237.8	2914.42	45.674
NorthernBobwhite_Scaffolded_Contig_1393	139017	273605	136842	136763	112300	131132	1553	27259	915.6	1338.97	80518	281	145.008	52.309	41.754
NorthernBobwhite_Scaffolded_Contig_1394	4857	9852	4816	5036	3300	4314	660	1533	519.161	700.214	3486	241	150.282	59.823	40.416
NorthernBobwhite_Scaffolded_Contig_1395	555	884	443	441	164	352	213	149	271.037	30.515	462	185	121.618	45.234	39.279
NorthernBobwhite_Scaffolded_Contig_1396	82190	138873	69539	69334	58278	65064	1512	13318	847.203	1289.3	41374	248	129.889	46.131	36.445
NorthernBobwhite_Scaffolded_Contig_1397	320	558	295	263	36	130	56	333	258.889	14.94	346	231	141.581	64.235	35.625
NorthernBobwhite_Scaffolded_Contig_1398	2300	5293	2747	2546	1872	2198	543	663	276.459	34.802	2154	253	182.84	38.627	35.478
NorthernBobwhite_Scaffolded_Contig_1399	170963	340299	170363	169936	143876	165376	2746	26507	899.167	1332.1	69669	362	146.652	45.507	43.418
NorthernBobwhite_Scaffolded_Contig_1400	12020	23365	11776	11589	8572	10948	790	2942	784.084	1223.21	6574	275	139.999	57.534	45.258
NorthernBobwhite_Scaffolded_Contig_1401	1105	1562	789	773	520	580	185	270	277.719	36.78	434	164	115.081	26.054	32.941
NorthernBobwhite_Scaffolded_Contig_1402	80044	120123	60070	60053	51120	55302	1802	11288	794.119	1233.57	34358	269	116.219	51.331	33.935
NorthernBobwhite_Scaffolded_Contig_1403	45656	90238	45143	45095	36548	44086	1035	8123	890.506	1308.06	25913	257	146.391	41.65	42.354
NorthernBobwhite_Scaffolded_Contig_1404	32217	50163	25103	25060	20434	23086	1130	5275	906.536	1341.65	14519	234	118.285	56.572	33.998
NorthernBobwhite_Scaffolded_Contig_1405	87819	130177	64989	65188	56602	59230	1834	11813	836.388	1282.08	34867	232	115.653	51.567	32.152
NorthernBobwhite_Scaffolded_Contig_1406	29934	13107	6575	6532	5444	6458	181	932	723.563	1072.6	2059	67	30.459	9.325	51.433
NorthernBobwhite_Scaffolded_Contig_1407	75783	34916	17384	17532	14744	16552	894	2523	724.974	1087.15	6537	317	32.373	19.777	50.806
NorthernBobwhite_Scaffolded_Contig_1408	77902	129954	64902	65052	54034	61408	1728	12169	872.527	1325.24	36616	252	125.823	55.236	36.813
NorthernBobwhite_Scaffolded_Contig_1409	6599	8344	4141	4203	2724	3540	528	1506	659.821	1022	2606	204	96.256	62.964	27.686
NorthernBobwhite_Scaffolded_Contig_1410	52030	96974	48381	48593	36008	47464	2140	10907	818.399	1266.1	29331	276	134.263	69.395	39.839
NorthernBobwhite_Scaffolded_Contig_1411	90322	167420	83619	83801	62930	84260	1813	17585	818.651	1269.65	43606	285	131.223	74.077	40.895
NorthernBobwhite_Scaffolded_Contig_1412	65227	99858	49812	50046	41234	46768	2394	8958	813.473	1264.41	26657	243	117.127	57.065	33.448
NorthernBobwhite_Scaffolded_Contig_1413	17299	34225	17167	17058	13626	16108	1189	3161	763.11	1181.67	6416	370	149.037	42.249	38.944
NorthernBobwhite_Scaffolded_Contig_1414	49818	73932	37082	36850	30412	32750	2098	8328	770.515	1189.74	24857	716	116.179	56.494	33.018
NorthernBobwhite_Scaffolded_Contig_1415	110998	48610	24364	24246	20856	23580	355	3528	785.647	1141.71	7594	74	30.645	9.35	51.137
NorthernBobwhite_Scaffolded_Contig_1416	18219	31315	15733	15582	13062	14580	611	2879	845.447	1291.98	8624	223	131.299	39.17	38.268
NorthernBobwhite_Scaffolded_Contig_1417	46653	19758	9916	9842	8304	9614	236	1501	773.649	1151.33	3124	69	29.304	10.228	50.666
NorthernBobwhite_Scaffolded_Contig_1418	33989	50195	24974	25221	21270	23242	1521	3922	775.066	1213.99	12982	246	115.281	49.082	32.39
NorthernBobwhite_Scaffolded_Contig_1419	78279	156007	78103	77904	63360	76190	1417	14236	911.264	1344.17	44074	271	144.487	50.814	44.672
NorthernBobwhite_Scaffolded_Contig_1420	44541	81102	40579	40523	33394	38264	1522	7511	905.032	1332.85	23852	238	136.28	47.714	39.404
NorthernBobwhite_Scaffolded_Contig_1421	2517	3596	1891	1705	882	1438	374	881	282.902	94.39	960	407	99.698	48.483	44.974
NorthernBobwhite_Scaffolded_Contig_1422	55212	53255	26529	26726	21100	22762	3169	5980	700.398	1109.04	14092	1303	75.074	62.646	31.95
NorthernBobwhite_Scaffolded_Contig_1423	152235	271513	135554	135959	113934	130776	2249	23104	885.93	1320.16	76051	261	135.491	43.779	38.214
NorthernBobwhite_Scaffolded_Contig_1424	19584	38192	19085	19107	15572	18100	723	3604	789.922	1222.13	10941	268	144.904	60.445	40.242
NorthernBobwhite_Scaffolded_Contig_1425	51494	90820	45466	45354	36802	43492	1385	8666	894.543	1350.58	25451	246	131.339	52.565	38.471
NorthernBobwhite_Scaffolded_Contig_1426	73319	174763	87381	87382	67992	88602	2204	15048	823.084	1252.92	50799	318	165.669	64.752	51.088
NorthernBobwhite_Scaffolded_Contig_1427	38458	60348	30163	30185	25576	27502	1224	5786	810.956	1257.22	18759	343	122.92	39.851	34.596
NorthernBobwhite_Scaffolded_Contig_1428	111125	193327	96719	96608	75454	91330	3799	21759	882.34	1342.8	55990	301	129.451	61.088	37.504
NorthernBobwhite_Scaffolded_Contig_1429	350	736	384	352	92	184	95	364	259.848	22.539	136	206	147.486	50.563	53.143
NorthernBobwhite_Scaffolded_Contig_1430	5420	7531	3739	3792	2764	3242	591	901	454.866	644.362	1842	236	108.596	45.218	29.982
NorthernBobwhite_Scaffolded_Contig_1431	513	892	479	413	156	326	96	308	269.346	27.242	299	189	131.614	46.287	42.105
NorthernBobwhite_Scaffolded_Contig_1432	18927	43552	21865	21687	16436	21782	902	4217	796.719	1226.67	11429	306	159.983	64.325	49.242
NorthernBobwhite_Scaffolded_Contig_1433	118849	225507	112487	113020	92830	109794	2506	19276	904.292	1342.82	63412	268	141.034	45.414	41.105
NorthernBobwhite_Scaffolded_Contig_1434	72211	135186	67456	67730	55190	63894	1703	13732	878.539	1307.28	36692	255	138.728	54.804	40.981
NorthernBobwhite_Scaffolded_Contig_1435	990	131210	62984	68226	22292	42220	21805	43875	287.448	50.784	67421	16450	9304.89	5725.65	42.02
NorthernBobwhite_Scaffolded_Contig_1436	80824	118777	59421	59356	49730	54096	2410	11956	830.56	1283.95	31979	267	114.414	53.152	32.52
NorthernBobwhite_Scaffolded_Contig_1437	490	22276	11241	11035	2416	1624	4854	13255	390.252	37.669	13543	7511	3170.91	2825.28	29.796
NorthernBobwhite_Scaffolded_Contig_1438	309	724	352	372	38	100	186	397	259.526	18.897	473	251	155.301	57.633	41.424
NorthernBobwhite_Scaffolded_Contig_1439	345486	629057	315266	313791	255190	304074	6637	59974	887.036	1333.45	174500	308	134.135	56.581	40.154
NorthernBobwhite_Scaffolded_Contig_1440	42008	61600	30786	30814	27706	27670	1305	4648	783.153	1222.92	14087	471	115.864	37.732	32.215
NorthernBobwhite_Scaffolded_Contig_1441	46380	69737	34912	34825	29878	32716	1165	5678	765.892	1188.17	17681	219	117.309	50.81	33.318
NorthernBobwhite_Scaffolded_Contig_1442	155817	300990	150539	150451	120530	144224	4161	30640	923.107	1374.92	84447	1283	141.941	59.419	40.901
NorthernBobwhite_Scaffolded_Contig_1443	14753	20720	10541	10179	7664	9262	869	2810	763.233	1191.71	5511	412	104.953	78.04	28.374
NorthernBobwhite_Scaffolded_Contig_1444	32286	68890	34538	34352	26328	33502	1833	6862	854.443	1309.37	20004	522	150.862	62.089	46.525
NorthernBobwhite_Scaffolded_Contig_1445	565	1578	811	767	276	620	177	497	267.964	30.458	394	267	182.327	54.863	60.708
NorthernBobwhite_Scaffolded_Contig_1446	51657	95659	47962	47697	38136	45604	1169	10279	897.828	1330.36	27828	303	138.332	55.999	37.929
NorthernBobwhite_Scaffolded_Contig_1447	95883	217879	108677	109202	89622	107512	1745	17831	909.022	1347.33	46883	313	161.193	56.435	48.51
NorthernBobwhite_Scaffolded_Contig_1448	150945	141787	70946	70841	57132	65748	3941	14245	862.375	1297.7	28598	1661	70.567	44.733	38.093
NorthernBobwhite_Scaffolded_Contig_1449	9198	12512	6219	6293	5130	5468	471	1386	653.304	1065.14	3190	204	108.66	48.513	29.452
NorthernBobwhite_Scaffolded_Contig_1450	17320	28099	14041	14058	11694	13078	673	2502	750.336	1141.76	9087	224	125.539	40.443	36.207
NorthernBobwhite_Scaffolded_Contig_1451	3454	554678	276189	278489	141312	231278	35197	144278	293.268	161.606	186798	28856	10765.1	10160.9	39.809
NorthernBobwhite_Scaffolded_Contig_1452	8668	15023	7472	7551	5294	6686	1096	1861	626.964	977.13	3298	617	128.967	69.428	34.968
NorthernBobwhite_Scaffolded_Contig_1453	743	1150	576	574	258	448	209	230	276.295	33.447	555	189	123.016	35.113	34.993
NorthernBobwhite_Scaffolded_Contig_1454	72048	106795	53557	53238	44238	48540	2066	11443	843.18	1304.34	33550	247	114.087	54.342	33.26
NorthernBobwhite_Scaffolded_Contig_1455	526	381	186	195	86	126	111	54	275.326	31.609	66	77	57.148	15.817	37.452
NorthernBobwhite_Scaffolded_Contig_1456	83933	73457	36734	36723	30988	34020	1979	6107	829.9	1243.21	13674	532	66.649	25.649	36.596
NorthernBobwhite_Scaffolded_Contig_1457	37899	33746	16836	16910	13438	16118	806	3218	806.773	1240.58	6062	163	67.152	30.049	35.191
NorthernBobwhite_Scaffolded_Contig_1458	2491	1316	630	686	416	578	121	195	289.668	139.503	192	66	34.174	10.45	60.337
NorthernBobwhite_Scaffolded_Contig_1459	8862	13641	6798	6843	5710	6154	391	1318	660.172	1054.01	4140	192	121.815	24.219	33.898
NorthernBobwhite_Scaffolded_Contig_1460	767	1091	579	512	298	396	203	185	274.53	31.074	328	159	115.233	35.345	35.332
NorthernBobwhite_Scaffolded_Contig_1461	50045	80500	40168	40332	33328	37374	1611	7785	828.03	1268.43	22834	278	123.743	51.366	35.49
NorthernBobwhite_Scaffolded_Contig_1462	27127	52289	26257	26032	20042	25284	724	5972	867.647	1316.22	13983	257	139.696	60.194	42.522
NorthernBobwhite_Scaffolded_Contig_1463	27855	30740	15330	15410	12150	13908	850	3681	721.059	1196.56	9160	193	86.873	53.651	25.658
NorthernBobwhite_Scaffolded_Contig_1464	1981	3268	1609	1659	1068	1390	284	510	277.215	33.999	1444	203	128.931	29.726	35.336
NorthernBobwhite_Scaffolded_Contig_1465	1273	1868	924	944	532	744	196	385	278.748	35.367	607	165	113.298	30.11	36.292
NorthernBobwhite_Scaffolded_Contig_1466	107202	182391	91377	91014	78390	85834	2480	14748	810.834	1236.38	38462	260	130.754	42.736	37.059
NorthernBobwhite_Scaffolded_Contig_1467	22656	9639	4823	4816	4134	4638	85	715	812.551	1166.09	1486	66	30.205	9.143	47.78
NorthernBobwhite_Scaffolded_Contig_1468	27380	49139	24699	24440	19292	23482	1344	4760	864.857	1320.87	13219	281	133.454	54.367	38.897
NorthernBobwhite_Scaffolded_Contig_1469	46726	92257	46095	46162	37524	43450	1740	9071	924.692	1349.28	25045	676	145.893	55.374	41.367
NorthernBobwhite_Scaffolded_Contig_1470	738	1313	689	624	294	516	140	354	275.687	32.672	454	196	127.503	43.045	41.463
NorthernBobwhite_Scaffolded_Contig_1471	92627	157924	78954	78970	65614	74272	1828	15432	874.414	1319.03	48902	255	129.828	51.304	36.388
NorthernBobwhite_Scaffolded_Contig_1472	88197	139827	69853	69974	61050	64432	1312	12363	799.606	1224.9	38763	249	124.148	36.121	35.348
NorthernBobwhite_Scaffolded_Contig_1473	23023	10036	5024	5012	4148	5012	112	700	747.901	1137.07	1521	74	30.86	8.666	50.41
NorthernBobwhite_Scaffolded_Contig_1474	5372	409363	202379	206984	27798	75224	33289	270823	445.818	562.771	198325	83482	5555.56	15432.6	18.745
NorthernBobwhite_Scaffolded_Contig_1475	144267	238611	119037	119574	97718	112062	7327	20391	876.295	1288.04	43047	7419	122.434	133.708	40.381
NorthernBobwhite_Scaffolded_Contig_1476	21060	27342	13719	13623	10174	12700	1356	2978	766.292	1245.46	9328	233	97.938	75.312	27.512
NorthernBobwhite_Scaffolded_Contig_1477	49218	115415	57595	57820	45954	57916	1747	9178	856.184	1286.26	31950	290	165.886	51.661	50.102
NorthernBobwhite_Scaffolded_Contig_1478	57612	111043	55530	55513	45106	54306	1598	9493	840.777	1248.49	28346	278	143.56	52.266	39.813
NorthernBobwhite_Scaffolded_Contig_1479	27881	39664	19804	19860	16946	18116	1053	3343	825.414	1257.42	8125	214	110.585	52.847	30.824
NorthernBobwhite_Scaffolded_Contig_1480	9875	10402	5164	5238	3490	4710	671	1489	469.061	824.94	2031	251	77.78	72.198	24.071
NorthernBobwhite_Scaffolded_Contig_1481	170625	140037	69923	70114	57524	61882	5851	14144	840.946	1279.25	29064	1540	62.635	44.314	33.851
NorthernBobwhite_Scaffolded_Contig_1482	21364	175383	87793	87590	28056	64734	26141	55597	303.543	188.898	58413	7051	546.808	1528.12	13.111
NorthernBobwhite_Scaffolded_Contig_1483	70458	113023	56601	56422	47872	52612	1779	10212	815.924	1233.96	30492	256	122.773	50.793	35.33
NorthernBobwhite_Scaffolded_Contig_1484	82083	145028	72389	72639	56034	68508	3234	16545	872.669	1326.28	40205	273	129.772	67.19	37.427
NorthernBobwhite_Scaffolded_Contig_1485	51505	81235	40618	40617	32160	37834	1965	8899	829.726	1280.71	25792	305	119.411	59.711	34.1
NorthernBobwhite_Scaffolded_Contig_1486	784	1169	607	562	290	404	172	302	272.007	32.172	466	154	117.663	29.505	38.52
NorthernBobwhite_Scaffolded_Contig_1487	52468	67352	33787	33565	28112	30144	1607	7152	751.728	1196.91	20740	213	101.25	55.624	28.717
NorthernBobwhite_Scaffolded_Contig_1488	739	1143	575	568	250	318	62	508	327.48	63.075	219	207	108.543	64.039	42.355
NorthernBobwhite_Scaffolded_Contig_1489	725	1829	916	913	400	792	283	347	273.905	34.003	653	247	181.051	47.628	52.414
NorthernBobwhite_Scaffolded_Contig_1490	840	1693	883	810	422	714	193	348	274.374	33.661	548	203	150.669	38.122	45.714
NorthernBobwhite_Scaffolded_Contig_1491	30174	50149	24972	25177	18632	23234	2168	5886	791.054	1238.49	14305	262	122.028	72.314	35.779
NorthernBobwhite_Scaffolded_Contig_1492	394	371	189	182	38	106	149	73	266.684	23.045	58	105	66.934	25.071	50.761
NorthernBobwhite_Scaffolded_Contig_1493	25820	39854	19843	20011	16134	18234	1035	4241	711.418	1142.49	12961	220	120.517	55.671	32.63
NorthernBobwhite_Scaffolded_Contig_1494	39352	62698	31311	31387	26564	29264	973	5600	837.836	1299.31	17195	216	123.544	44.615	35.073
NorthernBobwhite_Scaffolded_Contig_1495	58864	96629	48043	48586	37806	47388	1232	9724	742.002	1164.6	26426	274	115.941	78.189	40.543
NorthernBobwhite_Scaffolded_Contig_1496	1205	252777	127240	125537	67544	119868	349	63669	278.156	36.691	125788	21740	15229.8	5505.35	47.469
NorthernBobwhite_Scaffolded_Contig_1497	100824	166024	82841	83183	68606	76602	3459	16542	908.829	1357.35	48835	772	125.327	53.931	36.436
NorthernBobwhite_Scaffolded_Contig_1498	29539	41626	20782	20844	17410	18884	847	4254	682.782	1113.07	16572	224	112.338	42.727	32.892
NorthernBobwhite_Scaffolded_Contig_1499	26692	43542	21648	21894	17648	20310	1204	4155	796.971	1246.97	12595	225	124.158	54.992	35.973
NorthernBobwhite_Scaffolded_Contig_1500	36473	65799	32648	33151	28022	30014	982	6475	866.077	1298.7	19937	281	137.421	47.16	38.206
NorthernBobwhite_Scaffolded_Contig_1501	37500	68478	34157	34321	27932	32006	999	7212	959.735	1402.01	20053	266	138.116	51.017	38.683
NorthernBobwhite_Scaffolded_Contig_1502	152998	129671	64793	64878	56152	60232	2843	9842	840.394	1288.69	23811	674	65.32	27.484	35.996
NorthernBobwhite_Scaffolded_Contig_1503	10071	13294	6694	6600	4860	5784	719	1866	792.956	1255.57	3626	276	101.781	53.07	31.089
NorthernBobwhite_Scaffolded_Contig_1504	54316	72175	36047	36128	30374	32794	1438	7216	770.484	1230.13	21361	221	104.093	51.245	30.315
NorthernBobwhite_Scaffolded_Contig_1505	295742	268370	133865	134505	113098	122690	7660	23650	851.362	1283.24	53151	4398	69.389	70.553	36.464
NorthernBobwhite_Scaffolded_Contig_1506	142617	267814	134230	133584	108856	129178	3296	25137	895.775	1331.64	71587	339	138.579	52.472	40.649
NorthernBobwhite_Scaffolded_Contig_1507	6168	1030009	523691	506318	106094	215406	121580	581350	298.666	67.832	505373	84395	12625.9	23289.7	14.137
NorthernBobwhite_Scaffolded_Contig_1508	51432	77986	38779	39207	34068	35830	872	6849	820.988	1244.12	18068	390	118.661	41.518	33.555
NorthernBobwhite_Scaffolded_Contig_1509	28726	44621	22299	22322	18022	20728	1309	4354	757.987	1215.94	12211	288	119.902	55.82	32.716
NorthernBobwhite_Scaffolded_Contig_1510	460	805	386	419	122	254	179	245	268.902	28.645	353	193	127.967	46.212	52.174
NorthernBobwhite_Scaffolded_Contig_1511	83207	214491	107422	107069	83990	110160	1765	17501	845.853	1281.93	47062	646	176.632	61.603	54.811
NorthernBobwhite_Scaffolded_Contig_1512	38641	60141	30058	30083	24012	28420	1098	6299	783.59	1200.67	17486	278	119.407	57.304	33.452
NorthernBobwhite_Scaffolded_Contig_1513	315	32096	17045	15051	1812	1354	5561	23179	265.251	20.304	26170	14630	7620.41	4761.81	40.952
NorthernBobwhite_Scaffolded_Contig_1514	49487	80190	40146	40044	30228	38252	2046	9212	841.129	1310.83	22920	267	113.297	78.963	39.485
NorthernBobwhite_Scaffolded_Contig_1515	23745	42072	21074	20998	15910	20212	1199	4532	848.201	1302.3	12149	266	130.662	58.33	39.503
NorthernBobwhite_Scaffolded_Contig_1516	45924	107405	53817	53588	41974	53882	1685	9352	888.616	1303.69	29833	295	165.825	56.781	48.922
NorthernBobwhite_Scaffolded_Contig_1517	23362	38063	19102	18961	14746	17962	984	4193	820.18	1269.89	12167	238	123.568	52.342	35.785
NorthernBobwhite_Scaffolded_Contig_1518	553	492	251	241	76	134	171	97	268.868	29.547	136	113	65.488	25.596	37.975
NorthernBobwhite_Scaffolded_Contig_1519	49034	85620	42795	42825	35218	40382	1347	8238	912.951	1350.18	25649	247	131.752	49.959	38.176
NorthernBobwhite_Scaffolded_Contig_1520	208957	406019	203707	202312	166134	196692	4001	37133	895.047	1334.11	109918	473	142.304	54.224	42.169
NorthernBobwhite_Scaffolded_Contig_1521	24764	37095	18364	18731	14446	16790	1028	4618	790.916	1224.55	11888	241	114.208	59.418	32.842
NorthernBobwhite_Scaffolded_Contig_1522	47578	88773	44445	44328	35218	41584	1849	9682	842.887	1281.54	28543	727	139.857	79.85	38.257
NorthernBobwhite_Scaffolded_Contig_1523	1567	3109	1542	1567	912	1320	371	485	274.572	32.369	804	210	147.301	34.428	44.352
NorthernBobwhite_Scaffolded_Contig_1524	4619	10046	5041	5005	3066	4996	721	1211	491.775	677.485	2182	285	141.333	67.364	52.847
NorthernBobwhite_Scaffolded_Contig_1525	3462	7032	3566	3466	2366	3248	520	857	445.442	591.169	1629	238	151.227	29.787	42.605
NorthernBobwhite_Scaffolded_Contig_1526	53367	101829	51071	50758	38956	50994	870	10487	816.722	1261.18	29364	298	132.884	79.431	42.028
NorthernBobwhite_Scaffolded_Contig_1527	8298	16601	8259	8342	5470	7958	934	2146	612.513	1029.07	4355	276	137.842	81.267	43.167
NorthernBobwhite_Scaffolded_Contig_1528	68069	106440	53184	53256	40312	50678	2087	12772	774.234	1232.09	29167	265	111.242	79.273	36.948
NorthernBobwhite_Scaffolded_Contig_1529	23756	37115	18623	18492	15794	17152	982	3011	801.482	1258.9	10911	260	121.411	45.006	33.276
NorthernBobwhite_Scaffolded_Contig_1530	395	323	136	187	34	98	139	50	269.059	21.667	87	102	60.782	24.932	44.81
NorthernBobwhite_Scaffolded_Contig_1531	1222	2358	1167	1191	612	1026	401	309	277.314	33.899	811	305	144.882	63.361	44.926
NorthernBobwhite_Scaffolded_Contig_1532	8450	15574	7788	7786	5274	7502	776	1953	607.814	914.987	4764	247	134.43	65.567	40.627
NorthernBobwhite_Scaffolded_Contig_1533	22354	40953	20497	20456	16652	19468	732	3918	850.638	1294.33	12025	232	139.826	38.553	38.168
NorthernBobwhite_Scaffolded_Contig_1534	24876	43162	21783	21379	15704	21670	733	4804	768.317	1223.16	11081	284	121.734	77.261	41.96
NorthernBobwhite_Scaffolded_Contig_1535	61407	95834	47878	47956	40902	44154	1570	8764	815.521	1242.92	28207	255	121.26	43.945	34.814
NorthernBobwhite_Scaffolded_Contig_1536	34733	50244	25046	25198	20482	23044	1579	4916	796.88	1267.31	13346	377	111.412	56.674	31.492
NorthernBobwhite_Scaffolded_Contig_1537	42691	60720	30290	30430	24550	28496	1349	6023	770.122	1207.94	17109	242	107.263	54.561	35.141
NorthernBobwhite_Scaffolded_Contig_1538	26013	38012	19116	18896	15446	17722	958	3705	777.018	1241.63	10524	221	109.043	50.55	35.797
NorthernBobwhite_Scaffolded_Contig_1539	68152	114299	57373	56926	47806	53964	1392	10627	866.232	1302.28	35040	251	128.599	47.156	36.671
NorthernBobwhite_Scaffolded_Contig_1540	122528	210802	105497	105305	88914	99736	1960	19169	890.827	1323.78	59531	267	130.744	51.163	36.83
NorthernBobwhite_Scaffolded_Contig_1541	91640	147435	73637	73798	61164	69432	2457	13638	867.599	1333.05	36917	294	121.645	53.112	36.571
NorthernBobwhite_Scaffolded_Contig_1542	115042	178089	89216	88873	78182	82604	1957	14467	833.17	1275.99	43114	229	121.408	37.575	34.094
NorthernBobwhite_Scaffolded_Contig_1543	47992	83623	41849	41774	32820	39862	1476	9044	838.632	1283.19	24301	248	130.529	56.452	37.365
NorthernBobwhite_Scaffolded_Contig_1544	70509	116435	58174	58261	45888	55396	3066	11490	809.942	1239.32	27403	270	122.28	68.284	35.316
NorthernBobwhite_Scaffolded_Contig_1545	36837	72936	36585	36351	29028	34482	1467	7600	889.799	1331.66	21383	450	145.735	48.022	41.917
NorthernBobwhite_Scaffolded_Contig_1546	2693	243022	121543	121479	51248	91308	3764	95371	324.702	256.532	135892	10871	6125.78	3536.16	47.382
NorthernBobwhite_Scaffolded_Contig_1547	400630	387839	193974	193865	163704	183748	5603	32920	903.332	1328.84	69593	7134	72.352	77.661	39.226
NorthernBobwhite_Scaffolded_Contig_1548	3853	276794	139259	137535	87632	123922	23615	40202	439.707	573.781	72300	7011	5278.5	1408.81	44.926
NorthernBobwhite_Scaffolded_Contig_1549	79203	131993	66119	65874	56170	62900	1143	11142	846.111	1275.28	35124	237	129.12	37.726	36.204
NorthernBobwhite_Scaffolded_Contig_1550	72878	118364	60250	58114	45710	51132	5678	15230	800.454	1250.1	27262	4897	122.365	136.272	32.375
NorthernBobwhite_Scaffolded_Contig_1551	23208	44112	22082	22030	16500	21118	798	5511	877.253	1346.45	12841	261	140.251	59.449	40.189
NorthernBobwhite_Scaffolded_Contig_1552	1143	2134	1051	1083	546	826	313	438	271.689	34.167	704	241	132.976	50.652	47.857
NorthernBobwhite_Scaffolded_Contig_1553	34338	61339	30601	30738	24048	28856	1365	6764	870.586	1318.88	18707	270	129.323	67.063	38.75
NorthernBobwhite_Scaffolded_Contig_1554	124811	244338	121534	122804	98732	115192	6518	22684	901.766	1335.37	70014	3943	143.742	75.045	40.214
NorthernBobwhite_Scaffolded_Contig_1555	48988	21342	10654	10688	9154	10430	168	1460	775.219	1115.66	3289	68	30.617	9.139	50.88
NorthernBobwhite_Scaffolded_Contig_1556	76170	133796	67022	66774	52618	62972	1804	15764	952.765	1412.35	35707	319	129.123	63.04	37.766
NorthernBobwhite_Scaffolded_Contig_1557	3218	3837	1926	1911	898	1468	540	909	437.826	591.615	1130	269	84.474	88.459	27.533
NorthernBobwhite_Scaffolded_Contig_1558	357	561	271	290	72	184	216	84	273.139	32.891	97	162	107.485	41.193	57.983
NorthernBobwhite_Scaffolded_Contig_1559	40340	14656	7378	7278	6054	7066	183	1269	751.608	1080.14	2400	69	25.826	11.679	43.805
NorthernBobwhite_Scaffolded_Contig_1560	21596	35825	17905	17920	14028	16782	895	3937	791.914	1256.49	11773	256	124.398	55.706	38.595
NorthernBobwhite_Scaffolded_Contig_1561	68517	121905	60757	61148	46246	60630	2463	11952	865.613	1320.94	33575	269	125.389	74.891	39.987
NorthernBobwhite_Scaffolded_Contig_1562	11403	16175	8131	8044	6288	7202	525	2083	670.088	1071.84	3639	230	109.252	57.985	31.123
NorthernBobwhite_Scaffolded_Contig_1563	41184	88146	44172	43974	35486	43360	1360	7534	876.673	1291.05	26513	284	155.154	50.529	46.064
NorthernBobwhite_Scaffolded_Contig_1564	82901	115981	57947	58034	49536	51950	2357	11579	782.013	1230.03	32977	840	110.335	48.992	30.726
NorthernBobwhite_Scaffolded_Contig_1565	130769	205710	103028	102682	86712	95816	2705	19445	827.853	1274.47	51912	350	121.336	51.093	34.161
NorthernBobwhite_Scaffolded_Contig_1566	146303	300520	150293	150227	118808	146630	4111	29430	919.798	1355.55	79020	302	146.888	63	44.05
NorthernBobwhite_Scaffolded_Contig_1567	747	1589	772	817	294	424	302	562	275.116	33.994	553	262	148.827	52.068	41.901
NorthernBobwhite_Scaffolded_Contig_1568	53714	50264	25249	25015	22096	23990	637	3303	859.177	1289.79	8701	131	72.09	15.096	38.632
NorthernBobwhite_Scaffolded_Contig_1569	181438	327961	161977	165984	134584	148100	10540	33139	890.041	1335.84	86559	14153	136.245	228.713	37.198
NorthernBobwhite_Scaffolded_Contig_1570	31589	58980	29567	29413	22610	29030	1897	5206	769.488	1225.6	16714	255	133.167	72.057	41.837
NorthernBobwhite_Scaffolded_Contig_1571	60088	98057	49129	48928	40074	45832	1851	9808	821.45	1255.63	25843	263	123.716	52.053	35.406
NorthernBobwhite_Scaffolded_Contig_1572	86091	131460	65703	65757	55394	61028	1973	12466	818.867	1283.42	38337	256	117.818	49.004	34.623
NorthernBobwhite_Scaffolded_Contig_1573	30828	48682	24414	24268	21046	22288	594	4544	786.892	1225.66	12399	214	124.03	31.594	34.18
NorthernBobwhite_Scaffolded_Contig_1574	448	347	174	173	64	104	120	58	271.375	30.906	77	85	58.395	18.769	35.938
NorthernBobwhite_Scaffolded_Contig_1575	2042	3199	1621	1578	1132	1386	366	294	276.818	33.812	952	186	123.842	24.927	39.716
NorthernBobwhite_Scaffolded_Contig_1576	38018	58620	29350	29270	24318	27470	1214	5357	807.872	1249.41	15397	239	119.302	48.361	34.626
NorthernBobwhite_Scaffolded_Contig_1577	29956	13566	6777	6789	5440	6880	135	1048	785.975	1165.92	1942	73	31.239	10.552	49.853
NorthernBobwhite_Scaffolded_Contig_1578	7791	14893	7432	7461	5560	6768	910	1592	663.72	1026.9	4668	253	144.879	58.689	39.071
NorthernBobwhite_Scaffolded_Contig_1579	165605	331905	166220	165685	129938	161464	4711	34092	903.35	1347.04	91327	296	141.462	65.343	44.994
NorthernBobwhite_Scaffolded_Contig_1580	36448	72647	36388	36259	25794	31166	3444	11871	809.239	1240.16	18391	3169	146.015	147.418	38.488
NorthernBobwhite_Scaffolded_Contig_1581	31037	60565	30350	30215	23258	29356	1114	6537	878.661	1335.57	15832	251	143.42	55.057	41.499
NorthernBobwhite_Scaffolded_Contig_1582	58138	92584	46348	46236	40356	43372	1239	7223	822.52	1244.36	21910	302	124.274	38.574	34.9
NorthernBobwhite_Scaffolded_Contig_1583	39401	75869	38761	37108	30910	33740	3930	6914	842.061	1265.87	18551	3886	142.701	100.033	37.634
NorthernBobwhite_Scaffolded_Contig_1584	103631	208990	104605	104385	78086	102172	3827	23892	870.249	1334.53	61163	316	141.803	79.046	42.37
NorthernBobwhite_Scaffolded_Contig_1585	341	444	232	212	54	126	99	165	263.259	23.902	94	169	103.419	46.8	35.191
NorthernBobwhite_Scaffolded_Contig_1586	59524	81671	40805	40866	33592	37496	1189	8994	779.222	1217.59	25171	262	106.684	57.263	30.836
NorthernBobwhite_Scaffolded_Contig_1587	82025	149579	74316	75263	57646	71260	4419	15430	888.404	1333.05	44206	417	130.59	72.538	39.706
NorthernBobwhite_Scaffolded_Contig_1588	3946	6609	3279	3330	2386	3052	510	639	388.949	476.088	2063	218	129.835	29.43	36.214
NorthernBobwhite_Scaffolded_Contig_1589	15094	20893	10371	10522	8394	9028	862	2499	749.302	1205.94	6725	210	108.009	54.545	31.549
NorthernBobwhite_Scaffolded_Contig_1590	56955	89036	44736	44300	33832	38498	4643	11623	841.427	1298.84	28011	3559	117.379	117.86	32.426
NorthernBobwhite_Scaffolded_Contig_1591	37551	63847	32007	31840	27416	29488	855	5741	827.728	1267.66	20125	228	131.683	38.067	37.874
NorthernBobwhite_Scaffolded_Contig_1592	711	761	392	369	192	262	154	149	341.99	55.716	89	164	59.765	47.595	67.932
NorthernBobwhite_Scaffolded_Contig_1593	72568	150173	75035	75138	59150	74252	1746	14285	827.18	1269.34	42647	312	147.168	70.526	44.828
NorthernBobwhite_Scaffolded_Contig_1594	95198	160528	80155	80373	67290	75180	2148	15062	865.832	1296.13	44087	278	127.709	54.172	36.807
NorthernBobwhite_Scaffolded_Contig_1595	60641	66834	33341	33493	28190	30768	1514	6027	789.666	1246.87	16432	207	86.134	44.352	33.174
NorthernBobwhite_Scaffolded_Contig_1596	46596	74804	37437	37367	31770	34670	1123	6861	838.271	1290.64	21994	235	125.171	42.371	34.683
NorthernBobwhite_Scaffolded_Contig_1597	156645	272399	136158	136241	114116	126054	3456	27380	883.866	1324.28	80797	907	132.057	55.913	36.468
NorthernBobwhite_Scaffolded_Contig_1598	351316	668039	333612	334427	274744	322986	5358	61596	909.735	1342.46	190398	356	140.416	55.688	40.988
NorthernBobwhite_Scaffolded_Contig_1599	3680	391603	195455	196148	84346	136646	35656	132971	385.799	462.16	192219	15090	7471.3	4406.64	45.326
NorthernBobwhite_Scaffolded_Contig_1600	49035	70524	35310	35214	29842	31666	1737	6915	829.806	1282.35	19336	689	111.907	46.807	31.704
NorthernBobwhite_Scaffolded_Contig_1601	46361	84385	42217	42168	34054	40002	1262	8672	869.022	1312.32	26265	268	135.998	52.871	38.69
NorthernBobwhite_Scaffolded_Contig_1602	57309	104265	52227	52038	40390	49056	2130	12120	888.508	1340.42	31609	308	135.566	63.113	37.71
NorthernBobwhite_Scaffolded_Contig_1603	10170	17218	8491	8727	6936	8114	581	1482	696.159	1105.21	4221	216	129.269	32.866	38.515
NorthernBobwhite_Scaffolded_Contig_1604	53684	89703	45050	44653	38346	41174	1336	8396	854.104	1308.49	25754	239	126.905	52.538	37.162
NorthernBobwhite_Scaffolded_Contig_1605	69417	128578	64322	64256	50172	60234	2291	15216	859.458	1300.89	39214	1819	136.91	71.168	39.848
NorthernBobwhite_Scaffolded_Contig_1606	54460	106195	53088	53107	37432	51866	3700	12688	870.674	1327.65	31537	296	135.872	85.599	39.796
NorthernBobwhite_Scaffolded_Contig_1607	70887	109616	54877	54739	45088	50918	2136	10904	832.507	1285.88	33627	255	119.386	51.495	33.727
NorthernBobwhite_Scaffolded_Contig_1608	59229	115208	57939	57269	45546	53714	3350	12061	908.021	1350.03	33277	3164	143.955	118.968	40.522
NorthernBobwhite_Scaffolded_Contig_1609	111460	203201	101606	101595	87532	97890	1777	15048	863.503	1290.95	35872	274	138.527	44.096	38.047
NorthernBobwhite_Scaffolded_Contig_1610	137967	232931	116567	116364	98822	109648	2202	21110	917.181	1375.28	66194	253	128.98	47.034	36.528
NorthernBobwhite_Scaffolded_Contig_1611	58651	49937	24910	25027	21698	23056	1063	3893	850.168	1307.57	9382	404	65.433	23.922	36.446
NorthernBobwhite_Scaffolded_Contig_1612	802	234114	115348	118766	56046	120434	400	55752	275.922	34.091	118516	27329	20294.5	4847.27	51.372
NorthernBobwhite_Scaffolded_Contig_1613	21864	31591	15777	15814	11864	14100	1461	4029	698.82	1092.88	9479	349	110.63	63.343	30.864
NorthernBobwhite_Scaffolded_Contig_1614	1103	5693	2792	2901	1300	2270	874	1216	273.02	31.957	2511	562	363.445	114.839	51.587
NorthernBobwhite_Scaffolded_Contig_1615	58813	90200	45072	45128	40092	40762	1821	7064	831.052	1260.05	22173	317	120.574	38.487	34.248
NorthernBobwhite_Scaffolded_Contig_1616	49641	83071	41370	41701	36230	38608	710	7084	817.54	1248.61	24127	255	130.091	36.736	36.611
NorthernBobwhite_Scaffolded_Contig_1617	1803	2789	1356	1433	896	1180	365	335	279.172	34.493	787	184	122.32	33.08	33.833
NorthernBobwhite_Scaffolded_Contig_1618	68492	99492	49785	49707	41566	45924	1961	9570	768.461	1188.99	27785	241	113.296	50.564	31.612
NorthernBobwhite_Scaffolded_Contig_1619	51549	87226	43664	43562	37238	40824	1151	7570	827.186	1255.92	22995	239	130.109	43.415	36.208
NorthernBobwhite_Scaffolded_Contig_1620	794	9493	4671	4822	2154	3516	1675	2108	275.016	33.485	2685	1370	897.208	324.32	40.05
NorthernBobwhite_Scaffolded_Contig_1621	115102	91469	45494	45975	40020	42774	1161	7060	825.775	1255.58	16201	200	61.732	22.312	33.912
NorthernBobwhite_Scaffolded_Contig_1622	24842	33524	16834	16690	13218	14564	1238	4372	768.137	1208.83	10287	252	103.662	59.925	32.151
NorthernBobwhite_Scaffolded_Contig_1623	44460	92725	46497	46228	36678	45650	1295	8639	846.421	1270.73	28439	339	148.882	51.912	46.905
NorthernBobwhite_Scaffolded_Contig_1624	146868	270220	135120	135100	112138	126888	3656	26120	891.355	1349.96	80383	285	136.985	59.335	39.525
NorthernBobwhite_Scaffolded_Contig_1625	226589	304837	152657	152180	125546	144532	6039	27256	874.432	1298.18	74144	3539	99.792	74.074	39.712
NorthernBobwhite_Scaffolded_Contig_1626	40089	66293	33040	33253	28314	30886	766	6032	841.472	1280.39	16486	238	125.383	48.013	36.776
NorthernBobwhite_Scaffolded_Contig_1627	152330	240470	119767	120703	99072	110492	4518	25175	859.937	1300.95	78670	259	121.138	53.671	34.522
NorthernBobwhite_Scaffolded_Contig_1628	48741	72028	35980	36048	28520	33082	2121	7967	837.118	1276.55	22233	269	112.217	64.926	31.922
NorthernBobwhite_Scaffolded_Contig_1629	33518	15724	7820	7904	6568	7844	164	1078	719.381	1132.14	2393	77	32.268	8.603	55.078
NorthernBobwhite_Scaffolded_Contig_1630	104928	167417	83607	83810	65832	77974	3819	18964	865.232	1312.33	51911	245	120.26	62.729	34.679
NorthernBobwhite_Scaffolded_Contig_1631	45012	75539	37875	37664	31362	35850	1107	6861	864.679	1317.92	20373	247	127.225	44.898	37.592
NorthernBobwhite_Scaffolded_Contig_1632	37591	76014	37853	38161	29750	36948	1033	7928	874.62	1310.08	23223	298	147.446	60.145	43.114
NorthernBobwhite_Scaffolded_Contig_1633	598	76064	40415	35649	2638	3726	25981	43336	316.277	33.406	59260	40395	9078.84	11697.8	34.615
NorthernBobwhite_Scaffolded_Contig_1634	914	1795	882	913	414	746	163	462	275.609	34.872	471	186	138.839	26.634	49.015
NorthernBobwhite_Scaffolded_Contig_1635	114142	202990	101473	101517	83924	97666	2592	17811	896.205	1335.1	55264	279	134.116	47.776	38.285
NorthernBobwhite_Scaffolded_Contig_1636	25246	37710	18820	18890	15768	16864	1127	3778	814.909	1239.15	9552	241	116.034	50.543	31.89
NorthernBobwhite_Scaffolded_Contig_1637	99841	139671	69786	69885	58962	63134	3027	13858	834.225	1309.38	37337	367	108.927	54.164	30.816
NorthernBobwhite_Scaffolded_Contig_1638	52022	88749	44250	44499	37900	42502	977	6949	815.413	1252.96	23364	232	131.911	39.706	36.654
NorthernBobwhite_Scaffolded_Contig_1639	9912	3621	1815	1806	1312	1646	195	451	507.466	837.463	623	57	25.568	8.838	50.787
NorthernBobwhite_Scaffolded_Contig_1640	6901	2568	1343	1225	980	1132	99	342	1131.42	1688.32	360	57	25.695	11.01	43.371
NorthernBobwhite_Scaffolded_Contig_1641	2557	1239	620	619	298	580	151	205	329.423	315.448	249	87	32.496	13.671	51.819
NorthernBobwhite_Scaffolded_Contig_1642	578	764	389	375	82	194	208	278	267.732	27.715	315	166	88.926	33.016	33.045
NorthernBobwhite_Scaffolded_Contig_1643	37507	45295	22720	22575	17564	19768	989	6700	737.399	1182.13	14489	216	93.696	62.273	28.109
NorthernBobwhite_Scaffolded_Contig_1644	52084	86031	42992	43039	34688	39748	1712	9443	869.977	1328.38	25394	262	125.227	60.303	35.41
NorthernBobwhite_Scaffolded_Contig_1645	40866	59404	29657	29747	24362	27530	1556	5691	766.393	1208.88	15970	232	112.826	56.124	31.709
NorthernBobwhite_Scaffolded_Contig_1646	29837	36408	18140	18268	13830	16600	1406	4398	707.54	1170.35	12009	276	93.4	68.689	26.578
NorthernBobwhite_Scaffolded_Contig_1647	13035	22441	11155	11286	8362	10508	994	2463	729.521	1176.83	6225	256	126.45	64.723	40.414
NorthernBobwhite_Scaffolded_Contig_1648	12233	20829	10369	10460	8754	9668	479	1844	716.904	1126.44	5862	221	133.315	24.155	36.982
NorthernBobwhite_Scaffolded_Contig_1649	78714	136052	68058	67994	54880	62168	3330	14987	854.017	1313.32	42516	442	130.446	59.67	36.888
NorthernBobwhite_Scaffolded_Contig_1650	95884	157005	78385	78620	65640	73928	1540	15145	873.477	1327.46	44291	291	125.805	45.402	35.923
NorthernBobwhite_Scaffolded_Contig_1651	131664	228413	114039	114374	92364	106652	5598	22703	868.226	1296.09	53231	2108	130.335	69.373	35.605
NorthernBobwhite_Scaffolded_Contig_1652	429600	890793	445030	445763	373128	426896	11987	74287	896.591	1317.98	192343	3087	152.662	64.908	42.371
NorthernBobwhite_Scaffolded_Contig_1653	74812	99489	49737	49752	42080	44852	1755	10367	813.072	1266.74	29738	251	104.733	47.893	30.165
NorthernBobwhite_Scaffolded_Contig_1654	29322	69921	34900	35021	26752	35232	818	6762	820.54	1252.23	18889	280	164.47	52.101	53.427
NorthernBobwhite_Scaffolded_Contig_1655	3537	720157	364102	356055	78380	116332	82726	438875	289.826	43.137	387153	83921	14416.3	23912.3	16.568
NorthernBobwhite_Scaffolded_Contig_1656	62174	97112	48818	48294	39772	45100	1699	10083	860.468	1325.93	26931	288	119.177	52.845	34.461
NorthernBobwhite_Scaffolded_Contig_1657	1314	582	269	313	160	240	109	67	273.875	35.572	81	53	28.428	9.993	61.492
NorthernBobwhite_Scaffolded_Contig_1658	43345	79490	39550	39940	28706	34124	4797	11489	891.468	1345.94	26373	4695	134.267	153.389	37.271
NorthernBobwhite_Scaffolded_Contig_1659	47542	67338	33646	33692	29524	30896	1079	5518	814.175	1265.15	15941	202	111.669	41.346	31.473
NorthernBobwhite_Scaffolded_Contig_1660	72915	158843	79367	79476	62196	80506	1316	14034	914.992	1358.17	44348	280	153.731	45.661	48.674
NorthernBobwhite_Scaffolded_Contig_1661	1572	3256	1650	1606	968	1280	563	430	276.362	33.821	818	267	156.186	33.724	42.748
NorthernBobwhite_Scaffolded_Contig_1662	197137	351410	175606	175804	148712	168104	2270	30554	882.904	1327.84	99670	269	133.67	45.657	39.449
NorthernBobwhite_Scaffolded_Contig_1663	1185	14334	7043	7291	3166	4482	1864	4751	298.019	53.192	5989	1608	801.831	305.413	58.397
NorthernBobwhite_Scaffolded_Contig_1664	486	665	354	311	102	192	144	225	272.941	29.58	311	140	103.784	32.444	35.391
NorthernBobwhite_Scaffolded_Contig_1665	122593	195064	97608	97456	82268	90542	2694	18616	860.792	1311.51	53012	260	122.623	48.563	35.02
NorthernBobwhite_Scaffolded_Contig_1666	102135	160734	80325	80409	66804	74182	2687	16267	837.537	1267.22	48231	254	119.969	56.112	34.722
NorthernBobwhite_Scaffolded_Contig_1667	1002	832	423	409	266	324	97	143	278.955	35.936	145	100	66.46	16.492	40.719
NorthernBobwhite_Scaffolded_Contig_1668	464	629	319	310	130	244	85	165	281.969	35.734	313	155	108.886	38.951	33.621
NorthernBobwhite_Scaffolded_Contig_1669	5409	1313	641	672	170	356	50	732	1084.53	1797.75	247	212	17.287	46.614	6.304
NorthernBobwhite_Scaffolded_Contig_1670	32437	44909	22421	22488	19132	20182	1078	4273	717.466	1180.91	13848	217	109.823	51.659	31.498
NorthernBobwhite_Scaffolded_Contig_1671	9212	9859	4901	4958	3474	4172	826	1344	522.317	876.488	3682	188	83.459	62.851	25.402
NorthernBobwhite_Scaffolded_Contig_1672	81300	139035	69341	69694	57716	65358	1965	13302	904.111	1346.13	38873	260	128.888	46.205	38.186
NorthernBobwhite_Scaffolded_Contig_1673	36030	64414	32131	32283	26272	29744	851	7212	831.948	1270.84	19811	272	134.952	57.556	37.23
NorthernBobwhite_Scaffolded_Contig_1674	50377	95684	47881	47803	40148	44968	1060	9036	923.719	1347.93	28661	255	143.146	45.511	40.139
NorthernBobwhite_Scaffolded_Contig_1675	494	964	491	473	168	232	171	387	272.202	31.433	408	257	137.897	67.842	56.478
NorthernBobwhite_Scaffolded_Contig_1676	16771	30260	15017	15243	10186	14472	1485	3952	790.903	1263.45	10326	309	127.35	92.697	35.997
NorthernBobwhite_Scaffolded_Contig_1677	88263	163016	81706	81310	69506	77936	1899	12923	901.661	1323.11	42970	251	140.671	39.602	38.171
NorthernBobwhite_Scaffolded_Contig_1678	23295	28576	14145	14431	10860	12902	938	3719	654.324	1061.55	9673	272	94.909	67.316	27.723
NorthernBobwhite_Scaffolded_Contig_1679	70979	115857	57791	58066	47802	53370	2133	11958	845.836	1293.93	31900	657	125.514	46.719	35.257
NorthernBobwhite_Scaffolded_Contig_1680	10674	15542	7686	7856	6210	6630	681	1966	602.766	1002.23	4794	206	114.783	30.948	33.764
NorthernBobwhite_Scaffolded_Contig_1681	14413	6536	3286	3250	2546	3340	114	501	656.134	960.303	963	74	31.383	9.787	52.022
NorthernBobwhite_Scaffolded_Contig_1682	169628	316524	158371	158153	132704	152078	2858	27259	878.611	1303.74	83595	271	140.162	48.285	40.054
NorthernBobwhite_Scaffolded_Contig_1683	45140	82143	41123	41020	34068	37472	1099	9060	857.013	1296.61	24990	301	137.983	50.935	38.713
NorthernBobwhite_Scaffolded_Contig_1684	7627	19171	9507	9664	6964	9804	728	1582	618.923	919.132	4632	255	169.716	34.863	59.407
NorthernBobwhite_Scaffolded_Contig_1685	1081	58129	29059	29070	14294	23548	10226	9746	277.638	34.588	11326	4725	3538.55	1137.44	55.689
NorthernBobwhite_Scaffolded_Contig_1686	142643	129237	64559	64678	56902	61504	1388	8801	847.493	1273.2	22936	182	69.766	19.591	37.785
NorthernBobwhite_Scaffolded_Contig_1687	21956	8808	4421	4387	3746	4194	144	679	735.213	1060.03	1368	63	28.261	9.98	48.078
NorthernBobwhite_Scaffolded_Contig_1688	62272	106157	53203	52954	43182	50532	1115	10797	900.496	1364.76	32461	261	128.288	54.841	37.227
NorthernBobwhite_Scaffolded_Contig_1689	52868	93388	46702	46686	37184	43878	1802	10114	832.199	1279.25	25279	255	131.831	56.342	38.227
NorthernBobwhite_Scaffolded_Contig_1690	319454	600009	300232	299777	251532	287418	7831	50330	905.598	1340.62	105757	1223	140.474	54.831	38.777
NorthernBobwhite_Scaffolded_Contig_1691	9218	17211	8418	8793	6024	8158	550	2377	690.355	1064.41	4294	250	128.862	63.833	46.181
NorthernBobwhite_Scaffolded_Contig_1692	2552	143298	70936	72362	22228	37564	18039	64703	286.621	135.658	75944	25447	4065.11	3951.68	40.517
NorthernBobwhite_Scaffolded_Contig_1693	45150	87091	43602	43489	36110	41328	933	8289	845.75	1269.98	25744	284	144.356	48.735	40.576
NorthernBobwhite_Scaffolded_Contig_1694	4100	42430	21649	20781	9512	18748	8638	5321	275.877	33.856	18028	3690	708.445	1080.38	22.878
NorthernBobwhite_Scaffolded_Contig_1695	37919	56853	28448	28405	22148	26180	1916	6317	766.046	1201.87	16888	288	112.183	68.29	32.762
NorthernBobwhite_Scaffolded_Contig_1696	14754	578155	288308	289847	240580	271608	12062	51037	790.475	1196.63	125087	4610	3014.13	708.014	38.261
NorthernBobwhite_Scaffolded_Contig_1697	35751	62280	31332	30948	27134	29196	770	4909	842.299	1283.81	14788	228	135.038	30.442	37.137
NorthernBobwhite_Scaffolded_Contig_1698	77404	31298	15649	15649	12878	15220	500	2538	762.795	1147.18	4594	74	27.527	12.392	49.655
NorthernBobwhite_Scaffolded_Contig_1699	332	1192	575	617	68	508	360	250	262.794	22.322	536	440	252.913	119.305	55.422
NorthernBobwhite_Scaffolded_Contig_1700	838	2388	1193	1195	636	888	307	548	276.903	34.998	585	292	193.097	49.354	62.768
NorthernBobwhite_Scaffolded_Contig_1701	120542	179300	89499	89801	76056	82536	2111	17780	832.998	1275.57	49816	249	115.345	50.78	33.028
NorthernBobwhite_Scaffolded_Contig_1702	197158	166462	83233	83229	73250	77926	2261	12172	849.028	1292.8	29919	471	65.557	19.57	36.035
NorthernBobwhite_Scaffolded_Contig_1703	24051	48620	24257	24363	18586	23540	1324	4952	775.718	1170.55	14567	278	148.713	37.322	43.782
NorthernBobwhite_Scaffolded_Contig_1704	130008	199730	99788	99942	84974	93076	2790	17860	828.292	1280.49	60059	259	119.089	49.342	34.002
NorthernBobwhite_Scaffolded_Contig_1705	42479	52213	26174	26039	21496	24212	1169	5118	736.624	1187.11	14943	213	96.362	55.7	27.331
NorthernBobwhite_Scaffolded_Contig_1706	35576	59450	29671	29779	20754	29784	1600	6988	756.235	1205.84	16914	700	112.435	83.288	41.598
NorthernBobwhite_Scaffolded_Contig_1707	40385	65948	32915	33033	26240	31358	1804	6241	832.38	1285.2	18198	239	121.676	57.593	37.083
NorthernBobwhite_Scaffolded_Contig_1708	76161	127301	63695	63606	54760	59804	1581	10556	828.511	1251.25	31743	256	128.625	49.54	35.059
NorthernBobwhite_Scaffolded_Contig_1709	76405	142209	70932	71277	57262	67824	2376	14012	892.918	1345.37	42027	275	137.781	52.574	40.864
NorthernBobwhite_Scaffolded_Contig_1710	6094	1839	915	924	654	774	144	255	1010.34	1500.35	322	54	21.231	9.784	41.418
NorthernBobwhite_Scaffolded_Contig_1711	15665	24964	12518	12446	8958	11802	1103	2987	766.437	1241.93	7081	251	118.255	67.402	34.35
NorthernBobwhite_Scaffolded_Contig_1712	557	1091	536	555	216	404	125	339	275.759	37.458	440	200	143.81	46.864	45.601
NorthernBobwhite_Scaffolded_Contig_1713	86846	166422	83220	83202	66914	79394	3027	16244	858.52	1298.55	46634	298	139.6	65.938	41.876
NorthernBobwhite_Scaffolded_Contig_1714	218261	410366	206762	203604	162330	184992	9677	51209	907.737	1354.54	117243	20995	141.554	348.503	38.951
NorthernBobwhite_Scaffolded_Contig_1715	833	37094	18633	18461	2578	3242	4454	26623	310.023	58.128	19590	20766	3110.39	4702.31	30.012
NorthernBobwhite_Scaffolded_Contig_1716	79770	163176	81532	81644	66274	79954	1803	14360	909.751	1345.47	39162	274	147.634	61.068	44.725
NorthernBobwhite_Scaffolded_Contig_1717	61315	131609	65930	65679	50182	65200	1579	14002	882.893	1343.78	36108	304	150.03	71.349	47.853
NorthernBobwhite_Scaffolded_Contig_1718	89931	182183	91180	91003	74336	88026	1457	17433	885.582	1325.25	50189	280	147.777	52	43.835
NorthernBobwhite_Scaffolded_Contig_1719	122797	215958	107970	107988	89492	101528	2734	21096	880.34	1313.1	60180	257	133.361	47.321	37.953
NorthernBobwhite_Scaffolded_Contig_1720	146261	243783	121770	122013	105996	113242	2554	20840	875.664	1308.54	59988	621	128.537	42.681	36.325
NorthernBobwhite_Scaffolded_Contig_1721	41719	80696	40420	40276	33190	38856	1111	7094	846.868	1250.88	21654	245	145.4	39.096	40.188
NorthernBobwhite_Scaffolded_Contig_1722	81773	144205	71903	72302	54914	69618	2743	16255	902.545	1365.62	42279	260	128.912	63.406	38.069
NorthernBobwhite_Scaffolded_Contig_1723	89151	40534	20227	20307	16936	20014	285	3073	836.106	1241.28	6213	71	31.088	11.196	51.461
NorthernBobwhite_Scaffolded_Contig_1724	9167	18479	9450	9029	6256	8840	597	2683	689.618	1087.08	4870	256	141.73	73.093	45.206
NorthernBobwhite_Scaffolded_Contig_1725	306016	510796	255606	255190	215406	241712	4322	46918	881.201	1320.61	134264	265	126.685	46.356	36.511
NorthernBobwhite_Scaffolded_Contig_1726	99154	167851	84005	83846	68892	78750	1946	17469	904.318	1365.44	49258	256	128.017	54.279	36.039
NorthernBobwhite_Scaffolded_Contig_1727	7349	16100	8004	8096	5772	7800	584	1854	657.422	1011.38	4727	241	152.463	35.149	56.293
NorthernBobwhite_Scaffolded_Contig_1728	35013	67127	33568	33559	25928	32176	1428	7296	864.019	1294.61	20598	269	141.349	63.798	39.605
NorthernBobwhite_Scaffolded_Contig_1729	23344	40040	20011	20029	15192	18650	660	5333	800.649	1236.59	11245	411	128.637	54.385	38.777
NorthernBobwhite_Scaffolded_Contig_1730	108181	213417	106774	106643	88736	103126	1134	19343	887.078	1308.61	57662	305	145.176	57.225	41.265
NorthernBobwhite_Scaffolded_Contig_1731	34673	56052	27928	28124	24844	25964	787	4212	763.758	1184.7	16140	216	127.481	33.953	35.855
NorthernBobwhite_Scaffolded_Contig_1732	112391	190810	95189	95621	82838	90292	1433	15262	852.891	1279.41	50168	241	130.926	35.935	37.29
NorthernBobwhite_Scaffolded_Contig_1733	92800	134141	67032	67109	58066	61708	1867	11847	798.023	1232.54	31644	286	113.636	42.016	32.248
NorthernBobwhite_Scaffolded_Contig_1734	89344	137478	69022	68456	58774	63966	1524	12505	815.959	1258.91	37396	231	119.542	44.207	34.507
NorthernBobwhite_Scaffolded_Contig_1735	10176	14683	7437	7246	5692	6534	602	1787	649.226	1030.6	4445	228	112.949	49.991	32.626
NorthernBobwhite_Scaffolded_Contig_1736	647	644	348	296	126	196	152	169	271.54	29.041	221	117	75.713	27.471	29.366
NorthernBobwhite_Scaffolded_Contig_1737	188760	342939	171704	171235	143278	161760	4320	31787	931.141	1370.65	100694	296	135.901	53.301	38.926
NorthernBobwhite_Scaffolded_Contig_1738	49416	90327	45324	45003	36514	41400	3068	8952	822.533	1239.73	21233	676	138.45	82.087	34.628
NorthernBobwhite_Scaffolded_Contig_1739	4819	5916	2979	2937	2234	2510	527	620	358.765	430.113	1831	187	98.786	49.143	29.529
NorthernBobwhite_Scaffolded_Contig_1740	717	618	315	303	184	230	98	105	272.793	32.805	135	94	66.183	20.265	36.541
NorthernBobwhite_Scaffolded_Contig_1741	7762	6623	3246	3377	2116	3186	482	793	505.044	1047.81	1507	204	53.981	59.426	34.978
NorthernBobwhite_Scaffolded_Contig_1742	91223	163275	81816	81459	65702	77194	2408	17154	886.268	1335.76	48064	471	131.63	61.068	38.978
NorthernBobwhite_Scaffolded_Contig_1743	43159	76767	38352	38415	30474	36338	1127	8396	857.261	1332.77	20387	574	126.922	67.243	40.599
NorthernBobwhite_Scaffolded_Contig_1744	46563	73737	37204	36533	28326	32274	2951	9814	817.224	1239.23	20042	1361	119.432	72.539	35.107
NorthernBobwhite_Scaffolded_Contig_1745	110123	183666	91646	92020	74850	85716	3445	18697	860.4	1286.11	51147	409	125.475	58.756	35.401
NorthernBobwhite_Scaffolded_Contig_1746	97472	204239	102247	101992	83618	100334	1387	17922	911.86	1333.86	58663	349	154.362	44.08	43.173
NorthernBobwhite_Scaffolded_Contig_1747	2976	2088	1005	1083	464	746	490	377	519.276	693.558	704	199	53.464	73.624	15.827
NorthernBobwhite_Scaffolded_Contig_1748	71197	33160	16615	16545	14092	16056	304	2514	820.279	1224.83	4918	70	32.054	9.755	52.954
NorthernBobwhite_Scaffolded_Contig_1749	35445	52386	26125	26261	21680	24306	798	5378	833.087	1294.89	15995	213	114.333	49.459	33.015
NorthernBobwhite_Scaffolded_Contig_1750	24001	58038	29159	28879	20390	30960	921	5453	753.455	1177.27	12993	496	159.335	88.99	52.235
NorthernBobwhite_Scaffolded_Contig_1751	148966	134020	66990	67030	57604	63854	1797	10111	871.839	1301.02	23922	212	68.618	21.721	38.023
NorthernBobwhite_Scaffolded_Contig_1752	629	473	237	236	94	134	126	117	267.383	29.281	93	91	56.626	15.859	34.022
NorthernBobwhite_Scaffolded_Contig_1753	28401	53461	26719	26742	20778	25590	955	5852	807.493	1227.13	16109	295	138.793	65.074	38.967
NorthernBobwhite_Scaffolded_Contig_1754	31586	55852	27757	28095	22418	26060	1901	5186	818.722	1230.19	15427	299	132.623	60.949	37.862
NorthernBobwhite_Scaffolded_Contig_1755	16376	23600	11838	11762	9660	10190	479	3161	770.208	1187.35	8040	199	113.156	40.834	32.316
NorthernBobwhite_Scaffolded_Contig_1756	61530	90771	45247	45524	39978	41298	1182	7912	771.645	1198.75	26051	256	116.654	41.59	32.66
NorthernBobwhite_Scaffolded_Contig_1757	44839	79735	40129	39606	29160	40012	1725	8427	785.698	1227.52	23179	290	120.498	87.354	41.393
NorthernBobwhite_Scaffolded_Contig_1758	187629	316196	158132	158064	131696	148608	4338	29992	913.996	1361.96	89630	290	127.635	51.945	36.387
NorthernBobwhite_Scaffolded_Contig_1759	72199	112410	56270	56140	47492	51312	2298	10773	879.713	1334.13	34407	853	120.619	51.558	34.042
NorthernBobwhite_Scaffolded_Contig_1760	17679	29395	14740	14655	11556	13778	784	3139	714.616	1094.95	8105	368	127.588	38.091	35.856
NorthernBobwhite_Scaffolded_Contig_1761	45027	51331	25633	25698	20974	22854	1971	5289	700.771	1163.62	15169	219	90.144	58.544	25.407
NorthernBobwhite_Scaffolded_Contig_1762	29781	46482	23065	23417	20264	21690	596	3727	764.544	1190.45	11986	202	123.836	31.013	34.28
NorthernBobwhite_Scaffolded_Contig_1763	21996	32773	16273	16500	13778	15266	840	2731	800.793	1256.46	8888	220	117.464	44.53	32.979
NorthernBobwhite_Scaffolded_Contig_1764	11040	14547	7338	7209	5636	6354	672	1834	603.251	999.539	4191	223	103.487	52.216	30.444
NorthernBobwhite_Scaffolded_Contig_1765	46706	76350	38148	38202	30574	37592	1163	6626	859.279	1250.3	19195	264	121.266	66.734	33.976
NorthernBobwhite_Scaffolded_Contig_1766	116687	231752	115694	116058	93310	111652	2439	23149	879.973	1323.44	65633	391	144.393	56.048	43.132
NorthernBobwhite_Scaffolded_Contig_1767	55246	120381	60119	60262	47490	58982	1005	12291	901.501	1345.8	35627	295	156.406	59.03	45.706
NorthernBobwhite_Scaffolded_Contig_1768	35774	57875	29145	28730	24558	26840	471	5703	813.603	1233.37	15661	221	126.216	39.568	35.68
NorthernBobwhite_Scaffolded_Contig_1769	56503	90185	45136	45049	37380	41554	1590	9215	859.023	1292.88	26670	411	122.432	49.238	35.361
NorthernBobwhite_Scaffolded_Contig_1770	812	1455	741	714	376	626	168	281	280.968	40.226	230	212	133.59	40.686	43.227
NorthernBobwhite_Scaffolded_Contig_1771	29382	47080	23562	23518	19356	21684	1216	4595	764.04	1196.38	12377	434	123.162	41.872	36.083
NorthernBobwhite_Scaffolded_Contig_1772	14770	23237	11731	11506	9406	10404	526	2785	807.221	1278.36	7671	230	121.647	50.088	34.888
NorthernBobwhite_Scaffolded_Contig_1773	37504	71136	35494	35642	27006	29736	4748	9266	795.749	1224.31	16130	5102	141.632	192.823	35.977
NorthernBobwhite_Scaffolded_Contig_1774	25918	41140	20569	20571	18284	18824	446	3393	787.21	1220.26	10552	221	125.388	29.701	34.038
NorthernBobwhite_Scaffolded_Contig_1775	47497	58628	29313	29315	22652	25646	3101	6949	763.331	1230.81	18929	677	95.754	66.789	26.953
NorthernBobwhite_Scaffolded_Contig_1776	660	3180	1622	1558	698	996	358	1108	299.513	52.145	1242	587	344.582	183.537	40.455
NorthernBobwhite_Scaffolded_Contig_1777	5969	125119	62536	62583	23400	45952	16895	38171	338.475	502.46	41086	12708	1580.72	3377.42	10.756
NorthernBobwhite_Scaffolded_Contig_1778	22563	34103	17082	17021	13750	15982	673	3495	766.577	1161.14	8962	189	106.693	42.56	45.646
NorthernBobwhite_Scaffolded_Contig_1779	68416	121097	60346	60751	48522	57256	2227	12523	851.817	1287.1	37066	283	132.934	55.489	37.649
NorthernBobwhite_Scaffolded_Contig_1780	12453	5381	2714	2667	2204	2610	166	378	802.569	1236.41	834	61	30.068	10.208	48.88
NorthernBobwhite_Scaffolded_Contig_1781	335	15197	7799	7398	910	3350	3880	6976	263.257	24.772	7608	4239	2902.95	992.048	55.522
NorthernBobwhite_Scaffolded_Contig_1782	181871	334206	167157	167049	140258	157622	2553	32162	916.338	1348.77	100412	321	138.132	50.119	39.081
NorthernBobwhite_Scaffolded_Contig_1783	33668	47554	23739	23815	20474	21028	900	4898	779.595	1191.4	13910	209	111.257	48.189	32.711
NorthernBobwhite_Scaffolded_Contig_1784	13509	26503	13393	13110	10488	12770	589	2514	801.291	1226.14	7170	247	144.935	44.058	42.194
NorthernBobwhite_Scaffolded_Contig_1785	40933	58913	29533	29380	26226	26700	867	4865	750.725	1163.88	17267	197	115.042	34.257	33.054
NorthernBobwhite_Scaffolded_Contig_1786	139824	191912	96061	95851	82118	87192	3205	18541	794.225	1250.11	56578	241	108.377	48.008	30.473
NorthernBobwhite_Scaffolded_Contig_1787	1455	16615	8219	8396	3530	6060	2615	4331	286.376	45.602	7484	1583	817.581	462.537	46.323
NorthernBobwhite_Scaffolded_Contig_1788	46189	83141	41603	41538	34602	39338	864	7915	923.288	1344.56	22499	258	134.075	46.896	39.633
NorthernBobwhite_Scaffolded_Contig_1789	45007	18349	9164	9185	7982	8668	235	1361	852.025	1300.84	2905	70	28.977	11.743	45.864
NorthernBobwhite_Scaffolded_Contig_1790	29872	62720	31238	31482	22526	30642	2031	7197	804.393	1280.79	20785	305	145.923	76.54	46.371
NorthernBobwhite_Scaffolded_Contig_1791	1441	48431	24378	24053	8106	13714	5245	20998	281.492	42.164	22145	5923	2261.99	1496.35	48.924
NorthernBobwhite_Scaffolded_Contig_1792	6328	8636	4286	4350	3382	3654	493	1062	537.316	794.174	3188	184	109.032	34.594	32.901
NorthernBobwhite_Scaffolded_Contig_1793	41902	63011	31560	31451	26562	29410	1119	5629	796.898	1245.23	16749	223	117.509	48.719	32.979
NorthernBobwhite_Scaffolded_Contig_1794	180748	165117	83093	82024	70544	77438	3702	12623	858.426	1288.41	29598	2549	69.136	44.992	38.161
NorthernBobwhite_Scaffolded_Contig_1795	94759	195291	97792	97499	84258	93470	1805	14733	845.42	1251.7	35237	927	154.036	42.389	42.605
NorthernBobwhite_Scaffolded_Contig_1796	1496	2727	1347	1380	758	1166	401	391	278.398	34.575	851	200	139.953	30.835	39.372
NorthernBobwhite_Scaffolded_Contig_1797	22324	24736	12355	12381	9876	10910	1018	2791	582.503	971.744	8761	195	88.097	55.348	26.039
NorthernBobwhite_Scaffolded_Contig_1798	836	15258	7448	7810	2640	4452	2163	5921	308.158	62.517	7157	2116	1262.31	737.303	43.66
NorthernBobwhite_Scaffolded_Contig_1799	1378	47506	24025	23481	9644	23890	534	13167	284.936	45.804	23088	3543	2327.64	1085.96	52.612
NorthernBobwhite_Scaffolded_Contig_1800	46528	84517	42205	42312	34812	39540	1208	8543	840.216	1266.1	24769	254	135.233	52.789	39.772
NorthernBobwhite_Scaffolded_Contig_1801	95667	216927	108471	108456	84784	110022	1771	19252	807.968	1241.74	63223	323	160.761	60.647	47.699
NorthernBobwhite_Scaffolded_Contig_1802	137263	286567	143494	143073	112528	141856	2540	28150	888.747	1330.58	81172	283	148.279	58.009	47.276
NorthernBobwhite_Scaffolded_Contig_1803	106055	157110	78743	78367	68974	71736	2055	13610	823.878	1265.87	39019	254	116.032	39.871	32.645
NorthernBobwhite_Scaffolded_Contig_1804	347	91	50	41	8	22	11	49	261.5	29.133	11	35	18.259	8.094	54.755
NorthernBobwhite_Scaffolded_Contig_1805	104601	214023	106701	107322	84014	104912	2347	21580	911.181	1368.64	61551	283	146.596	58.648	44.268
NorthernBobwhite_Scaffolded_Contig_1806	582	995	493	502	206	338	145	298	276.699	36.509	312	181	126.218	41.513	46.564
NorthernBobwhite_Scaffolded_Contig_1807	959	1444	712	732	406	546	240	250	278.532	33.927	415	197	114.769	42.129	44.526
NorthernBobwhite_Scaffolded_Contig_1808	674	1623	697	926	224	504	134	748	269.277	32.808	867	316	154.555	69.956	61.424
NorthernBobwhite_Scaffolded_Contig_1809	139992	130043	65084	64959	57800	61780	958	8818	858.02	1272.79	22860	316	71.433	17.963	38.476
NorthernBobwhite_Scaffolded_Contig_1810	19603	31847	15931	15916	13670	14346	781	2896	777.34	1185.4	9256	218	126.89	42.946	36.602
NorthernBobwhite_Scaffolded_Contig_1811	29691	45644	22777	22867	17028	21466	1519	5412	746.978	1184.92	13145	450	114.56	65.887	32.865
NorthernBobwhite_Scaffolded_Contig_1812	1035	2067	998	1069	496	878	185	496	274.5	31.336	666	219	143.093	41.771	47.15
NorthernBobwhite_Scaffolded_Contig_1813	92512	133835	66927	66908	58222	61964	1839	11189	758.313	1180.26	33325	357	114.163	43.065	32.278
NorthernBobwhite_Scaffolded_Contig_1814	4314	7438	3700	3738	2434	3280	800	888	473.706	662.29	2048	212	126.887	57.031	37.946
NorthernBobwhite_Scaffolded_Contig_1815	5840	399046	190849	208197	81020	133266	36683	146095	302.523	199.66	162406	24274	5105.5	6013.68	28.031
NorthernBobwhite_Scaffolded_Contig_1816	61168	94061	47103	46958	38248	43720	1879	9720	834.458	1253.91	26962	233	117.436	57.761	33.56
NorthernBobwhite_Scaffolded_Contig_1817	90296	130162	64971	65191	54860	59504	2749	12409	819.605	1257.04	31314	419	112.814	49.32	31.906
NorthernBobwhite_Scaffolded_Contig_1818	78615	137029	68424	68605	53490	64656	2510	15715	894.614	1340.54	39762	469	129.237	65.17	36.917
NorthernBobwhite_Scaffolded_Contig_1819	117438	217033	108532	108501	86236	104234	2242	23259	954.666	1396.26	58904	273	136.708	58.595	38.794
NorthernBobwhite_Scaffolded_Contig_1820	456	75601	36973	38628	2928	5014	27904	39386	260.347	26.028	50091	29847	11273.8	8949.43	48.246
NorthernBobwhite_Scaffolded_Contig_1821	33905	54082	26962	27120	23074	25130	513	5087	807.696	1254.55	15527	204	124.421	38.121	36.237
NorthernBobwhite_Scaffolded_Contig_1822	58087	89473	44882	44591	34728	42694	1565	10022	795.37	1234.21	25170	313	114.577	65.323	34.531
NorthernBobwhite_Scaffolded_Contig_1823	16968	27522	13759	13763	10332	12316	906	3810	829.205	1244.31	7427	248	122.128	64.427	34.96
NorthernBobwhite_Scaffolded_Contig_1824	78508	127940	64053	63887	55260	59104	1402	11587	852.812	1297.48	35931	229	127.315	37.857	35.568
NorthernBobwhite_Scaffolded_Contig_1825	969	899	461	438	248	318	177	153	273.54	33.931	146	103	71.142	17.834	38.493
NorthernBobwhite_Scaffolded_Contig_1826	665	502	256	246	116	186	116	80	276.5	34.823	94	97	58.412	18.839	34.887
NorthernBobwhite_Scaffolded_Contig_1827	607	432	222	210	126	154	92	57	272.381	35.366	74	91	57.685	21.055	34.926
NorthernBobwhite_Scaffolded_Contig_1828	585	1292	646	646	272	576	142	297	271.11	31.062	381	225	158.041	52.029	47.009
NorthernBobwhite_Scaffolded_Contig_1829	25164	32340	16134	16206	13604	14576	745	3250	674.958	1066.45	10369	186	102.716	44.048	30.214
NorthernBobwhite_Scaffolded_Contig_1830	380185	701543	350138	351405	288016	333194	7061	69786	896.861	1342.94	201981	955	138.186	58.327	38.822
NorthernBobwhite_Scaffolded_Contig_1831	65663	129498	64848	64650	53636	62372	1461	11339	904.143	1339.91	37097	259	144.704	49.423	42.039
NorthernBobwhite_Scaffolded_Contig_1832	68777	107138	53405	53733	43298	49176	2646	11479	872.184	1316.72	31678	298	117.886	65.028	32.954
NorthernBobwhite_Scaffolded_Contig_1833	47669	103734	51796	51938	40956	50374	1370	10463	936.563	1367.21	29500	297	158.108	55.569	43.508
NorthernBobwhite_Scaffolded_Contig_1834	30872	68871	34571	34300	26746	33436	940	7401	882.156	1320.98	21213	275	161.276	49.71	45.902
NorthernBobwhite_Scaffolded_Contig_1835	69419	104012	52026	51986	43926	49056	1792	8761	807.865	1261.8	29503	238	116.524	46.804	32.369
NorthernBobwhite_Scaffolded_Contig_1836	51127	96224	48224	48000	39202	45990	1552	8984	879.343	1304.64	28456	260	140.497	58.603	38.438
NorthernBobwhite_Scaffolded_Contig_1837	24126	42627	21358	21269	17318	19926	937	4238	832.332	1240.76	11480	235	133.753	43.931	38
NorthernBobwhite_Scaffolded_Contig_1838	146357	226330	112903	113427	96458	104502	2727	21544	842.831	1286.19	66560	546	119.853	49.025	34.158
NorthernBobwhite_Scaffolded_Contig_1839	1596	2610	1306	1304	836	1114	230	415	276.751	30.988	819	191	129.524	32.842	37.97
NorthernBobwhite_Scaffolded_Contig_1840	41861	69522	34720	34802	28828	32816	1155	6377	849.331	1306.76	19847	244	127.496	45.956	35.424
NorthernBobwhite_Scaffolded_Contig_1841	53901	79525	39963	39562	32504	36178	1903	8527	832.335	1304.7	23817	250	113.386	56.176	33.665
NorthernBobwhite_Scaffolded_Contig_1842	150067	278509	139255	139254	106406	135536	5066	30060	926.897	1370.41	79984	315	133.446	65.197	40.367
NorthernBobwhite_Scaffolded_Contig_1843	10140	12771	6493	6278	5176	5702	440	1384	610.34	959.771	3903	187	100.094	44.509	28.126
NorthernBobwhite_Scaffolded_Contig_1844	27162	47537	23756	23781	18954	22506	1298	4577	834.913	1285.62	12386	250	131.639	51.817	38.3
NorthernBobwhite_Scaffolded_Contig_1845	42612	20670	10249	10421	8466	10272	420	1403	709.898	1028.16	3121	74	33.245	8.47	54.243
NorthernBobwhite_Scaffolded_Contig_1846	33111	56262	27948	28314	23096	25754	1261	5852	882.485	1340.15	17200	250	129.81	45.73	36.77
NorthernBobwhite_Scaffolded_Contig_1847	1095	2322	1181	1141	644	1040	229	399	275.41	33.193	765	245	157.335	42.153	40.913
NorthernBobwhite_Scaffolded_Contig_1848	41743	73519	36757	36762	29016	35184	979	7979	890.876	1345.92	22249	242	132.551	53.197	36.974
NorthernBobwhite_Scaffolded_Contig_1849	79876	113729	56842	56887	45998	52226	3522	11447	835.616	1286.12	32853	370	109.498	61.826	30.651
NorthernBobwhite_Scaffolded_Contig_1850	54920	74417	36966	37451	31422	33374	2392	6867	732.853	1165.75	22050	232	107.267	55.698	29.68
NorthernBobwhite_Scaffolded_Contig_1851	66707	102923	51667	51256	45756	47366	923	8394	801.477	1228.1	28417	213	122.091	35.322	34.732
NorthernBobwhite_Scaffolded_Contig_1852	46917	74202	37269	36933	30344	33406	1650	8442	839.707	1272.6	22529	1264	121.909	64.4	34.073
NorthernBobwhite_Scaffolded_Contig_1853	5511	229726	115759	113967	12542	27560	57086	131338	457.051	919.885	96631	68602	3019.34	10665.9	4.246
NorthernBobwhite_Scaffolded_Contig_1854	255557	228404	114039	114365	97158	109662	3081	17415	853.072	1284.43	40688	911	67.414	28.236	37.985
NorthernBobwhite_Scaffolded_Contig_1855	339	498	226	272	48	130	121	199	267.375	20.039	187	165	109.923	38.749	44.248
NorthernBobwhite_Scaffolded_Contig_1856	12850	25862	12919	12943	10204	11848	975	2686	682.403	1040.1	8222	435	150.191	43.503	43.214
NorthernBobwhite_Scaffolded_Contig_1857	6060	13178	6542	6636	4794	6178	654	1494	564.68	827.335	3986	233	160.79	27.758	45.297
NorthernBobwhite_Scaffolded_Contig_1858	81150	121877	60945	60932	51214	56974	2437	10644	827.798	1264.46	33342	234	114.528	50.605	34.53
NorthernBobwhite_Scaffolded_Contig_1859	71903	155061	77253	77808	57528	77734	1855	17179	810.265	1270.38	43205	321	150.043	77.323	46.668
NorthernBobwhite_Scaffolded_Contig_1860	1520	588	294	294	160	276	73	76	279.362	37.149	84	43	24.514	7.639	52.105
NorthernBobwhite_Scaffolded_Contig_1861	47634	91165	45551	45614	36156	44080	1093	9336	915.765	1365.74	26674	257	141.086	50.229	41.355
NorthernBobwhite_Scaffolded_Contig_1862	355	23199	11330	11869	1922	5532	3544	12107	263.436	26.161	11633	6915	4687.57	1729.95	40.845
NorthernBobwhite_Scaffolded_Contig_1863	71970	127389	63573	63816	52610	59530	2046	12541	881.734	1332.67	38101	235	133.585	54.486	37.753
NorthernBobwhite_Scaffolded_Contig_1864	73917	127790	64031	63759	54956	59822	1228	11149	859.854	1301.68	35975	241	131.662	46.834	38.055
NorthernBobwhite_Scaffolded_Contig_1865	921	2038	1089	949	456	816	337	421	275.325	36.067	802	249	159.233	49.562	43.648
NorthernBobwhite_Scaffolded_Contig_1866	200043	163789	81909	81880	73004	76748	2126	11154	881.575	1316.75	28626	225	63.42	20.302	35.221
NorthernBobwhite_Scaffolded_Contig_1867	1099	276	137	139	62	104	38	71	277.839	41.355	44	42	18.362	9.698	36.215
NorthernBobwhite_Scaffolded_Contig_1868	11713	25764	12891	12873	9424	12350	794	3050	759.873	1143.44	7240	277	153.802	63.791	47.008
NorthernBobwhite_Scaffolded_Contig_1869	31508	45940	22960	22980	18632	21282	1481	4324	808.834	1275.01	12635	226	113.286	52.607	32.201
NorthernBobwhite_Scaffolded_Contig_1870	541	468	234	234	86	156	141	82	270.14	33.707	78	91	64.791	16.262	41.22
NorthernBobwhite_Scaffolded_Contig_1871	3111	2037	1011	1026	536	1168	121	200	279.496	36.061	238	73	39.529	10.823	62.134
NorthernBobwhite_Scaffolded_Contig_1872	142993	226383	113145	113238	95132	104138	3348	22653	839.236	1284.05	65166	277	121.502	56.898	33.921
NorthernBobwhite_Scaffolded_Contig_1873	95420	172330	86271	86059	71822	81978	2102	15605	843.337	1261.88	51730	281	136.265	46.632	39.527
NorthernBobwhite_Scaffolded_Contig_1874	7387	14491	7234	7257	5230	6754	542	1886	658.285	1001.28	5088	238	146.402	41.341	42.263
NorthernBobwhite_Scaffolded_Contig_1875	43225	67667	34087	33580	27502	31036	1280	7505	823.045	1270.99	20397	223	118.83	56.479	34.841
NorthernBobwhite_Scaffolded_Contig_1876	12488	17256	8623	8633	6810	7606	653	2104	664.639	1057.24	5087	236	107.429	61.044	31.382
NorthernBobwhite_Scaffolded_Contig_1877	19108	31109	15417	15692	12106	14846	695	3311	721.876	1137.24	8841	274	122.889	55.74	37.56
NorthernBobwhite_Scaffolded_Contig_1878	9009	9347	4609	4738	3286	3960	842	1212	496.41	875.849	2987	198	79.751	68.362	23.887
NorthernBobwhite_Scaffolded_Contig_1879	93510	142837	71239	71598	61412	66160	1807	12762	823.081	1250.43	38798	224	119.184	44.699	34.503
NorthernBobwhite_Scaffolded_Contig_1880	6271	15675	7949	7726	4280	5096	2463	3769	556.005	885.939	3571	4740	173.785	378.534	37.665
NorthernBobwhite_Scaffolded_Contig_1881	5805	897	440	457	178	396	153	162	779.124	1516.6	180	138	11.86	28.514	7.115
NorthernBobwhite_Scaffolded_Contig_1882	1090	2169	1119	1050	570	924	359	301	277.786	31.855	581	222	143.894	46.149	45.596
NorthernBobwhite_Scaffolded_Contig_1883	1557	2801	1398	1403	670	1186	344	580	274.033	33.952	780	226	124.599	54.811	55.427
NorthernBobwhite_Scaffolded_Contig_1884	8984	13456	6751	6705	5086	6028	512	1769	608.274	935.589	4305	196	117.999	40.117	32.558
NorthernBobwhite_Scaffolded_Contig_1885	40460	83139	41775	41364	32698	39976	1182	8857	880.569	1321.87	23461	332	148.601	61.091	43.292
NorthernBobwhite_Scaffolded_Contig_1886	69166	126828	63327	63501	52836	60054	1716	11604	833.146	1258.46	37807	530	137.223	49.564	40.771
NorthernBobwhite_Scaffolded_Contig_1887	81184	160412	80061	80351	63106	80122	1836	14551	860.993	1307.45	43484	301	139.393	60.462	45.696
NorthernBobwhite_Scaffolded_Contig_1888	219684	391561	195962	195599	165682	187580	2549	33794	911.519	1344.74	104342	579	134.644	42.459	38.686
NorthernBobwhite_Scaffolded_Contig_1889	17370	21593	10834	10759	8788	9592	875	2221	626.95	1035.75	6261	215	99.363	52.406	28.733
NorthernBobwhite_Scaffolded_Contig_1890	32864	62408	31243	31165	23924	29970	1363	6818	893.419	1318.86	18735	285	137.263	68.49	40.211
NorthernBobwhite_Scaffolded_Contig_1891	19152	24123	12177	11946	10222	10804	611	2379	655.389	1043.77	6864	204	100.802	43.654	28.733
NorthernBobwhite_Scaffolded_Contig_1892	159271	132823	66595	66228	57968	60714	3070	10436	838.888	1263.33	25330	1182	64.646	32.414	35.453
NorthernBobwhite_Scaffolded_Contig_1893	17305	30693	15416	15277	12380	14526	601	3031	872.664	1321.2	8976	233	135.173	43.641	37.55
NorthernBobwhite_Scaffolded_Contig_1894	158303	243377	121634	121743	104726	111192	4031	22238	868.533	1322.58	70364	481	119.467	47.855	33.546
NorthernBobwhite_Scaffolded_Contig_1895	122906	209379	104473	104906	91622	99214	2229	15271	818.68	1230.54	39809	294	131.06	39.507	36.896
NorthernBobwhite_Scaffolded_Contig_1896	38661	63929	32066	31863	24776	29838	1461	7540	883.469	1316.12	18393	270	122.929	63.895	35.959
NorthernBobwhite_Scaffolded_Contig_1897	15497	25837	12965	12872	9228	11734	1120	3616	678.969	1128.92	8309	254	124.746	60.251	37.039
NorthernBobwhite_Scaffolded_Contig_1898	108758	193760	96837	96923	80360	92088	2554	17807	898.91	1336.42	53505	341	133.137	48.54	38.964
NorthernBobwhite_Scaffolded_Contig_1899	58365	115974	57666	58308	46274	55108	1223	12828	893.292	1323.18	33465	290	146.619	59.18	40.898
NorthernBobwhite_Scaffolded_Contig_1900	60419	114268	57045	57223	47036	54494	1257	10872	902.219	1318.53	32056	255	140.757	45.25	39.752
NorthernBobwhite_Scaffolded_Contig_1901	74109	126056	62830	63226	51486	59820	2001	12144	917.382	1362.11	33665	277	125.897	54.4	38.747
NorthernBobwhite_Scaffolded_Contig_1902	22957	10566	5273	5293	4308	5208	155	824	676.69	984.489	1634	85	31.983	8.914	53.369
NorthernBobwhite_Scaffolded_Contig_1903	51988	122000	61106	60894	47572	61176	1460	11141	849.904	1287.64	31678	313	164.505	59.671	49.146
NorthernBobwhite_Scaffolded_Contig_1904	191543	299580	149573	150007	124370	141164	4087	28447	828.279	1266.41	78013	624	119.645	49.752	34.617
NorthernBobwhite_Scaffolded_Contig_1905	90484	163977	81819	82158	67142	76994	2154	16891	880.036	1310.13	46966	293	136.27	56.645	38.418
NorthernBobwhite_Scaffolded_Contig_1906	141300	252634	126382	126252	105814	120302	1866	23484	899.18	1344.68	71787	290	135.709	49.106	38.093
NorthernBobwhite_Scaffolded_Contig_1907	10849	14041	6924	7117	5614	6086	588	1690	607.706	963.704	4839	203	102.15	44.349	28.427
NorthernBobwhite_Scaffolded_Contig_1908	4426	340527	168507	172020	72310	118322	37121	111060	293.804	55.211	140498	17337	5379.21	5796.58	29.191
NorthernBobwhite_Scaffolded_Contig_1909	13412	19406	9770	9636	7734	8714	674	2214	795.366	1229.29	6194	217	110.899	64.623	31.174
NorthernBobwhite_Scaffolded_Contig_1910	36257	71879	35969	35910	28832	34762	1009	6919	847.223	1262.41	20782	273	146.596	49.72	43.746
NorthernBobwhite_Scaffolded_Contig_1911	28750	14325	7198	7127	5866	7262	197	913	620.851	974.4	1913	70	31.647	9.873	64.257
NorthernBobwhite_Scaffolded_Contig_1912	90242	186485	93276	93209	76988	92312	1001	15283	886.267	1317.64	51913	294	150.984	41.157	44.131
NorthernBobwhite_Scaffolded_Contig_1913	4323	11983	6088	5895	3726	5862	583	1761	475.133	625.919	3948	271	192.149	34.287	54.916
NorthernBobwhite_Scaffolded_Contig_1914	87379	174657	87449	87208	70564	84040	1649	17498	886.101	1326.22	48160	397	146.099	59.515	42.45
NorthernBobwhite_Scaffolded_Contig_1915	40884	37650	18910	18740	15918	17382	951	3223	826.908	1241.44	7398	477	70.527	25.701	38.577
NorthernBobwhite_Scaffolded_Contig_1916	58959	108930	54529	54401	42476	52494	2568	10863	872.489	1310.63	30731	260	135.408	55.838	40.236
NorthernBobwhite_Scaffolded_Contig_1917	638	1685	829	856	350	628	278	414	269.091	31.077	528	247	181.324	52.102	55.172
NorthernBobwhite_Scaffolded_Contig_1918	576	472	228	244	118	142	144	64	275.424	32.628	98	90	62.182	20.966	42.708
NorthernBobwhite_Scaffolded_Contig_1919	2009	2991	1501	1490	918	1298	284	479	277.192	34.339	1048	179	116.184	30.787	36.685
NorthernBobwhite_Scaffolded_Contig_1920	91503	145502	72778	72724	60160	68744	2175	13697	830.678	1273.23	41424	260	121.792	52.987	35.184
NorthernBobwhite_Scaffolded_Contig_1921	46444	88775	44378	44397	37006	41668	1073	8606	917.742	1346.47	23490	271	142.344	47.116	41.288
NorthernBobwhite_Scaffolded_Contig_1922	2821	36129	18417	17712	4938	11444	2955	16624	272.386	32.214	17776	5522	924.794	1737.31	12.336
NorthernBobwhite_Scaffolded_Contig_1923	10313	8542	4260	4282	2976	3632	795	1104	378.632	477.978	2683	193	64.792	59.521	19.054
NorthernBobwhite_Scaffolded_Contig_1924	5434	107999	56146	51853	8246	30898	30731	37598	369.76	719.232	47248	29618	1336.55	5158.95	5.024
NorthernBobwhite_Scaffolded_Contig_1925	22708	41199	20610	20589	15176	19640	980	5164	808.793	1221.95	12176	263	129.995	69.303	40.783
NorthernBobwhite_Scaffolded_Contig_1926	7166	11319	5709	5610	4180	5380	429	1274	602.662	994.052	2637	193	104.525	45.718	52.693
NorthernBobwhite_Scaffolded_Contig_1927	93294	133987	67114	66873	56024	62104	1991	13241	813.772	1254.52	36316	355	112.012	54.824	31.993
NorthernBobwhite_Scaffolded_Contig_1928	401	781	368	413	76	250	131	319	267.763	27.872	215	211	130.97	51.828	56.11
NorthernBobwhite_Scaffolded_Contig_1929	141440	310100	155030	155070	125384	150920	3174	29010	907.031	1340.88	85397	434	156.775	57.358	46.538
NorthernBobwhite_Scaffolded_Contig_1930	39364	70056	34926	35130	26566	34146	1328	7696	850.023	1309.12	18748	288	124.38	76.417	42.707
NorthernBobwhite_Scaffolded_Contig_1931	118455	174098	86889	87209	76754	80176	1726	14580	800.834	1240.37	45707	233	116.129	40.357	32.926
NorthernBobwhite_Scaffolded_Contig_1932	18631	25467	12688	12779	9026	12092	1358	2856	769.691	1162.16	7330	270	98.883	82.135	30.057
NorthernBobwhite_Scaffolded_Contig_1933	43191	80816	40363	40453	32632	39088	1551	7189	862.565	1308.93	22045	283	139.187	53.767	38.98
NorthernBobwhite_Scaffolded_Contig_1934	32748	60967	30415	30552	24488	29116	937	6142	829.276	1265.16	17272	280	138.25	61.536	38.68
NorthernBobwhite_Scaffolded_Contig_1935	545	646	331	315	132	236	189	81	271.076	31.856	100	124	86.679	30.747	48.991
NorthernBobwhite_Scaffolded_Contig_1936	72854	153940	76970	76970	63506	74644	1763	13239	863.41	1285.78	45876	287	153.767	52.675	45.177
NorthernBobwhite_Scaffolded_Contig_1937	187367	309676	154950	154726	130550	146574	3245	27742	842.724	1280.95	80759	3485	125.008	58.244	36.961
NorthernBobwhite_Scaffolded_Contig_1938	35505	65038	32588	32450	23576	28604	3515	9003	761.144	1183.06	15636	1607	135.07	104.508	34.725
NorthernBobwhite_Scaffolded_Contig_1939	3691	13999	6990	7009	4934	6240	1146	1615	394.169	489.726	3259	534	288.824	60.045	40.992
NorthernBobwhite_Scaffolded_Contig_1940	125127	200201	100054	100147	87512	91504	2125	18041	813.187	1231.28	57697	246	125.041	40.728	35.346
NorthernBobwhite_Scaffolded_Contig_1941	19471	28563	14246	14317	11320	13398	869	2834	740.94	1178.22	8992	224	113.895	52.215	32.12
NorthernBobwhite_Scaffolded_Contig_1942	419	915	441	474	86	166	339	321	270.047	30.678	489	272	152.27	73.506	51.313
NorthernBobwhite_Scaffolded_Contig_1943	201678	393666	196578	197088	163040	188960	3542	36227	924.798	1371.91	107031	284	144.129	55.763	41.385
NorthernBobwhite_Scaffolded_Contig_1944	40108	81409	40725	40684	32122	39094	1233	8521	924.531	1377.57	22733	257	144.466	56.7	45.333
NorthernBobwhite_Scaffolded_Contig_1945	237364	372298	186241	186057	156608	172180	4492	37173	842.257	1294.48	101974	263	120.315	54.287	34.513
NorthernBobwhite_Scaffolded_Contig_1946	11851	18952	9503	9449	7632	8480	650	2100	660.789	1021.7	6342	207	124.157	34.315	35.238
NorthernBobwhite_Scaffolded_Contig_1947	59820	87783	43513	44270	32552	38388	4789	11656	781.5	1247.08	19182	3271	109.963	111.963	29.433
NorthernBobwhite_Scaffolded_Contig_1948	36078	62370	31173	31197	22870	31370	1679	6165	794.009	1296.1	17246	423	124.453	73.88	37.693
NorthernBobwhite_Scaffolded_Contig_1949	641	1439	707	732	318	532	250	329	274.925	31.538	386	246	163.432	44.239	47.894
NorthernBobwhite_Scaffolded_Contig_1950	31214	51235	25588	25647	21816	23570	873	4746	858.707	1310.95	15407	217	126.105	43.172	35.663
NorthernBobwhite_Scaffolded_Contig_1951	571	1400	702	698	128	218	362	688	274.969	29.214	1011	342	171.222	70.106	49.037
NorthernBobwhite_Scaffolded_Contig_1952	597	3203	1361	1842	220	454	711	1803	273.009	33.207	2243	1947	301.184	454.458	42.546
NorthernBobwhite_Scaffolded_Contig_1953	5376	40825	20319	20506	6840	10768	6428	16547	309.306	264.831	21755	8528	495.656	805.711	45.368
NorthernBobwhite_Scaffolded_Contig_1954	142211	241201	120946	120255	100648	114258	2775	22414	902.366	1338.94	67573	239	128.629	46.442	37.084
NorthernBobwhite_Scaffolded_Contig_1955	35607	61083	30637	30446	24626	28980	1145	6026	855.578	1299.24	18008	260	129.417	55.86	37.818
NorthernBobwhite_Scaffolded_Contig_1956	17710	42927	21460	21467	15806	21348	1086	4492	847.202	1263.33	11408	296	166.157	71.372	51.287
NorthernBobwhite_Scaffolded_Contig_1957	49202	80396	40280	40116	33590	36224	1166	9014	914.728	1371.85	22188	450	125.726	45.657	36.155
NorthernBobwhite_Scaffolded_Contig_1958	2738	4792	2447	2345	1564	2212	443	543	310.095	264.575	1059	245	131.067	43.659	40.358
NorthernBobwhite_Scaffolded_Contig_1959	650	1391	738	653	148	414	299	526	275.932	38.087	497	288	150.822	76.817	47.077
NorthernBobwhite_Scaffolded_Contig_1960	33882	49391	24796	24595	20796	21942	1306	5100	854.448	1330.6	15363	293	114.4	44.7	32.533
NorthernBobwhite_Scaffolded_Contig_1961	268325	472076	236179	235897	197932	226218	3366	42246	924.736	1367.49	129365	264	132.268	44.136	38.907
NorthernBobwhite_Scaffolded_Contig_1962	42720	65542	32803	32739	27558	29488	1111	7071	907.823	1367.66	20205	237	117.772	53.767	33.401
NorthernBobwhite_Scaffolded_Contig_1963	12025	5436	2713	2723	2364	2552	81	415	623.02	911.228	805	62	30.579	9.619	56.308
NorthernBobwhite_Scaffolded_Contig_1964	63130	120586	60521	60065	48544	58582	1152	11674	865.652	1306.65	38212	293	142.576	51.119	40.447
NorthernBobwhite_Scaffolded_Contig_1965	34595	52009	25969	26040	21778	24724	526	4729	743.86	1170.63	14407	235	117.945	39.411	34.855
NorthernBobwhite_Scaffolded_Contig_1966	70252	124875	62847	62028	47196	53226	7006	16856	815.215	1257.46	31713	6782	135.628	214.542	34.689
NorthernBobwhite_Scaffolded_Contig_1967	66300	90464	45243	45221	37726	41012	1913	9379	817.928	1280.01	26671	323	106.788	48.324	30.647
NorthernBobwhite_Scaffolded_Contig_1968	16116	3129	1566	1563	1044	1550	126	383	664.68	1112.21	504	53	12.784	14.789	25.267
NorthernBobwhite_Scaffolded_Contig_1969	91904	137435	68598	68837	58938	62736	2946	12146	775.506	1213.01	40963	343	117.2	44.612	33.453
NorthernBobwhite_Scaffolded_Contig_1970	18792	35653	17927	17726	13952	17310	997	3213	800.001	1242.77	10576	242	140.721	50.291	40.358
NorthernBobwhite_Scaffolded_Contig_1971	138199	260219	130067	130152	109040	124038	2628	23292	934.902	1374.93	71347	266	140.143	51.471	40.067
NorthernBobwhite_Scaffolded_Contig_1972	14413	21038	10595	10443	8590	9438	698	2220	687.854	1051.55	6197	219	113.261	47.815	33.171
NorthernBobwhite_Scaffolded_Contig_1973	131492	244347	122143	122204	98358	116262	4028	24434	871.898	1325.81	70418	304	137.415	59.414	39.298
NorthernBobwhite_Scaffolded_Contig_1974	548	1082	561	521	248	420	104	299	272.637	30.107	478	243	142.841	63.27	46.168
NorthernBobwhite_Scaffolded_Contig_1975	80644	146291	72859	73432	57644	70028	2506	15364	917.342	1376.46	42858	258	133.229	64.576	38.174
NorthernBobwhite_Scaffolded_Contig_1976	3226	4033	1991	2042	1134	1478	553	851	442.67	572.137	1225	320	87.121	41.849	46.807
NorthernBobwhite_Scaffolded_Contig_1977	68820	136560	68368	68192	54990	66606	1447	12860	927.948	1367.44	36641	301	144.157	58.765	42.087
NorthernBobwhite_Scaffolded_Contig_1978	67234	113239	57426	55813	43090	47992	6159	15447	846.824	1299.83	35623	9480	129.331	287.53	33.25
NorthernBobwhite_Scaffolded_Contig_1979	137315	204465	102089	102376	88928	94844	2076	17664	814.894	1261.25	54207	272	116.767	43.823	33.428
NorthernBobwhite_Scaffolded_Contig_1980	120656	210927	105308	105619	86368	98882	2781	21903	922.528	1360.76	59268	269	130.698	58.416	37.541
NorthernBobwhite_Scaffolded_Contig_1981	28775	51814	25973	25841	19708	23732	2143	5976	806.441	1258.58	16379	471	133.188	72.574	36.101
NorthernBobwhite_Scaffolded_Contig_1982	1806	2518	1222	1296	734	1018	295	459	278.376	34.769	1067	189	109.559	36.619	38.483
NorthernBobwhite_Scaffolded_Contig_1983	1761	2321	1176	1145	792	970	268	277	278.083	35.092	727	167	104.739	31.932	30.835
NorthernBobwhite_Scaffolded_Contig_1984	1634	68368	34918	33450	22198	30066	5167	10584	277.43	34.544	13308	4056	3248.58	655.873	39.902
NorthernBobwhite_Scaffolded_Contig_1985	5865	433537	215743	217794	97790	184606	20831	127696	333.972	534.591	213976	23937	5225.75	8570.06	14.987
NorthernBobwhite_Scaffolded_Contig_1986	915	1264	629	635	348	470	164	271	272.471	32.227	391	157	106.776	26.838	35.847
NorthernBobwhite_Scaffolded_Contig_1987	6253	9372	4723	4649	3682	3944	454	1240	499.386	742.121	3021	197	120.323	37.723	34.591
NorthernBobwhite_Scaffolded_Contig_1988	939	111333	56940	54393	1160	4954	11340	93260	339.253	52.745	65848	38657	8117.22	11439.6	26.305
NorthernBobwhite_Scaffolded_Contig_1989	764	41737	21535	20202	2188	5012	5298	28998	303.133	64.736	14890	14772	3260.45	4212.06	38.874
NorthernBobwhite_Scaffolded_Contig_1990	1261	909	463	446	290	228	292	90	277.428	36.151	182	81	55.315	14.63	38.065
NorthernBobwhite_Scaffolded_Contig_1991	84989	120161	59769	60392	51276	54790	2087	11406	792.838	1235.42	36753	218	110.913	44.757	32.242
NorthernBobwhite_Scaffolded_Contig_1992	347	3050	2126	924	6	68	324	2617	266.667	26.043	1831	1404	429.588	476.498	51.009
NorthernBobwhite_Scaffolded_Contig_1993	831	1187	602	585	330	436	208	209	274.63	33.085	237	155	111.478	28.481	33.815
NorthernBobwhite_Scaffolded_Contig_1994	25912	35128	17733	17395	14250	15488	1247	3989	692.957	1103.98	10458	403	105.901	55.589	28.597
NorthernBobwhite_Scaffolded_Contig_1995	8592	10295	5161	5134	3628	4546	659	1413	540.633	941.649	3062	214	93.006	62.322	26.525
NorthernBobwhite_Scaffolded_Contig_1996	40545	60714	30299	30415	26210	27184	756	6241	764.538	1191.83	17820	226	118.405	39.405	34.266
NorthernBobwhite_Scaffolded_Contig_1997	27766	45847	22785	23062	18782	20632	808	5403	838.382	1261.28	13761	237	126.426	48.499	36.447
NorthernBobwhite_Scaffolded_Contig_1998	58049	102128	51030	51098	44098	48226	1102	8203	847.698	1267.05	27420	229	135.361	38.434	37.677
[truncated: 218,311+ more rows]

## Sheet: Set-Summary
Table S14-B NB1.1 Scaffolded De Novo Summary Stats
Scaffolded Contig Set	Contig Count	Min Contig Length (bp)	Max Contig Length (bp)	Mean Contig Length (bp)	Total Contig Length (bp)
N25	2178	88430	600691	134,603.78	293167024
N50	6896	45400	600691	85,015.29	586265459
N75	17066	17589	600691	51,526.59	879352799
All contigs	220307	221	600691	5,321.91	1172453952
Long contigs (> 5Kb)	33112	5000	600691	31,130.86	1030804970
Short contigs (< 300bp)*	1382	221	300	296.74	410099
*Note, the mapping back process causes some final contigs to be shorter than the specified minimum distance provided at the onset of de novo assembly.
